# Supplementary material for: Transcriptome Analyses Provide Insights into the Aggressive Behavior toward Conspecific and Heterospecific in Thitarodes xiaojinensis (Lepidoptera: Hepialidae)
Source: Insects. 2021 Jun 25;12(7):577. doi: 10.3390/insects12070577 (PMC8306418; doi:10.3390/insects12070577)
Supplement: Supplementary file 1 [file insects-12-00577-s001.zip › Table S1.xlsx]

## Sheet: Primers
Table S1. primers used for qRT-PCR
#	Gene ID	Gene name	Sense Primer	Anti-sense Primer	Note
1	evm.model.Contig00595	KCNJN	TCGGCTTCGCTGTCATAT	GCAGGAGGTGAATGAGAAG	DEGs from TGS6
2	evm.model.Contig08201	SLC6A6S	TACACGATGGTCCTGGTT	TCACGACGACTTCTACGA
3	evm.model.Contig06908	ChuaMOX-1	AACAACAGAGACACTTGGA	TTGCGGATGAGTTAGGTAG
4	evm.model.Contig00291	UGT	ATAAGGATTCTACTGGAGGAG	ACTGTATGACGCATTCTGT
5	evm.model.Contig03422	LCP17	ATATGTGCCTGAGCGTATC	TTCATAGTCGTACTGGTAACC	DEGs from TMS6
6	evm.model.Contig12986	SgAbd-2	GGCACCGTTATTAGTCTGA	GCAGCATTCTGTTGTTCTC
7	evm.model.Contig07884	serpin B11/12	GGTCTCACTACTGGTCGTA	GCCTTGGATACTTCGTTCA
8	evm.model.Contig04992	FLC	CCGATGAGATTAGCCAGTC	AGAGTATCCGCAGGTGTC
9	evm.model.Contig01638	CLTC	CTCATCAACTACTACCAGGAA	CATCTTCGCAGGCTTGTA	Hub genes from Turquoise module
10	evm.model.Contig06935	MYH	CTTCCACCTCACAACTCAA	TCCATATCTGCCTCAATCTG
11	evm.model.Contig00967	IGF2BP1	CAGTGGAAGGCTCAATATCT	CACCAGTATCTCAACCGTAA
12	evm.model.Contig11638	OSBP	TCTTGGAGGAAGGTGACA	TTGAGGTGGCAGGTAATG
13	evm.model.Contig01204	CNPPD1	CATAAGCGAGCAAGCATTC	TGTCTGTGTAAGTGAACCAA
14	evm.model.Contig05592	UBE2O	CGGAACTGGACAAGGATG	CTCTTCAGCAGCAACAATAG
15	evm.model.Contig02968	GEF10	ACAGTAGCAACGCAAGTC	TGTCAGGTGTAATATCGGAAG
16	evm.model.Contig08445	LAMA1_2	TTCCACTCTGTTCGTATCTC	CATTCCGTTGTCTCCTTCT
17	evm.model.Contig09448	GEF17	TGAAGAAGACGAAGATGGTT	CTGGTGCTCTGGATGTTC
18	evm.model.Contig01545	GEF12	CCACCAGTGCTCATCAAG	ATGTCGCCTCTTCTTCCA
19	evm.model.Contig04256	LOLA-1	TGACGCTAATGCTAATATGC	TCAGTGTCGGTTGTAAGAAT
20	evm.model.Contig02665	LOLA-2	TCTATGGTACGGCAGGATA	ACACAGTATGGACACTTGAA
21	evm.model.Contig09709	LAMB1	AATCCGCTCCTCAATCAC	GTTCTCCTTGCCGTTCTC
22	evm.model.Contig11353	LAMC1	CGCATTAGAGGCACATACA	TACAGGACACGAGCACAT
23	evm.model.Contig00803	STX5	CGAGGACAAGTGGAGGAA	AGGCGATTCTACGGTGAG
24	evm.model.Contig07644	LAMA3_5	GGTGACAAGTGCGATAGAT	CCGTGATTCTGATGCGATA
25	evm.model.Contig10225	ED	CGTGGAAGTGGATGGAAG	TTGGATGGTATGCGAGAAC
26	evm.model.Contig01544	GEF11	GATTCCGACGAGAACAATAC	CACTCTGCGACTTCCTTAA
27	evm.model.Contig03037	GAP17-1	ATGCTCGGTCTAACTATGC	TCGTGCTCTGCTATCTCA
28	evm.model.Contig02953	EMC	AGAACGCCGAAATCCAAA	GCAGGTCGCAGATGTAAT
29	evm.model.Contig01019	STXBP1	AAGGAAGTTCTGCTGGATG	CATTCGCTTGGAGTCAGT
30	evm.model.Contig02664	LOLA-3	CAGAATAACAACACCGTCTC	CTGCTGCCGTAGAATACC
31	evm.model.Contig09449	GEF17-2	ACCATACTCTGCTCCGAAT	GATTAACCTTCTTCTTGCTCTC
32	evm.model.Contig02877	ZNF845	CTCAAGCCACAGAATCAATC	GTATGCCTATCCTCAACACT	Hub genes from Darkgrey module
33	evm.model.Contig05337	CDC73	GGCTATGTCAGTAGAGAAGAT	CGAGTGTATCCGAGTAGTC
34	evm.model.Contig02663	evm02663	CAATAACACGGCTAAGAAGG	ACACCGCTGACACTTTAC
35	evm.model.Contig02115	MASTL	CATTACAATCTGCTTCGTCTG	ATACTGCCATCGCCTCTT
36	evm.model.Contig02359	CRYAB	GATGGCAGTACAAGTAGATGA	CCGCACAAGCAACTAACA	Random selected genes
37	evm.model.Contig06147	pyk	CTCAACCTCAATCAGCATAC	TCATCGTGTGGCTTCTTC
38	evm.model.Contig07743	AMN	CCAGGTGCCAATACAACAT	TGTAGAGTTCCAAGCATCAG
39	evm.model.Contig06910	ChuaMOX-2	CTATGACCATATACCACCAATG	CTCGCATCTATCACTCGTA
40	evm.model.Contig04691	GAPDH	CTGCTTCCTACGATGCTAT	AAGTCTGATGACACAACCT	Control
41	evm.model.Contig11461	RPS30	GGTTGAGAAGCAGCAGAA	ATGAGTTAGAGTTAGGTCCAC
