# Supplementary material for: Transcriptome Analyses Provide Insights into the Aggressive Behavior toward Conspecific and Heterospecific in Thitarodes xiaojinensis (Lepidoptera: Hepialidae)
Source: Insects. 2021 Jun 25;12(7):577. doi: 10.3390/insects12070577 (PMC8306418; doi:10.3390/insects12070577)
Supplement: Supplementary file 1 [file insects-12-00577-s001.zip › Table S10.xlsx]

## Sheet: TGS2
Table S10. GSEA for T. xiaojinensis.
#	Gene-setsa	Size	NESb	FDR q-value	Tagsc
Enrichment in TG2
1	NADH DEHYDROGENASE COMPLEX	33	2.71909	0	0.61
2	RESPIRATORY CHAIN COMPLEX I	33	2.66578	0	0.61
3	MITOCHONDRIAL RESPIRATORY CHAIN COMPLEX I	33	2.62502	0	0.61
4	NADH DEHYDROGENASE ACTIVITY	26	2.60565	0	0.65
5	MITOCHONDRIAL ELECTRON TRANSPORT, NADH TO UBIQUINONE	27	2.47268	0.000889641	0.7
6	CYTOSOLIC RIBOSOME	79	2.38465	0.00119167	0.63
7	RESPIRASOME	56	2.21505	0.00399776	0.45
8	MITOCHONDRIAL RESPIRASOME	56	2.21202	0.00349804	0.45
9	OXIDOREDUCTASE ACTIVITY, ACTING ON NAD(P)H, QUINONE OR SIMILAR COMPOUND AS ACCEPTOR	19	2.19094	0.00423788	0.32
10	OXIDATIVE PHOSPHORYLATION	41	2.18683	0.00381409	0.39
11	RESPIRATORY CHAIN COMPLEX	56	2.17884	0.00372165	0.45
12	NUCLEOSIDE DIPHOSPHATE PHOSPHORYLATION	20	2.14993	0.00441102	0.45
13	HORMONE ACTIVITY	16	2.12859	0.00479884	0.63
14	CYTOSOLIC SMALL RIBOSOMAL SUBUNIT	35	2.11081	0.00516336	0.66
15	MITOCHONDRIAL ATP SYNTHESIS COUPLED ELECTRON TRANSPORT	52	2.06323	0.00727557	0.48
16	ATP SYNTHESIS COUPLED ELECTRON TRANSPORT	53	2.04592	0.00786231	0.47
17	RESPIRATORY ELECTRON TRANSPORT CHAIN	58	2.01854	0.00894708	0.48
18	GLUCOSE METABOLIC PROCESS	24	1.96741	0.012181	0.42
19	CYTOSOLIC LARGE RIBOSOMAL SUBUNIT	46	1.95742	0.0123857	0.63
20	INNER MITOCHONDRIAL MEMBRANE PROTEIN COMPLEX	88	1.94969	0.012427	0.51
21	NUCLEOTIDE PHOSPHORYLATION	21	1.93852	0.0129684	0.43
22	PROTEASOME	33	1.87536	0.0189657	0.94
23	NEUROPEPTIDE SIGNALING PATHWAY	36	1.86353	0.019726	0.36
24	NUCLEOSIDE DIPHOSPHATE METABOLIC PROCESS	24	1.77716	0.0351011	0.38
25	ADP METABOLIC PROCESS	15	1.7187	0.0495105	0.53
26	AXONEME ASSEMBLY	18	1.70079	0.0485838	0.39
Enrichment in TS2
1	CHITIN BINDING	40	-2.07851	0.000320285	0.55
2	AMINO SUGAR METABOLIC PROCESS	47	-1.99806	0.00165218	0.64
3	GLUCOSAMINE-CONTAINING COMPOUND METABOLIC PROCESS	45	-1.96165	0.00289815	0.62
4	PROTON-TRANSPORTING ATPASE ACTIVITY, ROTATIONAL MECHANISM	16	-1.95761	0.0027921	0.81
5	CHITIN METABOLIC PROCESS	37	-1.95409	0.00309099	0.49
6	ATPASE ACTIVITY, COUPLED TO TRANSMEMBRANE MOVEMENT OF IONS, ROTATIONAL MECHANISM	16	-1.94674	0.00316109	0.81
7	PROTON-TRANSPORTING V-TYPE ATPASE COMPLEX	15	-1.92775	0.00434381	0.93
8	PROTON-TRANSPORTING TWO-SECTOR ATPASE COMPLEX	28	-1.91452	0.00512414	0.5
9	PYROPHOSPHATE HYDROLYSIS-DRIVEN PROTON TRANSMEMBRANE TRANSPORTER ACTIVITY	17	-1.85827	0.0138487	0.76
10	EXTRACELLULAR MATRIX STRUCTURAL CONSTITUENT	15	-1.81712	0.02567	0.33
11	ATPASE-COUPLED ION TRANSMEMBRANE TRANSPORTER ACTIVITY	29	-1.80428	0.0285959	0.59
12	EPITHELIAL CELL MIGRATION	118	-1.80075	0.0282147	0.59
13	TISSUE MIGRATION	122	-1.79772	0.0275569	0.59
14	PROTON-TRANSPORTING TWO-SECTOR ATPASE COMPLEX, CATALYTIC DOMAIN	15	-1.78644	0.030783	0.53
15	EPITHELIUM MIGRATION	118	-1.78522	0.0296791	0.59
16	OVARIAN FOLLICLE CELL MIGRATION	95	-1.77247	0.0335524	0.6
17	ATPASE-COUPLED CATION TRANSMEMBRANE TRANSPORTER ACTIVITY	27	-1.77016	0.0332961	0.56
18	LIPID TRANSPORT	22	-1.76644	0.0336134	0.55
19	AMEBOIDAL-TYPE CELL MIGRATION	132	-1.7461	0.0440746	0.58
20	BORDER FOLLICLE CELL MIGRATION	85	-1.74204	0.0450181	0.59
21	OXIDOREDUCTASE ACTIVITY, ACTING ON PEROXIDE AS ACCEPTOR	31	-1.74079	0.0441791	0.29
a. The enriched gene sets shared in TG2, TG4 and TG6 were marked in blue font
b. NES, Normalized enrichment score; that is, the enrichment score for the gene set after it has been normalized across analyzed gene sets.
c. Tags, the percentage of gene hits before (for positive ES) or after (for negative ES) the peak in the running enrichment score. This gives an indication of the percentage of genes contributing to the enrichment score.

## Sheet: TGS4
Table S10. GSEA for T. xiaojinensis.
#	Gene-setsa	Size	NESb	FDR q-value	Tagsc
Enrichment in TG4
1	RESPIRATORY CHAIN COMPLEX	56	3.03864	0	0.8
2	MITOCHONDRIAL RESPIRASOME	56	2.96966	0	0.8
3	RESPIRASOME	56	2.96089	0	0.8
4	ATP SYNTHESIS COUPLED ELECTRON TRANSPORT	53	2.93772	0	0.79
5	RESPIRATORY ELECTRON TRANSPORT CHAIN	58	2.93697	0	0.78
6	MITOCHONDRIAL ATP SYNTHESIS COUPLED ELECTRON TRANSPORT	52	2.87743	0	0.79
7	OXIDATIVE PHOSPHORYLATION	66	2.6496	0	0.7
8	NADH DEHYDROGENASE COMPLEX	33	2.59007	0.000174831	0.88
9	RESPIRATORY CHAIN COMPLEX I	33	2.53596	0.000155405	0.88
10	MITOCHONDRIAL RESPIRATORY CHAIN COMPLEX I	33	2.51985	0.000139865	0.88
11	MITOCHONDRIAL ELECTRON TRANSPORT, NADH TO UBIQUINONE	27	2.50289	0.00012715	0.93
12	NADH DEHYDROGENASE ACTIVITY	26	2.46717	0.000116554	0.85
13	CYTOCHROME COMPLEX	18	2.41441	0.000107588	0.83
14	PROTEASOME	33	2.36952	9.99035e-05	0.85
15	CELLULAR RESPIRATION	82	2.26294	0.000508651	0.62
16	ELECTRON TRANSPORT CHAIN	91	2.25387	0.000568292	0.62
17	OXIDOREDUCTASE ACTIVITY, ACTING ON NAD(P)H	48	2.19315	0.00115864	0.65
18	ATP METABOLIC PROCESS	95	2.08884	0.00562991	0.53
19	INNER MITOCHONDRIAL MEMBRANE PROTEIN COMPLEX	88	1.97169	0.0178026	0.52
20	PROTEASOME COMPLEX	40	1.96347	0.0183918	0.78
21	ENDOPEPTIDASE COMPLEX	40	1.93958	0.0215643	0.78
22	LIPOPROTEIN METABOLIC PROCESS	29	1.92048	0.024183	0.28
23	ELECTRON TRANSFER ACTIVITY	54	1.88888	0.0295941	0.56
24	ENERGY DERIVATION BY OXIDATION OF ORGANIC COMPOUNDS	100	1.83929	0.0442077	0.52
Enrichment in TS4
1	CHITIN BINDING	40	-2.07585	0.00353224	0.6
2	AMINO SUGAR METABOLIC PROCESS	47	-1.98491	0.0145729	0.6
3	CHITIN METABOLIC PROCESS	37	-1.96187	0.012375	0.57
4	GLUCOSAMINE-CONTAINING COMPOUND METABOLIC PROCESS	45	-1.96126	0.00949986	0.6
	a. the gene sets enrichment in TG2, TG4 and TG6 were marked in blue font
	b. NES, Normalized enrichment score; that is, the enrichment score for the gene set after it has been normalized across analyzed gene sets.
	c. Tags, the percentage of gene hits before (for positive ES) or after (for negative ES) the peak in the running enrichment score. This gives an indication of the percentage of genes contributing to the enrichment score.

## Sheet: TGS6
Table S10. GSEA for T. xiaojinensis.
#	Gene-setsa	Size	NESb	FDR q-value	Tagsc
Enrichment in TG6
1	CYTOPLASMIC TRANSLATION	105	3.2299	0	0.82
2	CYTOSOLIC RIBOSOME	79	3.17286	0	0.9
3	RIBOSOMAL SUBUNIT	149	3.15815	0	0.85
4	RIBOSOME	154	3.12531	0	0.84
5	STRUCTURAL CONSTITUENT OF RIBOSOME	145	3.10919	0	0.83
6	RIBONUCLEOPROTEIN COMPLEX	447	2.97712	0	0.65
7	CYTOSOLIC LARGE RIBOSOMAL SUBUNIT	46	2.93858	0	0.93
8	RIBOSOME BIOGENESIS	177	2.91519	0	0.75
9	LARGE RIBOSOMAL SUBUNIT	92	2.84874	0	0.89
10	TRANSLATION	332	2.82187	0	0.63
11	RRNA METABOLIC PROCESS	120	2.80272	0	0.74
12	SMALL RIBOSOMAL SUBUNIT	62	2.75015	0	0.81
13	CYTOSOLIC SMALL RIBOSOMAL SUBUNIT	35	2.74709	0	0.77
14	RRNA PROCESSING	115	2.7447	0	0.74
15	RIBONUCLEOPROTEIN COMPLEX BIOGENESIS	235	2.73389	0	0.67
16	ORGANELLAR RIBOSOME	71	2.71475	0	0.85
17	NUCLEOLUS	169	2.70947	0	0.6
18	RIBOSOMAL LARGE SUBUNIT BIOGENESIS	51	2.66633	0	0.71
19	MITOCHONDRIAL PROTEIN COMPLEX	187	2.66402	0	0.65
20	PEPTIDE BIOSYNTHETIC PROCESS	382	2.60578	0	0.53
21	MITOCHONDRIAL RIBOSOME	71	2.5943	0	0.85
22	PRERIBOSOME	63	2.58499	0	0.78
23	NCRNA PROCESSING	210	2.5671	0	0.56
24	AMIDE BIOSYNTHETIC PROCESS	416	2.56081	0	0.54
25	MITOCHONDRIAL TRANSLATION	92	2.55856	0	0.75
26	RIBOSOMAL SMALL SUBUNIT BIOGENESIS	49	2.55578	0	0.78
27	MITOCHONDRIAL GENE EXPRESSION	112	2.43356	0	0.71
28	NCRNA METABOLIC PROCESS	253	2.42222	0	0.51
29	ORGANELLAR LARGE RIBOSOMAL SUBUNIT	46	2.42063	0	0.83
30	RNA BINDING	458	2.41976	0	0.5
31	INNER MITOCHONDRIAL MEMBRANE PROTEIN COMPLEX	88	2.40083	0	0.67
32	MITOCHONDRIAL INNER MEMBRANE	149	2.39618	0	0.63
33	SPLICEOSOME	104	2.39516	0	0.6
34	MITOCHONDRIAL LARGE RIBOSOMAL SUBUNIT	46	2.39047	0	0.83
35	RNA PROCESSING	452	2.38962	0	0.49
36	PEPTIDE METABOLIC PROCESS	451	2.36103	0	0.49
37	ORGANELLE INNER MEMBRANE	156	2.35493	0	0.61
38	RIBOSOME ASSEMBLY	41	2.34748	0	0.78
39	RIBOSOME BIOGENESIS IN EUKARYOTES	60	2.34557	0	0.72
40	RRNA BINDING	28	2.3207	0	0.86
41	MITOCHONDRIAL MEMBRANE	177	2.3027	0	0.63
42	SPLICEOSOMAL COMPLEX	143	2.3023	0	0.54
43	MITOCHONDRIAL ENVELOPE	186	2.29281	0	0.63
44	RESPIRATORY CHAIN COMPLEX	56	2.27979	0	0.68
45	MATURATION OF SSU-RRNA	35	2.27878	0	0.77
46	PRECATALYTIC SPLICEOSOME	111	2.27753	0	0.57
47	PYROPHOSPHATE HYDROLYSIS-DRIVEN PROTON TRANSMEMBRANE TRANSPORTER ACTIVITY	17	2.2672	0	0.76
48	SPLICEOSOMAL SNRNP COMPLEX	45	2.26641	0	0.67
49	MITOCHONDRIAL RESPIRASOME	56	2.2623	0	0.68
50	PROTON-TRANSPORTING V-TYPE ATPASE COMPLEX	15	2.25929	0	0.93
51	PROTON-TRANSPORTING ATPASE ACTIVITY, ROTATIONAL MECHANISM	16	2.25706	0	0.81
52	SMALL NUCLEAR RIBONUCLEOPROTEIN COMPLEX	51	2.24516	4.58661e-05	0.67
53	ORGANELLAR SMALL RIBOSOMAL SUBUNIT	27	2.24091	4.50007e-05	0.85
54	RESPIRASOME	56	2.2377	4.41674e-05	0.68
55	SM-LIKE PROTEIN FAMILY COMPLEX	55	2.2313	4.33643e-05	0.53
56	MATURATION OF LSU-RRNA	20	2.22588	4.25899e-05	0.65
57	ATP SYNTHESIS COUPLED ELECTRON TRANSPORT	53	2.22164	4.18428e-05	0.62
58	MITOCHONDRIAL ATP SYNTHESIS COUPLED ELECTRON TRANSPORT	52	2.21976	4.11213e-05	0.63
59	ATPASE ACTIVITY, COUPLED TO TRANSMEMBRANE MOVEMENT OF IONS, ROTATIONAL MECHANISM	16	2.21833	4.04244e-05	0.81
60	MITOCHONDRIAL SMALL RIBOSOMAL SUBUNIT	27	2.21342	3.97506e-05	0.85
61	ATPASE-COUPLED ION TRANSMEMBRANE TRANSPORTER ACTIVITY	29	2.21126	3.9099e-05	0.62
62	MATURATION OF SSU-RRNA FROM TRICISTRONIC RRNA TRANSCRIPT (SSU-RRNA, 5.8S RRNA, LSU-RRNA)	24	2.20812	3.84683e-05	0.88
63	ENERGY DERIVATION BY OXIDATION OF ORGANIC COMPOUNDS	100	2.17824	0.000113185	0.46
64	MRNA BINDING	117	2.16895	0.000111416	0.56
65	RESPIRATORY CHAIN COMPLEX I	33	2.16308	0.000128563	0.76
66	SMALL-SUBUNIT PROCESSOME	31	2.15919	0.000126615	0.87
67	RESPIRATORY ELECTRON TRANSPORT CHAIN	58	2.15783	0.000124726	0.6
68	NADH DEHYDROGENASE COMPLEX	33	2.15336	0.000122891	0.76
69	ATPASE-COUPLED CATION TRANSMEMBRANE TRANSPORTER ACTIVITY	27	2.15142	0.00012111	0.63
70	NADH DEHYDROGENASE ACTIVITY	26	2.14526	0.00011938	0.81
71	MITOCHONDRIAL RESPIRATORY CHAIN COMPLEX I	33	2.14402	0.000117699	0.76
72	RIBONUCLEOPROTEIN COMPLEX ASSEMBLY	95	2.14353	0.000116064	0.46
73	PROTON-TRANSPORTING TWO-SECTOR ATPASE COMPLEX	28	2.14016	0.000114474	0.71
74	RIBONUCLEOPROTEIN COMPLEX SUBUNIT ORGANIZATION	97	2.13444	0.000112927	0.45
75	TRANSLATION FACTOR ACTIVITY, RNA BINDING	49	2.12528	0.000142932	0.69
76	CELLULAR RESPIRATION	82	2.11102	0.000235224	0.51
77	RNA SPLICING	200	2.11049	0.000232169	0.51
78	CATALYTIC STEP 2 SPLICEOSOME	101	2.10726	0.000244586	0.54
79	TRANSLATION REGULATOR ACTIVITY	63	2.10511	0.00024149	0.6
80	MITOCHONDRIAL ELECTRON TRANSPORT, NADH TO UBIQUINONE	27	2.10241	0.000238472	0.81
81	90S PRERIBOSOME	24	2.09328	0.000308542	0.79
82	RNA SPLICING, VIA TRANSESTERIFICATION REACTIONS WITH BULGED ADENOSINE AS NUCLEOPHILE	186	2.09315	0.000304779	0.51
83	RNA SPLICING, VIA TRANSESTERIFICATION REACTIONS	186	2.08768	0.000315775	0.51
84	TRANSLATION INITIATION FACTOR ACTIVITY	32	2.087	0.000312016	0.69
85	OXIDATIVE PHOSPHORYLATION	66	2.08483	0.000322279	0.55
86	MITOCHONDRIAL RESPIRATORY CHAIN COMPLEX ASSEMBLY	31	2.08242	0.000346265	0.68
87	MRNA SPLICING, VIA SPLICEOSOME	186	2.07305	0.00036962	0.51
88	CYTOCHROME COMPLEX ASSEMBLY	18	2.06849	0.000406565	0.89
89	TRANSLATION REGULATOR ACTIVITY, NUCLEIC ACID BINDING	57	2.05087	0.000575613	0.61
90	PRERIBOSOME, LARGE SUBUNIT PRECURSOR	18	2.04678	0.000569217	0.61
91	ENVELOPE	270	2.04626	0.000562962	0.51
92	RIBONUCLEOPROTEIN COMPLEX BINDING	36	2.046	0.000556843	0.58
93	ORGANELLE ENVELOPE	270	2.04014	0.000600443	0.51
94	ATP METABOLIC PROCESS	95	2.03005	0.00070812	0.49
95	MRNA METABOLIC PROCESS	276	2.02262	0.000737709	0.48
96	PROTON-TRANSPORTING TWO-SECTOR ATPASE COMPLEX, CATALYTIC DOMAIN	15	2.01752	0.000817572	0.8
97	REGULATION OF TRANSLATION	147	2.0081	0.000931218	0.56
98	TRNA MODIFICATION	53	2.00709	0.000921716	0.32
99	MEMBRANE PROTEIN COMPLEX	334	2.00012	0.00105623	0.57
100	SNORNA BINDING	16	1.99311	0.00120117	0.75
101	TRANSLATIONAL ELONGATION	27	1.98189	0.001446	0.67
102	MITOCHONDRION ORGANIZATION	140	1.97943	0.00150217	0.62
103	U4/U6 X U5 TRI-SNRNP COMPLEX	18	1.97799	0.00156858	0.56
104	CATALYTIC ACTIVITY, ACTING ON RNA	210	1.97079	0.00176993	0.39
105	ELECTRON TRANSPORT CHAIN	91	1.96	0.00204797	0.52
106	MRNA PROCESSING	227	1.95367	0.0022306	0.5
107	RNA MODIFICATION	94	1.9508	0.00231152	0.31
108	SPLICEOSOMAL TRI-SNRNP COMPLEX	18	1.94252	0.00268986	0.56
109	PROTEIN LOCALIZATION TO MITOCHONDRION	31	1.94136	0.00270949	0.77
110	INTEGRAL COMPONENT OF MITOCHONDRIAL MEMBRANE	24	1.93931	0.00279267	0.58
111	PROTEIN TARGETING TO MITOCHONDRION	31	1.93658	0.00284325	0.77
112	CYTOCHROME COMPLEX	18	1.93174	0.00305218	0.67
113	MITOCHONDRIAL TRANSPORT	59	1.93129	0.00302517	0.59
114	MRNA CATABOLIC PROCESS	60	1.93036	0.00305114	0.53
115	ESTABLISHMENT OF PROTEIN LOCALIZATION TO MITOCHONDRION	31	1.92821	0.00308683	0.77
116	POSTTRANSCRIPTIONAL REGULATION OF GENE EXPRESSION	192	1.91491	0.00358402	0.45
117	AEROBIC RESPIRATION	36	1.91084	0.00374576	0.36
118	SMALL NUCLEOLAR RIBONUCLEOPROTEIN COMPLEX	15	1.90774	0.00392614	0.6
119	RNA CATABOLIC PROCESS	71	1.90677	0.00393344	0.51
120	4 IRON, 4 SULFUR CLUSTER BINDING	16	1.89869	0.00427724	0.38
121	NEGATIVE REGULATION OF MAPK CASCADE	25	1.89428	0.00447655	0.52
122	NEGATIVE REGULATION OF PHOSPHORYLATION	49	1.88126	0.00521061	0.47
123	TRANSCRIPTION BY RNA POLYMERASE III	25	1.87975	0.00524541	0.52
124	NUCLEAR PERIPHERY	20	1.87131	0.005694	0.55
125	PROTON TRANSMEMBRANE TRANSPORT	70	1.8709	0.00570511	0.49
126	PURINE NUCLEOSIDE TRIPHOSPHATE METABOLIC PROCESS	23	1.86524	0.00612454	0.65
127	RIBONUCLEOSIDE TRIPHOSPHATE METABOLIC PROCESS	25	1.86172	0.00634787	0.64
128	PURINE RIBONUCLEOSIDE TRIPHOSPHATE METABOLIC PROCESS	23	1.85939	0.00646707	0.65
129	PROTEIN STABILIZATION	28	1.85721	0.00655545	0.64
130	NEGATIVE REGULATION OF PROTEIN PHOSPHORYLATION	48	1.85271	0.00699217	0.5
131	PURINE NUCLEOSIDE TRIPHOSPHATE BIOSYNTHETIC PROCESS	23	1.85219	0.00700267	0.65
132	TRNA PROCESSING	70	1.85163	0.00695895	0.3
133	NUCLEAR-TRANSCRIBED MRNA CATABOLIC PROCESS	49	1.84771	0.00730025	0.53
134	PROTON TRANSMEMBRANE TRANSPORTER ACTIVITY	67	1.84642	0.0074067	0.48
135	PURINE RIBONUCLEOSIDE TRIPHOSPHATE BIOSYNTHETIC PROCESS	23	1.84121	0.00780187	0.65
136	MALE MEIOSIS CYTOKINESIS	29	1.83762	0.00810377	0.72
137	NEGATIVE REGULATION OF PHOSPHORUS METABOLIC PROCESS	59	1.83719	0.00811459	0.49
138	RIBONUCLEOSIDE TRIPHOSPHATE BIOSYNTHETIC PROCESS	25	1.83658	0.00813298	0.64
139	TRNA METABOLIC PROCESS	107	1.83279	0.00842479	0.34
140	GENERATION OF PRECURSOR METABOLITES AND ENERGY	161	1.83062	0.00861096	0.33
141	GTP BINDING	118	1.82685	0.0090153	0.53
142	INTEGRAL COMPONENT OF MITOCHONDRIAL INNER MEMBRANE	16	1.82562	0.00907729	0.5
143	NEGATIVE REGULATION OF PHOSPHATE METABOLIC PROCESS	59	1.82341	0.00928681	0.49
144	RNA PHOSPHODIESTER BOND HYDROLYSIS	72	1.823	0.00925525	0.47
145	INTRACELLULAR PROTEIN TRANSPORT	275	1.81655	0.0100213	0.47
146	CELLULAR GLUCAN METABOLIC PROCESS	18	1.8127	0.0104151	0.44
147	NUCLEOBASE-CONTAINING COMPOUND CATABOLIC PROCESS	93	1.8117	0.0104821	0.46
148	GLYCOGEN METABOLIC PROCESS	18	1.81162	0.0104194	0.44
149	NUCLEOSIDE TRIPHOSPHATE METABOLIC PROCESS	27	1.81058	0.0104924	0.59
150	PHOTOTRANSDUCTION - FLY	26	1.80848	0.0107001	0.69
151	CHAPERONE BINDING	19	1.80661	0.0108034	0.47
152	RNA LOCALIZATION	137	1.80485	0.0109987	0.44
153	ENERGY RESERVE METABOLIC PROCESS	18	1.79943	0.0117114	0.44
154	MORPHOGENESIS OF A BRANCHING STRUCTURE	39	1.79593	0.0120473	0.41
155	NUCLEOSIDE TRIPHOSPHATE BIOSYNTHETIC PROCESS	26	1.79536	0.0121079	0.62
156	ATP BIOSYNTHETIC PROCESS	17	1.79015	0.012764	0.59
157	PEPTIDYL-PROLINE MODIFICATION	23	1.78234	0.0138868	0.39
158	GUANYL NUCLEOTIDE BINDING	129	1.78207	0.0138441	0.5
159	MITOCHONDRIAL MEMBRANE ORGANIZATION	18	1.78199	0.013757	0.89
160	RAS PROTEIN SIGNAL TRANSDUCTION	92	1.78065	0.0138272	0.5
161	BRANCHING INVOLVED IN OPEN TRACHEAL SYSTEM DEVELOPMENT	39	1.77722	0.0142849	0.41
162	MITOPHAGY - ANIMAL	34	1.77711	0.0142187	0.47
163	BRANCHING MORPHOGENESIS OF AN EPITHELIAL TUBE	39	1.77554	0.0143565	0.41
164	NEGATIVE REGULATION OF PROTEIN MODIFICATION PROCESS	67	1.77522	0.0143414	0.37
165	RIBONUCLEOPROTEIN COMPLEX EXPORT FROM NUCLEUS	33	1.77489	0.0142829	0.58
166	PROTEIN TRANSPORT	339	1.77426	0.0142906	0.4
167	MORPHOGENESIS OF A BRANCHING EPITHELIUM	39	1.77384	0.0142917	0.41
168	PROTEIN TRANSMEMBRANE TRANSPORT	32	1.77377	0.0142066	0.56
169	MEIOTIC CYTOKINESIS	34	1.77227	0.0143831	0.65
170	GLUCAN METABOLIC PROCESS	18	1.76927	0.0147895	0.44
171	RIBONUCLEOPROTEIN COMPLEX LOCALIZATION	33	1.7691	0.0147237	0.58
172	MATURATION OF 5.8S RRNA	15	1.76501	0.0151697	0.67
173	RNA METHYLTRANSFERASE ACTIVITY	40	1.76392	0.0151988	0.35
174	RNA METHYLATION	48	1.76315	0.0152209	0.4
175	METHYLTRANSFERASE ACTIVITY	110	1.76264	0.0152225	0.45
176	BOUNDING MEMBRANE OF ORGANELLE	236	1.75836	0.0158146	0.46
177	IRON-SULFUR CLUSTER ASSEMBLY	16	1.7498	0.0174149	0.31
178	ESTABLISHMENT OF PROTEIN LOCALIZATION	350	1.7496	0.0173436	0.4
179	TRANSFERASE ACTIVITY, TRANSFERRING ONE-CARBON GROUPS	116	1.74951	0.0172602	0.46
180	RNA EXPORT FROM NUCLEUS	42	1.74244	0.0182544	0.55
181	MITOCHONDRIAL TRANSMEMBRANE TRANSPORT	32	1.73782	0.0191259	0.63
182	POLYSACCHARIDE METABOLIC PROCESS	23	1.73779	0.0190208	0.39
183	WHOLE MEMBRANE	170	1.73621	0.019222	0.47
184	PROTEIN KINASE REGULATOR ACTIVITY	39	1.73604	0.0191435	0.38
185	RRNA MODIFICATION	22	1.73526	0.0191497	0.77
186	S-ADENOSYLMETHIONINE-DEPENDENT METHYLTRANSFERASE ACTIVITY	86	1.73462	0.0191561	0.31
187	INTEGRAL COMPONENT OF ORGANELLE MEMBRANE	120	1.72669	0.0205478	0.33
188	AMIDE TRANSPORT	350	1.72611	0.0205457	0.43
189	CELLULAR POLYSACCHARIDE METABOLIC PROCESS	23	1.72439	0.0208012	0.39
190	AROMATIC COMPOUND CATABOLIC PROCESS	116	1.72339	0.0208986	0.46
191	GUANYL RIBONUCLEOTIDE BINDING	125	1.72034	0.0214362	0.5
192	PROTEIN SERINE/THREONINE PHOSPHATASE ACTIVITY	28	1.71806	0.0217296	0.43
193	NUCLEOSIDE BINDING	127	1.71736	0.0217837	0.49
194	PURINE RIBONUCLEOSIDE BINDING	124	1.7142	0.0222728	0.5
195	SNAP RECEPTOR ACTIVITY	21	1.71399	0.0221648	0.62
196	CATALYTIC ACTIVITY, ACTING ON A TRNA	71	1.71114	0.0226245	0.37
197	PURINE NUCLEOSIDE BINDING	124	1.71032	0.022739	0.5
198	RIBONUCLEOSIDE BINDING	126	1.70611	0.0234962	0.49
199	METALLO-SULFUR CLUSTER ASSEMBLY	16	1.7059	0.0234201	0.31
200	PEPTIDE TRANSPORT	348	1.70233	0.0242229	0.39
201	RNA PHOSPHODIESTER BOND HYDROLYSIS, EXONUCLEOLYTIC	19	1.70151	0.0243106	0.53
202	SECRETORY VESICLE	45	1.70111	0.0242366	0.29
203	SMALL GTPASE MEDIATED SIGNAL TRANSDUCTION	103	1.70035	0.0243287	0.39
204	RETROGRADE VESICLE-MEDIATED TRANSPORT, GOLGI TO ENDOPLASMIC RETICULUM	16	1.69658	0.0250887	0.38
205	RRNA METHYLATION	15	1.69175	0.0261141	0.8
206	U1 SNRNP	15	1.69018	0.0262699	0.53
207	PROTEIN PEPTIDYL-PROLYL ISOMERIZATION	18	1.6881	0.0265977	0.39
208	MACROMOLECULE METHYLATION	107	1.6859	0.027013	0.48
209	PROTEIN MODIFICATION BY SMALL PROTEIN REMOVAL	47	1.68426	0.0272607	0.57
210	METHYLATION	109	1.6826	0.0275526	0.48
211	REGULATION OF CELLULAR RESPONSE TO INSULIN STIMULUS	25	1.67936	0.0282646	0.56
212	INTRINSIC COMPONENT OF ORGANELLE MEMBRANE	124	1.67152	0.0303945	0.33
213	PEPTIDYL-PROLYL CIS-TRANS ISOMERASE ACTIVITY	18	1.67031	0.0306123	0.39
214	ORGANIC CYCLIC COMPOUND CATABOLIC PROCESS	126	1.67016	0.0305247	0.44
215	MEMBRANE ORGANIZATION	150	1.66988	0.0304654	0.49
216	SNARE INTERACTIONS IN VESICULAR TRANSPORT	20	1.66961	0.03044	0.6
217	UBIQUITIN-LIKE PROTEIN-SPECIFIC PROTEASE ACTIVITY	39	1.66934	0.0303547	0.59
218	PRIMARY ACTIVE TRANSMEMBRANE TRANSPORTER ACTIVITY	71	1.66631	0.0311295	0.44
219	MONOVALENT INORGANIC CATION TRANSMEMBRANE TRANSPORTER ACTIVITY	111	1.66433	0.0315045	0.41
220	NEUROTRANSMITTER TRANSPORT	94	1.66306	0.0317988	0.4
221	INTRACELLULAR PROTEIN TRANSMEMBRANE TRANSPORT	26	1.66179	0.0321252	0.69
222	REGULATION OF INSULIN RECEPTOR SIGNALING PATHWAY	25	1.65564	0.0338773	0.56
223	INTRACELLULAR TRANSPORT	462	1.65469	0.0340194	0.38
224	RNA POLYMERASE	26	1.6541	0.0340646	0.5
225	SNARE COMPLEX	24	1.65156	0.034755	0.54
226	REGULATION OF CELLULAR AMIDE METABOLIC PROCESS	195	1.65155	0.0346116	0.46
227	INTRINSIC COMPONENT OF MITOCHONDRIAL MEMBRANE	26	1.64761	0.0357722	0.54
228	RAB PROTEIN SIGNAL TRANSDUCTION	31	1.64613	0.0361698	0.55
229	NEUROTRANSMITTER SECRETION	66	1.64377	0.0368428	0.56
230	SIGNAL RELEASE FROM SYNAPSE	66	1.64362	0.0367397	0.56
231	REGULATION OF PROTEIN PHOSPHORYLATION	165	1.64242	0.0370147	0.45
232	CELLULAR NITROGEN COMPOUND CATABOLIC PROCESS	113	1.64228	0.0369012	0.43
233	NUCLEAR EXPORT	52	1.64099	0.0372333	0.52
234	NITROGEN COMPOUND TRANSPORT	451	1.64014	0.037339	0.37
235	PHAGOSOME	56	1.63595	0.038597	0.43
236	P-BODY	22	1.63566	0.0385289	0.59
237	REGULATION OF RNA SPLICING	77	1.63411	0.0388739	0.56
238	RIBONUCLEASE ACTIVITY	55	1.63327	0.0389513	0.4
239	TRANSLATION INITIATION FACTOR BINDING	15	1.63283	0.038977	0.73
240	REGULATION OF CELLULAR PROTEIN METABOLIC PROCESS	486	1.63077	0.0396145	0.42
241	CELLULAR MONOVALENT INORGANIC CATION HOMEOSTASIS	24	1.62913	0.040053	0.42
242	MONOVALENT INORGANIC CATION TRANSPORT	119	1.62858	0.0400496	0.4
243	KINASE REGULATOR ACTIVITY	41	1.62822	0.0400268	0.37
244	MRNA SURVEILLANCE PATHWAY	57	1.62142	0.0423973	0.53
245	REGULATION OF PHOSPHORUS METABOLIC PROCESS	203	1.62127	0.0422819	0.45
246	REGULATION OF PHOSPHATE METABOLIC PROCESS	203	1.61197	0.0457381	0.45
247	U2 SNRNP	15	1.61145	0.045789	0.53
248	MEDIATOR COMPLEX	27	1.60867	0.0466553	0.41
249	MAP KINASE ACTIVITY	26	1.60379	0.0485127	0.38
250	ENDOSOME MEMBRANE	48	1.60294	0.048709	0.5
251	REGULATION OF PROTEIN KINASE ACTIVITY	81	1.59915	0.0501195	0.35
252	REGULATION OF MRNA PROCESSING	77	1.59776	0.050493	0.56
253	MONOVALENT INORGANIC CATION HOMEOSTASIS	25	1.59516	0.0514985	0.4
254	SOMATIC STEM CELL DIVISION	36	1.59296	0.0522567	0.33
255	GENERAL TRANSCRIPTION INITIATION FACTOR BINDING	21	1.58933	0.0536235	0.57
256	PROTEIN TARGETING	75	1.58819	0.0539284	0.48
257	ESTABLISHMENT OF RNA LOCALIZATION	73	1.58631	0.0546553	0.45
258	HETEROCYCLE CATABOLIC PROCESS	115	1.58159	0.0565541	0.43
259	CELLULAR RESPONSE TO LIGHT STIMULUS	25	1.58154	0.0563493	0.64
260	PROTEIN-CONTAINING COMPLEX BINDING	169	1.57936	0.0572174	0.37
261	ENDOPLASMIC RETICULUM TO GOLGI VESICLE-MEDIATED TRANSPORT	52	1.57897	0.0571629	0.44
262	NUCLEOCYTOPLASMIC TRANSPORT	91	1.57781	0.0574685	0.51
263	REGULATION OF ALTERNATIVE MRNA SPLICING, VIA SPLICEOSOME	62	1.57451	0.0589712	0.56
264	RNA TRANSPORT	72	1.57359	0.0591525	0.44
Enrichment in TS6
1	SPINDLE MIDZONE	17	-2.22233	0.00537963	0.41
2	MITOTIC SISTER CHROMATID SEGREGATION	64	-2.09968	0.0142748	0.25
3	GLYCOLYSIS / GLUCONEOGENESIS	41	-2.01644	0.0320488	0.39
4	SISTER CHROMATID SEGREGATION	70	-1.96122	0.0440243	0.23
5	CHITIN BINDING	40	-1.27675	0.0403495	0.28
6	CHITIN METABOLIC PROCESS	37	-1.04988	0.0445639	0.24
	a. the gene sets enrichment in TG2, TG4 and TG6 were marked in blue font
	b. NES, Normalized enrichment score; that is, the enrichment score for the gene set after it has been normalized across analyzed gene sets.
	c. Tags, the percentage of gene hits before (for positive ES) or after (for negative ES) the peak in the running enrichment score. This gives an indication of the percentage of genes contributing to the enrichment score.

## Sheet: TMS6
Table S10. GSEA for T. xiaojinensis.
#	Gene-sets	Size	NESb	FDR q-value	Tagsc
Enrichment in TM6
1	POSITIVE REGULATION OF LIPID METABOLIC PROCESS	17	1.6973	0.040231	0.59
2	ENDOCYTOSIS	114	1.63863	0.049435	0.64
3	POSITIVE REGULATION OF GENE EXPRESSION, EPIGENETIC	15	1.63096	0.0485223	0.6
4	PROTEIN KINASE BINDING	53	1.62371	0.0491261	0.62
5	STEM CELL FATE COMMITMENT	19	1.6191	0.0478254	0.63
6	CELL-SUBSTRATE JUNCTION	18	1.61841	0.0435108	0.67
7	ESTABLISHMENT OF TISSUE POLARITY	73	1.60085	0.0473637	0.73
8	ADHERENS JUNCTION	53	1.6005	0.0444483	0.79
9	NEGATIVE REGULATION OF NOTCH SIGNALING PATHWAY	18	1.59715	0.0439197	0.83
10	RESPONSE TO BMP	35	1.59672	0.0412332	0.51
11	AMEBOIDAL-TYPE CELL MIGRATION	132	1.59535	0.0397985	0.7
12	ESTABLISHMENT OR MAINTENANCE OF CELL POLARITY	149	1.59354	0.038992	0.69
13	ESTABLISHMENT OR MAINTENANCE OF CYTOSKELETON POLARITY	30	1.59008	0.0397462	0.67
15	ESTABLISHMENT OF PLANAR POLARITY	73	1.58731	0.0406139	0.73
16	POSITIVE REGULATION OF HIPPO SIGNALING	15	1.58523	0.0405524	0.73
17	POSITIVE REGULATION OF SMOOTHENED SIGNALING PATHWAY	21	1.58233	0.038776	0.62
18	REGULATION OF TRANSMEMBRANE RECEPTOR PROTEIN SERINE/THREONINE KINASE SIGNALING PATHWAY	31	1.58197	0.0373552	0.48
19	EPITHELIUM MIGRATION	118	1.57622	0.0400892	0.69
20	OVARIAN FOLLICLE CELL MIGRATION	95	1.57598	0.038619	0.73
21	TISSUE MIGRATION	122	1.57309	0.0390251	0.69
22	POSITIVE REGULATION OF WNT SIGNALING PATHWAY	30	1.57175	0.0387347	0.83
23	PHOSPHATIDYLINOSITOL PHOSPHORYLATION	15	1.57123	0.0375924	0.8
24	NOTCH SIGNALING PATHWAY	50	1.56989	0.0371812	0.64
25	DORSO-VENTRAL AXIS FORMATION	22	1.5677	0.0372496	0.77
26	IMAGINAL DISC-DERIVED WING VEIN MORPHOGENESIS	30	1.56608	0.0371676	0.67
27	EUCHROMATIN	15	1.56294	0.0381676	0.67
28	EPITHELIAL CELL MIGRATION	118	1.56172	0.0380635	0.69
29	EYE-ANTENNAL DISC MORPHOGENESIS	28	1.56137	0.0371631	0.57
30	BRANCHING MORPHOGENESIS OF AN EPITHELIAL TUBE	39	1.56049	0.0367278	0.59
31	POSITIVE REGULATION OF ENDOCYTOSIS	29	1.55743	0.0364934	0.62
32	REGULATION OF DEPHOSPHORYLATION	21	1.55672	0.0360131	0.52
33	EYE-ANTENNAL DISC DEVELOPMENT	44	1.5542	0.0369376	0.73
34	PHOSPHATIDYLINOSITOL METABOLIC PROCESS	44	1.55258	0.0372231	0.55
35	HIPPO SIGNALING PATHWAY - FLY	54	1.55224	0.0365149	0.7
36	CLATHRIN-COATED VESICLE	17	1.55215	0.0357094	0.82
37	LIPID PHOSPHORYLATION	18	1.55176	0.0351745	0.78
38	MALE GENITALIA DEVELOPMENT	16	1.55072	0.0348919	0.63
39	GERMARIUM-DERIVED EGG CHAMBER FORMATION	75	1.54795	0.0357611	0.65
40	REGULATION OF NOTCH SIGNALING PATHWAY	43	1.54759	0.035339	0.65
41	BORDER FOLLICLE CELL MIGRATION	85	1.54661	0.0352652	0.72
42	EPITHELIAL CELL DIFFERENTIATION	294	1.54571	0.0350231	0.67
43	MORPHOGENESIS OF A BRANCHING STRUCTURE	39	1.54436	0.0351834	0.59
44	REGULATION OF MAP KINASE ACTIVITY	22	1.54403	0.034787	0.64
45	POSITIVE REGULATION OF CANONICAL WNT SIGNALING PATHWAY	27	1.54344	0.0344238	0.81
46	REGULATION OF PROTEIN DEPHOSPHORYLATION	18	1.54267	0.0343039	0.61
47	EPITHELIAL CELL DEVELOPMENT	252	1.54253	0.0337207	0.64
48	BMP SIGNALING PATHWAY	33	1.5425	0.0331247	0.48
49	MAP KINASE ACTIVITY	26	1.54163	0.0331012	0.62
50	BRANCHING INVOLVED IN OPEN TRACHEAL SYSTEM DEVELOPMENT	39	1.54044	0.0331607	0.59
51	REGULATION OF EPITHELIAL CELL DIFFERENTIATION	22	1.54026	0.0326374	0.64
52	REGULATION OF CELLULAR RESPONSE TO GROWTH FACTOR STIMULUS	38	1.53941	0.0324174	0.53
53	ESTABLISHMENT OR MAINTENANCE OF MICROTUBULE CYTOSKELETON POLARITY	22	1.53853	0.0322202	0.73
54	OVARIAN FOLLICLE CELL DEVELOPMENT	232	1.53665	0.0327662	0.64
55	CELLULAR RESPONSE TO BMP STIMULUS	33	1.53641	0.0323584	0.48
56	RECEPTOR-MEDIATED ENDOCYTOSIS	34	1.53294	0.0338792	0.59
57	TRANSPORT VESICLE	51	1.53264	0.0335106	0.57
58	TRANSMEMBRANE RECEPTOR PROTEIN SERINE/THREONINE KINASE SIGNALING PATHWAY	36	1.53133	0.0336858	0.47
59	OMMATIDIAL ROTATION	22	1.53117	0.0332889	0.77
60	REGULATION OF PHOSPHATASE ACTIVITY	19	1.53022	0.0330573	0.53
61	PEPTIDE N-ACETYLTRANSFERASE ACTIVITY	32	1.53005	0.0326537	0.47
62	INTRACELLULAR SIGNAL TRANSDUCTION	398	1.52895	0.0328448	0.66
63	COLUMNAR/CUBOIDAL EPITHELIAL CELL DIFFERENTIATION	246	1.52869	0.032576	0.65
64	COLUMNAR/CUBOIDAL EPITHELIAL CELL DEVELOPMENT	232	1.52846	0.0322621	0.64
65	MORPHOGENESIS OF A BRANCHING EPITHELIUM	39	1.52783	0.0321781	0.59
66	PROTEIN DEPHOSPHORYLATION	68	1.52409	0.0337497	0.6
67	FORMATION OF ANATOMICAL BOUNDARY	32	1.52263	0.0340651	0.75
68	SYNAPTIC VESICLE	36	1.52124	0.0343095	0.56
69	MITOCHONDRION LOCALIZATION	21	1.52013	0.0344856	0.48
70	POSITIVE REGULATION OF OOGENESIS	23	1.51999	0.0341108	0.78
71	CELLULAR RESPONSE TO PEPTIDE HORMONE STIMULUS	56	1.51234	0.0383994	0.48
72	POSITIVE REGULATION OF TRANSMEMBRANE RECEPTOR PROTEIN SERINE/THREONINE KINASE SIGNALING PATHWAY	19	1.51012	0.0390264	0.47
73	POSITIVE REGULATION OF PROTEIN SERINE/THREONINE KINASE ACTIVITY	31	1.50849	0.0394161	0.65
74	MALE SEX DIFFERENTIATION	21	1.50842	0.0389757	0.71
75	OOCYTE MICROTUBULE CYTOSKELETON ORGANIZATION	19	1.50837	0.038546	0.68
76	NEGATIVE REGULATION OF INTRACELLULAR SIGNAL TRANSDUCTION	68	1.50634	0.0395471	0.53
77	PROTEIN ACETYLTRANSFERASE COMPLEX	53	1.50534	0.0398559	0.45
78	STEM CELL DIVISION	75	1.50487	0.0397393	0.68
79	CELLULAR RESPONSE TO INSULIN STIMULUS	55	1.50382	0.0398866	0.49
80	AUTOPHAGY - ANIMAL	80	1.50352	0.039622	0.76
81	CELL FATE SPECIFICATION	62	1.50339	0.0392356	0.6
82	REGULATION OF PHOSPHOPROTEIN PHOSPHATASE ACTIVITY	16	1.50335	0.0388367	0.63
83	RECEPTOR SIGNALING PATHWAY VIA STAT	21	1.50327	0.038426	0.57
84	REGULATION OF BORDER FOLLICLE CELL MIGRATION	16	1.50232	0.0385796	0.63
85	CELLULAR RESPONSE TO PEPTIDE	56	1.50146	0.0387193	0.48
86	ENZYME LINKED RECEPTOR PROTEIN SIGNALING PATHWAY	179	1.50074	0.0387558	0.66
87	HIPPO SIGNALING	30	1.50073	0.0383535	0.73
88	POLE CELL MIGRATION	18	1.50028	0.0382058	0.72
89	TRANSMEMBRANE RECEPTOR PROTEIN TYROSINE KINASE SIGNALING PATHWAY	141	1.49853	0.0389774	0.69
90	ESTABLISHMENT OF ORGANELLE LOCALIZATION	96	1.49796	0.0388744	0.53
91	NEGATIVE REGULATION OF GENE SILENCING	16	1.49706	0.0390602	0.5
92	RECEPTOR METABOLIC PROCESS	15	1.4967	0.0388832	0.8
93	INTRINSIC COMPONENT OF MITOCHONDRIAL MEMBRANE	26	1.49621	0.0387845	0.31
94	ACETYLTRANSFERASE COMPLEX	53	1.49617	0.0384283	0.45
95	PROTEIN DEUBIQUITINATION	35	1.4959	0.0381801	0.6
96	RECEPTOR SIGNALING PATHWAY VIA JAK-STAT	21	1.49577	0.0378911	0.57
97	REGULATION OF PROTEIN SERINE/THREONINE KINASE ACTIVITY	56	1.49545	0.0377157	0.59
98	RESPONSE TO INSULIN	56	1.49501	0.0375614	0.48
99	NEGATIVE REGULATION OF CELLULAR RESPONSE TO GROWTH FACTOR STIMULUS	18	1.49415	0.0376396	0.56
100	NUCLEAR MEMBRANE	22	1.49401	0.0373579	0.59
101	EARLY ENDOSOME	44	1.49364	0.0372285	0.75
102	POSITIVE REGULATION OF BORDER FOLLICLE CELL MIGRATION	16	1.49289	0.0373506	0.63
103	MOLECULAR ADAPTOR ACTIVITY	34	1.49103	0.038134	0.71
104	POSITIVE REGULATION OF PROTEIN MODIFICATION PROCESS	119	1.49101	0.0377988	0.58
105	P-BODY	22	1.49065	0.0377206	0.41
106	HISTONE H3 ACETYLATION	20	1.49004	0.0377347	0.6
107	PHOSPHATASE REGULATOR ACTIVITY	17	1.48998	0.0374365	0.65
108	SOMATIC STEM CELL DIVISION	36	1.48962	0.0373386	0.78
109	LATE ENDOSOME MEMBRANE	20	1.4879	0.0380813	0.5
110	RESPONSE TO PEPTIDE	57	1.48766	0.0378838	0.47
111	RESPONSE TO PEPTIDE HORMONE	57	1.4848	0.039331	0.47
112	UBIQUITIN-LIKE PROTEIN LIGASE ACTIVITY	68	1.48056	0.0416658	0.68
113	POSITIVE REGULATION OF TRANSFERASE ACTIVITY	49	1.48053	0.0413419	0.59
114	SMALL GTPASE MEDIATED SIGNAL TRANSDUCTION	103	1.48025	0.0411626	0.53
115	STEM CELL PROLIFERATION	91	1.47929	0.0413926	0.64
116	ORGANELLE TRANSPORT ALONG MICROTUBULE	23	1.47893	0.041231	0.65
117	EXTRINSIC COMPONENT OF MEMBRANE	58	1.47884	0.0409588	0.6
118	ENDOSOME MEMBRANE	48	1.47858	0.0407959	0.46
119	CHROMATIN REMODELING	87	1.47848	0.0405612	0.46
120	ENDOSOME	150	1.47807	0.0405072	0.61
121	CANONICAL WNT SIGNALING PATHWAY	65	1.47736	0.0407096	0.68
122	POSITIVE REGULATION OF ORGANELLE ORGANIZATION	93	1.47734	0.0404157	0.54
123	MIDGUT DEVELOPMENT	24	1.4772	0.0402056	0.54
124	HISTONE ACETYLTRANSFERASE ACTIVITY	24	1.47713	0.0399274	0.5
125	TRACHEA DEVELOPMENT	19	1.47644	0.0401422	0.58
126	POSITIVE REGULATION OF CELL MIGRATION	26	1.47639	0.0398755	0.69
127	UBIQUITIN PROTEIN LIGASE ACTIVITY	67	1.4762	0.0396617	0.67
128	FORMATION OF ANIMAL ORGAN BOUNDARY	24	1.47616	0.0393887	0.71
129	RAS PROTEIN SIGNAL TRANSDUCTION	92	1.47558	0.0393948	0.53
130	HISTONE ACETYLTRANSFERASE COMPLEX	46	1.47526	0.0392644	0.46
131	REGULATION OF HISTONE MODIFICATION	30	1.47503	0.039102	0.53
132	EXOCYTIC VESICLE	37	1.47456	0.0390967	0.54
133	G1/S TRANSITION OF MITOTIC CELL CYCLE	26	1.47449	0.0388708	0.65
134	CELL FATE DETERMINATION	89	1.47448	0.0385952	0.54
135	EMBRYONIC ORGAN DEVELOPMENT	37	1.47395	0.0386331	0.62
136	PROTEIN PHOSPHATASE REGULATOR ACTIVITY	15	1.47208	0.0397103	0.67
137	REGULATION OF HIPPO SIGNALING	26	1.47164	0.039714	0.73
138	POSITIVE REGULATION OF KINASE ACTIVITY	45	1.47112	0.0398403	0.53
139	UBIQUITIN-PROTEIN TRANSFERASE ACTIVITY	133	1.47103	0.0395802	0.74
140	REGULATION OF RECEPTOR SIGNALING PATHWAY VIA STAT	17	1.47045	0.0397123	0.53
141	REGULATION OF PROTEIN MODIFICATION PROCESS	232	1.47027	0.0395073	0.53
142	POSITIVE REGULATION OF CHROMOSOME ORGANIZATION	37	1.46911	0.040027	0.57
143	LATE ENDOSOME	56	1.46906	0.0397789	0.45
144	LARVAL MIDGUT HISTOLYSIS	16	1.46904	0.0395341	0.5
145	ACTIN FILAMENT ORGANIZATION	103	1.46898	0.0393047	0.65
146	ASYMMETRIC NEUROBLAST DIVISION	33	1.46889	0.0390723	0.79
147	REGULATION OF RECEPTOR SIGNALING PATHWAY VIA JAK-STAT	17	1.46834	0.0391466	0.53
148	THIOL-DEPENDENT UBIQUITINYL HYDROLASE ACTIVITY	31	1.46821	0.0389484	0.42
149	RAB PROTEIN SIGNAL TRANSDUCTION	31	1.4682	0.0386987	0.58
150	PHOSPHOPROTEIN PHOSPHATASE ACTIVITY	61	1.46819	0.0384641	0.57
151	LOCOMOTOR RHYTHM	36	1.46768	0.0384753	0.5
152	POSITIVE REGULATION OF NOTCH SIGNALING PATHWAY	23	1.46767	0.0382451	0.65
153	REGULATION OF CANONICAL WNT SIGNALING PATHWAY	50	1.46762	0.0380294	0.7
154	PROTEIN ACYLATION	70	1.46729	0.0379967	0.49
155	POSITIVE REGULATION OF PROTEIN KINASE ACTIVITY	44	1.46653	0.0383225	0.64
156	NEURAL PRECURSOR CELL PROLIFERATION	77	1.46644	0.0381161	0.62
157	POSITIVE REGULATION OF CELL MOTILITY	27	1.46632	0.037935	0.67
158	MEMBRANE ORGANIZATION	150	1.4662	0.0377901	0.57
159	ASYMMETRIC STEM CELL DIVISION	51	1.4661	0.037647	0.71
160	NEUROBLAST DIVISION	34	1.46595	0.0375056	0.79
161	OOGENESIS	462	1.46441	0.0382457	0.6
162	NEURONAL STEM CELL DIVISION	34	1.46425	0.0380859	0.79
163	ESTABLISHMENT OF CELL POLARITY	43	1.46415	0.0378893	0.6
164	RNA POLYMERASE II-SPECIFIC DNA-BINDING TRANSCRIPTION FACTOR BINDING	17	1.46342	0.0381	0.71
165	ORGANELLE LOCALIZATION	149	1.46089	0.0392598	0.5
166	NEGATIVE REGULATION OF PHOSPHORUS METABOLIC PROCESS	59	1.46064	0.0392005	0.58
167	SPHINGOLIPID METABOLISM	22	1.4606	0.038986	0.45
168	PROTEIN TARGETING TO MEMBRANE	20	1.46042	0.0388649	0.25
169	REGULATION OF LIPID BIOSYNTHETIC PROCESS	17	1.46039	0.0386812	0.41
170	POSITIVE REGULATION OF PROTEIN TRANSPORT	24	1.45956	0.0390918	0.58
171	NEUROBLAST PROLIFERATION	76	1.45909	0.0391246	0.62
172	REGULATION OF PEPTIDE SECRETION	29	1.45905	0.0389269	0.41
173	REGULATION OF PROTEIN SECRETION	20	1.45896	0.0387418	0.45
174	FEMALE GAMETE GENERATION	492	1.45892	0.0385794	0.59
175	MEMBRANE INVAGINATION	19	1.45877	0.0384446	0.79
176	CELL CYCLE G1/S PHASE TRANSITION	29	1.45848	0.0384032	0.66
177	ACTIVATION OF GTPASE ACTIVITY	16	1.45643	0.0392982	0.75
178	POLYTENE CHROMOSOME	136	1.45642	0.0391009	0.55
179	PROTEIN PHOSPHORYLATION	325	1.45596	0.0391322	0.54
180	PROTEIN LOCALIZATION TO MEMBRANE	82	1.45567	0.0390981	0.41
181	PROTEIN SERINE/THREONINE KINASE ACTIVITY	159	1.45536	0.0390694	0.66
182	PROTEIN KINASE ACTIVITY	220	1.45508	0.0389964	0.56
183	REGULATION OF EPITHELIAL CELL MIGRATION	23	1.45503	0.0388207	0.52
184	UBIQUITIN-LIKE PROTEIN TRANSFERASE ACTIVITY	143	1.4548	0.0387203	0.71
185	APOPTOTIC CELL CLEARANCE	17	1.4537	0.0391909	0.71
186	UBIQUITINYL HYDROLASE ACTIVITY	32	1.45124	0.0403161	0.59
187	PROTEIN TYROSINE PHOSPHATASE ACTIVITY	28	1.45101	0.0402482	0.57
188	HISTONE EXCHANGE	25	1.45081	0.0401186	0.44
189	CHORION-CONTAINING EGGSHELL FORMATION	77	1.44944	0.0409357	0.66
190	EPIDERMIS DEVELOPMENT	42	1.44929	0.0407992	0.74
191	AXON	140	1.44893	0.040839	0.43
192	WNT SIGNALING PATHWAY	71	1.44798	0.0413768	0.7
193	POSITIVE REGULATION OF ESTABLISHMENT OF PROTEIN LOCALIZATION	25	1.44787	0.0412308	0.76
194	NEGATIVE REGULATION OF PROTEIN MODIFICATION PROCESS	67	1.44763	0.041156	0.55
195	SECRETORY VESICLE	45	1.44763	0.0409615	0.49
196	MIDBODY	17	1.44747	0.0408427	0.76
197	PLASMA MEMBRANE INVAGINATION	19	1.44538	0.0419819	0.79
198	HEAD INVOLUTION	25	1.44523	0.0418638	0.72
199	ASYMMETRIC CELL DIVISION	80	1.44498	0.0418196	0.68
200	SCF-DEPENDENT PROTEASOMAL UBIQUITIN-DEPENDENT PROTEIN CATABOLIC PROCESS	28	1.44476	0.0417397	0.5
201	NEGATIVE REGULATION OF PHOSPHATE METABOLIC PROCESS	59	1.44447	0.0417371	0.58
202	POSITIVE REGULATION OF REPRODUCTIVE PROCESS	32	1.44346	0.0421824	0.66
203	THIOL-DEPENDENT UBIQUITIN-SPECIFIC PROTEASE ACTIVITY	31	1.44335	0.0420573	0.42
204	ENDOCYTIC VESICLE	20	1.44325	0.0419112	0.65
205	POSITIVE REGULATION OF PROTEIN SECRETION	15	1.44314	0.0417709	0.6
206	PROTEIN SERINE/THREONINE PHOSPHATASE COMPLEX	21	1.44278	0.0417812	0.62
207	HINDGUT DEVELOPMENT	43	1.44271	0.0416384	0.49
208	PHOSPHATASE COMPLEX	21	1.44253	0.0415708	0.62
209	PEPTIDYL-TYROSINE DEPHOSPHORYLATION	28	1.44237	0.0414737	0.57
210	PROTEIN ACETYLATION	65	1.44181	0.0415887	0.48
211	APOPTOSIS - FLY	57	1.44096	0.0419645	0.44
212	PROTEIN UBIQUITINATION	170	1.44073	0.0419309	0.68
213	PROTEIN POLYUBIQUITINATION	54	1.44016	0.0420678	0.78
214	PEPTIDOGLYCAN RECOGNITION PROTEIN SIGNALING PATHWAY	30	1.43972	0.0421272	0.5
215	REGULATION OF RECEPTOR-MEDIATED ENDOCYTOSIS	15	1.43968	0.0419627	0.67
216	CLATHRIN-DEPENDENT ENDOCYTOSIS	19	1.4394	0.0419299	0.58
217	INTRACELLULAR VESICLE	263	1.43847	0.0422942	0.58
218	REGULATION OF KINASE ACTIVITY	85	1.43828	0.0422019	0.46
219	CYTOPLASMIC VESICLE	263	1.43799	0.042189	0.58
220	PROTEIN-CONTAINING COMPLEX DISASSEMBLY	61	1.43778	0.0421268	0.62
221	INTEGRAL COMPONENT OF MITOCHONDRIAL INNER MEMBRANE	16	1.43764	0.0420405	0.19
222	HINDGUT MORPHOGENESIS	43	1.43763	0.041861	0.49
223	INTEGRAL COMPONENT OF MITOCHONDRIAL MEMBRANE	24	1.43746	0.0417481	0.21
224	PROTEIN SECRETION	56	1.43744	0.0415795	0.63
225	POSITIVE REGULATION OF EPITHELIAL CELL DIFFERENTIATION	18	1.43728	0.0415213	0.61
226	PHOSPHOTRANSFERASE ACTIVITY, ALCOHOL GROUP AS ACCEPTOR	254	1.43714	0.0414395	0.61
227	ESTABLISHMENT OF PROTEIN LOCALIZATION TO EXTRACELLULAR REGION	60	1.43707	0.0413024	0.63
228	FEMALE GERM-LINE CYST FORMATION	16	1.4359	0.0417956	0.75
229	REGULATION OF TRANSFERASE ACTIVITY	94	1.43539	0.0418961	0.54
230	PROTEIN LOCALIZATION TO EXTRACELLULAR REGION	62	1.43419	0.0424616	0.47
231	LONG-TERM MEMORY	50	1.43301	0.0431129	0.66
232	SEX DIFFERENTIATION	68	1.4323	0.0434533	0.6
233	ACTIN-MEDIATED CELL CONTRACTION	15	1.43207	0.0434204	0.73
234	RETROGRADE TRANSPORT, ENDOSOME TO GOLGI	22	1.43138	0.0437214	0.82
235	MITOCHONDRIAL MEMBRANE ORGANIZATION	18	1.43138	0.0435407	0.33
236	PROTEIN MODIFICATION BY SMALL PROTEIN REMOVAL	47	1.43084	0.0436965	0.53
237	POSITIVE REGULATION OF EPITHELIAL CELL MIGRATION	17	1.43077	0.0435635	0.59
238	POSITIVE REGULATION OF CELL POPULATION PROLIFERATION	60	1.43037	0.0436376	0.35
239	VESICLE-MEDIATED TRANSPORT	374	1.42982	0.043852	0.6
240	REGULATION OF CELL SHAPE	36	1.42901	0.0442388	0.64
241	POSITIVE REGULATION OF MOLECULAR FUNCTION	202	1.42882	0.0442339	0.51
242	HISTONE ACETYLATION	61	1.42805	0.0445448	0.46
243	GERMARIUM-DERIVED OOCYTE DIFFERENTIATION	23	1.42777	0.0445162	0.65
244	REGULATION OF PROTEIN KINASE ACTIVITY	81	1.42718	0.0447152	0.46
245	ENERGY RESERVE METABOLIC PROCESS	18	1.4266	0.0449165	0.44
246	NEGATIVE REGULATION OF PHOSPHORYLATION	49	1.42642	0.044835	0.61
247	REGULATION OF PROTEIN MODIFICATION BY SMALL PROTEIN CONJUGATION OR REMOVAL	27	1.42601	0.0449164	0.37
248	APOPTOTIC SIGNALING PATHWAY	39	1.42569	0.0449604	0.64
249	REGULATION OF PROTEIN PHOSPHORYLATION	165	1.42483	0.0452893	0.53
250	INORGANIC ANION TRANSPORT	25	1.42472	0.0451859	0.44
251	MICROTUBULE POLYMERIZATION OR DEPOLYMERIZATION	32	1.42455	0.0451194	0.59
252	MESODERM DEVELOPMENT	54	1.42346	0.0455811	0.63
253	REGULATION OF ORGANELLE ASSEMBLY	18	1.42306	0.0456721	0.33
254	CYTOSKELETAL PROTEIN BINDING	184	1.42224	0.0459919	0.53
255	UBIQUITIN-LIKE PROTEIN-SPECIFIC PROTEASE ACTIVITY	39	1.42223	0.0458271	0.54
256	CORTICAL CYTOSKELETON	23	1.42158	0.0460692	0.7
257	GTPASE REGULATOR ACTIVITY	52	1.42121	0.0461108	0.69
258	CYTOSKELETON-DEPENDENT INTRACELLULAR TRANSPORT	57	1.42062	0.046336	0.58
259	PEPTIDE SECRETION	65	1.41995	0.0465312	0.42
260	GERMARIUM-DERIVED FEMALE GERM-LINE CYST FORMATION	16	1.41985	0.0464024	0.75
261	EPITHELIAL CELL MORPHOGENESIS	20	1.41889	0.0469205	0.7
262	SINGLE FERTILIZATION	15	1.41883	0.0468329	0.6
263	KINETOCHORE	27	1.4187	0.0467254	0.59
264	REGULATION OF PHOSPHORUS METABOLIC PROCESS	203	1.41869	0.0465633	0.51
265	REGULATION OF PHOSPHORYLATION	182	1.41841	0.0465675	0.52
266	PEPTIDE-LYSINE-N-ACETYLTRANSFERASE ACTIVITY	25	1.41825	0.046486	0.48
267	EGGSHELL FORMATION	79	1.41823	0.0463232	0.65
268	RENAL SYSTEM DEVELOPMENT	49	1.41697	0.0470768	0.47
269	REGULATION OF REPRODUCTIVE PROCESS	76	1.41683	0.046991	0.55
270	REGULATION OF PHOSPHATE METABOLIC PROCESS	203	1.4168	0.0468382	0.51
271	MOTOR ACTIVITY	43	1.41674	0.0467169	0.63
272	PROTEIN DEPOLYMERIZATION	22	1.41581	0.0471363	0.77
273	PROTEIN MODIFICATION BY SMALL PROTEIN CONJUGATION OR REMOVAL	233	1.41519	0.0473555	0.61
274	POSITIVE REGULATION OF PEPTIDE SECRETION	17	1.415	0.0472802	0.59
275	KINASE ACTIVITY	277	1.41447	0.0474079	0.59
276	REGULATION OF EMBRYONIC CELL SHAPE	19	1.41406	0.047485	0.68
277	REGULATION OF MICROTUBULE POLYMERIZATION OR DEPOLYMERIZATION	19	1.41346	0.0476998	0.63
278	REGULATION OF CELL DIVISION	30	1.41336	0.0476014	0.47
279	EXTRINSIC COMPONENT OF PLASMA MEMBRANE	30	1.41236	0.0480891	0.67
280	ANIMAL ORGAN FORMATION	31	1.41219	0.048016	0.68
281	NEGATIVE REGULATION OF PROTEIN PHOSPHORYLATION	48	1.41204	0.0479338	0.6
282	MICROTUBULE MOTOR ACTIVITY	30	1.41117	0.0483766	0.87
283	GLYCOGEN METABOLIC PROCESS	18	1.4111	0.0482711	0.44
284	PLASMA MEMBRANE REGION	175	1.41048	0.0485296	0.5
285	CHROMOSOMAL REGION	124	1.41017	0.0485558	0.62
286	VESICLE	286	1.41012	0.0484476	0.56
287	POSITIVE REGULATION OF CATALYTIC ACTIVITY	175	1.41004	0.0483369	0.57
288	SMALL GTPASE BINDING	110	1.40945	0.0485696	0.71
289	TELOMERE ORGANIZATION	28	1.40937	0.0484434	0.54
290	TRANSPORT ALONG MICROTUBULE	54	1.40911	0.0484788	0.57
291	REGULATION OF IMAGINAL DISC-DERIVED WING SIZE	22	1.40901	0.0483601	0.59
292	UROGENITAL SYSTEM DEVELOPMENT	49	1.40862	0.048455	0.47
293	CELLULARIZATION	76	1.40807	0.048599	0.5
294	CYTOSKELETON ORGANIZATION	430	1.40795	0.0485276	0.52
295	RESPONSE TO ENDOGENOUS STIMULUS	201	1.4077	0.0485281	0.6
296	POLYSACCHARIDE METABOLIC PROCESS	23	1.40732	0.0485377	0.48
297	INTERNAL PROTEIN AMINO ACID ACETYLATION	62	1.40628	0.0490768	0.45
298	ACTIN FILAMENT-BASED MOVEMENT	23	1.40585	0.0491428	0.65
299	MITOPHAGY - ANIMAL	34	1.40583	0.0489822	0.5
300	POSITIVE REGULATION OF PROTEIN METABOLIC PROCESS	241	1.40564	0.048966	0.54
301	MITOTIC SISTER CHROMATID SEGREGATION	64	1.40553	0.04888	0.56
302	ESTABLISHMENT OF MITOTIC SPINDLE LOCALIZATION	20	1.40447	0.0494	0.55
303	PHOSPHATIDYLINOSITOL SIGNALING SYSTEM	48	1.40446	0.0492527	0.73
304	EMBRYONIC HINDGUT MORPHOGENESIS	36	1.40431	0.0492387	0.53
305	GTPASE ACTIVITY	178	1.40427	0.0491229	0.55
306	ENZYME BINDING	307	1.40392	0.049226	0.64
307	ORGANELLE SUBCOMPARTMENT	78	1.40317	0.0495728	0.58
Enrichment in TS6
1	RIBOSOME	154	-3.92485	0	0.7
2	RESPIRATORY CHAIN COMPLEX I	33	-3.85854	0	0.79
3	RIBOSOMAL SUBUNIT	149	-3.77324	0	0.79
4	STRUCTURAL CONSTITUENT OF RIBOSOME	145	-3.71324	0	0.72
5	ORGANELLAR SMALL RIBOSOMAL SUBUNIT	27	-3.16878	0	0.78
6	NADH DEHYDROGENASE COMPLEX	33	-3.1676	0	0.79
7	MITOCHONDRIAL RIBOSOME	71	-3.14161	0	0.69
8	ORGANELLAR RIBOSOME	71	-3.11263	0	0.69
9	MITOCHONDRIAL SMALL RIBOSOMAL SUBUNIT	27	-3.10539	0	0.78
10	NADH DEHYDROGENASE ACTIVITY	26	-3.00937	0	0.77
11	RESPIRASOME	56	-2.96401	0	0.75
12	LARGE RIBOSOMAL SUBUNIT	92	-2.94411	0	0.74
13	CYTOSOLIC RIBOSOME	79	-2.92189	0	0.84
14	MITOCHONDRIAL RESPIRASOME	56	-2.76927	0	0.75
15	RESPIRATORY CHAIN COMPLEX	56	-2.69111	0	0.75
16	MITOCHONDRIAL ELECTRON TRANSPORT, NADH TO UBIQUINONE	27	-2.61387	0	0.81
17	CYTOCHROME COMPLEX	18	-2.61089	0	0.78
18	ATP BIOSYNTHETIC PROCESS	17	-2.59513	0	0.65
19	ORGANELLAR LARGE RIBOSOMAL SUBUNIT	46	-2.54511	0	0.61
20	MITOCHONDRIAL LARGE RIBOSOMAL SUBUNIT	46	-2.53521	0	0.61
21	OXIDOREDUCTASE ACTIVITY, ACTING ON NAD(P)H, QUINONE OR SIMILAR COMPOUND AS ACCEPTOR	19	-2.53021	0	0.79
22	SMALL RIBOSOMAL SUBUNIT	62	-2.52543	0	0.82
23	GLUTATHIONE METABOLIC PROCESS	42	-2.4942	0	0.43
24	CYTOSOLIC LARGE RIBOSOMAL SUBUNIT	46	-2.48419	0	0.8
25	CYTOSOLIC SMALL RIBOSOMAL SUBUNIT	35	-2.32558	0.000121569	0.8
26	RRNA BINDING	28	-2.24287	0.000119231	0.54
27	MATURATION OF LSU-RRNA	20	-2.17417	0.000116981	0.75
28	GLUTATHIONE TRANSFERASE ACTIVITY	32	-2.16172	0.000191358	0.5
29	PURINE RIBONUCLEOSIDE TRIPHOSPHATE METABOLIC PROCESS	23	-2.09672	0.000313131	0.48
30	CELLULAR MODIFIED AMINO ACID METABOLIC PROCESS	67	-2.0899	0.00030754	0.48
31	PURINE NUCLEOSIDE TRIPHOSPHATE BIOSYNTHETIC PROCESS	23	-2.05571	0.000410916	0.48
32	OXIDOREDUCTASE ACTIVITY, ACTING ON NAD(P)H	48	-1.97441	0.00115454	0.54
33	MITOCHONDRIAL RESPIRATORY CHAIN COMPLEX I	33	-1.95381	0.00121581	0.79
34	CYTOCHROME COMPLEX ASSEMBLY	18	-1.93796	0.00163991	1
35	PURINE NUCLEOSIDE TRIPHOSPHATE METABOLIC PROCESS	23	-1.88011	0.00220794	0.48
36	PURINE RIBONUCLEOSIDE TRIPHOSPHATE BIOSYNTHETIC PROCESS	23	-1.76115	0.00430388	0.48
37	MATURATION OF SSU-RRNA FROM TRICISTRONIC RRNA TRANSCRIPT (SSU-RRNA, 5.8S RRNA, LSU-RRNA)	24	-1.64149	0.00837447	1
38	ALPHA-AMINO ACID BIOSYNTHETIC PROCESS	35	-1.62383	0.00873116	0.4
39	U2 SNRNP	15	-1.60082	0.0107003	1
40	MATURATION OF 5.8S RRNA	15	-1.56811	0.0136158	1
41	COFACTOR CATABOLIC PROCESS	15	-1.55557	0.0148371	0.47
42	SNORNA BINDING	16	-1.51906	0.0176342	1
43	MATURATION OF SSU-RRNA	35	-1.50569	0.0191527	1
44	DICARBOXYLIC ACID METABOLIC PROCESS	22	-1.43627	0.0301238	0.32
45	SPLICEOSOMAL TRI-SNRNP COMPLEX	18	-1.42363	0.0327984	1
46	U4/U6 X U5 TRI-SNRNP COMPLEX	18	-1.40204	0.0369471	1
47	RIBONUCLEOSIDE TRIPHOSPHATE BIOSYNTHETIC PROCESS	25	-1.39251	0.0388446	0.36
48	NUCLEOSIDE TRIPHOSPHATE METABOLIC PROCESS	27	-1.38848	0.0388656	0.33
49	OXIDOREDUCTASE ACTIVITY, ACTING ON PEROXIDE AS ACCEPTOR	31	-1.36554	0.0458285	0.45
