# Supplementary material for: Transcriptome Analyses Provide Insights into the Aggressive Behavior toward Conspecific and Heterospecific in Thitarodes xiaojinensis (Lepidoptera: Hepialidae)
Source: Insects. 2021 Jun 25;12(7):577. doi: 10.3390/insects12070577 (PMC8306418; doi:10.3390/insects12070577)
Supplement: Supplementary file 1 [file insects-12-00577-s001.zip › Table S11.xlsx]

## Sheet: GO
Table S11. Enrichment results comparisons for TGS6 and TMS6 groups
#	GO term	GO ID	TGS6			TMS6			Background number
			Input number	Corrected p-Value	Enriched by	Input number	Corrected p-Value	Enriched by
Suppressed in TGS6 and TMS6
1	extracellular space	GO:0005615	7	0.0114221	down-regulated genes	21	0.0234758	down-regulated genes	619
2	UDP-glycosyltransferase activity	GO:0008194	3	0.0287046	down-regulated genes	12	0.0254777	down-regulated genes	100
3	oxidation-reduction process	GO:0055114	7	0.0140231	down-regulated genes	60	1.38904e-22	down-regulated genes	672
4	serine-type endopeptidase activity	GO:0004252	4	0.0492221	down-regulated genes	15	0.00289328	down-regulated genes	287
Suppressed in TGS6, enhanced in TMS6
1	chitin-based cuticle development	GO:0040003	4	0.0175466	down-regulated genes	72	1.3565e-19	up-regulated genes	183
2	chitin-based extracellular matrix	GO:0062129	4	0.0105234	down-regulated genes	52	7.9205e-16	up-regulated genes	118
3	cuticle development	GO:0042335	4	0.0281113	down-regulated genes	80	1.55799e-20	up-regulated genes	215
4	extracellular matrix	GO:0031012	5	0.0105234	down-regulated genes	70	3.66624e-15	up-regulated genes	220
5	structural constituent of chitin-based cuticle	GO:0005214	4	0.010711	down-regulated genes	54	6.22965e-15	up-regulated genes	136
6	structural constituent of chitin-based larval cuticle	GO:0008010	3	0.0287046	down-regulated genes	46	1.69898e-14	up-regulated genes	101
7	structural constituent of cuticle	GO:0042302	4	0.010711	down-regulated genes	54	1.98975e-14	up-regulated genes	141
8	structural molecule activity	GO:0005198	5	0.0326686	down-regulated genes	70	4.69707e-05	up-regulated genes	425

## Sheet: KEGG
Table S11. Enrichment results comparisons for TGS6 and TMS6 groups
#	Pathways	TGS6			TMS6			Background number	Classification
		Input number	Corrected p-Value	Enriched by	Input number	Corrected p-Value	Enriched by
Suppressed in TGS6 and TMS6
1	Valine, leucine and isoleucine degradation	2	0.0400976	down-regulated genes	10	1.0077e-07	down-regulated genes	33	M: Amino acid metabolism
2	Ascorbate and aldarate metabolism	3	0.00883947	down-regulated genes	13	3.66901e-11	down-regulated genes	33	M: Carbohydrate metabolism
3	Pentose and glucuronate interconversions	3	0.010711	down-regulated genes	21	1.79181e-18	down-regulated genes	50	M: Carbohydrate metabolism
4	Metabolic pathways	12	0.00386686	down-regulated genes	73	1.04212e-20	down-regulated genes	1111	M: Global
5	Fatty acid metabolism	6	0.0238339	down-regulated genes	9	2.27357e-05	down-regulated genes	53	M: Global
6	Biosynthesis of unsaturated fatty acids	3	0.0219255	down-regulated genes	6	0.000232096	down-regulated genes	25	M: Lipid metabolism
7	Retinol metabolism	4	0.000262123	down-regulated genes	15	2.8076e-13	down-regulated genes	34	M: Metabolism of cofactors and vitamins
8	Porphyrin and chlorophyll metabolism	3	0.0105234	down-regulated genes	12	8.9455e-09	down-regulated genes	45	M: Metabolism of cofactors and vitamins
9	Drug metabolism - cytochrome P450	3	0.0140231	down-regulated genes	14	5.43584e-09	down-regulated genes	68	M: Xenobiotics biodegradation and metabolism
10	Metabolism of xenobiotics by cytochrome P450	3	0.0140231	down-regulated genes	14	6.16223e-09	down-regulated genes	69	M: Xenobiotics biodegradation and metabolism
11	Drug metabolism - other enzymes	3	0.0287046	down-regulated genes	13	1.41015e-06	down-regulated genes	97	M: Xenobiotics biodegradation and metabolism
Suppressed in TGS6, enhanced in TMS6
1	ECM-receptor interaction	2	0.0465879	down-regulated genes	6	0.00881367	up-regulated genes	12	E: Signaling molecules and interaction

## Sheet: GSEA
Table S11. Enrichment results comparisons for TGS6 and TMS6 groups
#	Gene-sets	TGS6					TMS6
		Size	NES	FDR	Tag	Highly expressed	Size	NES	FDR	Tag	Highly expressed
Highly expressed in TG6 (TGS6 group) and TM6 (TMS6 group)
1	Branching involved in open tracheal system development	39	1.77722	0.0142849	0.41	TG6	39	1.54044	0.0331607	0.59	TM6
2	Branching morphogenesis of an epithelial tube	39	1.77554	0.0143565	0.41	TG6	39	1.56049	0.0367278	0.59	TM6
3	Endosome membrane	48	1.60294	0.048709	0.5	TG6	48	1.47858	0.0407959	0.46	TM6
4	Energy reserve metabolic process	18	1.79943	0.0117114	0.44	TG6	18	1.4266	0.0449165	0.44	TM6
5	Glycogen metabolic process	18	1.81162	0.0104194	0.44	TG6	18	1.4111	0.0482711	0.44	TM6
6	Integral component of mitochondrial inner membrane	16	1.82562	0.00907729	0.5	TG6	16	1.43764	0.0420405	0.19	TM6
7	Integral component of mitochondrial membrane	24	1.93931	0.00279267	0.58	TG6	24	1.43746	0.0417481	0.21	TM6
8	Intrinsic component of mitochondrial membrane	26	1.64761	0.0357722	0.54	TG6	26	1.49621	0.0387845	0.31	TM6
9	MAP kinase activity	26	1.60379	0.0485127	0.38	TG6	26	1.54163	0.0331012	0.62	TM6
10	Membrane organization	150	1.66988	0.0304654	0.49	TG6	150	1.4662	0.0377901	0.57	TM6
11	Mitochondrial membrane organization	18	1.78199	0.013757	0.89	TG6	18	1.43138	0.0435407	0.33	TM6
12	Mitophagy - animal	34	1.77711	0.0142187	0.47	TG6	34	1.40583	0.0489822	0.5	TM6
13	Morphogenesis of a branching epithelium	39	1.77384	0.0142917	0.41	TG6	39	1.52783	0.0321781	0.59	TM6
14	Morphogenesis of a branching structure	39	1.79593	0.0120473	0.41	TG6	39	1.54436	0.0351834	0.59	TM6
15	Negative regulation of phosphate metabolic process	59	1.82341	0.00928681	0.49	TG6	59	1.44447	0.0417371	0.58	TM6
16	Negative regulation of phosphorus metabolic process	59	1.83719	0.00811459	0.49	TG6	59	1.46064	0.0392005	0.58	TM6
17	Negative regulation of phosphorylation	49	1.88126	0.00521061	0.47	TG6	49	1.42642	0.044835	0.61	TM6
18	Negative regulation of protein modification process	67	1.77522	0.0143414	0.37	TG6	67	1.44763	0.041156	0.55	TM6
19	Negative regulation of protein phosphorylation	48	1.85271	0.00699217	0.5	TG6	48	1.41204	0.0479338	0.6	TM6
20	P-body	22	1.63566	0.0385289	0.59	TG6	22	1.49065	0.0377206	0.41	TM6
21	Polysaccharide metabolic process	23	1.73779	0.0190208	0.39	TG6	23	1.40732	0.0485377	0.48	TM6
22	Protein modification by small protein removal	47	1.68426	0.0272607	0.57	TG6	47	1.43084	0.0436965	0.53	TM6
23	Rab protein signal transduction	31	1.64613	0.0361698	0.55	TG6	31	1.4682	0.0386987	0.58	TM6
24	Ras protein signal transduction	92	1.78065	0.0138272	0.5	TG6	92	1.47558	0.0393948	0.53	TM6
25	Regulation of phosphate metabolic process	203	1.61197	0.0457381	0.45	TG6	203	1.4168	0.0468382	0.51	TM6
26	Regulation of phosphorus metabolic process	203	1.62127	0.0422819	0.45	TG6	203	1.41869	0.0465633	0.51	TM6
27	Regulation of protein kinase activity	81	1.59915	0.0501195	0.35	TG6	81	1.42718	0.0447152	0.46	TM6
28	Regulation of protein phosphorylation	165	1.64242	0.0370147	0.45	TG6	165	1.42483	0.0452893	0.53	TM6
29	Secretory vesicle	45	1.70111	0.0242366	0.29	TG6	45	1.44763	0.0409615	0.49	TM6
30	Small gtpase mediated signal transduction	103	1.70035	0.0243287	0.39	TG6	103	1.48025	0.0411626	0.53	TM6
31	Somatic stem cell division	36	1.59296	0.0522567	0.33	TG6	36	1.48962	0.0373386	0.78	TM6
32	Ubiquitin-like protein-specific protease activity	39	1.66934	0.0303547	0.59	TG6	39	1.42223	0.0458271	0.54	TM6
Low expressed in TG6 (TGS6 group) and highly expressed in TM6 (TMS6 group)
1	Mitotic sister chromatid segregation	64	-2.09968	0.0142748	0.25	TS6	64	1.40553	0.04888	0.56	TM6
Highly expressed in TG6 (TGS6 group) and low expressed in TM6 (TMS6 group)
1	ATP biosynthetic process	17	1.79015	0.012764	0.59	TG6	17	-2.59513	0	0.65	TS6
2	Cytochrome complex	18	1.93174	0.00305218	0.67	TG6	18	-2.61089	0	0.78	TS6
3	Cytochrome complex assembly	18	2.06849	0.000406565	0.89	TG6	18	-1.93796	0.00163991	1	TS6
4	Cytosolic large ribosomal subunit	46	2.93858	0	0.93	TG6	46	-2.48419	0	0.8	TS6
5	Cytosolic ribosome	79	3.17286	0	0.9	TG6	79	-2.92189	0	0.84	TS6
6	Cytosolic small ribosomal subunit	35	2.74709	0	0.77	TG6	35	-2.32558	0.000121569	0.8	TS6
7	Large ribosomal subunit	92	2.84874	0	0.89	TG6	92	-2.94411	0	0.74	TS6
8	Maturation of 5.8s rRNA	15	1.76501	0.0151697	0.67	TG6	15	-1.56811	0.0136158	1	TS6
9	Maturation of LSU-rRNA	20	2.22588	4.25899e-05	0.65	TG6	20	-2.17417	0.000116981	0.75	TS6
10	Maturation of SSU-rRNA	35	2.27878	0	0.77	TG6	35	-1.50569	0.0191527	1	TS6
11	Maturation of SSU-rRNA from tricistronic rRNA transcript (SSU-rRNA, 5.8s rRNA, LSU-rRNA)	24	2.20812	3.84683e-05	0.88	TG6	24	-1.64149	0.00837447	1	TS6
12	Mitochondrial electron transport, nadh to ubiquinone	27	2.10241	0.000238472	0.81	TG6	27	-2.61387	0	0.81	TS6
13	Mitochondrial large ribosomal subunit	46	2.39047	0	0.83	TG6	46	-2.53521	0	0.61	TS6
14	Mitochondrial respirasome	56	2.2623	0	0.68	TG6	56	-2.76927	0	0.75	TS6
15	Mitochondrial respiratory chain complex i	33	2.14402	0.000117699	0.76	TG6	33	-1.95381	0.00121581	0.79	TS6
16	Mitochondrial ribosome	71	2.5943	0	0.85	TG6	71	-3.14161	0	0.69	TS6
17	Mitochondrial small ribosomal subunit	27	2.21342	3.97506e-05	0.85	TG6	27	-3.10539	0	0.78	TS6
18	NADH dehydrogenase activity	26	2.14526	0.00011938	0.81	TG6	26	-3.00937	0	0.77	TS6
19	NADH dehydrogenase complex	33	2.15336	0.000122891	0.76	TG6	33	-3.1676	0	0.79	TS6
20	Nucleoside triphosphate metabolic process	27	1.81058	0.0104924	0.59	TG6	27	-1.38848	0.0388656	0.33	TS6
21	Organellar large ribosomal subunit	46	2.42063	0	0.83	TG6	46	-2.54511	0	0.61	TS6
22	Organellar ribosome	71	2.71475	0	0.85	TG6	71	-3.11263	0	0.69	TS6
23	Organellar small ribosomal subunit	27	2.24091	4.50007e-05	0.85	TG6	27	-3.16878	0	0.78	TS6
24	Purine nucleoside triphosphate biosynthetic process	23	1.85219	0.00700267	0.65	TG6	23	-2.05571	0.000410916	0.48	TS6
25	Purine nucleoside triphosphate metabolic process	23	1.86524	0.00612454	0.65	TG6	23	-1.88011	0.00220794	0.48	TS6
26	Purine ribonucleoside triphosphate biosynthetic process	23	1.84121	0.00780187	0.65	TG6	23	-1.76115	0.00430388	0.48	TS6
27	Purine ribonucleoside triphosphate metabolic process	23	1.85939	0.00646707	0.65	TG6	23	-2.09672	0.000313131	0.48	TS6
28	Respirasome	56	2.2377	4.41674e-05	0.68	TG6	56	-2.96401	0	0.75	TS6
29	Respiratory chain complex	56	2.27979	0	0.68	TG6	56	-2.69111	0	0.75	TS6
30	Respiratory chain complex i	33	2.16308	0.000128563	0.76	TG6	33	-3.85854	0	0.79	TS6
31	Ribonucleoside triphosphate biosynthetic process	25	1.83658	0.00813298	0.64	TG6	25	-1.39251	0.0388446	0.36	TS6
32	Ribosomal subunit	149	3.15815	0	0.85	TG6	149	-3.77324	0	0.79	TS6
33	Ribosome	154	3.12531	0	0.84	TG6	154	-3.92485	0	0.7	TS6
34	rRNA binding	28	2.3207	0	0.86	TG6	28	-2.24287	0.000119231	0.54	TS6
35	Small ribosomal subunit	62	2.75015	0	0.81	TG6	62	-2.52543	0	0.82	TS6
36	SnoRNA binding	16	1.99311	0.00120117	0.75	TG6	16	-1.51906	0.0176342	1	TS6
37	Spliceosomal tri-snrnp complex	18	1.94252	0.00268986	0.56	TG6	18	-1.42363	0.0327984	1	TS6
38	Structural constituent of ribosome	145	3.10919	0	0.83	TG6	145	-3.71324	0	0.72	TS6
39	U2 snRNP	15	1.61145	0.045789	0.53	TG6	15	-1.60082	0.0107003	1	TS6
40	U4/u6 x u5 tri-snrnp complex	18	1.97799	0.00156858	0.56	TG6	18	-1.40204	0.0369471	1	TS6
