# Supplementary material for: Transcriptome Analyses Provide Insights into the Aggressive Behavior toward Conspecific and Heterospecific in Thitarodes xiaojinensis (Lepidoptera: Hepialidae)
Source: Insects. 2021 Jun 25;12(7):577. doi: 10.3390/insects12070577 (PMC8306418; doi:10.3390/insects12070577)
Supplement: Supplementary file 1 [file insects-12-00577-s001.zip › Table S12.xlsx]

## Sheet: Turquoise
Table S12. Gene list for Turquoise and Darkgrey modules.
#	Gene ID
1	evm.model.Contig10697
2	evm.model.Contig05661
3	evm.model.Contig11772
4	evm.model.Contig13870
5	evm.model.Contig13869
6	evm.model.Contig00899
7	evm.model.Contig04067
8	evm.model.Contig10537
9	evm.model.Contig09668
10	evm.model.Contig10467
11	evm.model.Contig11413
12	evm.model.Contig12987
13	evm.model.Contig14111
14	evm.model.Contig01154
15	evm.model.Contig10800
16	evm.model.Contig03129
17	evm.model.Contig12668
18	evm.model.Contig09131
19	evm.model.Contig07764
20	evm.model.Contig03485
21	evm.model.Contig12763
22	evm.model.Contig07386
23	evm.model.Contig06325
24	evm.model.Contig00285
25	evm.model.Contig11744
26	evm.model.Contig02964
27	evm.model.Contig09788
28	evm.model.Contig12223
29	evm.model.Contig06965
30	evm.model.Contig11782
31	evm.model.Contig11824
32	evm.model.Contig13092
33	evm.model.Contig11838
34	evm.model.Contig00438
35	evm.model.Contig10546
36	evm.model.Contig05385
37	evm.model.Contig08144
38	evm.model.Contig13829
39	evm.model.Contig00335
40	evm.model.Contig02140
41	evm.model.Contig13013
42	evm.model.Contig01504
43	evm.model.Contig03067
44	evm.model.Contig00374
45	evm.model.Contig07275
46	evm.model.Contig09550
47	evm.model.Contig13688
48	evm.model.Contig01790
49	evm.model.Contig00771
50	evm.model.Contig09547
51	evm.model.Contig07076
52	evm.model.Contig00375
53	evm.model.Contig07642
54	evm.model.Contig11526
55	evm.model.Contig13773
56	evm.model.Contig14191
57	evm.model.Contig04090
58	evm.model.Contig11170
59	evm.model.Contig12279
60	evm.model.Contig01282
61	evm.model.Contig01609
62	evm.model.Contig01398
63	evm.model.Contig06268
64	evm.model.Contig10190
65	evm.model.Contig13938
66	evm.model.Contig11745
67	evm.model.Contig01170
68	evm.model.Contig11176
69	evm.model.Contig08394
70	evm.model.Contig08863
71	evm.model.Contig09785
72	evm.model.Contig07850
73	evm.model.Contig08691
74	evm.model.Contig13978
75	evm.model.Contig05992
76	evm.model.Contig04069
77	evm.model.Contig02966
78	evm.model.Contig03223
79	evm.model.Contig13305
80	evm.model.Contig00435
81	evm.model.Contig02204
82	evm.model.Contig00219
83	evm.model.Contig05833
84	evm.model.Contig11860
85	evm.model.Contig09397
86	evm.model.Contig08562
87	evm.model.Contig06190
88	evm.model.Contig04068
89	evm.model.Contig09896
90	evm.model.Contig12139
91	evm.model.Contig03107
92	evm.model.Contig05889
93	evm.model.Contig07868
94	evm.model.Contig05209
95	evm.model.Contig13706
96	evm.model.Contig00995
97	evm.model.Contig09981
98	evm.model.Contig10575
99	evm.model.Contig00090
100	evm.model.Contig04963
101	evm.model.Contig07378
102	evm.model.Contig09399
103	evm.model.Contig08472
104	evm.model.Contig07656
105	evm.model.Contig05969
106	evm.model.Contig04459
107	evm.model.Contig07812
108	evm.model.Contig04728
109	evm.model.Contig11805
110	evm.model.Contig02107
111	evm.model.Contig11738
112	evm.model.Contig04979
113	evm.model.Contig12606
114	evm.model.Contig02016
115	evm.model.Contig04213
116	evm.model.Contig05888
117	evm.model.Contig03924
118	evm.model.Contig13110
119	evm.model.Contig02011
120	evm.model.Contig09904
121	evm.model.Contig03221
122	evm.model.Contig12835
123	evm.model.Contig04674
124	evm.model.Contig00516
125	evm.model.Contig07823
126	evm.model.Contig00242
127	evm.model.Contig05644
128	evm.model.Contig02973
129	evm.model.Contig05523
130	evm.model.Contig02156
131	evm.model.Contig10584
132	evm.model.Contig09605
133	evm.model.Contig08423
134	evm.model.Contig11236
135	evm.model.Contig02758
136	evm.model.Contig12834
137	evm.model.Contig04364
138	evm.model.Contig05923
139	evm.model.Contig04230
140	evm.model.Contig11739
141	evm.model.Contig11593
142	evm.model.Contig11403
143	evm.model.Contig12885
144	evm.model.Contig12136
145	evm.model.Contig05738
146	evm.model.Contig02769
147	evm.model.Contig02809
148	evm.model.Contig05968
149	evm.model.Contig13740
150	evm.model.Contig06441
151	evm.model.Contig08401
152	evm.model.Contig00023
153	evm.model.Contig10580
154	evm.model.Contig06259
155	evm.model.Contig03089
156	evm.model.Contig11954
157	evm.model.Contig11429
158	evm.model.Contig12979
159	evm.model.Contig01593
160	evm.model.Contig07253
161	evm.model.Contig03809
162	evm.model.Contig08682
163	evm.model.Contig07370
164	evm.model.Contig09980
165	evm.model.Contig04616
166	evm.model.Contig00974
167	evm.model.Contig11430
168	evm.model.Contig08211
169	evm.model.Contig12838
170	evm.model.Contig05767
171	evm.model.Contig07022
172	evm.model.Contig01150
173	evm.model.Contig12935
174	evm.model.Contig05973
175	evm.model.Contig10450
176	evm.model.Contig02103
177	evm.model.Contig05554
178	evm.model.Contig01967
179	evm.model.Contig10132
180	evm.model.Contig03429
181	evm.model.Contig00286
182	evm.model.Contig13452
183	evm.model.Contig04198
184	evm.model.Contig10136
185	evm.model.Contig05204
186	evm.model.Contig07190
187	evm.model.Contig13681
188	evm.model.Contig06283
189	evm.model.Contig07262
190	evm.model.Contig11224
191	evm.model.Contig11318
192	evm.model.Contig02032
193	evm.model.Contig11051
194	evm.model.Contig07693
195	evm.model.Contig09319
196	evm.model.Contig09071
197	evm.model.Contig07487
198	evm.model.Contig11331
199	evm.model.Contig03170
200	evm.model.Contig02003
201	evm.model.Contig08553
202	evm.model.Contig10778
203	evm.model.Contig10451
204	evm.model.Contig03838
205	evm.model.Contig12322
206	evm.model.Contig00345
207	evm.model.Contig01588
208	evm.model.Contig06005
209	evm.model.Contig12938
210	evm.model.Contig13851
211	evm.model.Contig03101
212	evm.model.Contig04633
213	evm.model.Contig09540
214	evm.model.Contig13702
215	evm.model.Contig05519
216	evm.model.Contig12432
217	evm.model.Contig09213
218	evm.model.Contig13261
219	evm.model.Contig02391
220	evm.model.Contig08851
221	evm.model.Contig12700
222	evm.model.Contig07588
223	evm.model.Contig13931
224	evm.model.Contig06151
225	evm.model.Contig11806
226	evm.model.Contig10275
227	evm.model.Contig09468
228	evm.model.Contig02220
229	evm.model.Contig04236
230	evm.model.Contig07084
231	evm.model.Contig13447
232	evm.model.Contig13743
233	evm.model.Contig05724
234	evm.model.Contig13641
235	evm.model.Contig06506
236	evm.model.Contig04676
237	evm.model.Contig11796
238	evm.model.Contig13171
239	evm.model.Contig04199
240	evm.model.Contig01207
241	evm.model.Contig09733
242	evm.model.Contig09886
243	evm.model.Contig07808
244	evm.model.Contig02887
245	evm.model.Contig01882
246	evm.model.Contig08219
247	evm.model.Contig06560
248	evm.model.Contig02441
249	evm.model.Contig05737
250	evm.model.Contig12709
251	evm.model.Contig00866
252	evm.model.Contig01160
253	evm.model.Contig09257
254	evm.model.Contig12354
255	evm.model.Contig07499
256	evm.model.Contig00091
257	evm.model.Contig03439
258	evm.model.Contig05986
259	evm.model.Contig09616
260	evm.model.Contig07658
261	evm.model.Contig01151
262	evm.model.Contig11962
263	evm.model.Contig00015
264	evm.model.Contig12236
265	evm.model.Contig10472
266	evm.model.Contig12300
267	evm.model.Contig09596
268	evm.model.Contig01466
269	evm.model.Contig01972
270	evm.model.Contig00340
271	evm.model.Contig12466
272	evm.model.Contig04128
273	evm.model.Contig01904
274	evm.model.Contig04610
275	evm.model.Contig04753
276	evm.model.Contig01828
277	evm.model.Contig04026
278	evm.model.Contig04773
279	evm.model.Contig13014
280	evm.model.Contig03474
281	evm.model.Contig11736
282	evm.model.Contig12517
283	evm.model.Contig08408
284	evm.model.Contig06355
285	evm.model.Contig03905
286	evm.model.Contig05355
287	evm.model.Contig12324
288	evm.model.Contig11020
289	evm.model.Contig01035
290	evm.model.Contig13587
291	evm.model.Contig09796
292	evm.model.Contig12068
293	evm.model.Contig05678
294	evm.model.Contig03240
295	evm.model.Contig13960
296	evm.model.Contig00055
297	evm.model.Contig12628
298	evm.model.Contig03803
299	evm.model.Contig03403
300	evm.model.Contig07329
301	evm.model.Contig08257
302	evm.model.Contig04921
303	evm.model.Contig13552
304	evm.model.Contig13169
305	evm.model.Contig03843
306	evm.model.Contig08093
307	evm.model.Contig07943
308	evm.model.Contig10937
309	evm.model.Contig04012
310	evm.model.Contig13291
311	evm.model.Contig12689
312	evm.model.Contig00854
313	evm.model.Contig07420
314	evm.model.Contig10603
315	evm.model.Contig09211
316	evm.model.Contig07742
317	evm.model.Contig04872
318	evm.model.Contig11533
319	evm.model.Contig09325
320	evm.model.Contig01783
321	evm.model.Contig13558
322	evm.model.Contig00176
323	evm.model.Contig08229
324	evm.model.Contig12626
325	evm.model.Contig06122
326	evm.model.Contig07011
327	evm.model.Contig04786
328	evm.model.Contig03927
329	evm.model.Contig05928
330	evm.model.Contig06810
331	evm.model.Contig02552
332	evm.model.Contig09045
333	evm.model.Contig10032
334	evm.model.Contig10516
335	evm.model.Contig00131
336	evm.model.Contig05965
337	evm.model.Contig04890
338	evm.model.Contig07165
339	evm.model.Contig08161
340	evm.model.Contig07080
341	evm.model.Contig09439
342	evm.model.Contig00470
343	evm.model.Contig06003
344	evm.model.Contig05328
345	evm.model.Contig05616
346	evm.model.Contig04715
347	evm.model.Contig01661
348	evm.model.Contig09845
349	evm.model.Contig06833
350	evm.model.Contig00064
351	evm.model.Contig04085
352	evm.model.Contig04150
353	evm.model.Contig11915
354	evm.model.Contig08990
355	evm.model.Contig01153
356	evm.model.Contig01635
357	evm.model.Contig02254
358	evm.model.Contig04089
359	evm.model.Contig08235
360	evm.model.Contig10587
361	evm.model.Contig03988
362	evm.model.Contig13924
363	evm.model.Contig04485
364	evm.model.Contig07542
365	evm.model.Contig07814
366	evm.model.Contig08150
367	evm.model.Contig08590
368	evm.model.Contig06912
369	evm.model.Contig03557
370	evm.model.Contig08414
371	evm.model.Contig09516
372	evm.model.Contig07390
373	evm.model.Contig07905
374	evm.model.Contig05207
375	evm.model.Contig06287
376	evm.model.Contig08292
377	evm.model.Contig03791
378	evm.model.Contig12127
379	evm.model.Contig08179
380	evm.model.Contig02018
381	evm.model.Contig11454
382	evm.model.Contig00596
383	evm.model.Contig07981
384	evm.model.Contig13007
385	evm.model.Contig11985
386	evm.model.Contig03664
387	evm.model.Contig10931
388	evm.model.Contig04214
389	evm.model.Contig03336
390	evm.model.Contig11072
391	evm.model.Contig13422
392	evm.model.Contig03027
393	evm.model.Contig08855
394	evm.model.Contig04049
395	evm.model.Contig08915
396	evm.model.Contig10494
397	evm.model.Contig11968
398	evm.model.Contig01643
399	evm.model.Contig12792
400	evm.model.Contig09379
401	evm.model.Contig06244
402	evm.model.Contig07276
403	evm.model.Contig08694
404	evm.model.Contig08427
405	evm.model.Contig02575
406	evm.model.Contig08849
407	evm.model.Contig01870
408	evm.model.Contig12467
409	evm.model.Contig12727
410	evm.model.Contig07086
411	evm.model.Contig13822
412	evm.model.Contig03861
413	evm.model.Contig00393
414	evm.model.Contig11278
415	evm.model.Contig12422
416	evm.model.Contig00129
417	evm.model.Contig09188
418	evm.model.Contig03879
419	evm.model.Contig01801
420	evm.model.Contig08556
421	evm.model.Contig02850
422	evm.model.Contig12081
423	evm.model.Contig01204
424	evm.model.Contig02953
425	evm.model.Contig04704
426	evm.model.Contig00660
427	evm.model.Contig10774
428	evm.model.Contig03718
429	evm.model.Contig06819
430	evm.model.Contig00166
431	evm.model.Contig14117
432	evm.model.Contig06695
433	evm.model.Contig12326
434	evm.model.Contig08170
435	evm.model.Contig07798
436	evm.model.Contig03376
437	evm.model.Contig13608
438	evm.model.Contig10353
439	evm.model.Contig13065
440	evm.model.Contig03500
441	evm.model.Contig05814
442	evm.model.Contig12367
443	evm.model.Contig12765
444	evm.model.Contig07953
445	evm.model.Contig01089
446	evm.model.Contig07748
447	evm.model.Contig04552
448	evm.model.Contig04477
449	evm.model.Contig07000
450	evm.model.Contig04336
451	evm.model.Contig09982
452	evm.model.Contig06362
453	evm.model.Contig03842
454	evm.model.Contig13289
455	evm.model.Contig01199
456	evm.model.Contig07643
457	evm.model.Contig04689
458	evm.model.Contig11733
459	evm.model.Contig12453
460	evm.model.Contig04460
461	evm.model.Contig06006
462	evm.model.Contig04374
463	evm.model.Contig00880
464	evm.model.Contig04681
465	evm.model.Contig13035
466	evm.model.Contig06969
467	evm.model.Contig10733
468	evm.model.Contig02259
469	evm.model.Contig02707
470	evm.model.Contig13687
471	evm.model.Contig08559
472	evm.model.Contig05254
473	evm.model.Contig10652
474	evm.model.Contig03864
475	evm.model.Contig01187
476	evm.model.Contig12284
477	evm.model.Contig13011
478	evm.model.Contig03699
479	evm.model.Contig13834
480	evm.model.Contig01461
481	evm.model.Contig04119
482	evm.model.Contig10199
483	evm.model.Contig12194
484	evm.model.Contig06694
485	evm.model.Contig10583
486	evm.model.Contig12294
487	evm.model.Contig02768
488	evm.model.Contig09197
489	evm.model.Contig01474
490	evm.model.Contig13260
491	evm.model.Contig10150
492	evm.model.Contig07994
493	evm.model.Contig11827
494	evm.model.Contig01470
495	evm.model.Contig11927
496	evm.model.Contig08965
497	evm.model.Contig04518
498	evm.model.Contig12508
499	evm.model.Contig04788
500	evm.model.Contig03626
501	evm.model.Contig13012
502	evm.model.Contig11600
503	evm.model.Contig05740
504	evm.model.Contig13860
505	evm.model.Contig04741
506	evm.model.Contig10797
507	evm.model.Contig11173
508	evm.model.Contig02844
509	evm.model.Contig03342
510	evm.model.Contig00888
511	evm.model.Contig04470
512	evm.model.Contig12747
513	evm.model.Contig04609
514	evm.model.Contig07002
515	evm.model.Contig02701
516	evm.model.Contig04096
517	evm.model.Contig03201
518	evm.model.Contig03788
519	evm.model.Contig04001
520	evm.model.Contig01787
521	evm.model.Contig04857
522	evm.model.Contig05351
523	evm.model.Contig09441
524	evm.model.Contig07871
525	evm.model.Contig02523
526	evm.model.Contig00703
527	evm.model.Contig03572
528	evm.model.Contig07785
529	evm.model.Contig00967
530	evm.model.Contig13711
531	evm.model.Contig00431
532	evm.model.Contig02414
533	evm.model.Contig04630
534	evm.model.Contig12698
535	evm.model.Contig10436
536	evm.model.Contig08323
537	evm.model.Contig08635
538	evm.model.Contig11034
539	evm.model.Contig02989
540	evm.model.Contig10249
541	evm.model.Contig10709
542	evm.model.Contig07916
543	evm.model.Contig09551
544	evm.model.Contig13342
545	evm.model.Contig08419
546	evm.model.Contig05918
547	evm.model.Contig06430
548	evm.model.Contig00037
549	evm.model.Contig04086
550	evm.model.Contig00439
551	evm.model.Contig03032
552	evm.model.Contig08484
553	evm.model.Contig08008
554	evm.model.Contig08942
555	evm.model.Contig13882
556	evm.model.Contig04206
557	evm.model.Contig10123
558	evm.model.Contig00889
559	evm.model.Contig04490
560	evm.model.Contig08189
561	evm.model.Contig04821
562	evm.model.Contig01636
563	evm.model.Contig10926
564	evm.model.Contig02656
565	evm.model.Contig04931
566	evm.model.Contig03889
567	evm.model.Contig02588
568	evm.model.Contig09730
569	evm.model.Contig11158
570	evm.model.Contig05350
571	evm.model.Contig10464
572	evm.model.Contig09546
573	evm.model.Contig08370
574	evm.model.Contig00360
575	evm.model.Contig13031
576	evm.model.Contig01462
577	evm.model.Contig07640
578	evm.model.Contig06393
579	evm.model.Contig04342
580	evm.model.Contig11129
581	evm.model.Contig08232
582	evm.model.Contig01584
583	evm.model.Contig01085
584	evm.model.Contig08555
585	evm.model.Contig05465
586	evm.model.Contig06794
587	evm.model.Contig03789
588	evm.model.Contig06112
589	evm.model.Contig03646
590	evm.model.Contig04529
591	evm.model.Contig08621
592	evm.model.Contig12869
593	evm.model.Contig13782
594	evm.model.Contig02799
595	evm.model.Contig01198
596	evm.model.Contig03440
597	evm.model.Contig06095
598	evm.model.Contig11967
599	evm.model.Contig10424
600	evm.model.Contig11281
601	evm.model.Contig04523
602	evm.model.Contig09011
603	evm.model.Contig06288
604	evm.model.Contig07593
605	evm.model.Contig11283
606	evm.model.Contig08873
607	evm.model.Contig07306
608	evm.model.Contig08295
609	evm.model.Contig00835
610	evm.model.Contig09364
611	evm.model.Contig13732
612	evm.model.Contig12345
613	evm.model.Contig13816
614	evm.model.Contig06134
615	evm.model.Contig12864
616	evm.model.Contig03693
617	evm.model.Contig13483
618	evm.model.Contig11540
619	evm.model.Contig05590
620	evm.model.Contig02269
621	evm.model.Contig08210
622	evm.model.Contig08685
623	evm.model.Contig09563
624	evm.model.Contig11550
625	evm.model.Contig08233
626	evm.model.Contig07998
627	evm.model.Contig07991
628	evm.model.Contig13965
629	evm.model.Contig08366
630	evm.model.Contig03369
631	evm.model.Contig11499
632	evm.model.Contig05348
633	evm.model.Contig12309
634	evm.model.Contig09938
635	evm.model.Contig11520
636	evm.model.Contig12060
637	evm.model.Contig10129
638	evm.model.Contig12201
639	evm.model.Contig03544
640	evm.model.Contig12671
641	evm.model.Contig09880
642	evm.model.Contig08228
643	evm.model.Contig11386
644	evm.model.Contig09565
645	evm.model.Contig03547
646	evm.model.Contig09515
647	evm.model.Contig04334
648	evm.model.Contig10752
649	evm.model.Contig05774
650	evm.model.Contig06196
651	evm.model.Contig04994
652	evm.model.Contig03555
653	evm.model.Contig05320
654	evm.model.Contig08124
655	evm.model.Contig08243
656	evm.model.Contig05939
657	evm.model.Contig05847
658	evm.model.Contig04764
659	evm.model.Contig01867
660	evm.model.Contig11132
661	evm.model.Contig02395
662	evm.model.Contig12721
663	evm.model.Contig04951
664	evm.model.Contig07743
665	evm.model.Contig10896
666	evm.model.Contig04839
667	evm.model.Contig03711
668	evm.model.Contig10755
669	evm.model.Contig05937
670	evm.model.Contig05050
671	evm.model.Contig09879
672	evm.model.Contig08305
673	evm.model.Contig04608
674	evm.model.Contig00557
675	evm.model.Contig12839
676	evm.model.Contig12697
677	evm.model.Contig13690
678	evm.model.Contig06367
679	evm.model.Contig10655
680	evm.model.Contig05765
681	evm.model.Contig12442
682	evm.model.Contig01514
683	evm.model.Contig10422
684	evm.model.Contig06422
685	evm.model.Contig06037
686	evm.model.Contig01121
687	evm.model.Contig05811
688	evm.model.Contig13627
689	evm.model.Contig09250
690	evm.model.Contig09709
691	evm.model.Contig05441
692	evm.model.Contig05098
693	evm.model.Contig06920
694	evm.model.Contig05972
695	evm.model.Contig05915
696	evm.model.Contig06308
697	evm.model.Contig09042
698	evm.model.Contig10299
699	evm.model.Contig13638
700	evm.model.Contig08615
701	evm.model.Contig09643
702	evm.model.Contig01012
703	evm.model.Contig02996
704	evm.model.Contig00127
705	evm.model.Contig02982
706	evm.model.Contig10108
707	evm.model.Contig05379
708	evm.model.Contig03306
709	evm.model.Contig05787
710	evm.model.Contig08893
711	evm.model.Contig06786
712	evm.model.Contig02417
713	evm.model.Contig03772
714	evm.model.Contig03541
715	evm.model.Contig11185
716	evm.model.Contig02082
717	evm.model.Contig09659
718	evm.model.Contig13639
719	evm.model.Contig03994
720	evm.model.Contig00392
721	evm.model.Contig11513
722	evm.model.Contig06033
723	evm.model.Contig08053
724	evm.model.Contig10124
725	evm.model.Contig09185
726	evm.model.Contig03354
727	evm.model.Contig06292
728	evm.model.Contig05267
729	evm.model.Contig01125
730	evm.model.Contig06078
731	evm.model.Contig10268
732	evm.model.Contig05545
733	evm.model.Contig00036
734	evm.model.Contig11966
735	evm.model.Contig09310
736	evm.model.Contig00601
737	evm.model.Contig06898
738	evm.model.Contig06584
739	evm.model.Contig09467
740	evm.model.Contig04519
741	evm.model.Contig08619
742	evm.model.Contig01975
743	evm.model.Contig03131
744	evm.model.Contig05839
745	evm.model.Contig03610
746	evm.model.Contig09123
747	evm.model.Contig08280
748	evm.model.Contig09602
749	evm.model.Contig03386
750	evm.model.Contig12306
751	evm.model.Contig07896
752	evm.model.Contig07501
753	evm.model.Contig12172
754	evm.model.Contig05144
755	evm.model.Contig08304
756	evm.model.Contig04793
757	evm.model.Contig04310
758	evm.model.Contig08991
759	evm.model.Contig08967
760	evm.model.Contig12421
761	evm.model.Contig08222
762	evm.model.Contig04776
763	evm.model.Contig10591
764	evm.model.Contig03631
765	evm.model.Contig07701
766	evm.model.Contig02648
767	evm.model.Contig05167
768	evm.model.Contig04087
769	evm.model.Contig13884
770	evm.model.Contig03907
771	evm.model.Contig05137
772	evm.model.Contig08744
773	evm.model.Contig09209
774	evm.model.Contig04204
775	evm.model.Contig03052
776	evm.model.Contig11854
777	evm.model.Contig09253
778	evm.model.Contig10348
779	evm.model.Contig00012
780	evm.model.Contig10861
781	evm.model.Contig03075
782	evm.model.Contig09993
783	evm.model.Contig03250
784	evm.model.Contig03969
785	evm.model.Contig09093
786	evm.model.Contig08415
787	evm.model.Contig13804
788	evm.model.Contig11975
789	evm.model.Contig01964
790	evm.model.Contig00145
791	evm.model.Contig13886
792	evm.model.Contig08808
793	evm.model.Contig09041
794	evm.model.Contig06356
795	evm.model.Contig02041
796	evm.model.Contig07143
797	evm.model.Contig13846
798	evm.model.Contig03938
799	evm.model.Contig11446
800	evm.model.Contig10457
801	evm.model.Contig11943
802	evm.model.Contig08470
803	evm.model.Contig03739
804	evm.model.Contig12597
805	evm.model.Contig04151
806	evm.model.Contig11651
807	evm.model.Contig11990
808	evm.model.Contig09887
809	evm.model.Contig05087
810	evm.model.Contig06002
811	evm.model.Contig13781
812	evm.model.Contig09971
813	evm.model.Contig08467
814	evm.model.Contig06847
815	evm.model.Contig14091
816	evm.model.Contig09453
817	evm.model.Contig10788
818	evm.model.Contig12160
819	evm.model.Contig06702
820	evm.model.Contig02228
821	evm.model.Contig11399
822	evm.model.Contig07328
823	evm.model.Contig13637
824	evm.model.Contig14195
825	evm.model.Contig05668
826	evm.model.Contig10023
827	evm.model.Contig03623
828	evm.model.Contig12678
829	evm.model.Contig06420
830	evm.model.Contig07914
831	evm.model.Contig02639
832	evm.model.Contig00042
833	evm.model.Contig10410
834	evm.model.Contig05798
835	evm.model.Contig07702
836	evm.model.Contig01998
837	evm.model.Contig04855
838	evm.model.Contig05451
839	evm.model.Contig08483
840	evm.model.Contig13835
841	evm.model.Contig12319
842	evm.model.Contig05960
843	evm.model.Contig07691
844	evm.model.Contig08397
845	evm.model.Contig05878
846	evm.model.Contig05477
847	evm.model.Contig09694
848	evm.model.Contig03995
849	evm.model.Contig06698
850	evm.model.Contig02006
851	evm.model.Contig09157
852	evm.model.Contig13996
853	evm.model.Contig03062
854	evm.model.Contig07807
855	evm.model.Contig00758
856	evm.model.Contig01115
857	evm.model.Contig07648
858	evm.model.Contig09327
859	evm.model.Contig03619
860	evm.model.Contig06368
861	evm.model.Contig11082
862	evm.model.Contig04641
863	evm.model.Contig12071
864	evm.model.Contig07983
865	evm.model.Contig02781
866	evm.model.Contig01190
867	evm.model.Contig03800
868	evm.model.Contig02797
869	evm.model.Contig11495
870	evm.model.Contig01839
871	evm.model.Contig08790
872	evm.model.Contig01638
873	evm.model.Contig12163
874	evm.model.Contig06875
875	evm.model.Contig13113
876	evm.model.Contig13376
877	evm.model.Contig05274
878	evm.model.Contig12349
879	evm.model.Contig05352
880	evm.model.Contig01468
881	evm.model.Contig06760
882	evm.model.Contig10519
883	evm.model.Contig07363
884	evm.model.Contig05510
885	evm.model.Contig09004
886	evm.model.Contig09783
887	evm.model.Contig03550
888	evm.model.Contig12174
889	evm.model.Contig01271
890	evm.model.Contig01708
891	evm.model.Contig03802
892	evm.model.Contig02714
893	evm.model.Contig11804
894	evm.model.Contig04259
895	evm.model.Contig02857
896	evm.model.Contig11519
897	evm.model.Contig10397
898	evm.model.Contig02930
899	evm.model.Contig04940
900	evm.model.Contig13619
901	evm.model.Contig05037
902	evm.model.Contig06242
903	evm.model.Contig08775
904	evm.model.Contig01388
905	evm.model.Contig10661
906	evm.model.Contig03870
907	evm.model.Contig09544
908	evm.model.Contig01823
909	evm.model.Contig00077
910	evm.model.Contig12496
911	evm.model.Contig04617
912	evm.model.Contig00347
913	evm.model.Contig08137
914	evm.model.Contig07088
915	evm.model.Contig02664
916	evm.model.Contig13521
917	evm.model.Contig00542
918	evm.model.Contig05629
919	evm.model.Contig10879
920	evm.model.Contig10666
921	evm.model.Contig11938
922	evm.model.Contig09221
923	evm.model.Contig03598
924	evm.model.Contig01951
925	evm.model.Contig13734
926	evm.model.Contig04009
927	evm.model.Contig09168
928	evm.model.Contig03622
929	evm.model.Contig10515
930	evm.model.Contig13933
931	evm.model.Contig12746
932	evm.model.Contig07150
933	evm.model.Contig11340
934	evm.model.Contig06936
935	evm.model.Contig09299
936	evm.model.Contig08771
937	evm.model.Contig10617
938	evm.model.Contig05359
939	evm.model.Contig03313
940	evm.model.Contig11633
941	evm.model.Contig12291
942	evm.model.Contig13096
943	evm.model.Contig13678
944	evm.model.Contig01263
945	evm.model.Contig06487
946	evm.model.Contig02310
947	evm.model.Contig10623
948	evm.model.Contig12859
949	evm.model.Contig12543
950	evm.model.Contig02483
951	evm.model.Contig04303
952	evm.model.Contig11257
953	evm.model.Contig02478
954	evm.model.Contig04147
955	evm.model.Contig12434
956	evm.model.Contig05919
957	evm.model.Contig10598
958	evm.model.Contig06661
959	evm.model.Contig00342
960	evm.model.Contig07172
961	evm.model.Contig08012
962	evm.model.Contig11275
963	evm.model.Contig07331
964	evm.model.Contig12362
965	evm.model.Contig06574
966	evm.model.Contig11630
967	evm.model.Contig11154
968	evm.model.Contig10245
969	evm.model.Contig08683
970	evm.model.Contig04296
971	evm.model.Contig01606
972	evm.model.Contig10802
973	evm.model.Contig10198
974	evm.model.Contig07753
975	evm.model.Contig10276
976	evm.model.Contig01396
977	evm.model.Contig05464
978	evm.model.Contig13609
979	evm.model.Contig03779
980	evm.model.Contig07031
981	evm.model.Contig06636
982	evm.model.Contig13367
983	evm.model.Contig05203
984	evm.model.Contig08879
985	evm.model.Contig07816
986	evm.model.Contig04806
987	evm.model.Contig02437
988	evm.model.Contig01316
989	evm.model.Contig06811
990	evm.model.Contig03266
991	evm.model.Contig05007
992	evm.model.Contig11277
993	evm.model.Contig06020
994	evm.model.Contig03102
995	evm.model.Contig10864
996	evm.model.Contig09858
997	evm.model.Contig04007
998	evm.model.Contig03648
999	evm.model.Contig02118
1000	evm.model.Contig07375
1001	evm.model.Contig11844
1002	evm.model.Contig12440
1003	evm.model.Contig08204
1004	evm.model.Contig02716
1005	evm.model.Contig07492
1006	evm.model.Contig10771
1007	evm.model.Contig10679
1008	evm.model.Contig01923
1009	evm.model.Contig03487
1010	evm.model.Contig06184
1011	evm.model.Contig03181
1012	evm.model.Contig09518
1013	evm.model.Contig08610
1014	evm.model.Contig01050
1015	evm.model.Contig04928
1016	evm.model.Contig06089
1017	evm.model.Contig05956
1018	evm.model.Contig02543
1019	evm.model.Contig10213
1020	evm.model.Contig13143
1021	evm.model.Contig02670
1022	evm.model.Contig11972
1023	evm.model.Contig02858
1024	evm.model.Contig05158
1025	evm.model.Contig04995
1026	evm.model.Contig03082
1027	evm.model.Contig04517
1028	evm.model.Contig14244
1029	evm.model.Contig06088
1030	evm.model.Contig04042
1031	evm.model.Contig01215
1032	evm.model.Contig10200
1033	evm.model.Contig02240
1034	evm.model.Contig07744
1035	evm.model.Contig14041
1036	evm.model.Contig07645
1037	evm.model.Contig02462
1038	evm.model.Contig05975
1039	evm.model.Contig03316
1040	evm.model.Contig13059
1041	evm.model.Contig03023
1042	evm.model.Contig03360
1043	evm.model.Contig06081
1044	evm.model.Contig13877
1045	evm.model.Contig12718
1046	evm.model.Contig10552
1047	evm.model.Contig01591
1048	evm.model.Contig08836
1049	evm.model.Contig07564
1050	evm.model.Contig00179
1051	evm.model.Contig06935
1052	evm.model.Contig10514
1053	evm.model.Contig01500
1054	evm.model.Contig01824
1055	evm.model.Contig03024
1056	evm.model.Contig06952
1057	evm.model.Contig06641
1058	evm.model.Contig06157
1059	evm.model.Contig07644
1060	evm.model.Contig01578
1061	evm.model.Contig03076
1062	evm.model.Contig10107
1063	evm.model.Contig09347
1064	evm.model.Contig01342
1065	evm.model.Contig00820
1066	evm.model.Contig07820
1067	evm.model.Contig10902
1068	evm.model.Contig08174
1069	evm.model.Contig09739
1070	evm.model.Contig04938
1071	evm.model.Contig06460
1072	evm.model.Contig00232
1073	evm.model.Contig11908
1074	evm.model.Contig11802
1075	evm.model.Contig06372
1076	evm.model.Contig07758
1077	evm.model.Contig13839
1078	evm.model.Contig06439
1079	evm.model.Contig03333
1080	evm.model.Contig13277
1081	evm.model.Contig05388
1082	evm.model.Contig07481
1083	evm.model.Contig10161
1084	evm.model.Contig03491
1085	evm.model.Contig05971
1086	evm.model.Contig12287
1087	evm.model.Contig03890
1088	evm.model.Contig07990
1089	evm.model.Contig04398
1090	evm.model.Contig03457
1091	evm.model.Contig00061
1092	evm.model.Contig05238
1093	evm.model.Contig06266
1094	evm.model.Contig09716
1095	evm.model.Contig11754
1096	evm.model.Contig10027
1097	evm.model.Contig04958
1098	evm.model.Contig07821
1099	evm.model.Contig06180
1100	evm.model.Contig09746
1101	evm.model.Contig06366
1102	evm.model.Contig05040
1103	evm.model.Contig04621
1104	evm.model.Contig08844
1105	evm.model.Contig13285
1106	evm.model.Contig12736
1107	evm.model.Contig02733
1108	evm.model.Contig10430
1109	evm.model.Contig01464
1110	evm.model.Contig13156
1111	evm.model.Contig10287
1112	evm.model.Contig12682
1113	evm.model.Contig13759
1114	evm.model.Contig12203
1115	evm.model.Contig02749
1116	evm.model.Contig00909
1117	evm.model.Contig00700
1118	evm.model.Contig12308
1119	evm.model.Contig13281
1120	evm.model.Contig00917
1121	evm.model.Contig13813
1122	evm.model.Contig02476
1123	evm.model.Contig07968
1124	evm.model.Contig03428
1125	evm.model.Contig00969
1126	evm.model.Contig07396
1127	evm.model.Contig03060
1128	evm.model.Contig06795
1129	evm.model.Contig03941
1130	evm.model.Contig11301
1131	evm.model.Contig05313
1132	evm.model.Contig09136
1133	evm.model.Contig01727
1134	evm.model.Contig12106
1135	evm.model.Contig09545
1136	evm.model.Contig01139
1137	evm.model.Contig13752
1138	evm.model.Contig10620
1139	evm.model.Contig04402
1140	evm.model.Contig01186
1141	evm.model.Contig08663
1142	evm.model.Contig05301
1143	evm.model.Contig02629
1144	evm.model.Contig08031
1145	evm.model.Contig00755
1146	evm.model.Contig10647
1147	evm.model.Contig00302
1148	evm.model.Contig10266
1149	evm.model.Contig00039
1150	evm.model.Contig09713
1151	evm.model.Contig04449
1152	evm.model.Contig13506
1153	evm.model.Contig07480
1154	evm.model.Contig09148
1155	evm.model.Contig08583
1156	evm.model.Contig11771
1157	evm.model.Contig11729
1158	evm.model.Contig00174
1159	evm.model.Contig11003
1160	evm.model.Contig00014
1161	evm.model.Contig06139
1162	evm.model.Contig13287
1163	evm.model.Contig13826
1164	evm.model.Contig03473
1165	evm.model.Contig05828
1166	evm.model.Contig07426
1167	evm.model.Contig03831
1168	evm.model.Contig00541
1169	evm.model.Contig05854
1170	evm.model.Contig01858
1171	evm.model.Contig04543
1172	evm.model.Contig11950
1173	evm.model.Contig07096
1174	evm.model.Contig03690
1175	evm.model.Contig10574
1176	evm.model.Contig03174
1177	evm.model.Contig02665
1178	evm.model.Contig14043
1179	evm.model.Contig05936
1180	evm.model.Contig03396
1181	evm.model.Contig10310
1182	evm.model.Contig11514
1183	evm.model.Contig07893
1184	evm.model.Contig13284
1185	evm.model.Contig13138
1186	evm.model.Contig11476
1187	evm.model.Contig12731
1188	evm.model.Contig06431
1189	evm.model.Contig08173
1190	evm.model.Contig01627
1191	evm.model.Contig01181
1192	evm.model.Contig09849
1193	evm.model.Contig09876
1194	evm.model.Contig08263
1195	evm.model.Contig09913
1196	evm.model.Contig03078
1197	evm.model.Contig00826
1198	evm.model.Contig11093
1199	evm.model.Contig00079
1200	evm.model.Contig13471
1201	evm.model.Contig01887
1202	evm.model.Contig00013
1203	evm.model.Contig05448
1204	evm.model.Contig10140
1205	evm.model.Contig01214
1206	evm.model.Contig04381
1207	evm.model.Contig01654
1208	evm.model.Contig00133
1209	evm.model.Contig04497
1210	evm.model.Contig13889
1211	evm.model.Contig02318
1212	evm.model.Contig09592
1213	evm.model.Contig01732
1214	evm.model.Contig09773
1215	evm.model.Contig08221
1216	evm.model.Contig10935
1217	evm.model.Contig00422
1218	evm.model.Contig05977
1219	evm.model.Contig04648
1220	evm.model.Contig08679
1221	evm.model.Contig02657
1222	evm.model.Contig00784
1223	evm.model.Contig02491
1224	evm.model.Contig04520
1225	evm.model.Contig13652
1226	evm.model.Contig02388
1227	evm.model.Contig14096
1228	evm.model.Contig05169
1229	evm.model.Contig01217
1230	evm.model.Contig05759
1231	evm.model.Contig13368
1232	evm.model.Contig10905
1233	evm.model.Contig07372
1234	evm.model.Contig11934
1235	evm.model.Contig05291
1236	evm.model.Contig01473
1237	evm.model.Contig12690
1238	evm.model.Contig07486
1239	evm.model.Contig01183
1240	evm.model.Contig06320
1241	evm.model.Contig10157
1242	evm.model.Contig04217
1243	evm.model.Contig01820
1244	evm.model.Contig05546
1245	evm.model.Contig04911
1246	evm.model.Contig13252
1247	evm.model.Contig06304
1248	evm.model.Contig09954
1249	evm.model.Contig11862
1250	evm.model.Contig01205
1251	evm.model.Contig04790
1252	evm.model.Contig14192
1253	evm.model.Contig05363
1254	evm.model.Contig03761
1255	evm.model.Contig06842
1256	evm.model.Contig12341
1257	evm.model.Contig11873
1258	evm.model.Contig00006
1259	evm.model.Contig08318
1260	evm.model.Contig08620
1261	evm.model.Contig04624
1262	evm.model.Contig09182
1263	evm.model.Contig02708
1264	evm.model.Contig11725
1265	evm.model.Contig11681
1266	evm.model.Contig07874
1267	evm.model.Contig11088
1268	evm.model.Contig11638
1269	evm.model.Contig08022
1270	evm.model.Contig04330
1271	evm.model.Contig09223
1272	evm.model.Contig11094
1273	evm.model.Contig11124
1274	evm.model.Contig11391
1275	evm.model.Contig13080
1276	evm.model.Contig02096
1277	evm.model.Contig10599
1278	evm.model.Contig04040
1279	evm.model.Contig08666
1280	evm.model.Contig06008
1281	evm.model.Contig04797
1282	evm.model.Contig03578
1283	evm.model.Contig07817
1284	evm.model.Contig00844
1285	evm.model.Contig03863
1286	evm.model.Contig05329
1287	evm.model.Contig10841
1288	evm.model.Contig11558
1289	evm.model.Contig00852
1290	evm.model.Contig03540
1291	evm.model.Contig11905
1292	evm.model.Contig07374
1293	evm.model.Contig00238
1294	evm.model.Contig02125
1295	evm.model.Contig03431
1296	evm.model.Contig02920
1297	evm.model.Contig08905
1298	evm.model.Contig09702
1299	evm.model.Contig07038
1300	evm.model.Contig00870
1301	evm.model.Contig00102
1302	evm.model.Contig02937
1303	evm.model.Contig05362
1304	evm.model.Contig09308
1305	evm.model.Contig07575
1306	evm.model.Contig03534
1307	evm.model.Contig07870
1308	evm.model.Contig05686
1309	evm.model.Contig08736
1310	evm.model.Contig08899
1311	evm.model.Contig01843
1312	evm.model.Contig09648
1313	evm.model.Contig03156
1314	evm.model.Contig13109
1315	evm.model.Contig10881
1316	evm.model.Contig13562
1317	evm.model.Contig12437
1318	evm.model.Contig11686
1319	evm.model.Contig02278
1320	evm.model.Contig03199
1321	evm.model.Contig02631
1322	evm.model.Contig08276
1323	evm.model.Contig11412
1324	evm.model.Contig07740
1325	evm.model.Contig01764
1326	evm.model.Contig03996
1327	evm.model.Contig04251
1328	evm.model.Contig04157
1329	evm.model.Contig13704
1330	evm.model.Contig05729
1331	evm.model.Contig02705
1332	evm.model.Contig11014
1333	evm.model.Contig08669
1334	evm.model.Contig04462
1335	evm.model.Contig08268
1336	evm.model.Contig12757
1337	evm.model.Contig09734
1338	evm.model.Contig14076
1339	evm.model.Contig04977
1340	evm.model.Contig01657
1341	evm.model.Contig02826
1342	evm.model.Contig11137
1343	evm.model.Contig05679
1344	evm.model.Contig12209
1345	evm.model.Contig06995
1346	evm.model.Contig03348
1347	evm.model.Contig02350
1348	evm.model.Contig00043
1349	evm.model.Contig11161
1350	evm.model.Contig00180
1351	evm.model.Contig00912
1352	evm.model.Contig12227
1353	evm.model.Contig08226
1354	evm.model.Contig04200
1355	evm.model.Contig10022
1356	evm.model.Contig04405
1357	evm.model.Contig06380
1358	evm.model.Contig08996
1359	evm.model.Contig10185
1360	evm.model.Contig01611
1361	evm.model.Contig04922
1362	evm.model.Contig05468
1363	evm.model.Contig05032
1364	evm.model.Contig05887
1365	evm.model.Contig10445
1366	evm.model.Contig01276
1367	evm.model.Contig05933
1368	evm.model.Contig05387
1369	evm.model.Contig08256
1370	evm.model.Contig12733
1371	evm.model.Contig10751
1372	evm.model.Contig08875
1373	evm.model.Contig07609
1374	evm.model.Contig12601
1375	evm.model.Contig10507
1376	evm.model.Contig04356
1377	evm.model.Contig01558
1378	evm.model.Contig05721
1379	evm.model.Contig01122
1380	evm.model.Contig04036
1381	evm.model.Contig07973
1382	evm.model.Contig12475
1383	evm.model.Contig12072
1384	evm.model.Contig09838
1385	evm.model.Contig01434
1386	evm.model.Contig01817
1387	evm.model.Contig05769
1388	evm.model.Contig04615
1389	evm.model.Contig09797
1390	evm.model.Contig08259
1391	evm.model.Contig11122
1392	evm.model.Contig08912
1393	evm.model.Contig07637
1394	evm.model.Contig07402
1395	evm.model.Contig09389
1396	evm.model.Contig04556
1397	evm.model.Contig09394
1398	evm.model.Contig00279
1399	evm.model.Contig10054
1400	evm.model.Contig11076
1401	evm.model.Contig04508
1402	evm.model.Contig02473
1403	evm.model.Contig10945
1404	evm.model.Contig12350
1405	evm.model.Contig00638
1406	evm.model.Contig05862
1407	evm.model.Contig06563
1408	evm.model.Contig10653
1409	evm.model.Contig13343
1410	evm.model.Contig07474
1411	evm.model.Contig12325
1412	evm.model.Contig13784
1413	evm.model.Contig00142
1414	evm.model.Contig10609
1415	evm.model.Contig06603
1416	evm.model.Contig12551
1417	evm.model.Contig02154
1418	evm.model.Contig05152
1419	evm.model.Contig03558
1420	evm.model.Contig10961
1421	evm.model.Contig06108
1422	evm.model.Contig05763
1423	evm.model.Contig11089
1424	evm.model.Contig05908
1425	evm.model.Contig08692
1426	evm.model.Contig13223
1427	evm.model.Contig00831
1428	evm.model.Contig04978
1429	evm.model.Contig06253
1430	evm.model.Contig08208
1431	evm.model.Contig10263
1432	evm.model.Contig01818
1433	evm.model.Contig13721
1434	evm.model.Contig02565
1435	evm.model.Contig02715
1436	evm.model.Contig10783
1437	evm.model.Contig11106
1438	evm.model.Contig00464
1439	evm.model.Contig01378
1440	evm.model.Contig04102
1441	evm.model.Contig10280
1442	evm.model.Contig05916
1443	evm.model.Contig01731
1444	evm.model.Contig13604
1445	evm.model.Contig09553
1446	evm.model.Contig05118
1447	evm.model.Contig11839
1448	evm.model.Contig05364
1449	evm.model.Contig06170
1450	evm.model.Contig07504
1451	evm.model.Contig08141
1452	evm.model.Contig05718
1453	evm.model.Contig13167
1454	evm.model.Contig09663
1455	evm.model.Contig03839
1456	evm.model.Contig03135
1457	evm.model.Contig14018
1458	evm.model.Contig05882
1459	evm.model.Contig05896
1460	evm.model.Contig06104
1461	evm.model.Contig06086
1462	evm.model.Contig06925
1463	evm.model.Contig04071
1464	evm.model.Contig02457
1465	evm.model.Contig13940
1466	evm.model.Contig03705
1467	evm.model.Contig02237
1468	evm.model.Contig11926
1469	evm.model.Contig09673
1470	evm.model.Contig07942
1471	evm.model.Contig07974
1472	evm.model.Contig10382
1473	evm.model.Contig06655
1474	evm.model.Contig03344
1475	evm.model.Contig10219
1476	evm.model.Contig01118
1477	evm.model.Contig13403
1478	evm.model.Contig05612
1479	evm.model.Contig11422
1480	evm.model.Contig13440
1481	evm.model.Contig07051
1482	evm.model.Contig11198
1483	evm.model.Contig05327
1484	evm.model.Contig13020
1485	evm.model.Contig04080
1486	evm.model.Contig04248
1487	evm.model.Contig04006
1488	evm.model.Contig05021
1489	evm.model.Contig06942
1490	evm.model.Contig01137
1491	evm.model.Contig02693
1492	evm.model.Contig02773
1493	evm.model.Contig01781
1494	evm.model.Contig00980
1495	evm.model.Contig05086
1496	evm.model.Contig02358
1497	evm.model.Contig11209
1498	evm.model.Contig09853
1499	evm.model.Contig03787
1500	evm.model.Contig02510
1501	evm.model.Contig10779
1502	evm.model.Contig12811
1503	evm.model.Contig13061
1504	evm.model.Contig10920
1505	evm.model.Contig06010
1506	evm.model.Contig11616
1507	evm.model.Contig08764
1508	evm.model.Contig07584
1509	evm.model.Contig01546
1510	evm.model.Contig08369
1511	evm.model.Contig12415
1512	evm.model.Contig04910
1513	evm.model.Contig14039
1514	evm.model.Contig10148
1515	evm.model.Contig11287
1516	evm.model.Contig03997
1517	evm.model.Contig09008
1518	evm.model.Contig13415
1519	evm.model.Contig00265
1520	evm.model.Contig02467
1521	evm.model.Contig13060
1522	evm.model.Contig05330
1523	evm.model.Contig11542
1524	evm.model.Contig13606
1525	evm.model.Contig05141
1526	evm.model.Contig02401
1527	evm.model.Contig07699
1528	evm.model.Contig01650
1529	evm.model.Contig05131
1530	evm.model.Contig04306
1531	evm.model.Contig06200
1532	evm.model.Contig08933
1533	evm.model.Contig03391
1534	evm.model.Contig03841
1535	evm.model.Contig04694
1536	evm.model.Contig07360
1537	evm.model.Contig01557
1538	evm.model.Contig10770
1539	evm.model.Contig09919
1540	evm.model.Contig00140
1541	evm.model.Contig00082
1542	evm.model.Contig11969
1543	evm.model.Contig14004
1544	evm.model.Contig08963
1545	evm.model.Contig09012
1546	evm.model.Contig04039
1547	evm.model.Contig02924
1548	evm.model.Contig08655
1549	evm.model.Contig09693
1550	evm.model.Contig02963
1551	evm.model.Contig12356
1552	evm.model.Contig05670
1553	evm.model.Contig00825
1554	evm.model.Contig11059
1555	evm.model.Contig03144
1556	evm.model.Contig00033
1557	evm.model.Contig11723
1558	evm.model.Contig00251
1559	evm.model.Contig04250
1560	evm.model.Contig03127
1561	evm.model.Contig01222
1562	evm.model.Contig12128
1563	evm.model.Contig05771
1564	evm.model.Contig13419
1565	evm.model.Contig11925
1566	evm.model.Contig04746
1567	evm.model.Contig02587
1568	evm.model.Contig01438
1569	evm.model.Contig10486
1570	evm.model.Contig07107
1571	evm.model.Contig04934
1572	evm.model.Contig05090
1573	evm.model.Contig00807
1574	evm.model.Contig06790
1575	evm.model.Contig08253
1576	evm.model.Contig09949
1577	evm.model.Contig02910
1578	evm.model.Contig10845
1579	evm.model.Contig13819
1580	evm.model.Contig06940
1581	evm.model.Contig03356
1582	evm.model.Contig05483
1583	evm.model.Contig07254
1584	evm.model.Contig03801
1585	evm.model.Contig13945
1586	evm.model.Contig13749
1587	evm.model.Contig07413
1588	evm.model.Contig01019
1589	evm.model.Contig08058
1590	evm.model.Contig08731
1591	evm.model.Contig01291
1592	evm.model.Contig11552
1593	evm.model.Contig08293
1594	evm.model.Contig02801
1595	evm.model.Contig03212
1596	evm.model.Contig00027
1597	evm.model.Contig08294
1598	evm.model.Contig06674
1599	evm.model.Contig00953
1600	evm.model.Contig07802
1601	evm.model.Contig03351
1602	evm.model.Contig06918
1603	evm.model.Contig02568
1604	evm.model.Contig10781
1605	evm.model.Contig11693
1606	evm.model.Contig04667
1607	evm.model.Contig09892
1608	evm.model.Contig02102
1609	evm.model.Contig11890
1610	evm.model.Contig02847
1611	evm.model.Contig08497
1612	evm.model.Contig05470
1613	evm.model.Contig00833
1614	evm.model.Contig06688
1615	evm.model.Contig06634
1616	evm.model.Contig12847
1617	evm.model.Contig12344
1618	evm.model.Contig09254
1619	evm.model.Contig00616
1620	evm.model.Contig00962
1621	evm.model.Contig02397
1622	evm.model.Contig13893
1623	evm.model.Contig00775
1624	evm.model.Contig05829
1625	evm.model.Contig14181
1626	evm.model.Contig06117
1627	evm.model.Contig03644
1628	evm.model.Contig10141
1629	evm.model.Contig13949
1630	evm.model.Contig10168
1631	evm.model.Contig01597
1632	evm.model.Contig09162
1633	evm.model.Contig03642
1634	evm.model.Contig07635
1635	evm.model.Contig13418
1636	evm.model.Contig11828
1637	evm.model.Contig11116
1638	evm.model.Contig08332
1639	evm.model.Contig04722
1640	evm.model.Contig02387
1641	evm.model.Contig11182
1642	evm.model.Contig01066
1643	evm.model.Contig13695
1644	evm.model.Contig09454
1645	evm.model.Contig04257
1646	evm.model.Contig04237
1647	evm.model.Contig11577
1648	evm.model.Contig03923
1649	evm.model.Contig00003
1650	evm.model.Contig12224
1651	evm.model.Contig09290
1652	evm.model.Contig12752
1653	evm.model.Contig07967
1654	evm.model.Contig06841
1655	evm.model.Contig04126
1656	evm.model.Contig02328
1657	evm.model.Contig08407
1658	evm.model.Contig05646
1659	evm.model.Contig02410
1660	evm.model.Contig03822
1661	evm.model.Contig05842
1662	evm.model.Contig03607
1663	evm.model.Contig13283
1664	evm.model.Contig01793
1665	evm.model.Contig07162
1666	evm.model.Contig00636
1667	evm.model.Contig07921
1668	evm.model.Contig11874
1669	evm.model.Contig12515
1670	evm.model.Contig02931
1671	evm.model.Contig11196
1672	evm.model.Contig07639
1673	evm.model.Contig01829
1674	evm.model.Contig11913
1675	evm.model.Contig02161
1676	evm.model.Contig13015
1677	evm.model.Contig09448
1678	evm.model.Contig10680
1679	evm.model.Contig04074
1680	evm.model.Contig13129
1681	evm.model.Contig13911
1682	evm.model.Contig11135
1683	evm.model.Contig00786
1684	evm.model.Contig04843
1685	evm.model.Contig05691
1686	evm.model.Contig02679
1687	evm.model.Contig11492
1688	evm.model.Contig09875
1689	evm.model.Contig05182
1690	evm.model.Contig08622
1691	evm.model.Contig12853
1692	evm.model.Contig00767
1693	evm.model.Contig08664
1694	evm.model.Contig03748
1695	evm.model.Contig02680
1696	evm.model.Contig07052
1697	evm.model.Contig08602
1698	evm.model.Contig05831
1699	evm.model.Contig02628
1700	evm.model.Contig11039
1701	evm.model.Contig13445
1702	evm.model.Contig01242
1703	evm.model.Contig02406
1704	evm.model.Contig12734
1705	evm.model.Contig11189
1706	evm.model.Contig12760
1707	evm.model.Contig12776
1708	evm.model.Contig09721
1709	evm.model.Contig07923
1710	evm.model.Contig06204
1711	evm.model.Contig01956
1712	evm.model.Contig00223
1713	evm.model.Contig09278
1714	evm.model.Contig09821
1715	evm.model.Contig08202
1716	evm.model.Contig03357
1717	evm.model.Contig13234
1718	evm.model.Contig04862
1719	evm.model.Contig07316
1720	evm.model.Contig02802
1721	evm.model.Contig06654
1722	evm.model.Contig08430
1723	evm.model.Contig11622
1724	evm.model.Contig07572
1725	evm.model.Contig05065
1726	evm.model.Contig03608
1727	evm.model.Contig02556
1728	evm.model.Contig03163
1729	evm.model.Contig02385
1730	evm.model.Contig10359
1731	evm.model.Contig05213
1732	evm.model.Contig10001
1733	evm.model.Contig05594
1734	evm.model.Contig01260
1735	evm.model.Contig06932
1736	evm.model.Contig08019
1737	evm.model.Contig07229
1738	evm.model.Contig11472
1739	evm.model.Contig02218
1740	evm.model.Contig05650
1741	evm.model.Contig05170
1742	evm.model.Contig02792
1743	evm.model.Contig13436
1744	evm.model.Contig03818
1745	evm.model.Contig09844
1746	evm.model.Contig13658
1747	evm.model.Contig12355
1748	evm.model.Contig00860
1749	evm.model.Contig00153
1750	evm.model.Contig10704
1751	evm.model.Contig12861
1752	evm.model.Contig10621
1753	evm.model.Contig13635
1754	evm.model.Contig06607
1755	evm.model.Contig08046
1756	evm.model.Contig03751
1757	evm.model.Contig04727
1758	evm.model.Contig02747
1759	evm.model.Contig11047
1760	evm.model.Contig05777
1761	evm.model.Contig13158
1762	evm.model.Contig10676
1763	evm.model.Contig08004
1764	evm.model.Contig01922
1765	evm.model.Contig11201
1766	evm.model.Contig05526
1767	evm.model.Contig05261
1768	evm.model.Contig10006
1769	evm.model.Contig02141
1770	evm.model.Contig03259
1771	evm.model.Contig05407
1772	evm.model.Contig06416
1773	evm.model.Contig11194
1774	evm.model.Contig02869
1775	evm.model.Contig08737
1776	evm.model.Contig01777
1777	evm.model.Contig06785
1778	evm.model.Contig09711
1779	evm.model.Contig11057
1780	evm.model.Contig08231
1781	evm.model.Contig06227
1782	evm.model.Contig09191
1783	evm.model.Contig13656
1784	evm.model.Contig10413
1785	evm.model.Contig10090
1786	evm.model.Contig10252
1787	evm.model.Contig00855
1788	evm.model.Contig09800
1789	evm.model.Contig11676
1790	evm.model.Contig13537
1791	evm.model.Contig05835
1792	evm.model.Contig06759
1793	evm.model.Contig10191
1794	evm.model.Contig05005
1795	evm.model.Contig03270
1796	evm.model.Contig01822
1797	evm.model.Contig13742
1798	evm.model.Contig02962
1799	evm.model.Contig00808
1800	evm.model.Contig01562
1801	evm.model.Contig01071
1802	evm.model.Contig13504
1803	evm.model.Contig13126
1804	evm.model.Contig08054
1805	evm.model.Contig10578
1806	evm.model.Contig11188
1807	evm.model.Contig02190
1808	evm.model.Contig11619
1809	evm.model.Contig05890
1810	evm.model.Contig00018
1811	evm.model.Contig10398
1812	evm.model.Contig05926
1813	evm.model.Contig03637
1814	evm.model.Contig13251
1815	evm.model.Contig09824
1816	evm.model.Contig13838
1817	evm.model.Contig14051
1818	evm.model.Contig12706
1819	evm.model.Contig11556
1820	evm.model.Contig12047
1821	evm.model.Contig10048
1822	evm.model.Contig05770
1823	evm.model.Contig05645
1824	evm.model.Contig09003
1825	evm.model.Contig13087
1826	evm.model.Contig09472
1827	evm.model.Contig07830
1828	evm.model.Contig10144
1829	evm.model.Contig06145
1830	evm.model.Contig08269
1831	evm.model.Contig04721
1832	evm.model.Contig10172
1833	evm.model.Contig06019
1834	evm.model.Contig04193
1835	evm.model.Contig06728
1836	evm.model.Contig00146
1837	evm.model.Contig03265
1838	evm.model.Contig13050
1839	evm.model.Contig05954
1840	evm.model.Contig06466
1841	evm.model.Contig09561
1842	evm.model.Contig09813
1843	evm.model.Contig06958
1844	evm.model.Contig01729
1845	evm.model.Contig05504
1846	evm.model.Contig03704
1847	evm.model.Contig05324
1848	evm.model.Contig09085
1849	evm.model.Contig01780
1850	evm.model.Contig01399
1851	evm.model.Contig03935
1852	evm.model.Contig05064
1853	evm.model.Contig12913
1854	evm.model.Contig01548
1855	evm.model.Contig03744
1856	evm.model.Contig01033
1857	evm.model.Contig02958
1858	evm.model.Contig04731
1859	evm.model.Contig11840
1860	evm.model.Contig08119
1861	evm.model.Contig10933
1862	evm.model.Contig12956
1863	evm.model.Contig12802
1864	evm.model.Contig08136
1865	evm.model.Contig03277
1866	evm.model.Contig13162
1867	evm.model.Contig13943
1868	evm.model.Contig11618
1869	evm.model.Contig10426
1870	evm.model.Contig12846
1871	evm.model.Contig09189
1872	evm.model.Contig07891
1873	evm.model.Contig01447
1874	evm.model.Contig03494
1875	evm.model.Contig07892
1876	evm.model.Contig02549
1877	evm.model.Contig05558
1878	evm.model.Contig13029
1879	evm.model.Contig13140
1880	evm.model.Contig02422
1881	evm.model.Contig08238
1882	evm.model.Contig10361
1883	evm.model.Contig13808
1884	evm.model.Contig04263
1885	evm.model.Contig04945
1886	evm.model.Contig01430
1887	evm.model.Contig13713
1888	evm.model.Contig04000
1889	evm.model.Contig01587
1890	evm.model.Contig08024
1891	evm.model.Contig12739
1892	evm.model.Contig05506
1893	evm.model.Contig13078
1894	evm.model.Contig13653
1895	evm.model.Contig07101
1896	evm.model.Contig09293
1897	evm.model.Contig08148
1898	evm.model.Contig00105
1899	evm.model.Contig06591
1900	evm.model.Contig10378
1901	evm.model.Contig01899
1902	evm.model.Contig03667
1903	evm.model.Contig04463
1904	evm.model.Contig13874
1905	evm.model.Contig05427
1906	evm.model.Contig11741
1907	evm.model.Contig09750
1908	evm.model.Contig00770
1909	evm.model.Contig01664
1910	evm.model.Contig01528
1911	evm.model.Contig01634
1912	evm.model.Contig09898
1913	evm.model.Contig02438
1914	evm.model.Contig11216
1915	evm.model.Contig10685
1916	evm.model.Contig13995
1917	evm.model.Contig00874
1918	evm.model.Contig04297
1919	evm.model.Contig08245
1920	evm.model.Contig06421
1921	evm.model.Contig13596
1922	evm.model.Contig10777
1923	evm.model.Contig03991
1924	evm.model.Contig09848
1925	evm.model.Contig05588
1926	evm.model.Contig11460
1927	evm.model.Contig01704
1928	evm.model.Contig03053
1929	evm.model.Contig09817
1930	evm.model.Contig10425
1931	evm.model.Contig02794
1932	evm.model.Contig12818
1933	evm.model.Contig10134
1934	evm.model.Contig04091
1935	evm.model.Contig13302
1936	evm.model.Contig06075
1937	evm.model.Contig09931
1938	evm.model.Contig08203
1939	evm.model.Contig05273
1940	evm.model.Contig11517
1941	evm.model.Contig05386
1942	evm.model.Contig02779
1943	evm.model.Contig11428
1944	evm.model.Contig07189
1945	evm.model.Contig10346
1946	evm.model.Contig02349
1947	evm.model.Contig02469
1948	evm.model.Contig12169
1949	evm.model.Contig07334
1950	evm.model.Contig06142
1951	evm.model.Contig05208
1952	evm.model.Contig07239
1953	evm.model.Contig04413
1954	evm.model.Contig04652
1955	evm.model.Contig06882
1956	evm.model.Contig00067
1957	evm.model.Contig09107
1958	evm.model.Contig04056
1959	evm.model.Contig11070
1960	evm.model.Contig00914
1961	evm.model.Contig04095
1962	evm.model.Contig07282
1963	evm.model.Contig09895
1964	evm.model.Contig09382
1965	evm.model.Contig09444
1966	evm.model.Contig03260
1967	evm.model.Contig12722
1968	evm.model.Contig00029
1969	evm.model.Contig10803
1970	evm.model.Contig06110
1971	evm.model.Contig02274
1972	evm.model.Contig07441
1973	evm.model.Contig04533
1974	evm.model.Contig00853
1975	evm.model.Contig02054
1976	evm.model.Contig05850
1977	evm.model.Contig09682
1978	evm.model.Contig05996
1979	evm.model.Contig00137
1980	evm.model.Contig12241
1981	evm.model.Contig08364
1982	evm.model.Contig06600
1983	evm.model.Contig09664
1984	evm.model.Contig06093
1985	evm.model.Contig09600
1986	evm.model.Contig05003
1987	evm.model.Contig04328
1988	evm.model.Contig03660
1989	evm.model.Contig04060
1990	evm.model.Contig08984
1991	evm.model.Contig08614
1992	evm.model.Contig04127
1993	evm.model.Contig12242
1994	evm.model.Contig13135
1995	evm.model.Contig03636
1996	evm.model.Contig13100
1997	evm.model.Contig07919
1998	evm.model.Contig01877
[truncated: 2,255 more rows]

## Sheet: Darkgrey
Table S12. Gene list for Turquoise and Darkgrey modules.
	Gene ID
1	evm.model.Contig02014
2	evm.model.Contig05178
3	evm.model.Contig00925
4	evm.model.Contig09255
5	evm.model.Contig08781
6	evm.model.Contig04156
7	evm.model.Contig06293
8	evm.model.Contig02115
9	evm.model.Contig12373
10	evm.model.Contig13329
11	evm.model.Contig03390
12	evm.model.Contig07115
13	evm.model.Contig14095
14	evm.model.Contig09808
15	evm.model.Contig05337
16	evm.model.Contig14000
17	evm.model.Contig14184
18	evm.model.Contig12663
19	evm.model.Contig12511
20	evm.model.Contig12395
21	evm.model.Contig11673
22	evm.model.Contig07590
23	evm.model.Contig10360
24	evm.model.Contig10102
25	evm.model.Contig10143
26	evm.model.Contig02663
27	evm.model.Contig12388
28	evm.model.Contig12808
29	evm.model.Contig14149
30	evm.model.Contig02142
31	evm.model.Contig07818
32	evm.model.Contig09373
33	evm.model.Contig09526
34	evm.model.Contig12660
35	evm.model.Contig03793
36	evm.model.Contig05151
37	evm.model.Contig09670
38	evm.model.Contig00817
39	evm.model.Contig05034
40	evm.model.Contig08041
41	evm.model.Contig10318
42	evm.model.Contig03385
43	evm.model.Contig02877
