# Supplementary material for: Transcriptome Analyses Provide Insights into the Aggressive Behavior toward Conspecific and Heterospecific in Thitarodes xiaojinensis (Lepidoptera: Hepialidae)
Source: Insects. 2021 Jun 25;12(7):577. doi: 10.3390/insects12070577 (PMC8306418; doi:10.3390/insects12070577)
Supplement: Supplementary file 1 [file insects-12-00577-s001.zip › Table S13.xlsx]

## Sheet: Turquoise module
Table S13. Central and hub genes in Turquoise and Darkgrey modules
#	Gene ID	MM	p-value	GS	p-value	Intramodular connetivity	Annotation	Abbrevation	DBD domain	Note
1	evm.model.Contig01638	0.993004	3.71759e-18	0.914712	1.65862e-08	3962.52	Clathrin heavy chain	CLTC	-	Hub gene
2	evm.model.Contig06935	0.987021	9.47255e-16	0.948293	2.07851e-10	3926.93	Myosin heavy chain	MYH	-	Hub gene
3	evm.model.Contig00967	0.986953	9.92595e-16	0.950345	1.45472e-10	3909.98	Insulin-like growth factor 2 mRNA-binding protein 1	IGF2BP1	-	Hub gene
4	evm.model.Contig11638	0.982976	1.07244e-14	0.893064	1.17125e-07	3869.11	Oxysterol-binding protein 1	OSBP	-	Hub gene
5	evm.model.Contig01204	0.975783	2.49175e-13	0.944234	4.04244e-10	3868.95	Protein CNPPD1	CNPPD1	-	Hub gene
6	evm.model.Contig05592	0.982971	1.07518e-14	0.874126	4.72956e-07	3862.15	Ubiquitin-conjugating enzyme E2 O [EC:2.3.2.24]	UBE2O	-	Hub gene
7	evm.model.Contig02968	0.981978	1.78436e-14	0.92744	4.06108e-09	3858.2	Rho guanine nucleotide exchange factor 10	GEF10	-	Hub gene
8	evm.model.Contig05891	0.979523	5.58232e-14	0.932227	2.23661e-09	3857.23	STE20-like kinase [EC:2.7.11.1]	SLK	-	Hub gene
9	evm.model.Contig03693	0.977182	1.46644e-13	0.939658	8.08336e-10	3856.36	Catenin beta 1	CTNNB1	-	Hub gene
10	evm.model.Contig12306	0.979784	4.97824e-14	0.959049	2.65075e-11	3854.73	Double-stranded RNA-binding protein Staufen	STAU	-	Hub gene
11	evm.model.Contig07486	0.977472	1.30794e-13	0.874645	4.56598e-07	3851.96	Ubiquitin carboxyl-terminal hydrolase 16/45 [EC:3.4.19.12]	USP16_45	-	Hub gene
12	evm.model.Contig12291	0.974597	3.81573e-13	0.949986	1.55004e-10	3849.41	RNA-binding protein 24-B	RBM24-B	-	Hub gene
13	evm.model.Contig12956	0.981209	2.59175e-14	0.931369	2.49651e-09	3846.77	Low density lipoprotein-related protein 2	LRP2	-	Hub gene
14	evm.model.Contig08093	0.981171	2.63839e-14	0.910801	2.44722e-08	3842.72	CD164 antigen	CD164,MGC24	-	Hub gene
15	evm.model.Contig11632	0.984368	5.00349e-15	0.92731	4.12474e-09	3841.32	Supervillin	SVIL	-	Hub gene
16	evm.model.Contig00849	0.981896	1.85858e-14	0.885865	2.04869e-07	3838.28	Death-inducer obliterator 1	DIDO1	-	Hub gene
17	evm.model.Contig06555	0.978525	8.5355e-14	0.920927	8.59187e-09	3831.28	E3 ubiquitin-protein ligase UBR3 [EC:2.3.2.27]	UBR3	-	Hub gene
18	evm.model.Contig08445	0.979897	4.7341e-14	0.883676	2.4108e-07	3827.3	Laminin, alpha 1/2	LAMA1_2	-	Hub gene
19	evm.model.Contig02664	0.97562	2.64609e-13	0.917666	1.22122e-08	3822.92	Longitudinals lacking protein, isoforms H/M/V	LOLA-3	zf-C2H2	Hub gene
20	evm.model.Contig06227	0.985437	2.65426e-15	0.902399	5.33166e-08	3815.8	Spastin [EC:5.6.1.1]	SPAST	-	Hub gene
21	evm.model.Contig09162	0.975516	2.74818e-13	0.921765	7.83044e-09	3815.04	Cytohesin	CYTH	-	Hub gene
22	evm.model.Contig09448	0.976042	2.26442e-13	0.942724	5.11268e-10	3810.55	Rho guanine nucleotide exchange factor 17	GEF17-1	-	Hub gene
23	evm.model.Contig02587	0.973772	5.07152e-13	0.962573	1.19461e-11	3809.65	Erythrocyte membrane protein band 4.1	EPB41,4.1R	-	Hub gene
24	evm.model.Contig01545	0.981012	2.84432e-14	0.923883	6.16522e-09	3808.98	Rho guanine nucleotide exchange factor 12	GEF12	-	Hub gene
25	evm.model.Contig08232	0.974753	3.61182e-13	0.941518	6.14053e-10	3804.77	Kinesin family member 5	KIF5	-	Hub gene
26	evm.model.Contig02118	0.972026	9.00192e-13	0.941642	6.02685e-10	3804.35	Interferon, gamma-inducible protein 30	IFI30,GILT	-	Hub gene
27	evm.model.Contig05050	0.966937	3.97721e-12	0.969534	1.92285e-12	3798.7	Calsyntenin 1	CLSTN1	-	Hub gene
28	evm.model.Contig04256	0.964207	8.04101e-12	0.869443	6.45476e-07	3790.09	Longitudinals lacking protein, isoforms J/P/Q/S/Z	LOLA-1	zf-C2H2	Hub gene
29	evm.model.Contig09663	0.972572	7.55267e-13	0.918487	1.11931e-08	3789.05	UDP-glucose:glycoprotein glucosyltransferase [EC:2.4.1.-]	HUGT	-	Hub gene
30	evm.model.Contig02665	0.973488	5.58281e-13	0.86101	1.09789e-06	3788.99	Longitudinals lacking protein, isoforms A/B/D/L	LOLA-2	zf-C2H2	Hub gene
31	evm.model.Contig12846	0.967013	3.89632e-12	0.92944	3.18114e-09	3781.64	Zinc finger MIZ domain-containing protein	ZMIZ	zf-MIZ	Hub gene
32	evm.model.Contig09709	0.973199	6.14812e-13	0.946518	2.79822e-10	3778.75	Laminin, beta 1	LAMB1	-	Hub gene
33	evm.model.Contig11353	0.962386	1.24861e-11	0.892532	1.22226e-07	3777.48	Laminin, gamma 1	LAMC1	-	Hub gene
34	evm.model.Contig00803	0.979764	5.02293e-14	0.899529	6.84616e-08	3770.3	Syntaxin 5	STX5	-	Hub gene
35	evm.model.Contig06607	0.965804	5.36313e-12	0.877413	3.77426e-07	3769.4	E3 ubiquitin-protein ligase MYLIP [EC:2.3.2.27]	MYLIP,MIR	-	Hub gene
36	evm.model.Contig07644	0.969127	2.16388e-12	0.846648	2.51778e-06	3769.06	Laminin, alpha 3/5	LAMA3_5	-	Hub gene
37	evm.model.Contig00439	0.975805	2.4719e-13	0.932309	2.21282e-09	3767.6	Translation initiation factor 4G	EIF4G	-	Hub gene
38	evm.model.Contig12209	0.968789	2.38354e-12	0.869315	6.50871e-07	3765.52	Thioredoxin domain-containing protein 10 [EC:5.3.4.1]	TXNDC10	-	Hub gene
39	evm.model.Contig10225	0.965138	6.36583e-12	0.840154	3.56671e-06	3765.02	Echinoid	ED	-	Hub gene
40	evm.model.Contig07331	0.950817	1.33705e-10	0.908211	3.13568e-08	3764.76	Lysophosphatidic acid acyltransferase / lysophosphatidylinositol acyltransferase [EC:2.3.1.51 2.3.1.-]	AGPAT3_4	-	Hub gene
41	evm.model.Contig06925	0.955431	5.60379e-11	0.842328	3.17955e-06	3762.56	Myosin XVIII	MYO18	-	Hub gene
42	evm.model.Contig05269	0.948985	1.84602e-10	0.811122	1.43104e-05	3758.62	Tetratricopeptide repeat protein 17	TTC17	-	Hub gene
43	evm.model.Contig09181	0.948721	1.93187e-10	0.853841	1.67965e-06	3757.27	Ubiquitin carboxyl-terminal hydrolase 47 [EC:3.4.19.12]	USP47	-	Hub gene
44	evm.model.Contig01242	0.961723	1.45782e-11	0.833814	4.93933e-06	3753.97	Neuronal guanine nucleotide exchange factor	NGEF,EPHEXIN,ARHGEF27	-	Hub gene
45	evm.model.Contig01544	0.946933	2.6125e-10	0.870834	5.89263e-07	3752.79	Rho guanine nucleotide exchange factor 11	GEF11	-	Hub gene
46	evm.model.Contig01019	0.949265	1.75838e-10	0.837691	4.05413e-06	3747.34	Syntaxin-binding protein 1	STXBP1,MUNC18-1	-	Hub gene
47	evm.model.Contig09449	0.934718	1.61133e-09	0.801451	2.15975e-05	3745.46	Rho guanine nucleotide exchange factor 17	GEF17-2	-	Hub gene
48	evm.model.Contig03037	0.934899	1.57264e-09	0.860998	1.09867e-06	3743.97	Rho GTPase-activating protein 17	ARHGAP17,RICH1	-	Hub gene
49	evm.model.Contig02953	0.925307	5.22908e-09	0.7864	3.92897e-05	3743.74	protein extra-macrochaetae	EMC	-	Hub gene
50	evm.model.Contig12507	0.929647	3.10067e-09	0.812796	1.32953e-05	3743.74	Zinc finger CCCH-type with G patch domain-containing protein	AAEL004458	-	Hub gene
51	evm.model.Contig04096	0.973269	6.00759e-13	0.90466	4.35438e-08	3742.15	Akirin	AKIRIN	-	-
52	evm.model.Contig13619	0.967321	3.58529e-12	0.916866	1.32827e-08	3741.89	Spectrin alpha	SPTA	-	-
53	evm.model.Contig10944	0.975735	2.53644e-13	0.868521	6.85275e-07	3740.93	YLP motif-containing protein 1	YLPM1	-	-
54	evm.model.Contig13140	0.971136	1.18952e-12	0.888679	1.654e-07	3740.84	SH3 domain-binding protein 5 homolog	PCS	-	-
55	evm.model.Contig11794	0.964237	7.98234e-12	0.931678	2.40018e-09	3739.61	Glutamate receptor, ionotropic, invertebrate	GRIN	-	-
56	evm.model.Contig05131	0.964239	7.97877e-12	0.970462	1.46068e-12	3738.98	Transmembrane protein adipocyte-associated 1 homolog	TPRA1	-	-
57	evm.model.Contig02869	0.972981	6.60756e-13	0.903781	4.7137e-08	3738.83	Multiple epidermal growth factor-like domains protein 11	MEGF11	-	-
58	evm.model.Contig04583	0.961139	1.66692e-11	0.913978	1.78673e-08	3736.21	Cullin 1	CUL1,CDC53	-	-
59	evm.model.Contig13969	0.964797	6.93865e-12	0.848433	2.28152e-06	3736.04	Nischarin	NISCH	-	-
60	evm.model.Contig01196	0.973158	6.23217e-13	0.934201	1.72669e-09	3734.18	Protein-tyrosine sulfotransferase [EC:2.8.2.20]	TPST	-	-
61	evm.model.Contig06898	0.949705	1.62843e-10	0.931792	2.36531e-09	3733.59	Eukaryotic translation initiation factor 4H	EIF4H	-	-
62	evm.model.Contig03360	0.958561	2.94327e-11	0.950908	1.31559e-10	3732.87	Pleckstrin homology domain-containing family F member 2	PLEKHF2	-	-
63	evm.model.Contig10607	0.96508	6.45923e-12	0.925114	5.34787e-09	3732.4	Rho GTPase-activating protein 21/23	ARHGAP21_23	-	-
64	evm.model.Contig12428	0.966877	4.04171e-12	0.928621	3.51877e-09	3732.1	Histone-lysine N-methyltransferase MLL1 [EC:2.1.1.43]	MLL1	-	-
65	evm.model.Contig01008	0.96537	5.99928e-12	0.897701	7.9971e-08	3732.06	SWI/SNF-related matrix-associated actin-dependent regulator of chromatin subfamily A member 2/4 [EC:3.6.4.-]	SMARCA2_4	-	-
66	evm.model.Contig03800	0.966572	4.38403e-12	0.943638	4.43873e-10	3730.69	Phosphoribosylamine--glycine ligase / phosphoribosylglycinamide formyltransferase / phosphoribosylformylglycinamidine cyclo-ligase [EC:6.3.4.13 2.1.2.2 6.3.3.1]	GART	-	-
67	evm.model.Contig09515	0.977421	1.33499e-13	0.910071	2.62633e-08	3728.16	Vesicle-associated membrane protein-associated protein A	VAPA	-	-
68	evm.model.Contig02410	0.974715	3.66105e-13	0.898814	7.2777e-08	3726.78	Amyloid protein-binding protein 2	APPBP2	-	-
69	evm.model.Contig01064	0.962024	1.35911e-11	0.939415	8.37259e-10	3726.47	WD repeat-containing protein 42A	WDR42A	-	-
70	evm.model.Contig00793	0.973086	6.38387e-13	0.901386	5.82828e-08	3726.04	F-box and WD-40 domain protein 7	FBXW7,SEL10	-	-
71	evm.model.Contig04251	0.975262	3.013e-13	0.843727	2.95036e-06	3725.71	Katanin p60 ATPase-containing subunit A1 [EC:5.6.1.1]	KATNA1	-	-
72	evm.model.Contig00340	0.977176	1.46965e-13	0.866523	7.78925e-07	3723.52	Vesicle-associated membrane protein 2	VAMP2	-	-
73	evm.model.Contig13367	0.978199	9.76122e-14	0.908765	2.97555e-08	3721.96	-	Contig13367	-	-
74	evm.model.Contig04449	0.945145	3.49749e-10	0.961224	1.63491e-11	3721.5	Mitogen-activated protein kinase kinase 1 [EC:2.7.12.2]	MAP2K1,MEK1	-	-
75	evm.model.Contig10674	0.966785	4.1425e-12	0.905995	3.85465e-08	3721.23	HIV-1 Vpr-binding protein [EC:2.7.11.1]	VPRBP,DCAF1	-	-
76	evm.model.Contig04277	0.961284	1.6128e-11	0.889656	1.5335e-07	3721.06	Dystrophin, isoforms A/C/F/G/H	DYS	-	-
77	evm.model.Contig11454	0.962382	1.24968e-11	0.927861	3.85952e-09	3719.79	-	Contig11454	-	-
78	evm.model.Contig09971	0.969073	2.19766e-12	0.864409	8.90042e-07	3719.38	Butyryl-CoA dehydrogenase [EC:1.3.8.1]	ACADS,bcd	-	-
79	evm.model.Contig04485	0.952095	1.06012e-10	0.957999	3.31595e-11	3716.19	Ras-related protein Rab-2A	RAB2A	-	-
80	evm.model.Contig06283	0.968974	2.26099e-12	0.873241	5.02052e-07	3716.17	Vigilin	HDLBP	-	-
81	evm.model.Contig06847	0.96744	3.47051e-12	0.887793	1.77037e-07	3715.55	Protein FAM76A	FAM76A	-	-
82	evm.model.Contig09566	0.952425	9.97317e-11	0.950542	1.4045e-10	3711.65	Cytosolic carboxypeptidase-like protein 5	AGBL5	-	-
83	evm.model.Contig06575	0.957545	3.64677e-11	0.91038	2.54913e-08	3706.55	Sarcolemmal membrane-associated protein	SLMAP	-	-
84	evm.model.Contig13508	0.97212	8.73557e-13	0.929081	3.32569e-09	3706.49	Angiomotin like	AMOTL	-	-
85	evm.model.Contig11196	0.96564	5.59655e-12	0.888491	1.67815e-07	3706.08	Myo-inositol-1(or 4)-monophosphatase [EC:3.1.3.25]	E3.1.3.25,IMPA,suhB	-	-
86	evm.model.Contig09887	0.962861	1.11548e-11	0.925603	5.05123e-09	3702.92	Acyl-CoA oxidase [EC:1.3.3.6]	E1.3.3.6,ACOX1,ACOX3	-	-
87	evm.model.Contig11395	0.965177	6.30216e-12	0.838107	3.96797e-06	3702.45	E3 ubiquitin-protein ligase UBR4 [EC:2.3.2.27]	UBR4,ZUBR1	-	-
88	evm.model.Contig05087	0.974163	4.43663e-13	0.915382	1.54886e-08	3700.09	Transcription factor CP2 and related proteins	TFCP2	CP2	-
89	evm.model.Contig10132	0.938274	9.86244e-10	0.965276	6.14448e-12	3699.36	Transmembrane protein 33	TMEM33	-	-
90	evm.model.Contig03842	0.953857	7.61512e-11	0.911823	2.21456e-08	3699.11	Ragulator complex protein LAMTOR4	LAMTOR4	-	-
91	evm.model.Contig06490	0.962511	1.21215e-11	0.883715	2.40379e-07	3698.88	-	Contig06490	-	-
92	evm.model.Contig07485	0.961155	1.66067e-11	0.89431	1.05889e-07	3697.35	Golgi-specific brefeldin A-resistance guanine nucleotide exchange factor 1	GBF1	-	-
93	evm.model.Contig03770	0.961577	1.50752e-11	0.921068	8.45908e-09	3696.79	Zinc finger protein 418	ZNF418	zf-C2H2	-
94	evm.model.Contig12422	0.951984	1.08183e-10	0.93162	2.41795e-09	3694.61	-	Contig12422	-	-
95	evm.model.Contig09382	0.959298	2.51129e-11	0.856897	1.40513e-06	3694.56	Zinc finger protein 853	ZNF853	ZBTB	-
96	evm.model.Contig09444	0.956892	4.17432e-11	0.924703	5.60985e-09	3692.29	Tubulin polyglutamylase TTLL4 [EC:6.-.-.-]	TTLL4	-	-
97	evm.model.Contig02656	0.945268	3.42887e-10	0.960143	2.08571e-11	3691.2	Ras-related protein Rab-10	RAB10	-	-
98	evm.model.Contig07050	0.964225	8.00656e-12	0.885336	2.13157e-07	3689.31	Baculoviral IAP repeat-containing protein 6 (apollon) [EC:2.3.2.23]	BIRC6,BRUCE	-	-
99	evm.model.Contig09563	0.96688	4.03893e-12	0.880844	2.96152e-07	3688.91	Dynein intermediate chain, cytosolic	DYNC1I,DNCI	-	-
100	evm.model.Contig08216	0.960701	1.84108e-11	0.919261	1.03016e-08	3688.68	Nucleosome-remodeling factor subunit BPTF	BPTF,E(bx)	-	-
101	evm.model.Contig09776	0.969132	2.16017e-12	0.90254	5.26522e-08	3687.74	Tuberous sclerosis 2	TSC2	-	-
102	evm.model.Contig13695	0.967094	3.8121e-12	0.899527	6.84722e-08	3687.45	Fibronectin type-III domain-containing protein 3a	FNDC3A	-	-
103	evm.model.Contig05545	0.958675	2.87277e-11	0.910657	2.48161e-08	3687.03	ER membrane protein complex subunit 3	EMC3	-	-
104	evm.model.Contig13933	0.960358	1.98809e-11	0.898968	7.18285e-08	3686.24	Sodium/potassium-transporting ATPase subunit alpha [EC:3.6.3.9]	ATP1A	-	-
105	evm.model.Contig14096	0.966873	4.04598e-12	0.839142	3.76029e-06	3685.76	Lysine-specific demethylase 3 [EC:1.14.11.-]	KDM3	-	-
106	evm.model.Contig09716	0.962661	1.16991e-11	0.882334	2.65931e-07	3685.46	Heat shock protein 110kDa	HSP110	-	-
107	evm.model.Contig04460	0.95942	2.44549e-11	0.897881	7.87692e-08	3685.26	Dystroglycan 1	DAG1	-	-
108	evm.model.Contig03391	0.942005	5.70544e-10	0.93214	2.26182e-09	3685.2	AN1-type zinc finger and ubiquitin domain-containing protein 1	ANUBL1	-	-
109	evm.model.Contig07967	0.952605	9.64416e-11	0.847115	2.45399e-06	3684.91	Transmembrane protein 39A	TMEM39A	-	-
110	evm.model.Contig06366	0.948187	2.11653e-10	0.931821	2.3566e-09	3684.58	Niemann-Pick C1 protein	NPC1	-	-
111	evm.model.Contig10729	0.96283	1.12376e-11	0.849868	2.10586e-06	3683.02	Ribosomal protein S6 kinase alpha-5 [EC:2.7.11.1]	RPS6KA5,MSK1	-	-
112	evm.model.Contig09148	0.953643	7.9316e-11	0.889309	1.57541e-07	3682.99	Phosphoribosyl pyrophosphate synthase-associated protein 2	PRPSAP2	-	-
113	evm.model.Contig06242	0.946836	2.65476e-10	0.933591	1.87184e-09	3681.04	Protein phosphatase 1 regulatory subunit 15A	PPP1R15A	-	-
114	evm.model.Contig05668	0.961202	1.643e-11	0.850572	2.02415e-06	3681.03	Methenyltetrahydrofolate synthase domain-containing protein	MTHFSD	-	-
115	evm.model.Contig09078	0.959039	2.65643e-11	0.881316	2.86261e-07	3679.11	Zinc finger protein 676	ZNF676	zf-C2H2	-
116	evm.model.Contig09200	0.966884	4.03457e-12	0.918812	1.08105e-08	3679.06	Ubiquitin carboxyl-terminal hydrolase 10 [EC:3.4.19.12]	USP10,UBP3	-	-
117	evm.model.Contig06719	0.96701	3.89975e-12	0.84105	3.40241e-06	3678.71	Disks large homolog 5	DLG5	-	-
118	evm.model.Contig02974	0.963764	8.9693e-12	0.886024	2.02438e-07	3678.12	-	Contig02974	-	-
119	evm.model.Contig09989	0.971853	9.50982e-13	0.871495	5.64072e-07	3676.05	Vacuolar protein sorting-associated protein 45	VPS45	-	-
120	evm.model.Contig12746	0.961429	1.56005e-11	0.928628	3.51552e-09	3676.04	BSD domain-containing protein 1	BSDC1	-	-
121	evm.model.Contig11168	0.965566	5.70443e-12	0.835099	4.62882e-06	3675.41	E1A/CREB-binding protein [EC:2.3.1.48]	EP300,CREBBP,KAT3	-	-
122	evm.model.Contig04543	0.965324	6.07047e-12	0.891733	1.30256e-07	3675.27	Protein transport protein SEC24	SEC24	-	-
123	evm.model.Contig10161	0.959569	2.36711e-11	0.960509	1.92194e-11	3675.21	Toll-interacting protein	TOLLIP	-	-
124	evm.model.Contig07980	0.959431	2.43949e-11	0.870765	5.91944e-07	3674.72	-	Contig07980	-	-
125	evm.model.Contig12689	0.965917	5.20866e-12	0.916139	1.43267e-08	3673.55	Calumenin-B	CALUB	-	-
126	evm.model.Contig04026	0.977248	1.42908e-13	0.904669	4.35084e-08	3673.37	Nucleosome assembly protein 1-like 1	NAP1L1,NRP	-	-
127	evm.model.Contig10803	0.956272	4.73572e-11	0.838449	3.89834e-06	3672.13	Sister chromatid cohesion protein PDS5	PDS5	-	-
128	evm.model.Contig00085	0.968861	2.3347e-12	0.880892	2.95137e-07	3671.71	TBC1 domain family member 25	TBC1D25	-	-
129	evm.model.Contig05379	0.956967	4.11004e-11	0.961162	1.65834e-11	3670.77	ATP-dependent RNA helicase DDX6/DHH1 [EC:3.6.4.13]	DDX6,RCK,DHH1	-	-
130	evm.model.Contig10758	0.95352	8.12041e-11	0.864465	8.86931e-07	3668.73	Bromodomain adjacent to zinc finger domain protein 2B	BAZ2B	-	-
131	evm.model.Contig04958	0.961309	1.60344e-11	0.856235	1.46098e-06	3668.48	ATP-dependent RNA helicase DDX5/DBP2 [EC:3.6.4.13]	DDX5,DBP2	-	-
132	evm.model.Contig03991	0.957588	3.61442e-11	0.818705	1.01937e-05	3668.15	ATP-dependent RNA helicase YTHDC2 [EC:3.6.4.13]	YTHDC2	-	-
133	evm.model.Contig13362	0.951795	1.12008e-10	0.896687	8.70618e-08	3667.09	Golgin subfamily B member 1	GOLGB1	-	-
134	evm.model.Contig07413	0.950171	1.5001e-10	0.964575	7.33818e-12	3665.73	Zinc finger protein Elbow	ELB	-	-
135	evm.model.Contig05971	0.952838	9.23436e-11	0.925567	5.0726e-09	3665.09	Tyrosine-protein kinase Fer [EC:2.7.10.2]	FER,TYK3	-	-
136	evm.model.Contig10130	0.960006	2.14991e-11	0.907651	3.30506e-08	3664.68	N-alpha-acetyltransferase 15/16, NatA auxiliary subunit	NAA15_16	-	-
137	evm.model.Contig08318	0.96565	5.58211e-12	0.870372	6.07437e-07	3663.42	E3 ubiquitin-protein ligase sina	SINA	-	-
138	evm.model.Contig07893	0.958535	2.96012e-11	0.843668	2.95977e-06	3662.65	Regulator of nonsense transcripts 1 [EC:3.6.4.-]	UPF1,RENT1	-	-
139	evm.model.Contig10248	0.965196	6.27232e-12	0.893964	1.08912e-07	3662.18	-	Contig10248	-	-
140	evm.model.Contig10627	0.944206	4.06045e-10	0.976629	1.81499e-13	3662.03	Amyloid beta A4 precursor protein-binding family B member 1-interacting protein	APBB1IP,RIAM	-	-
141	evm.model.Contig03622	0.963397	9.80726e-12	0.859602	1.19569e-06	3660.9	Protein PRRC1	PRRC1	-	-
142	evm.model.Contig02850	0.951724	1.1347e-10	0.850661	2.014e-06	3660.65	Acidic leucine-rich nuclear phosphoprotein 32 family member A/C/D	ANP32A_C_D	-	-
143	evm.model.Contig10370	0.951666	1.14674e-10	0.942073	5.64642e-10	3660.44	Exocyst complex component 4	EXOC4,SEC8	-	-
144	evm.model.Contig09440	0.953797	7.70188e-11	0.82659	7.04408e-06	3657.75	Zinc finger MYM-type protein 4	ZMYM4	-	-
145	evm.model.Contig06439	0.947576	2.34678e-10	0.919318	1.02378e-08	3656.68	Constitutive coactivator of PPAR-gamma-like protein 1 homolog	FAM120A	-	-
146	evm.model.Contig07349	0.967497	3.41735e-12	0.889794	1.51709e-07	3656.59	Notch 1	NOTCH1	-	-
147	evm.model.Contig00765	0.953116	8.76434e-11	0.919841	9.67485e-09	3656.5	Patched 1	PTCH1	-	-
148	evm.model.Contig06202	0.94944	1.70578e-10	0.938933	8.9763e-10	3655.78	Autophagy-related protein 2	ATG2	-	-
149	evm.model.Contig13678	0.972746	7.13734e-13	0.922272	7.39964e-09	3655.64	Cyclin-Y-like protein 1	CCNYL1	-	-
150	evm.model.Contig01020	0.960722	1.83227e-11	0.857967	1.31876e-06	3655.49	RAS protein activator-like 2	RASAL2	-	-
151	evm.model.Contig04017	0.9554	5.63817e-11	0.90397	4.63446e-08	3653.79	AF4/FMR2 family member 4	LILLI	-	-
152	evm.model.Contig11132	0.948942	1.85953e-10	0.943061	4.85471e-10	3652.71	Junctophilin	JPH	-	-
153	evm.model.Contig13681	0.950309	1.46392e-10	0.959531	2.38666e-11	3652.18	Ras-related protein Rab-5C	RAB5C	-	-
154	evm.model.Contig11968	0.962741	1.14801e-11	0.934769	1.60035e-09	3649.77	-	Contig11968	-	-
155	evm.model.Contig11287	0.939112	8.74734e-10	0.86038	1.14075e-06	3649.38	Dynamin 1-like protein [EC:3.6.5.5]	DNM1L	-	-
156	evm.model.Contig13020	0.958317	3.10063e-11	0.837673	4.05802e-06	3649.23	NUAK family SNF1-like kinase 1	NUAK1	-	-
157	evm.model.Contig05925	0.956208	4.79721e-11	0.891699	1.30613e-07	3647.86	Testin	TES	-	-
158	evm.model.Contig07488	0.964487	7.50082e-12	0.959767	2.26625e-11	3647.53	Histone acetyltransferase MYST4 [EC:2.3.1.48]	MYST4,KAT6B	-	-
159	evm.model.Contig12345	0.939364	8.43538e-10	0.96668	4.25975e-12	3647.2	Flotillin	FLOT	-	-
160	evm.model.Contig01140	0.96975	1.80478e-12	0.917849	1.19777e-08	3647.18	Zinc finger CCCH domain-containing protein 14	ZC3H14	-	-
161	evm.model.Contig11224	0.958311	3.10471e-11	0.879632	3.22915e-07	3646.84	Ras-related protein Rab-8A	RAB8A,MEL	-	-
162	evm.model.Contig07648	0.944232	4.04348e-10	0.952487	9.85803e-11	3646.47	E3 ubiquitin-protein ligase MARCH6 [EC:2.3.2.27]	MARCH6,DOA10	-	-
163	evm.model.Contig09772	0.962581	1.19224e-11	0.872718	5.19986e-07	3644.96	ATP-dependent metalloprotease [EC:3.4.24.-]	YME1	-	-
164	evm.model.Contig07443	0.952381	1.00554e-10	0.947431	2.40456e-10	3644.16	BRG1-associated factor 45A	BAF45A,PHF10	-	-
165	evm.model.Contig07306	0.951618	1.15676e-10	0.925442	5.14733e-09	3644.02	Coiled-coil domain-containing protein 6	CCDC6,PTC	-	-
166	evm.model.Contig05721	0.972002	9.07126e-13	0.880621	3.00925e-07	3643.81	Peptide-N4-(N-acetyl-beta-glucosaminyl)asparagine amidase [EC:3.5.1.52]	E3.5.1.52,NGLY1,PNG1	-	-
167	evm.model.Contig06600	0.949285	1.7524e-10	0.921059	8.46773e-09	3642.83	Three prime repair exonuclease 2	TREX2	-	-
168	evm.model.Contig03789	0.956343	4.66781e-11	0.90029	6.41189e-08	3641.75	Translocation protein SEC62	SEC62	-	-
169	evm.model.Contig05007	0.947624	2.32761e-10	0.922446	7.25653e-09	3640.46	Acyl-CoA-binding domain-containing protein 5	ACBD5	-	-
170	evm.model.Contig07162	0.95631	4.69922e-11	0.942691	5.13874e-10	3639.9	Baculoviral IAP repeat-containing protein 2/3	BIRC2_3	-	-
171	evm.model.Contig00180	0.962108	1.33284e-11	0.853922	1.67181e-06	3639.76	Transcription elongation factor SPT6	SUPT6H,SPT6	-	-
172	evm.model.Contig13096	0.951386	1.20677e-10	0.7926	3.08862e-05	3638.85	A-kinase anchor protein 1, mitochondrial	AKAP1	-	-
173	evm.model.Contig09190	0.94879	1.90909e-10	0.927115	4.22256e-09	3637.18	PERQ amino acid-rich with GYF domain-containing protein	GIGYF	-	-
174	evm.model.Contig00145	0.947936	2.20859e-10	0.951094	1.27216e-10	3636.12	Repressor of RNA polymerase III transcription MAF1 homolog	MAF1	-	-
175	evm.model.Contig02865	0.951934	1.09196e-10	0.848028	2.33328e-06	3635.88	Inositol polyphosphate 1-phosphatase [EC:3.1.3.57]	INPP1	-	-
176	evm.model.Contig07999	0.951472	1.18794e-10	0.87517	4.40553e-07	3635.47	Poly(U)-binding-splicing factor PUF60	PUF60	-	-
177	evm.model.Contig01214	0.95913	2.60476e-11	0.956563	4.46426e-11	3635.36	Mitofusin 2 [EC:3.6.5.-]	MFN2,FZO1	-	-
178	evm.model.Contig01702	0.956259	4.74806e-11	0.902293	5.38192e-08	3632.77	-	Contig01702	-	-
179	evm.model.Contig11412	0.969189	2.12503e-12	0.939541	8.22124e-10	3632.35	La-related protein 1	LARP1	-	-
180	evm.model.Contig00105	0.957157	3.95255e-11	0.843519	2.98348e-06	3632.24	Tyrosine-protein phosphatase non-receptor type 23 [EC:3.1.3.48]	PTPN23	-	-
181	evm.model.Contig04615	0.967227	3.6776e-12	0.941877	5.81649e-10	3631.56	Paired amphipathic helix protein Sin3a	SIN3A	-	-
182	evm.model.Contig08207	0.965803	5.36519e-12	0.934539	1.65047e-09	3631.39	Carbamoyl-phosphate synthase / aspartate carbamoyltransferase / dihydroorotase [EC:6.3.5.5 2.1.3.2 3.5.2.3]	CAD	-	-
183	evm.model.Contig07819	0.952984	8.98555e-11	0.901347	5.84824e-08	3629.91	Vesicle-fusing ATPase [EC:3.6.4.6]	NSF,SEC18	-	-
184	evm.model.Contig06487	0.963119	1.0488e-11	0.922391	7.30172e-09	3629.74	Kinesin light chain	KLC	-	-
185	evm.model.Contig06995	0.971261	1.14451e-12	0.90127	5.88811e-08	3629.13	Major facilitator superfamily domain-containing protein 12	MFSD12	-	-
186	evm.model.Contig02801	0.955546	5.47706e-11	0.825215	7.52274e-06	3628.11	Fibropellin-1	EGF1	-	-
187	evm.model.Contig05005	0.946598	2.76141e-10	0.904432	4.44522e-08	3627.32	Cleavage and polyadenylation specificity factor subunit 6/7	CPSF6_7	-	-
188	evm.model.Contig11828	0.964101	8.25439e-12	0.859061	1.2352e-06	3627.01	-	Contig11828	MBD	-
189	evm.model.Contig03648	0.946841	2.65281e-10	0.787824	3.72029e-05	3626.16	Heterogeneous nuclear ribonucleoprotein L	HNRNPL	-	-
190	evm.model.Contig05051	0.964697	7.11634e-12	0.884689	2.23679e-07	3624.35	Histone demethylase JARID1 [EC:1.14.11.-]	KDM5,JARID1	ARID	-
191	evm.model.Contig13117	0.960933	1.74701e-11	0.876274	4.08406e-07	3624.06	Protein tiptop	TIO	zf-C2H2	-
192	evm.model.Contig04977	0.953003	8.95263e-11	0.886454	1.95991e-07	3623.7	AP-3 complex subunit sigma	AP3S	-	-
193	evm.model.Contig05266	0.946885	2.63345e-10	0.833691	4.96987e-06	3623.66	Zinc finger protein 835	ZNF835	zf-C2H2	-
194	evm.model.Contig00831	0.93389	1.79933e-09	0.945902	3.09477e-10	3623.65	Transcriptional coactivator YAP1	YAP1,Yki	-	-
195	evm.model.Contig05835	0.962211	1.30115e-11	0.860567	1.12788e-06	3623.52	Protein TANC2	TANC2	-	-
196	evm.model.Contig06200	0.956976	4.10293e-11	0.891694	1.30657e-07	3623.28	Synaptosomal-associated protein 25	SNAP25	-	-
197	evm.model.Contig04748	0.96027	2.02735e-11	0.894894	1.00962e-07	3622.7	WAS protein family	WASF	-	-
198	evm.model.Contig01985	0.961136	1.66813e-11	0.891148	1.36431e-07	3620.32	Pyridoxal-dependent decarboxylase domain-containing protein 1	PDXDC1	-	-
199	evm.model.Contig03547	0.947593	2.33989e-10	0.925134	5.33596e-09	3620.27	Serine/threonine-protein phosphatase 2A regulatory subunit B	PPP2R2	-	-
200	evm.model.Contig05670	0.944581	3.82677e-10	0.936249	1.30897e-09	3620.06	Zinc finger FYVE domain-containing protein 1	ZFYVE1	-	-
201	evm.model.Contig02388	0.941195	6.44399e-10	0.938782	9.17281e-10	3619.55	Nitrogen permease regulator 2-like protein	NPRL2	-	-
202	evm.model.Contig10436	0.955455	5.57748e-11	0.891557	1.32086e-07	3618.45	Ribosome-binding protein 1	RRBP1	-	-
203	evm.model.Contig08189	0.961707	1.46298e-11	0.854981	1.57226e-06	3618.22	Golgi reassembly-stacking protein 2	GORASP2	-	-
204	evm.model.Contig13156	0.933557	1.88038e-09	0.962297	1.27494e-11	3615.82	Calcium/calmodulin-dependent protein kinase (CaM kinase) II [EC:2.7.11.17]	CAMK2	-	-
205	evm.model.Contig03156	0.940416	7.23419e-10	0.938492	9.56058e-10	3615.41	C-ets-1	ETS1,pnt	ETS	-
206	evm.model.Contig04378	0.944959	3.60315e-10	0.902298	5.37952e-08	3613.84	-	Contig04378	-	-
207	evm.model.Contig08333	0.938265	9.8745e-10	0.843513	2.98443e-06	3612.8	Protein polybromo-1	PBRM1,PB1	HMG	-
208	evm.model.Contig07051	0.949489	1.69116e-10	0.800823	2.21646e-05	3612.26	Baculoviral IAP repeat-containing protein 6 (apollon) [EC:2.3.2.23]	BIRC6,BRUCE	-	-
209	evm.model.Contig05320	0.956842	4.21668e-11	0.925712	4.98686e-09	3611.05	-	Contig05320	-	-
210	evm.model.Contig06591	0.949517	1.68293e-10	0.892932	1.1837e-07	3610.97	Zinc finger and BTB domain-containing protein 40	ZBTB40	-	-
211	evm.model.Contig13886	0.973033	6.49501e-13	0.911617	2.25979e-08	3610.47	Ariadne-1 [EC:2.3.2.31]	ARIH1	-	-
212	evm.model.Contig12921	0.919349	1.02037e-08	0.93367	1.85249e-09	3610.46	Neural-cadherin	CADN	-	-
213	evm.model.Contig06420	0.933338	1.93536e-09	0.950242	1.48142e-10	3609.82	Ca2+ transporting ATPase, plasma membrane [EC:3.6.3.8]	ATP2B	-	-
214	evm.model.Contig02392	0.96116	1.65908e-11	0.84676	2.50229e-06	3609.67	SWI/SNF-related matrix-associated actin-dependent regulator of chromatin subfamily A containing DEAD/H box 1 [EC:3.6.4.12]	SMARCAD1	-	-
215	evm.model.Contig05526	0.942698	5.13297e-10	0.86558	8.26904e-07	3609.08	E3 ubiquitin-protein ligase RNF1/2 [EC:2.3.2.27]	RNF1_2	-	-
216	evm.model.Contig07423	0.937302	1.13105e-09	0.921929	7.68914e-09	3608.91	Peroxin-11B	PEX11B	-	-
217	evm.model.Contig13366	0.9521	1.0591e-10	0.917138	1.29099e-08	3607.73	Phosphorylase kinase alpha/beta subunit	PHKA_B	-	-
218	evm.model.Contig06019	0.954499	6.72865e-11	0.883179	2.50033e-07	3607.61	Ocular albinism type 1 protein	OA1,GPR143	-	-
219	evm.model.Contig00835	0.947673	2.30875e-10	0.821248	9.06588e-06	3607.16	Adenylyl cyclase-associated protein	CAP1_2,SRV2	-	-
220	evm.model.Contig11616	0.957943	3.35566e-11	0.953017	8.93e-11	3607.08	Disks large protein 1	DLG1	-	-
221	evm.model.Contig03572	0.916064	1.44377e-08	0.949747	1.6167e-10	3605.76	TatD DNase family protein [EC:3.1.21.-]	tatD	-	-
222	evm.model.Contig01560	0.952574	9.70088e-11	0.848484	2.27507e-06	3605.71	UV radiation resistance-associated gene protein	UVRAG	-	-
223	evm.model.Contig09442	0.953582	8.02413e-11	0.91718	1.28529e-08	3605.45	-	Contig09442	-	-
224	evm.model.Contig10490	0.9504	1.44051e-10	0.834207	4.84242e-06	3603.1	Solute carrier family 25 member 51	SLC25A51	-	-
225	evm.model.Contig08764	0.920218	9.28589e-09	0.964429	7.61045e-12	3601.13	Vacuolar protein sorting-associated protein 35	VPS35	-	-
226	evm.model.Contig00131	0.962296	1.27532e-11	0.893094	1.16841e-07	3600.23	Long-chain acyl-CoA synthetase [EC:6.2.1.3]	ACSL,fadD	-	-
227	evm.model.Contig09286	0.94172	5.95626e-10	0.796177	2.67839e-05	3599.57	Alanyl-tRNA synthetase [EC:6.1.1.7]	AARS,alaS	-	-
228	evm.model.Contig13711	0.951438	1.1953e-10	0.886415	1.96575e-07	3598.69	DnaJ homolog subfamily C member 7	DNAJC7	-	-
229	evm.model.Contig02733	0.947332	2.44466e-10	0.858674	1.26425e-06	3598.01	Tripeptidyl-peptidase II [EC:3.4.14.10]	TPP2	-	-
230	evm.model.Contig04364	0.947339	2.44187e-10	0.879563	3.24493e-07	3597.5	Protein tyrosine phosphatase type IVA [EC:3.1.3.48]	PTP4A	-	-
231	evm.model.Contig13059	0.955345	5.70019e-11	0.832031	5.39997e-06	3593.76	Mitogen-activated protein kinase kinase kinase 7 [EC:2.7.11.25]	MAP3K7,TAK1	-	-
232	evm.model.Contig11422	0.948866	1.88407e-10	0.854544	1.61266e-06	3588.93	RNA-binding protein 16	RBM16,SCAF8	-	-
233	evm.model.Contig13035	0.969273	2.07445e-12	0.881976	2.72935e-07	3586.65	SH3 domain-binding glutamic acid-rich protein homolog	SH3BETA	-	-
234	evm.model.Contig06952	0.941223	6.41734e-10	0.873794	4.83715e-07	3586.54	-	Contig06952	-	-
235	evm.model.Contig05013	0.951132	1.26361e-10	0.925464	5.13412e-09	3585.94	Protein FAM214A	FAM214A	-	-
236	evm.model.Contig00418	0.955285	5.76842e-11	0.838598	3.86828e-06	3585.28	Dynactin 4	DCTN4	-	-
237	evm.model.Contig13537	0.947134	2.52681e-10	0.89739	8.20915e-08	3583.48	Putative tyrosine-protein kinase Wsck	WSCK	-	-
238	evm.model.Contig12515	0.944817	3.68565e-10	0.895888	9.30353e-08	3583.4	Protein canopy homolog 3	CNPY3	-	-
239	evm.model.Contig07744	0.967821	3.12614e-12	0.909153	2.86783e-08	3583.14	Gamma-secretase subunit APH-1A	APH1A	-	-
240	evm.model.Contig01084	0.943465	4.56015e-10	0.875168	4.40605e-07	3583.07	Phosphoinositide-3-kinase regulatory subunit alpha/beta/delta	PIK3R1_2_3	-	-
241	evm.model.Contig03369	0.923906	6.14889e-09	0.956692	4.3484e-11	3582.93	FK506-binding protein 8 [EC:5.2.1.8]	FKBP8	-	-
242	evm.model.Contig06093	0.949372	1.72617e-10	0.860421	1.13791e-06	3581	Inhibitor of nuclear factor kappa-B kinase subunit beta [EC:2.7.11.10]	IKBKB,IKKB	-	-
243	evm.model.Contig01823	0.93899	8.9033e-10	0.905467	4.04591e-08	3579.36	Uncharacterized protein C16orf52 homolog A	Contig01823	-	-
244	evm.model.Contig03534	0.95332	8.43346e-11	0.861136	1.08945e-06	3578.98	Methionyl-tRNA synthetase [EC:6.1.1.10]	MARS,metG	-	-
245	evm.model.Contig01426	0.947757	2.27616e-10	0.88963	1.53655e-07	3576.1	Squamous cell carcinoma antigen recognized by T-cells 3	SART3,TIP110	-	-
246	evm.model.Contig10583	0.93647	1.26975e-09	0.90158	5.73023e-08	3574.86	Ubiquitin-conjugating enzyme E2 E [EC:2.3.2.23]	UBE2E	-	-
247	evm.model.Contig06697	0.926434	4.57944e-09	0.927855	3.86253e-09	3573.95	Lysine-specific demethylase 9 [EC:1.14.11.-]	RSBN1,KDM9	-	-
248	evm.model.Contig13700	0.944437	3.91487e-10	0.841346	3.34971e-06	3572.79	Additional sex combs-like protein	ASXL	-	-
249	evm.model.Contig02331	0.95086	1.32677e-10	0.938481	9.57627e-10	3570.49	Myosin IX	MYO9	-	-
250	evm.model.Contig03646	0.965024	6.55237e-12	0.888468	1.68105e-07	3570.03	Heterogeneous nuclear ribonucleoprotein L	HNRNPL	-	-
251	evm.model.Contig01124	0.957692	3.53688e-11	0.847464	2.40721e-06	3568.57	Bromo adjacent homology domain-containing 1 protein	BAHD1	-	-
252	evm.model.Contig06603	0.935695	1.41196e-09	0.941381	6.26716e-10	3568.37	Dystonin	DST	-	-
253	evm.model.Contig11389	0.92946	3.17321e-09	0.940799	6.83555e-10	3568.31	Integral membrane protein GPR155	GPR155	-	-
254	evm.model.Contig13277	0.947702	2.29756e-10	0.904106	4.57806e-08	3567.77	Interferon-related developmental regulator 1	IFRD1	-	-
255	evm.model.Contig08771	0.956206	4.79968e-11	0.894793	1.01797e-07	3565.33	Fatty acid amide hydrolase 2 [EC:3.5.1.99]	FAAH2	-	-
256	evm.model.Contig04187	0.944176	4.07969e-10	0.855574	1.5187e-06	3565.15	Nuclear receptor coactivator 6	NCOA6	-	-
257	evm.model.Contig03667	0.944031	4.1738e-10	0.835655	4.50009e-06	3565.1	-	Contig03667	zf-C2H2	-
258	evm.model.Contig11245	0.944033	4.17259e-10	0.938651	9.34628e-10	3563.74	Iporin	RUSC2	-	-
259	evm.model.Contig09660	0.94929	1.75094e-10	0.830352	5.86726e-06	3563.69	E3 SUMO-protein ligase RanBP2	RANBP2,NUP358	-	-
260	evm.model.Contig01125	0.944635	3.79393e-10	0.925267	5.25375e-09	3563.66	Glycogen synthase kinase 3 beta [EC:2.7.11.26]	GSK3B	-	-
261	evm.model.Contig00238	0.938729	9.24293e-10	0.85405	1.65945e-06	3563.4	Palmitoyltransferase ZDHHC5/8 [EC:2.3.1.225]	ZDHHC5_8	-	-
262	evm.model.Contig11118	0.933945	1.78644e-09	0.933988	1.77618e-09	3563.37	Nuclear factor of activated T-cells 5	NFAT5	RHD	-
263	evm.model.Contig05465	0.946386	2.85935e-10	0.968294	2.74069e-12	3562.89	-	Contig05465	-	-
264	evm.model.Contig05477	0.935918	1.36975e-09	0.953704	7.84005e-11	3562.88	Serine/threonine-protein phosphatase 2A regulatory subunit B'	PPP2R5	-	-
265	evm.model.Contig10676	0.958336	3.08782e-11	0.84768	2.37864e-06	3562.69	Transcription elongation regulator 1	TCERG1,CA150	-	-
266	evm.model.Contig04049	0.94505	3.55083e-10	0.950733	1.35742e-10	3562.66	Protein NipSnap	NIPSNAP	-	-
267	evm.model.Contig12442	0.924759	5.5732e-09	0.929331	3.2246e-09	3562.37	Dynein light chain Tctex-type 1	DYNLT	-	-
268	evm.model.Contig09782	0.977606	1.2405e-13	0.899221	7.0292e-08	3561.7	Regulatory associated protein of mTOR	RAPTOR	-	-
269	evm.model.Contig04133	0.941021	6.61348e-10	0.943048	4.86391e-10	3561.06	DENN domain-containing protein 2	DENND2	-	-
270	evm.model.Contig09454	0.932549	2.14523e-09	0.849126	2.19518e-06	3560.6	DnaJ homolog subfamily C member 10	DNAJC10	-	-
271	evm.model.Contig13103	0.942308	5.44894e-10	0.786971	3.84413e-05	3560.02	Protein SMG6 [EC:3.1.-.-]	SMG6,EST1A	-	-
272	evm.model.Contig10617	0.974571	3.8509e-13	0.878726	3.44256e-07	3559.63	Adaptin ear-binding coat-associated protein 1/2	NECAP1_2	-	-
273	evm.model.Contig09693	0.950182	1.49735e-10	0.867606	7.26841e-07	3559.08	Uncharacterized protein C05D11.7	C05D11.7	-	-
274	evm.model.Contig01845	0.96373	9.04408e-12	0.90248	5.29326e-08	3558.39	Chromodomain Y-like protein	CDYL	-	-
275	evm.model.Contig08231	0.924018	6.07076e-09	0.927007	4.27756e-09	3558.23	Sorting nexin-29	SNX29	-	-
276	evm.model.Contig04259	0.949287	1.75185e-10	0.859545	1.19977e-06	3557.74	Actin-interacting protein 1	FLR	-	-
277	evm.model.Contig10398	0.9407	6.93715e-10	0.828741	6.34832e-06	3555.98	Protein lin-7	LIN7	-	-
278	evm.model.Contig00018	0.936683	1.23287e-09	0.920943	8.57635e-09	3555.36	Mediator of RNA polymerase II transcription subunit 15	MED15	-	-
279	evm.model.Contig10605	0.942123	5.60378e-10	0.920523	8.98121e-09	3555.16	Tripartite motif-containing protein 37 [EC:2.3.2.27]	TRIM37,MUL	-	-
280	evm.model.Contig10254	0.933157	1.98175e-09	0.915628	1.5102e-08	3552.53	E3 ubiquitin-protein ligase BRE1 [EC:2.3.2.27]	BRE1	-	-
281	evm.model.Contig06311	0.919304	1.02542e-08	0.928406	3.61256e-09	3552.4	Solute carrier family 12 (sodium/potassium/chloride transporter), member 2	SLC12A2,NKCC1	-	-
282	evm.model.Contig01546	0.954348	6.9277e-11	0.892281	1.24702e-07	3552.35	Ryanodine receptor 2	RYR2	-	-
283	evm.model.Contig05202	0.94432	3.98809e-10	0.938082	1.01346e-09	3551.96	Protein prenyltransferase alpha subunit repeat containing protein 1	PTAR1	-	-
284	evm.model.Contig11094	0.927022	4.26997e-09	0.874283	4.67972e-07	3551.75	Transmembrane protein 18	TMEM18	-	-
285	evm.model.Contig05211	0.93389	1.79933e-09	0.960439	1.95256e-11	3551.6	Histone-lysine N-methyltransferase ASH1L [EC:2.1.1.43]	ASH1L	-	-
286	evm.model.Contig09664	0.943951	4.22639e-10	0.935559	1.43838e-09	3551.46	UDP-glucose:glycoprotein glucosyltransferase [EC:2.4.1.-]	HUGT	-	-
287	evm.model.Contig05862	0.963161	1.03822e-11	0.844304	2.86006e-06	3550.9	Semaphorin 6	SEMA6	-	-
288	evm.model.Contig04048	0.927839	3.86999e-09	0.935661	1.41859e-09	3549.85	Rabankyrin-5	ANKFY1	ZBTB	-
289	evm.model.Contig05729	0.915764	1.48915e-08	0.943437	4.58004e-10	3549.72	ESCRT-I complex subunit TSG101	TSG101,STP22,VPS23	-	-
290	evm.model.Contig13708	0.949848	1.58826e-10	0.864054	9.10038e-07	3549.37	Polycomb group RING finger protein 4	PCGF4,BMI1	-	-
291	evm.model.Contig01558	0.949701	1.62967e-10	0.819935	9.63378e-06	3549.11	Ubiquitin-protein ligase E3 D [EC:2.3.2.26]	UBE3D	-	-
292	evm.model.Contig09046	0.930162	2.90792e-09	0.917396	1.25637e-08	3547.58	Serine/threonine-protein phosphatase 5 [EC:3.1.3.16]	PPP5C	-	-
293	evm.model.Contig11862	0.951027	1.28753e-10	0.787623	3.74912e-05	3547.48	Chromodomain-helicase-DNA-binding protein 1 [EC:3.6.4.12]	CHD1	-	-
294	evm.model.Contig03259	0.931505	2.4537e-09	0.897322	8.25585e-08	3547.36	TBC1 domain family member 7	TBC1D7	-	-
295	evm.model.Contig01727	0.942467	5.31775e-10	0.911108	2.37525e-08	3547.07	Lysophospholipid acyltransferase 5 [EC:2.3.1.23 2.3.1.-]	LPCAT3,MBOAT5	-	-
296	evm.model.Contig12072	0.923365	6.54046e-09	0.93057	2.76272e-09	3546.73	Protein yippee-like 5	YPEL5	-	-
297	evm.model.Contig00767	0.925404	5.17016e-09	0.815667	1.16992e-05	3546.62	Ubiquitin-protein ligase E3 C [EC:2.3.2.26]	UBE3C	-	-
298	evm.model.Contig05740	0.90462	4.37024e-08	0.948527	1.99729e-10	3546.36	Aldehyde dehydrogenase (NAD+) [EC:1.2.1.3]	ALDH	-	-
299	evm.model.Contig06120	0.926408	4.5936e-09	0.924774	5.56358e-09	3545.19	Microtubule-associated serine/threonine kinase [EC:2.7.11.1]	MAST	-	-
300	evm.model.Contig02844	0.956278	4.72995e-11	0.869958	6.24148e-07	3543.64	Importin subunit alpha-7	KPNA6	-	-
301	evm.model.Contig03642	0.95187	1.10485e-10	0.870364	6.07741e-07	3543.04	Transforming acidic coiled-coil-containing protein 3	TACC3,maskin	-	-
302	evm.model.Contig13424	0.934871	1.57852e-09	0.847312	2.42751e-06	3542.85	Son of sevenless	SOS	-	-
303	evm.model.Contig00425	0.925587	5.06049e-09	0.918363	1.13419e-08	3542.45	Tolkin [EC:3.4.24.-]	tok	-	-
304	evm.model.Contig09564	0.935995	1.35527e-09	0.90248	5.29345e-08	3542.16	Coronin-2	CORO2	-	-
305	evm.model.Contig06134	0.977827	1.13548e-13	0.913093	1.95275e-08	3541.96	Scavenger receptor class B member 1	SCARB1	-	-
306	evm.model.Contig02473	0.907178	3.45452e-08	0.972879	6.8334e-13	3541.68	Synapse-associated protein of 47 kDa	SAP47	-	-
307	evm.model.Contig11577	0.948979	1.84785e-10	0.853237	1.73914e-06	3541.54	Transport and Golgi organization protein 1	TANGO1	-	-
308	evm.model.Contig12149	0.93286	2.06031e-09	0.886192	1.99895e-07	3541.52	Cytoplasmic FMR1 interacting protein	CYFIP	-	-
309	evm.model.Contig03889	0.910089	2.62169e-08	0.83249	5.27779e-06	3540.21	RISC-loading complex subunit TARBP2	TARBP2	-	-
310	evm.model.Contig02466	0.951771	1.12491e-10	0.902286	5.38491e-08	3540.04	SWI/SNF related-matrix-associated actin-dependent regulator of chromatin subfamily C	SMARCC	MYB	-
311	evm.model.Contig12203	0.958905	2.73437e-11	0.911719	2.23733e-08	3539.38	Protein lifeguard 1	GRINA	-	-
312	evm.model.Contig08012	0.947041	2.56627e-10	0.804593	1.8941e-05	3538.03	Pre-mRNA-splicing factor ATP-dependent RNA helicase DHX15/PRP43 [EC:3.6.4.13]	DHX15,PRP43	-	-
313	evm.model.Contig12227	0.938446	9.62393e-10	0.819637	9.76706e-06	3537.31	Zinc finger CCCH domain-containing protein 15 homolog	CG8635	-	-
314	evm.model.Contig04609	0.9401	7.57811e-10	0.899784	6.69764e-08	3536.79	-	Contig04609	-	-
315	evm.model.Contig10144	0.927742	3.91574e-09	0.951292	1.22738e-10	3536.4	Homeodomain interacting protein kinase [EC:2.7.11.1]	HIPK	-	-
316	evm.model.Contig03626	0.937137	1.1575e-09	0.895904	9.29101e-08	3536.37	Thioredoxin-related transmembrane protein 1	TMX1	-	-
317	evm.model.Contig05158	0.943557	4.4949e-10	0.826675	7.01545e-06	3535.81	Nicalin	NCLN	-	-
318	evm.model.Contig00089	0.938461	9.60406e-10	0.866161	7.97043e-07	3535.57	Uncharacterized protein KIAA1109	KIAA1109	-	-
319	evm.model.Contig10746	0.942769	5.07733e-10	0.93915	8.70058e-10	3535.55	-	Contig10746	-	-
320	evm.model.Contig09600	0.920527	8.97724e-09	0.887212	1.85053e-07	3535.04	Myeloid differentiation primary response protein MyD88	MYD88	-	-
321	evm.model.Contig02679	0.919305	1.02523e-08	0.913787	1.82157e-08	3534.59	Mucolipin 3	MCOLN3,TRPML3	-	-
322	evm.model.Contig01839	0.956108	4.89455e-11	0.868654	6.79377e-07	3534.44	-	Contig01839	-	-
323	evm.model.Contig08253	0.942912	4.9673e-10	0.828911	6.29616e-06	3534.04	BTB/POZ domain-containing protein 9	BTBD9	-	-
324	evm.model.Contig13129	0.945389	3.3627e-10	0.898042	7.77043e-08	3534.01	Acyl-CoA oxidase [EC:1.3.3.6]	E1.3.3.6,ACOX1,ACOX3	-	-
325	evm.model.Contig13884	0.918857	1.07581e-08	0.94319	4.75879e-10	3533.37	GTPase KRas	KRAS,KRAS2	-	-
326	evm.model.Contig03367	0.914967	1.61604e-08	0.830438	5.84254e-06	3533.07	CAMP-dependent protein kinase regulator	PRKAR	-	-
327	evm.model.Contig05546	0.937597	1.08528e-09	0.865119	8.5129e-07	3532.6	Uncharacterized protein	K06944	-	-
328	evm.model.Contig09979	0.951264	1.23362e-10	0.896628	8.74943e-08	3532.26	Protein strawberry notch	SNO	-	-
329	evm.model.Contig01998	0.904639	4.36279e-08	0.95761	3.59772e-11	3531.58	-	Contig01998	-	-
330	evm.model.Contig01723	0.93638	1.28555e-09	0.937092	1.16474e-09	3530.93	Protein KIBRA	WWC1	-	-
331	evm.model.Contig02154	0.952424	9.97407e-11	0.829083	6.24358e-06	3530.47	N-alpha-acetyltransferase 35, NatC auxiliary subunit	NAA35,MAK10	-	-
332	evm.model.Contig04459	0.964602	7.28761e-12	0.93471	1.61313e-09	3530.25	Ras homolog gene family, member A	RHOA	-	-
333	evm.model.Contig12421	0.938089	1.01248e-09	0.892545	1.22102e-07	3529.86	-	Contig12421	-	-
334	evm.model.Contig06699	0.934608	1.63526e-09	0.892292	1.24593e-07	3529.55	Solute carrier family 12 (potassium/chloride transporters), member 9	SLC12A9,CCC6	-	-
335	evm.model.Contig10654	0.925649	5.02415e-09	0.841506	3.32138e-06	3528.47	Hippocampus abundant transcript 1 protein	HIAT1	-	-
336	evm.model.Contig11625	0.917058	1.30182e-08	0.922968	6.84191e-09	3527.99	Collagen beta-1,O-galactosyltransferase [EC:2.4.1.50]	GLT25D	-	-
337	evm.model.Contig08879	0.930273	2.86773e-09	0.870899	5.86725e-07	3527.23	Mitogen-activated protein kinase 8/9/10 (c-Jun N-terminal kinase) [EC:2.7.11.24]	JNK	-	-
338	evm.model.Contig04792	0.928001	3.79481e-09	0.870329	6.0915e-07	3527.1	Solute carrier family 38 (sodium-coupled neutral amino acid transporter), member 10	SLC38A10	-	-
339	evm.model.Contig13007	0.916033	1.44834e-08	0.93476	1.60235e-09	3526.72	Polyadenylate-binding protein-interacting protein 1	PAIP1	-	-
340	evm.model.Contig08370	0.914676	1.66485e-08	0.911245	2.34358e-08	3526.49	Spectrin beta	SPTB	-	-
341	evm.model.Contig12349	0.905601	3.99661e-08	0.972706	7.23163e-13	3526.39	Extended synaptotagmin-2	ESYT2	-	-
342	evm.model.Contig06936	0.931901	2.33239e-09	0.89153	1.32368e-07	3525.88	Threonine aldolase [EC:4.1.2.48]	ltaE	-	-
343	evm.model.Contig11966	0.929813	3.0373e-09	0.764432	8.69068e-05	3525.72	Ankyrin repeat domain-containing protein 39	ANKRD39	-	-
344	evm.model.Contig07422	0.943747	4.36379e-10	0.921613	7.96439e-09	3525.48	RNA polymerase II subunit A C-terminal domain phosphatase [EC:3.1.3.16]	CTDP1,FCP1	-	-
345	evm.model.Contig10935	0.901798	5.62172e-08	0.947396	2.41852e-10	3524.81	Interferon regulatory factor 2-binding protein	IRF2BP	-	-
346	evm.model.Contig05624	0.929671	3.09135e-09	0.875023	4.45008e-07	3524.15	RAP1 GTPase activating protein 1	RAP1GAP,RAPGAP	-	-
347	evm.model.Contig09669	0.927669	3.95015e-09	0.805551	1.8189e-05	3522.78	Von Willebrand factor C and EGF domain-containing protein	VWCE	-	-
348	evm.model.Contig12517	0.951993	1.08012e-10	0.860624	1.12397e-06	3522.71	Importin-5	IPO5,KPNB3,RANBP5	-	-
349	evm.model.Contig11633	0.95904	2.65566e-11	0.842666	3.12282e-06	3520.29	Supervillin	SVIL	-	-
350	evm.model.Contig09848	0.935975	1.35905e-09	0.853246	1.73827e-06	3519.6	Phospholipid-transporting ATPase [EC:7.6.2.1]	DRS2,ATP8A	-	-
351	evm.model.Contig07376	0.948882	1.87898e-10	0.869986	6.22978e-07	3517.96	Protein suppressor of hairy wing	SU(HW)	zf-C2H2	-
352	evm.model.Contig09602	0.964639	7.22101e-12	0.891327	1.3451e-07	3517.9	Protein phosphatase 1E [EC:3.1.3.16]	PPM1E,POPX1	-	-
353	evm.model.Contig03043	0.936157	1.32554e-09	0.847745	2.3701e-06	3517.81	Ankyrin repeat domain-containing protein 27	ANKRD27	-	-
354	evm.model.Contig08404	0.941013	6.62216e-10	0.918433	1.12577e-08	3517.8	Actin-binding LIM protein	ABLIM	-	-
355	evm.model.Contig06204	0.929571	3.13003e-09	0.870604	5.98226e-07	3517.73	Zinc finger protein-like 1	ZFPL1	-	-
356	evm.model.Contig09739	0.938798	9.15127e-10	0.896055	9.17556e-08	3517.28	Ubiquitin-conjugating enzyme E2 J1 [EC:2.3.2.23]	UBE2J1,NCUBE1,UBC6	-	-
357	evm.model.Contig13784	0.918007	1.17784e-08	0.91272	2.02666e-08	3514.66	PTEN induced putative kinase 1 [EC:2.7.11.1]	PINK1	-	-
358	evm.model.Contig11154	0.896548	8.80743e-08	0.930316	2.85212e-09	3514.34	Ubiquitin-protein ligase E3 A [EC:2.3.2.26]	UBE3A,E6AP	-	-
359	evm.model.Contig13729	0.929044	3.34078e-09	0.80614	1.77402e-05	3513.46	Spermine oxidase	SMOX	-	-
360	evm.model.Contig11514	0.913343	1.90454e-08	0.929372	3.20811e-09	3513.44	Protein phosphatase 1 regulatory subunit 12A	PPP1R12A,MYPT1	-	-
361	evm.model.Contig05965	0.963131	1.04575e-11	0.91493	1.6222e-08	3512.93	Protein quaking	QKI	-	-
362	evm.model.Contig03436	0.925452	5.14114e-09	0.854258	1.63964e-06	3512.24	Neuroligin-4, Y-linked	NLGN4Y	-	-
363	evm.model.Contig11188	0.92353	6.419e-09	0.94995	1.56001e-10	3512.16	Neurexin-4	NRX-IV	-	-
364	evm.model.Contig13877	0.945104	3.52032e-10	0.88581	2.05721e-07	3511.71	-	Contig13877	-	-
365	evm.model.Contig11588	0.953079	8.82658e-11	0.896106	9.13672e-08	3511.13	Alpha-amylase 3	AMYC	-	-
366	evm.model.Contig00102	0.933748	1.83352e-09	0.885786	2.0609e-07	3511.09	Signal transducing adaptor molecule	STAM	-	-
367	evm.model.Contig12839	0.893784	1.1051e-07	0.952368	1.00792e-10	3510.83	4-hydroxybutyrate coenzyme A transferase	CAT2	-	-
368	evm.model.Contig12175	0.909594	2.74942e-08	0.859746	1.18535e-06	3510.52	DNA topoisomerase II [EC:5.99.1.3]	TOP2	-	-
369	evm.model.Contig12169	0.949394	1.7196e-10	0.924476	5.75852e-09	3509.94	Ankyrin repeat domain-containing protein 54	ANKRD54	-	-
370	evm.model.Contig07837	0.951889	1.10084e-10	0.824869	7.64777e-06	3509.09	Zinc finger SWIM domain-containing protein 8	ZSWIM8	-	-
371	evm.model.Contig12467	0.948391	2.04403e-10	0.832371	5.30927e-06	3508.39	-	Contig12467	-	-
372	evm.model.Contig13667	0.932469	2.16759e-09	0.827204	6.83915e-06	3507.91	Beclin 1-associated autophagy-related key regulator	ATG14L,ATG14	-	-
373	evm.model.Contig14115	0.925412	5.16556e-09	0.798082	2.47981e-05	3506.31	PHD and RING finger domain-containing protein 1	PHRF1	-	-
374	evm.model.Contig05166	0.934147	1.73913e-09	0.885753	2.06596e-07	3505.9	PR domain zinc finger protein 10	PRDM10	zf-C2H2	-
375	evm.model.Contig07499	0.958417	3.03554e-11	0.878747	3.43768e-07	3505.2	Protein charybde	CHRB	-	-
376	evm.model.Contig10662	0.920156	9.34941e-09	0.847351	2.42227e-06	3504.27	MFS transporter, DHA1 family, solute carrier family 18 (vesicular amine transporter), member 1/2	SLC18A1_2,VMAT	-	-
377	evm.model.Contig00638	0.932372	2.19502e-09	0.956239	4.76698e-11	3504.15	1-phosphatidylinositol-5-phosphate 4-kinase [EC:2.7.1.149]	PIP4K2	-	-
378	evm.model.Contig09093	0.914725	1.65654e-08	0.932388	2.19035e-09	3502.79	Protein O-GlcNAc transferase [EC:2.4.1.255]	OGT	-	-
379	evm.model.Contig04456	0.93623	1.3123e-09	0.889836	1.51212e-07	3501.89	Lipoma-prefererred partner	LPP	-	-
380	evm.model.Contig04984	0.914501	1.69461e-08	0.852704	1.79319e-06	3501.88	CLIP-associating protein 1/2	CLASP1_2	-	-
381	evm.model.Contig02781	0.930906	2.64796e-09	0.888462	1.68178e-07	3501.57	-	Contig02781	-	-
382	evm.model.Contig00870	0.952374	1.00676e-10	0.897596	8.06823e-08	3501	Transcription factor CP2 and related proteins	TFCP2	CP2	-
383	evm.model.Contig11281	0.936407	1.28081e-09	0.861359	1.07472e-06	3500.47	Calnexin	CANX	-	-
384	evm.model.Contig00308	0.921919	7.69762e-09	0.783271	4.42336e-05	3499.86	Ubiquinone biosynthesis monooxygenase Coq6 [EC:1.14.13.-]	COQ6	-	-
385	evm.model.Contig06126	0.930205	2.89229e-09	0.946319	2.89113e-10	3499.83	Tyrosine-protein phosphatase ERK [EC:3.1.3.48]	PTP-ER	-	-
386	evm.model.Contig09721	0.938364	9.73683e-10	0.872548	5.25924e-07	3499.51	ATP-dependent RNA helicase DDX19/DBP5 [EC:3.6.4.13]	DDX19,DBP5	-	-
387	evm.model.Contig00912	0.928759	3.45983e-09	0.806146	1.77357e-05	3498.75	Actin related protein 2/3 complex, subunit 2	ARPC2	-	-
388	evm.model.Contig05851	0.925329	5.21587e-09	0.876001	4.16152e-07	3498.3	Heat shock transcription factor 1	HSF1	-	-
389	evm.model.Contig12932	0.921786	7.81213e-09	0.78816	3.67238e-05	3498.21	MPN domain-containing protein CG4751	CG4751	-	-
390	evm.model.Contig14028	0.914566	1.68345e-08	0.923426	6.49524e-09	3496.85	Metastasis suppressor protein 1	MTSS1	-	-
391	evm.model.Contig03260	0.927567	3.99948e-09	0.877895	3.64941e-07	3496.8	Protein Star	S	-	-
392	evm.model.Contig06947	0.943174	4.77055e-10	0.864997	8.57812e-07	3496.4	Zinc finger protein 568	ZNF568	zf-C2H2	-
393	evm.model.Contig03731	0.92496	5.44498e-09	0.821898	8.79578e-06	3495.27	Zinc finger protein 57	ZNF57	zf-C2H2	-
394	evm.model.Contig11967	0.932763	2.08648e-09	0.801125	2.18903e-05	3495.13	-	Contig11967	-	-
395	evm.model.Contig06688	0.914189	1.74915e-08	0.803101	2.01643e-05	3494.16	Irregular chiasm C-roughest protein	RST	-	-
396	evm.model.Contig00153	0.934898	1.57286e-09	0.903292	4.92448e-08	3494.07	CCR4-NOT transcription complex subunit 3	CNOT3,NOT3	-	-
397	evm.model.Contig13608	0.936857	1.20337e-09	0.958984	2.68828e-11	3493.41	ER-derived vesicles protein	ERV29,SURF4	-	-
398	evm.model.Contig01591	0.938111	1.00935e-09	0.89466	1.02909e-07	3492.47	ESCRT-I complex subunit VPS37	VPS37	-	-
399	evm.model.Contig03024	0.948592	1.97489e-10	0.847049	2.46291e-06	3492.39	Putative RNA-binding protein Luc7-like 2	LUC7L2	-	-
400	evm.model.Contig01904	0.952757	9.37581e-11	0.940872	6.76216e-10	3492.24	Serine/threonine-protein phosphatase PP1 catalytic subunit [EC:3.1.3.16]	PPP1C	-	-
401	evm.model.Contig04772	0.913638	1.84908e-08	0.789825	3.44318e-05	3492.21	Multiple PDZ domain protein	MPDZ,MUPP1,Patj	-	-
402	evm.model.Contig03023	0.930649	2.73534e-09	0.813836	1.26964e-05	3491.95	Nuclear distribution protein nudE-like 1-B	NDEL1B	-	-
403	evm.model.Contig12077	0.908039	3.1869e-08	0.947318	2.45027e-10	3491.31	Zinc finger protein 84	ZNF84	zf-C2H2	-
404	evm.model.Contig11556	0.925216	5.28487e-09	0.780725	4.86435e-05	3491.08	-	Contig11556	-	-
405	evm.model.Contig05579	0.908204	3.13768e-08	0.933814	1.81772e-09	3490.48	SUN domain-containing protein 1/2	SUN1_2	-	-
406	evm.model.Contig00769	0.910086	2.62253e-08	0.943043	4.86788e-10	3489.73	Tyrosine-protein kinase shark [EC:2.7.10.2]	SHARK	-	-
407	evm.model.Contig04056	0.955389	5.65043e-11	0.894909	1.00842e-07	3488.49	Two pore calcium channel protein 1	TPCN1	-	-
408	evm.model.Contig10901	0.930479	2.79427e-09	0.861938	1.03732e-06	3487.43	TBC1 domain family member 23	TBC1D23	-	-
409	evm.model.Contig05798	0.938522	9.52094e-10	0.915445	1.53887e-08	3486.84	-	Contig05798	-	-
410	evm.model.Contig05118	0.939146	8.70545e-10	0.928921	3.39142e-09	3486.43	Forkhead box protein O3	FOXO3	Fork head	-
411	evm.model.Contig02350	0.931766	2.37302e-09	0.898798	7.28751e-08	3483.64	Exonuclease 3'-5' domain-containing protein 1	EXD1,EGL	-	-
412	evm.model.Contig03445	0.921975	7.64971e-09	0.812885	1.32428e-05	3482.85	Mediator of RNA polymerase II transcription subunit 27	MED27	-	-
413	evm.model.Contig07100	0.913813	1.8167e-08	0.86751	7.3136e-07	3482.76	PX domain-containing protein kinase-like protein	PXK	-	-
414	evm.model.Contig01919	0.935325	1.48483e-09	0.791891	3.17602e-05	3482.59	Exonuclease 3'-5' domain-containing protein 1	EXD1,EGL	-	-
415	evm.model.Contig04978	0.939475	8.30093e-10	0.848442	2.28039e-06	3482.17	Solute carrier family 39 (zinc transporter), member 10	SLC39A10,ZIP10	-	-
416	evm.model.Contig03440	0.904014	4.61596e-08	0.854046	1.65984e-06	3481.53	Cip1-interacting zinc finger protein	CIZ1	-	-
417	evm.model.Contig03850	0.929866	3.01715e-09	0.878619	3.46869e-07	3480.39	Exportin-6	XPO6	-	-
418	evm.model.Contig08402	0.936537	1.25801e-09	0.922207	7.45339e-09	3478.56	Ubiquitin thioesterase ZRANB1 [EC:3.4.19.12]	ZRANB1,TRABID	-	-
419	evm.model.Contig07211	0.924817	5.5359e-09	0.912615	2.04797e-08	3477.67	Uncharacterized protein C9orf172	C9ORF172	-	-
420	evm.model.Contig11486	0.914875	1.6313e-08	0.878738	3.4398e-07	3477.5	SCY1-like protein 2	SCYL2	-	-
421	evm.model.Contig09697	0.935182	1.51372e-09	0.927686	3.94237e-09	3476.86	Sterol regulatory element-binding transcription factor 1	SREBP1,SREBF1	bHLH	-
422	evm.model.Contig04519	0.94491	3.6314e-10	0.82055	9.36421e-06	3476.7	Phosphatidate cytidylyltransferase [EC:2.7.7.41]	E2.7.7.41,CDS1,CDS2,cdsA	-	-
423	evm.model.Contig13721	0.940529	7.11432e-10	0.937455	1.10706e-09	3475.97	Protein kinase X [EC:2.7.11.11]	PRKX	-	-
424	evm.model.Contig08238	0.913214	1.92935e-08	0.825548	7.40429e-06	3474.91	RNA binding protein fox-1	RBFOX,FOX	-	-
425	evm.model.Contig12266	0.937775	1.05846e-09	0.824473	7.79273e-06	3474.81	Nuclear protein NHN1	ZC3H18	-	-
426	evm.model.Contig03654	0.941206	6.43434e-10	0.823954	7.98647e-06	3474.33	Tubulin-specific chaperone E	TBCE	-	-
427	evm.model.Contig08280	0.926119	4.75346e-09	0.758354	0.00010668	3473.18	Mitochondrial fission factor	MFF	-	-
428	evm.model.Contig12224	0.921154	8.37964e-09	0.926958	4.30264e-09	3472.7	TOM1-like protein 2	TOM1L2	-	-
429	evm.model.Contig03528	0.895362	9.71588e-08	0.818562	1.02604e-05	3472.52	DNA replication licensing factor MCM6 [EC:3.6.4.12]	MCM6	-	-
430	evm.model.Contig05758	0.916154	1.4303e-08	0.780607	4.88572e-05	3471.68	Phosphorylated adapter RNA export protein	PHAX	-	-
431	evm.model.Contig01314	0.915103	1.59382e-08	0.898551	7.44234e-08	3471.21	Signal transducer and activator of transcription 5B	STAT5B	STAT	-
432	evm.model.Contig07937	0.924115	6.00319e-09	0.915413	1.54399e-08	3471.03	Spondin-2	SPON2	-	-
433	evm.model.Contig09605	0.945833	3.12986e-10	0.835179	4.61011e-06	3470.67	RING finger protein 10	RNF10	-	-
434	evm.model.Contig05128	0.908715	2.98964e-08	0.867459	7.33738e-07	3469.21	-	Contig05128	-	-
435	evm.model.Contig13012	0.923229	6.64253e-09	0.935594	1.43148e-09	3469.18	Calcium uptake protein 1 homolog, mitochondrial	CG4495	-	-
436	evm.model.Contig05021	0.90733	3.40584e-08	0.917926	1.18809e-08	3468.97	E3 ubiquitin-protein ligase RNF13 [EC:2.3.2.27]	RNF13,RZF	-	-
437	evm.model.Contig05483	0.938192	9.97823e-10	0.955075	6.01214e-11	3467.75	F-box protein 11	FBXO11	-	-
438	evm.model.Contig02082	0.921698	7.88962e-09	0.781596	4.70935e-05	3467.11	Maternal protein exuperantia	EXU	-	-
439	evm.model.Contig13934	0.928818	3.4348e-09	0.821291	9.04773e-06	3466.53	Alpha-mannosidase II [EC:3.2.1.114]	MAN2	-	-
440	evm.model.Contig01202	0.937332	1.12636e-09	0.916125	1.43466e-08	3466.37	Caspase Dronc [EC:3.4.22.-]	DRONC	-	-
441	evm.model.Contig12127	0.909261	2.83842e-08	0.933263	1.95455e-09	3466.12	Lamin B	LMNB	-	-
442	evm.model.Contig10287	0.943279	4.69373e-10	0.861391	1.07263e-06	3465.45	StAR-related lipid transfer protein 3	STARD3	-	-
443	evm.model.Contig12350	0.91813	1.16262e-08	0.912319	2.10884e-08	3465.31	H+-translocating NAD(P) transhydrogenase [EC:1.6.1.2 7.1.1.1]	NNT	-	-
444	evm.model.Contig02237	0.931935	2.32215e-09	0.790481	3.3563e-05	3464.89	COPII coat assembly protein SEC16	SEC16	-	-
445	evm.model.Contig02822	0.929691	3.08361e-09	0.926252	4.67916e-09	3464.41	TRNA-5-taurinomethyluridine 2-sulfurtransferase [EC:2.8.1.14]	TRMU,SLM3	-	-
446	evm.model.Contig01643	0.963268	1.01167e-11	0.848511	2.27161e-06	3464	Ras-related protein Rab-35	RAB35,RAB1C	-	-
447	evm.model.Contig10404	0.901381	5.83109e-08	0.902924	5.0889e-08	3463.77	MFS-type transporter SLC18B1	SLC18B1	-	-
448	evm.model.Contig13838	0.929876	3.01364e-09	0.820071	9.57383e-06	3463.41	Synaptobrevin homolog YKT6	YKT6	-	-
449	evm.model.Contig00467	0.930418	2.8158e-09	0.818708	1.01923e-05	3463.3	F-box protein 6	FBXO6	-	-
450	evm.model.Contig00434	0.939531	8.23352e-10	0.912154	2.14346e-08	3461.96	Tubulin-specific chaperone D	TBCD	-	-
451	evm.model.Contig09591	0.888682	1.65361e-07	0.919768	9.75239e-09	3461.85	Rab5 GDP/GTP exchange factor	RABGEF1	-	-
452	evm.model.Contig03705	0.93608	1.33963e-09	0.827621	6.70273e-06	3461.78	Protein rogdi	ROGDI	-	-
453	evm.model.Contig03125	0.939868	7.83985e-10	0.840394	3.52208e-06	3461.37	Tudor domain-containing protein 1/4/6/7	TDRD1_4_6_7	-	-
454	evm.model.Contig05986	0.960441	1.95148e-11	0.892613	1.21438e-07	3461.29	Ras-related protein Rap-1A	RAP1A	-	-
455	evm.model.Contig07643	0.90223	5.41166e-08	0.884672	2.23956e-07	3460.63	Peptidyl-prolyl cis-trans isomerase NIMA-interacting 1 [EC:5.2.1.8]	PIN1	-	-
456	evm.model.Contig00860	0.891403	1.33709e-07	0.927246	4.1566e-09	3460.4	Glutamate receptor, ionotropic, invertebrate	GRIN	-	-
457	evm.model.Contig08293	0.918776	1.08525e-08	0.881528	2.81932e-07	3460.13	-	Contig08293	-	-
458	evm.model.Contig01462	0.935548	1.44059e-09	0.834575	4.7533e-06	3459.45	TraB domain-containing protein	TRABD	-	-
459	evm.model.Contig12432	0.918743	1.08904e-08	0.834867	4.68376e-06	3459.41	Ubiquitin-conjugating enzyme E2 A [EC:2.3.2.23]	UBE2A,UBC2,RAD6A	-	-
460	evm.model.Contig08731	0.954031	7.36504e-11	0.818757	1.01694e-05	3458.74	Rab11 family-interacting protein 1/2/5	RAB11FIP1_2_5	-	-
461	evm.model.Contig05954	0.905265	4.12135e-08	0.828486	6.42764e-06	3458.45	Antp family, other	ANTP	Homeobox	-
462	evm.model.Contig06978	0.943968	4.21525e-10	0.869529	6.41858e-07	3456.88	Zinc finger homeobox protein 3	ZFHX3	Homeobox	-
463	evm.model.Contig03347	0.954356	6.91775e-11	0.937419	1.11277e-09	3456.4	CD109 antigen	CD109	-	-
464	evm.model.Contig10199	0.915758	1.49018e-08	0.827239	6.82747e-06	3456.27	Alpha-2-macroglobulin receptor-associated protein	LRPAP1	-	-
465	evm.model.Contig09775	0.902791	5.14928e-08	0.926859	4.35363e-09	3455.09	Chaoptin (Fragment)	CHP	-	-
466	evm.model.Contig05759	0.925482	5.12321e-09	0.732434	0.000240484	3454.52	E3 SUMO-protein ligase PIAS3	PIAS3	-	-
467	evm.model.Contig04621	0.89094	1.38684e-07	0.876414	4.04483e-07	3454.33	-	Contig04621	-	-
468	evm.model.Contig07785	0.947169	2.51211e-10	0.909858	2.68057e-08	3452.58	Procollagen-lysine,2-oxoglutarate 5-dioxygenase, invertebrate [EC:1.14.11.4]	PLODN	-	-
469	evm.model.Contig13126	0.895393	9.69144e-08	0.929517	3.15103e-09	3450.56	Integrin alpha-PS2	IF	-	-
470	evm.model.Contig13854	0.906345	3.7321e-08	0.802665	2.05351e-05	3448.44	Myotubularin-related protein 10/11/12	MTMR10_11_12	-	-
471	evm.model.Contig13087	0.882511	2.62542e-07	0.946073	3.00976e-10	3448.28	Mitochondrial Rho GTPase 1 [EC:3.6.5.-]	RHOT1,ARHT1	-	-
472	evm.model.Contig13913	0.925325	5.21818e-09	0.830403	5.85269e-06	3448.11	F-actin monooxygenase [EC:1.14.13.225]	MICAL	-	-
473	evm.model.Contig00472	0.919196	1.0374e-08	0.869747	6.32795e-07	3447.46	Exportin-4	XPO4	-	-
474	evm.model.Contig04581	0.950344	1.45492e-10	0.927129	4.21531e-09	3446.88	MFS transporter, VNT family, synaptic vesicle glycoprotein 2	SV2	-	-
475	evm.model.Contig06422	0.930582	2.75853e-09	0.926473	4.55861e-09	3443.05	-	Contig06422	-	-
476	evm.model.Contig10680	0.939466	8.31194e-10	0.930415	2.8171e-09	3442.84	Spectrin beta	SPTB	-	-
477	evm.model.Contig09215	0.917518	1.24041e-08	0.912222	2.12911e-08	3442.44	Epithelial splicing regulatory protein 1/2	ESRP1_2	-	-
478	evm.model.Contig13238	0.910996	2.40131e-08	0.841228	3.37064e-06	3442.29	Triple functional domain protein [EC:2.7.11.1]	TRIO	-	-
479	evm.model.Contig03060	0.877427	3.77038e-07	0.960194	2.06222e-11	3441.88	Neuronal cell adhesion molecule	NRCAM	-	-
480	evm.model.Contig08851	0.922241	7.42554e-09	0.938901	9.01702e-10	3441.66	Amphiphysin	AMPH	-	-
481	evm.model.Contig02241	0.91614	1.4325e-08	0.936828	1.20831e-09	3441.49	Protein crumbs	CRB	-	-
482	evm.model.Contig01606	0.919748	9.77295e-09	0.801425	2.16205e-05	3440.9	Golgi SNAP receptor complex member 1	GOSR1,GOS1	-	-
483	evm.model.Contig06563	0.933322	1.93938e-09	0.857747	1.33612e-06	3440.81	Serine/threonine-protein kinase ULK2 [EC:2.7.11.1]	ULK2,ATG1	-	-
484	evm.model.Contig08621	0.920352	9.15081e-09	0.821537	8.94506e-06	3440.66	Mitochondrial import receptor subunit TOM20	TOM20	-	-
485	evm.model.Contig01260	0.906961	3.52509e-08	0.849685	2.12762e-06	3440.64	Sorting nexin-9/18/33	SNX9_18_33	-	-
486	evm.model.Contig12727	0.954176	7.16249e-11	0.93743	1.11105e-09	3440.27	Ornithine decarboxylase [EC:4.1.1.17]	E4.1.1.17,ODC1,speC,speF	-	-
487	evm.model.Contig00042	0.897285	8.28182e-08	0.864669	8.75708e-07	3439.71	MRNA-capping enzyme [EC:2.7.7.50 3.6.1.-]	RNGTT	-	-
488	evm.model.Contig11950	0.889808	1.51546e-07	0.893782	1.10529e-07	3439.64	Protein crossbronx homolog	AGAP010478	-	-
489	evm.model.Contig00393	0.893655	1.11668e-07	0.913228	1.9265e-08	3438.04	EF-hand domain-containing protein D2 homolog	SWIP-1	-	-
490	evm.model.Contig04556	0.926462	4.56434e-09	0.881614	2.80175e-07	3437.72	-	Contig04556	-	-
491	evm.model.Contig13113	0.904418	4.45093e-08	0.89344	1.13625e-07	3437.27	Syntenin-1	SDCBP	-	-
492	evm.model.Contig13697	0.927796	3.89014e-09	0.805801	1.79974e-05	3436.9	Transformation/transcription domain-associated protein	TRRAP	-	-
493	evm.model.Contig01858	0.889293	1.57731e-07	0.931185	2.55573e-09	3436.52	Transmembrane protein 184B	TMEM184B	-	-
494	evm.model.Contig08470	0.926113	4.75679e-09	0.883003	2.53273e-07	3436.34	Etoposide-induced 2.4 mRNA	EI24	-	-
495	evm.model.Contig10730	0.960408	1.96607e-11	0.908448	3.06619e-08	3436.22	Mitogen-activated protein kinase kinase kinase kinase 5 [EC:2.7.11.1]	MAP4K5,KHS1	-	-
496	evm.model.Contig01058	0.906756	3.59275e-08	0.846725	2.50708e-06	3436.11	Apoptosis-resistant E3 ubiquitin protein ligase 1 [EC:2.3.2.26]	AREL1	-	-
497	evm.model.Contig01085	0.923573	6.38716e-09	0.809387	1.54327e-05	3435.99	Cleft lip and palate transmembrane protein 1 homolog	CLPTM1	-	-
498	evm.model.Contig01857	0.906441	3.69928e-08	0.759325	0.000103284	3435.77	Anaphase-promoting complex subunit 3	APC3,CDC27	-	-
499	evm.model.Contig03996	0.915552	1.52213e-08	0.956387	4.62655e-11	3435.76	Arrestin domain-containing protein 3	ARRDC3	-	-
500	evm.model.Contig04709	0.929025	3.34832e-09	0.888765	1.64309e-07	3435.75	Protein bric-a-brac 2	BAB2	ZBTB	-
501	evm.model.Contig11927	0.909363	2.81098e-08	0.940798	6.83661e-10	3435.66	Ras-related protein Rab-14	RAB14	-	-
502	evm.model.Contig00014	0.932234	2.23459e-09	0.814325	1.24231e-05	3434.93	Coiled-coil and C2 domain-containing protein 1	CC2D1	-	-
503	evm.model.Contig04206	0.935673	1.41628e-09	0.802888	2.03445e-05	3434.7	Scaffold attachment factor B2	SAFB2	-	-
504	evm.model.Contig13061	0.929262	3.25189e-09	0.910476	2.52552e-08	3434.5	Polypeptide N-acetylgalactosaminyltransferase [EC:2.4.1.41]	GALNT	-	-
505	evm.model.Contig09843	0.908743	2.98191e-08	0.900588	6.24805e-08	3432.63	Palmitoyltransferase ZDHHC13/17 [EC:2.3.1.225]	ZDHHC13_17,HIP14	-	-
506	evm.model.Contig08406	0.904982	4.22894e-08	0.872628	5.23121e-07	3432.18	Protein Skeletor, isoforms B/C	SKELETOR	-	-
507	evm.model.Contig01700	0.903598	4.79168e-08	0.793595	2.96935e-05	3432.05	Ubinuclein	UBN	-	-
508	evm.model.Contig10350	0.911944	2.18823e-08	0.88593	2.03878e-07	3431.06	Metal regulatory transcription factor 1	MTF1	zf-C2H2	-
509	evm.model.Contig04125	0.923374	6.53389e-09	0.873263	5.01305e-07	3430.9	Tau tubulin kinase [EC:2.7.11.26]	TTBK	-	-
510	evm.model.Contig03053	0.927962	3.81267e-09	0.85781	1.33108e-06	3430.84	Kinesin family member 2/24	KIF2_24,MCAK	-	-
511	evm.model.Contig09713	0.935681	1.41475e-09	0.885486	2.10771e-07	3429.99	Cytochrome b-561 domain containing protein 2	CYB561D2	-	-
512	evm.model.Contig01198	0.884123	2.3325e-07	0.942318	5.44059e-10	3429.92	E3 ubiquitin-protein ligase RNF5 [EC:2.3.2.27]	RNF5	-	-
513	evm.model.Contig09156	0.893913	1.09363e-07	0.901625	5.70749e-08	3429.6	E3 ubiquitin ligase SMURF1/2 [EC:2.3.2.26]	SMURF	-	-
514	evm.model.Contig10647	0.945564	3.26902e-10	0.945391	3.36141e-10	3429.44	-	Contig10647	-	-
515	evm.model.Contig11087	0.901946	5.54873e-08	0.77668	5.64292e-05	3429.38	Sorting nexin-20	SNX20	-	-
516	evm.model.Contig04240	0.924153	5.97744e-09	0.906376	3.72165e-08	3429.08	Cysteine-rich hydrophobic domain-containing protein 2	CHIC2	-	-
517	evm.model.Contig06158	0.896945	8.52091e-08	0.881084	2.911e-07	3428.98	Transmembrane protein 131	TMEM131	-	-
518	evm.model.Contig09157	0.915454	1.53752e-08	0.955531	5.49369e-11	3428.68	Spermatogenesis-associated protein 20	SPATA20	-	-
519	evm.model.Contig05064	0.916553	1.37224e-08	0.736018	0.000216103	3428.63	Protein PRRC2A	PRRC2A	-	-
520	evm.model.Contig12700	0.878364	3.53146e-07	0.946787	2.67632e-10	3428.26	Cyclin G2	CCNG2	-	-
521	evm.model.Contig13588	0.8914	1.33745e-07	0.925736	4.97285e-09	3427.76	Myotubularin-related protein 1/2 [EC:3.1.3.64 3.1.3.95]	MTMR1_2	-	-
522	evm.model.Contig06968	0.894583	1.03561e-07	0.865451	8.33683e-07	3427.73	Leucine-rich repeat-containing protein 16	LRRC16,CARMIL	-	-
523	evm.model.Contig12437	0.932116	2.26885e-09	0.855425	1.53202e-06	3427.03	Peroxin-3	PEX3	-	-
524	evm.model.Contig08188	0.885557	2.09661e-07	0.89826	7.62832e-08	3426.58	Protein FAM126	FAM126	-	-
525	evm.model.Contig03551	0.925803	4.93394e-09	0.879074	3.35931e-07	3426.54	Biorientation of chromosomes in cell division protein 1	BOD1	-	-
526	evm.model.Contig01370	0.903199	4.96593e-08	0.82198	8.76227e-06	3426.3	Lysosomal acid phosphatase [EC:3.1.3.2]	ACP2	-	-
527	evm.model.Contig02274	0.90156	5.74028e-08	0.88344	2.45296e-07	3426.06	E3 ubiquitin-protein ligase TRIP12 [EC:2.3.2.26]	TRIP12	zf-C2H2	-
528	evm.model.Contig08602	0.881296	2.86685e-07	0.950448	1.42828e-10	3425.88	BAI1-associated protein 3	BAIAP3	-	-
529	evm.model.Contig04938	0.889895	1.50521e-07	0.945689	3.20345e-10	3425.76	Rab11 family-interacting protein 3/4	RAB11FIP3_4	-	-
530	evm.model.Contig13965	0.884733	2.22945e-07	0.962985	1.08301e-11	3425.51	-	Contig13965	-	-
531	evm.model.Contig08263	0.93781	1.05314e-09	0.836945	4.21287e-06	3425.51	BTB/POZ domain-containing adapter for CUL3-mediated RhoA degradation protein	BACURD	-	-
532	evm.model.Contig00027	0.910799	2.44759e-08	0.875379	4.34302e-07	3424.73	SUN domain-containing	SUCO	-	-
533	evm.model.Contig06584	0.949323	1.74079e-10	0.812962	1.31983e-05	3424.61	Transmembrane 9 superfamily member 3	TM9SF3	-	-
534	evm.model.Contig01561	0.90322	4.95643e-08	0.836069	4.40598e-06	3424.6	Sprouty-related, EVH1 domain-containing protein	SPRED	-	-
535	evm.model.Contig05091	0.896342	8.9596e-08	0.905977	3.86085e-08	3424.4	1-phosphatidylinositol-4-phosphate 5-kinase [EC:2.7.1.68]	PIP5K	-	-
536	evm.model.Contig06809	0.905989	3.85682e-08	0.704877	0.000519411	3424.1	DIS3-like exonuclease 2 [EC:3.1.13.-]	DIS3L2	-	-
537	evm.model.Contig10353	0.89219	1.25608e-07	0.826903	6.93888e-06	3423.27	Methionyl aminopeptidase [EC:3.4.11.18]	map	-	-
538	evm.model.Contig05731	0.940242	7.42133e-10	0.913746	1.82894e-08	3422.79	DnaJ homolog subfamily C member 13	DNAJC13	-	-
539	evm.model.Contig04130	0.91904	1.05489e-08	0.85018	2.06934e-06	3422.5	RNA-binding protein 26	RBM26	-	-
540	evm.model.Contig05896	0.930827	2.67441e-09	0.873283	5.00645e-07	3422.15	Charged multivesicular body protein 7	CHMP7	-	-
541	evm.model.Contig07942	0.885491	2.10697e-07	0.955879	5.12504e-11	3421.93	GTP 3',8-cyclase / cyclic pyranopterin monophosphate synthase [EC:4.1.99.22 4.6.1.17]	MOCS1	-	-
542	evm.model.Contig01601	0.89343	1.13717e-07	0.815488	1.17934e-05	3420.72	-	Contig01601	-	-
543	evm.model.Contig04484	0.895324	9.74656e-08	0.783586	4.37119e-05	3420.13	-	Contig04484	-	-
544	evm.model.Contig09734	0.919059	1.05278e-08	0.818008	1.05234e-05	3419.66	Metastasis-associated protein MTA	MTA	-	-
545	evm.model.Contig10168	0.89781	7.92422e-08	0.867829	7.16519e-07	3418.87	SPARC-related modular calcium-binding protein 1	SMOC1	-	-
546	evm.model.Contig11443	0.892796	1.19664e-07	0.863425	9.46371e-07	3418.3	E3 ubiquitin-protein ligase Mdm2 [EC:2.3.2.27]	MDM2	-	-
547	evm.model.Contig08732	0.926863	4.35185e-09	0.824694	7.71167e-06	3418.13	Transportin-1	TNPO1,IPO2,KPNB2	-	-
548	evm.model.Contig12081	0.887455	1.8166e-07	0.913018	1.96742e-08	3417.56	-	Contig12081	-	-
549	evm.model.Contig08622	0.93379	1.8235e-09	0.870714	5.93914e-07	3417.51	Hydroxymethylbilane synthase [EC:2.5.1.61]	hemC,HMBS	-	-
550	evm.model.Contig10868	0.899292	6.98647e-08	0.801796	2.129e-05	3417.41	Raw	RAW	-	-
551	evm.model.Contig07635	0.924149	5.97981e-09	0.881238	2.87874e-07	3417.07	ADP-ribosylation factor GTPase-activating protein 1	ARFGAP1	-	-
552	evm.model.Contig12352	0.923328	6.56821e-09	0.803239	2.00487e-05	3416.17	Mediator of RNA polymerase II transcription subunit 14	MED14,RGR1	-	-
553	evm.model.Contig09384	0.917179	1.28538e-08	0.876653	3.97853e-07	3415.42	Rap1 GTPase-GDP dissociation stimulator 1-B	RAP1GDS1-B	-	-
554	evm.model.Contig14244	0.862278	1.01585e-06	0.934349	1.69301e-09	3415.4	Cation-dependent mannose-6-phosphate receptor	M6PR	-	-
555	evm.model.Contig07701	0.926332	4.63515e-09	0.890571	1.42768e-07	3414.96	Sterile alpha and TIR motif-containing protein 1	ECT4	-	-
556	evm.model.Contig08145	0.911692	2.24325e-08	0.788126	3.67727e-05	3414.82	BMP-binding endothelial regulator protein	BMPER	-	-
557	evm.model.Contig14198	0.89967	6.76378e-08	0.902595	5.23979e-08	3414.8	SEC23-interacting protein	SEC23IP	-	-
558	evm.model.Contig01971	0.889435	1.56007e-07	0.948433	2.02934e-10	3414.2	Ras-related protein Rab-40	RAB40	-	-
559	evm.model.Contig05110	0.930989	2.62015e-09	0.901365	5.83912e-08	3414.15	Methyl-CpG-binding domain protein 5	MBD5	-	-
560	evm.model.Contig02329	0.917555	1.23559e-08	0.832839	5.18661e-06	3413.59	Protein groucho	GRO	-	-
561	evm.model.Contig00889	0.882296	2.66671e-07	0.942227	5.51645e-10	3413.34	Secretory phospholipase A2 [EC:3.1.1.4]	PLA2G,SPLA2	-	-
562	evm.model.Contig11522	0.913926	1.79611e-08	0.849784	2.11583e-06	3413.12	Histone-lysine N-methyltransferase MLL5 [EC:2.1.1.43]	MLL5	-	-
563	evm.model.Contig06786	0.940323	7.33328e-10	0.90906	2.89317e-08	3412.39	Uncharacterized protein C6orf106 homolog	ZGC:101577	-	-
564	evm.model.Contig05829	0.922323	7.35756e-09	0.839788	3.63563e-06	3412.09	PWWP domain-containing protein 2A	PWWP2A	-	-
565	evm.model.Contig07406	0.888885	1.62787e-07	0.937055	1.17084e-09	3410.95	Plastin-3	PLS3	-	-
566	evm.model.Contig13289	0.938264	9.87651e-10	0.841556	3.31262e-06	3410.49	Basement membrane-specific heparan sulfate proteoglycan core protein	HSPG2	-	-
567	evm.model.Contig06608	0.90383	4.69299e-08	0.81167	1.39712e-05	3410.34	Stress response protein nst1	NST1	-	-
568	evm.model.Contig01972	0.923042	6.78461e-09	0.958272	3.13005e-11	3410.1	Glucose-induced degradation protein 4 homolog	GID4	-	-
569	evm.model.Contig07378	0.909495	2.77556e-08	0.868581	6.8262e-07	3409.37	Type I protein arginine methyltransferase [EC:2.1.1.319]	PRMT1	-	-
570	evm.model.Contig01292	0.913962	1.78966e-08	0.838329	3.92253e-06	3409.37	GRIP and coiled-coil domain-containing protein 1	GCC1	-	-
571	evm.model.Contig03476	0.913942	1.79326e-08	0.935173	1.51571e-09	3408.87	Serine/threonine-protein phosphatase 2A regulatory subunit B''	PPP2R3	-	-
572	evm.model.Contig04398	0.894197	1.06867e-07	0.836038	4.41302e-06	3408.87	Protein yellow	Y	-	-
573	evm.model.Contig03835	0.879852	3.17888e-07	0.858134	1.30564e-06	3408.64	Integrin alpha 7	ITGA7	-	-
574	evm.model.Contig01729	0.925593	5.05679e-09	0.877328	3.7967e-07	3408.36	Solute carrier family 26, other	K14453	-	-
575	evm.model.Contig11796	0.903703	4.74662e-08	0.915106	1.59331e-08	3408.28	Transcription factor AP-1	JUN	-	-
576	evm.model.Contig11696	0.900606	6.23846e-08	0.875596	4.27883e-07	3407.32	MOG interacting and ectopic P-granules protein 1	MEP-1	-	-
577	evm.model.Contig11116	0.932096	2.27449e-09	0.860375	1.14109e-06	3407.1	BTB/POZ domain-containing protein 2	BTBD2	ZBTB	-
578	evm.model.Contig03270	0.940659	6.97876e-10	0.848822	2.23263e-06	3407.01	Protein Skeletor, isoforms B/C	SKELETOR	-	-
579	evm.model.Contig03623	0.927973	3.80766e-09	0.832183	5.35924e-06	3406.99	Sorting nexin-1/2	SNX1_2	-	-
580	evm.model.Contig07765	0.927508	4.02773e-09	0.80464	1.8903e-05	3406.48	Dynactin 1	DCTN1	-	-
581	evm.model.Contig02270	0.892077	1.26747e-07	0.886014	2.02598e-07	3405.99	Ras GTPase-activating protein 3	RASA3	-	-
582	evm.model.Contig05942	0.906356	3.72824e-08	0.885196	2.15397e-07	3405.59	Protein wings apart-like	WAPL	-	-
583	evm.model.Contig11910	0.893852	1.09901e-07	0.787866	3.71419e-05	3405.31	Aspartyl-tRNA synthetase [EC:6.1.1.12]	aspS	-	-
584	evm.model.Contig12355	0.885317	2.13459e-07	0.925919	4.8671e-09	3405.28	Epidermal growth factor receptor [EC:2.7.10.1]	EGFR,ERBB1	-	-
585	evm.model.Contig05597	0.898226	7.6503e-08	0.778512	5.27798e-05	3405.21	Jagged-1	JAG1,CD339	-	-
586	evm.model.Contig10733	0.896515	8.83188e-08	0.941242	6.39917e-10	3405.2	Protein kinase C-like 3	PKC-3	-	-
587	evm.model.Contig14041	0.900863	6.10056e-08	0.891663	1.30984e-07	3405.16	Homocysteine-responsive endoplasmic reticulum-resident ubiquitin-like domain member 2 protein	HERPUD2	-	-
588	evm.model.Contig07034	0.913161	1.93954e-08	0.916978	1.31282e-08	3404.71	Low-density lipoprotein receptor-related protein 1 (alpha-2-macroglobulin receptor)	LRP1,CD91	-	-
589	evm.model.Contig01995	0.889701	1.52808e-07	0.850974	1.97868e-06	3404.59	BAI1-associated protein 2	BAIAP2,IRSP53	-	-
590	evm.model.Contig06303	0.937462	1.10601e-09	0.802123	2.10031e-05	3404.28	Conserved oligomeric Golgi complex subunit 1	COG1	-	-
591	evm.model.Contig13024	0.921842	7.76372e-09	0.760897	9.79816e-05	3404.09	Importin-13	IPO13	-	-
592	evm.model.Contig06416	0.903837	4.69005e-08	0.927929	3.82786e-09	3404.03	Vinculin	VCL	-	-
593	evm.model.Contig09042	0.888419	1.68743e-07	0.923417	6.50206e-09	3403.94	Adenylosuccinate synthase [EC:6.3.4.4]	purA,ADSS	-	-
594	evm.model.Contig13885	0.882244	2.67677e-07	0.873908	4.79982e-07	3403.84	DENN domain-containing protein 4	DENND4	-	-
595	evm.model.Contig08941	0.922471	7.23651e-09	0.847583	2.3914e-06	3403.52	Histone deacetylase 4/5 [EC:3.5.1.98]	HDAC4_5	-	-
596	evm.model.Contig06146	0.928111	3.74469e-09	0.926825	4.37142e-09	3403.12	E3 ubiquitin-protein ligase UBR2 [EC:2.3.2.27]	UBR2	-	-
597	evm.model.Contig13319	0.925148	5.32703e-09	0.927016	4.273e-09	3401.79	Phosphatidylinositol glycan, class Z [EC:2.4.1.-]	PIGZ,SMP3	-	-
598	evm.model.Contig08694	0.89712	8.39689e-08	0.881	2.9286e-07	3401.69	Exportin-1	XPO1,CRM1	-	-
599	evm.model.Contig09561	0.884687	2.23718e-07	0.902349	5.35532e-08	3400.97	PHD finger protein 14	PHF14	-	-
600	evm.model.Contig08912	0.905851	3.90575e-08	0.845706	2.65073e-06	3400.8	-	Contig08912	-	-
601	evm.model.Contig03803	0.876115	4.12918e-07	0.902502	5.28295e-08	3400.69	AP-2 complex subunit mu-1	AP2M1	-	-
602	evm.model.Contig01162	0.904021	4.61304e-08	0.884157	2.32663e-07	3400.29	4-coumarate--CoA ligase-like 7	4CLL7	-	-
603	evm.model.Contig11499	0.927862	3.85908e-09	0.916798	1.33762e-08	3399.71	Sorting nexin-3/12	SNX3_12	-	-
604	evm.model.Contig13032	0.877987	3.62596e-07	0.860857	1.10814e-06	3399.41	Band 4.1-like protein 5	EPB41L5	-	-
605	evm.model.Contig08663	0.933059	2.00736e-09	0.794219	2.89667e-05	3399.39	Aubergine	AUB,PIWI	-	-
606	evm.model.Contig09626	0.894332	1.057e-07	0.836141	4.38983e-06	3399.35	Insulin receptor [EC:2.7.10.1]	INSR,CD220	-	-
607	evm.model.Contig07639	0.960251	2.03635e-11	0.913362	1.90095e-08	3398.93	Ecotropic viral integration site 5 protein	EVI5	-	-
608	evm.model.Contig09315	0.897016	8.47067e-08	0.875982	4.16695e-07	3398.72	Adhesion G protein-coupled receptor L2	ADGRL2,LPHN2	-	-
609	evm.model.Contig13562	0.912589	2.05323e-08	0.845218	2.72212e-06	3398.64	Succinyl-CoA synthetase beta subunit [EC:6.2.1.4 6.2.1.5]	LSC2	-	-
610	evm.model.Contig03739	0.923804	6.22085e-09	0.767785	7.74144e-05	3398.61	Coatomer subunit gamma	COPG	-	-
611	evm.model.Contig11649	0.895278	9.78299e-08	0.818178	1.04419e-05	3398.23	G-protein signaling modulator 2	GPSM2	-	-
612	evm.model.Contig09931	0.859915	1.17328e-06	0.886038	2.02228e-07	3397.7	Alpha-mannosidase [EC:3.2.1.24]	MAN2C1	-	-
613	evm.model.Contig10920	0.881262	2.87387e-07	0.857238	1.37704e-06	3397.32	RAC serine/threonine-protein kinase	AKT1	-	-
614	evm.model.Contig07645	0.909502	2.77368e-08	0.924777	5.5618e-09	3397.3	PQ-loop repeat-containing protein 3	PQLC3	-	-
615	evm.model.Contig02437	0.874012	4.76621e-07	0.932101	2.27314e-09	3396.7	NEDD4 family-interacting protein 1-like	NDFIP1L	-	-
616	evm.model.Contig08203	0.872398	5.31213e-07	0.915645	1.50756e-08	3396.61	Transmembrane protein 11 homolog, mitochondrial	PMI	-	-
617	evm.model.Contig01966	0.912599	2.0511e-08	0.913843	1.8112e-08	3396.08	ATP-binding cassette, subfamily A (ABC1), member 3	ABCA3	-	-
618	evm.model.Contig09537	0.900836	6.11503e-08	0.877597	3.72616e-07	3396.05	Arf-GAP with GTPase, ANK repeat and PH domain-containing protein 1/3	AGAP1_3	-	-
619	evm.model.Contig06553	0.894097	1.07745e-07	0.705301	0.000513629	3395.14	-	Contig06553	-	-
620	evm.model.Contig02588	0.923676	6.31292e-09	0.822055	8.73161e-06	3394.1	ESCRT-I complex subunit VPS28	VPS28	-	-
621	evm.model.Contig01464	0.927212	4.17353e-09	0.906607	3.64267e-08	3393.97	Formylglycine-generating enzyme [EC:1.8.3.7]	SUMF1,FGE	-	-
622	evm.model.Contig11124	0.914247	1.73879e-08	0.89117	1.36196e-07	3393.81	Endophilin-B1	SH3GLB1	-	-
623	evm.model.Contig13134	0.874608	4.57733e-07	0.932189	2.24737e-09	3392.19	Mediator of RNA polymerase II transcription subunit 13	MED13	-	-
624	evm.model.Contig10361	0.92793	3.82757e-09	0.807356	1.68432e-05	3391	FAD synthetase [EC:2.7.7.2]	FLAD1	-	-
625	evm.model.Contig02616	0.913807	1.81789e-08	0.869767	6.31986e-07	3390.28	Replication factor C subunit 1	RFC1	-	-
626	evm.model.Contig08679	0.874128	4.72896e-07	0.852823	1.78094e-06	3390.05	Polypeptide N-acetylgalactosaminyltransferase [EC:2.4.1.41]	GALNT	-	-
627	evm.model.Contig06810	0.920511	8.99386e-09	0.900964	6.04718e-08	3389.67	ATP-dependent RNA helicase DDX5/DBP2 [EC:3.6.4.13]	DDX5,DBP2	-	-
628	evm.model.Contig05769	0.88161	2.80272e-07	0.745717	0.000160443	3389.24	Retinoblastoma-like protein 1	RBL1	-	-
629	evm.model.Contig05098	0.92062	8.88623e-09	0.842249	3.19308e-06	3389.17	PTB domain-containing adapter protein ced-6	CED-6	-	-
630	evm.model.Contig09920	0.902539	5.2658e-08	0.890189	1.47098e-07	3389.02	Solute carrier family 12 (potassium/chloride transporters), member 8	SLC12A8,CCC9	-	-
631	evm.model.Contig13435	0.920229	9.27534e-09	0.914317	1.72658e-08	3388.96	Ankyrin repeat domain-containing protein 50	ANKRD50	-	-
632	evm.model.Contig10280	0.924345	5.84619e-09	0.841805	3.26921e-06	3388.55	Pre-mRNA-splicing regulator female-lethal(2)D	FL(2)D	-	-
633	evm.model.Contig10771	0.924869	5.50259e-09	0.875507	4.305e-07	3388.34	Nostrin	NOSTRIN	-	-
634	evm.model.Contig00796	0.894464	1.04569e-07	0.8832	2.4964e-07	3388.31	WW domain-containing adapter protein with coiled-coil	WAC	-	-
635	evm.model.Contig02629	0.891207	1.35796e-07	0.867705	7.22261e-07	3388.05	PRA1 family protein 1	RABAC1,PRAF1	-	-
636	evm.model.Contig05059	0.869485	6.43717e-07	0.882377	2.65116e-07	3387.98	Protein-tyrosine phosphatase [EC:3.1.3.48]	E3.1.3.48	-	-
637	evm.model.Contig04729	0.89492	1.00751e-07	0.93424	1.71778e-09	3387.69	Kinesin family member 1	KIF1	-	-
638	evm.model.Contig08584	0.886843	1.90306e-07	0.925761	4.95842e-09	3387.08	Structural maintenance of chromosome 3 (chondroitin sulfate proteoglycan 6)	SMC3,CSPG6	-	-
639	evm.model.Contig01804	0.898723	7.33415e-08	0.890142	1.47649e-07	3386.95	Serine/threonine-protein kinase SMG1 [EC:2.7.11.1]	SMG1	-	-
640	evm.model.Contig01270	0.908281	3.11495e-08	0.833818	4.93839e-06	3386.48	Telomere-associated protein RIF1	RIF1	-	-
641	evm.model.Contig04960	0.898972	7.18008e-08	0.811857	1.38565e-05	3386.22	Protein trapped in endoderm-1	TRE1	-	-
642	evm.model.Contig07687	0.933019	2.01784e-09	0.914204	1.74644e-08	3386.18	TRAF2 and NCK interacting kinase [EC:2.7.11.1]	TNIK	-	-
643	evm.model.Contig11286	0.873087	5.07261e-07	0.841809	3.26844e-06	3385.68	Teneurin-m	TEN-M	-	-
644	evm.model.Contig04857	0.929287	3.24207e-09	0.79354	2.97585e-05	3385.06	Cyclic AMP-responsive element-binding protein 3	CREB3	-	-
645	evm.model.Contig02769	0.906616	3.63996e-08	0.903763	4.72141e-08	3384.75	GTP-binding protein SAR1 [EC:3.6.5.-]	SAR1	-	-
646	evm.model.Contig03751	0.921726	7.86496e-09	0.818141	1.04599e-05	3383.82	Polypeptide N-acetylgalactosaminyltransferase [EC:2.4.1.41]	GALNT	-	-
647	evm.model.Contig11938	0.929818	3.03518e-09	0.859706	1.18823e-06	3383.82	Programmed cell death protein 10	PDCD10	-	-
648	evm.model.Contig02228	0.942835	5.02621e-10	0.942372	5.3957e-10	3383.82	1-pyrroline-5-carboxylate dehydrogenase [EC:1.2.1.88]	E1.2.1.88	-	-
649	evm.model.Contig11390	0.935207	1.50872e-09	0.890237	1.46548e-07	3383.69	Calcium-independent phospholipase A2 [EC:3.1.1.4]	PLA2G6,IPLA2	-	-
650	evm.model.Contig12722	0.915799	1.48389e-08	0.843822	2.93534e-06	3383.32	Plasminogen receptor (KT)	PLGRKT	-	-
651	evm.model.Contig01933	0.915732	1.49413e-08	0.79257	3.09229e-05	3383.29	Drumstick	DRM	-	-
652	evm.model.Contig00016	0.863414	9.47006e-07	0.884537	2.26223e-07	3382.88	Zinc finger protein ZFPM1	ZFPM1,FOG1	zf-C2H2	-
653	evm.model.Contig01121	0.912646	2.0416e-08	0.824364	7.8332e-06	3382.62	Deoxyribonuclease II [EC:3.1.22.1]	DNASE2	-	-
654	evm.model.Contig04646	0.893272	1.15174e-07	0.791004	3.28848e-05	3382.48	Transcription factor AP-4	TFAP4	-	-
655	evm.model.Contig04018	0.930572	2.762e-09	0.84317	3.03984e-06	3381.15	-	Contig04018	-	-
656	evm.model.Contig06281	0.907286	3.41988e-08	0.903796	4.70714e-08	3380.34	-	Contig06281	-	-
657	evm.model.Contig10022	0.917371	1.25977e-08	0.76985	7.20254e-05	3380.12	Uncharacterized protein KIAA2013 homolog	Contig10022	-	-
658	evm.model.Contig01060	0.913107	1.94993e-08	0.769922	7.18413e-05	3379.72	-	Contig01060	-	-
659	evm.model.Contig01801	0.944572	3.83184e-10	0.881258	2.87462e-07	3379.62	E3 ubiquitin-protein ligase ZNRF1/2 [EC:2.3.2.27]	ZNRF1_2	-	-
660	evm.model.Contig05629	0.92085	8.6649e-09	0.904168	4.5524e-08	3379.58	Succinate dehydrogenase (ubiquinone) flavoprotein subunit [EC:1.3.5.1]	SDHA,SDH1	-	-
661	evm.model.Contig11540	0.926549	4.51748e-09	0.870539	6.00787e-07	3379.28	Vacuolar protein sorting-associated protein VTA1	VTA1,LIP5	-	-
662	evm.model.Contig02745	0.891606	1.31573e-07	0.784005	4.3028e-05	3379.11	TATA-binding protein-associated factor [EC:3.6.4.-]	BTAF1,MOT1	-	-
663	evm.model.Contig09921	0.92152	8.04642e-09	0.850583	2.02283e-06	3378.97	Leucine-rich repeat, immunoglobulin-like domain and transmembrane domain-containing protein 2	LRIT2	-	-
664	evm.model.Contig00029	0.924341	5.84914e-09	0.84106	3.40066e-06	3378.96	RNA pseudouridylate synthase domain-containing protein 2	RPUSD2	-	-
665	evm.model.Contig08656	0.911045	2.38988e-08	0.892656	1.21021e-07	3378.39	Histone demethylase JARID1 [EC:1.14.11.-]	KDM5,JARID1	ARID	-
666	evm.model.Contig03941	0.903683	4.75531e-08	0.853214	1.74141e-06	3378.31	F-box protein 20	LMO7,FBXO20	-	-
667	evm.model.Contig03635	0.903772	4.71761e-08	0.719105	0.000352867	3377.95	E3 ubiquitin-protein ligase CBL [EC:2.3.2.27]	CBL	-	-
668	evm.model.Contig03062	0.909904	2.66874e-08	0.791654	3.20577e-05	3377.65	-	Contig03062	-	-
669	evm.model.Contig12734	0.935871	1.37844e-09	0.854869	1.58253e-06	3377.59	Influenza virus NS1A-binding protein	NS1BP	ZBTB	-
670	evm.model.Contig00888	0.891932	1.28214e-07	0.830744	5.75508e-06	3377.49	Myotrophin	MTPN	-	-
671	evm.model.Contig08244	0.891069	1.37288e-07	0.923132	6.71591e-09	3377.07	Phosphatase and actin regulator 4	PHACTR4	-	-
672	evm.model.Contig02435	0.87116	5.76734e-07	0.890178	1.47235e-07	3376.96	E3 ubiquitin-protein ligase SH3RF [EC:2.3.2.27]	SH3RF,POSH	-	-
673	evm.model.Contig03178	0.869229	6.54502e-07	0.799554	2.33519e-05	3376.79	Integral membrane protein GPR180	GPR180	-	-
674	evm.model.Contig08054	0.885323	2.13364e-07	0.871813	5.52322e-07	3376.49	Ceramide synthetase [EC:2.3.1.24]	CERS	-	-
675	evm.model.Contig04113	0.855796	1.49913e-06	0.911421	2.30372e-08	3376.35	-	Contig04113	-	-
676	evm.model.Contig09852	0.921632	7.94778e-09	0.857496	1.35616e-06	3376.23	Shingomyelin synthase [EC:2.7.8.27]	SGMS	-	-
677	evm.model.Contig11070	0.896433	8.89225e-08	0.738942	0.000197813	3376.12	Platelet-activating factor acetylhydrolase IB subunit beta/gamma [EC:3.1.1.47]	PAFAH1B2_3	-	-
678	evm.model.Contig13728	0.892834	1.19303e-07	0.872956	5.11754e-07	3375.82	Protein TAPT1 homolog	CG7218	-	-
679	evm.model.Contig13260	0.873847	4.81955e-07	0.918151	1.16e-08	3375.78	Titin [EC:2.7.11.1]	TTN	-	-
680	evm.model.Contig14182	0.868592	6.82133e-07	0.796758	2.61639e-05	3375.75	4-hydroxybenzoate polyprenyltransferase [EC:2.5.1.39]	COQ2	-	-
681	evm.model.Contig05062	0.87647	4.02927e-07	0.775444	5.90131e-05	3375.66	Dynamin GTPase [EC:3.6.5.5]	DNM	-	-
682	evm.model.Contig13120	0.892851	1.19137e-07	0.741648	0.000182083	3375.29	TNF receptor-associated factor 4	TRAF4	-	-
683	evm.model.Contig13320	0.884704	2.23423e-07	0.888906	1.62531e-07	3374.88	Histone deacetylase 6 [EC:3.5.1.98]	HDAC6	-	-
684	evm.model.Contig02842	0.881029	2.92241e-07	0.816628	1.12034e-05	3374.54	Acetylcholinesterase [EC:3.1.1.7]	ACHE	-	-
685	evm.model.Contig02531	0.896378	8.93337e-08	0.84442	2.84226e-06	3373.32	-	Contig02531	-	-
686	evm.model.Contig08156	0.868947	6.66609e-07	0.895315	9.75308e-08	3373.31	Dynein assembly factor 2, axonemal	DNAAF2,KTU,PF13	-	-
687	evm.model.Contig07363	0.878602	3.47287e-07	0.86768	7.23427e-07	3373.22	Solute carrier family 31 (copper transporter), member 1	SLC31A1,CTR1	-	-
688	evm.model.Contig09661	0.894518	1.04112e-07	0.808981	1.57062e-05	3372.92	Transcription initiation factor TFIID subunit 6	TAF6	-	-
689	evm.model.Contig05943	0.926701	4.43624e-09	0.895655	9.484e-08	3372.68	Cohesin complex subunit SCC1	SCC1,MCD1,RAD21	-	-
690	evm.model.Contig05892	0.886295	1.98358e-07	0.892517	1.22375e-07	3372.53	Tankyrase [EC:2.4.2.30]	TNKS	-	-
691	evm.model.Contig09949	0.922337	7.346e-09	0.918248	1.14813e-08	3372.22	ATP-binding cassette sub-family G member 1	ABCG1	-	-
692	evm.model.Contig12466	0.928079	3.75919e-09	0.892165	1.25861e-07	3372.13	-	Contig12466	-	-
693	evm.model.Contig13889	0.899055	7.12966e-08	0.909455	2.78617e-08	3371.86	Glycosylated lysosomal membrane protein	GLMP	NCU-G1	-
694	evm.model.Contig03078	0.88805	1.73585e-07	0.896149	9.10476e-08	3371.79	Glucose-6-phosphate 1-epimerase [EC:5.1.3.15]	E5.1.3.15	-	-
695	evm.model.Contig03935	0.887984	1.74472e-07	0.919736	9.78531e-09	3371.3	Phosphatidylinositol-binding clathrin assembly protein	PICALM	-	-
696	evm.model.Contig01562	0.89063	1.42107e-07	0.839863	3.62148e-06	3371.23	Delta3,5-Delta2,4-dienoyl-CoA isomerase [EC:5.3.3.21]	ECH1	-	-
697	evm.model.Contig08942	0.887938	1.75082e-07	0.857886	1.32508e-06	3371.03	-	Contig08942	-	-
698	evm.model.Contig05998	0.914539	1.6881e-08	0.876928	3.9035e-07	3370.96	Rabenosyn-5	RBSN,ZFYVE20	-	-
699	evm.model.Contig04630	0.911781	2.22378e-08	0.779185	5.14903e-05	3370	-	Contig04630	-	-
700	evm.model.Contig00972	0.906586	3.64983e-08	0.797862	2.50207e-05	3369.8	Rho GTPase-activating protein 32	ARHGAP32	-	-
701	evm.model.Contig05994	0.898872	7.24201e-08	0.882603	2.60781e-07	3369.67	E3 ubiquitin-protein ligase HECW2 [EC:2.3.2.26]	HECW2	-	-
702	evm.model.Contig03855	0.891955	1.27983e-07	0.769457	7.30238e-05	3368.1	Mediator of RNA polymerase II transcription subunit 1	MED1	-	-
703	evm.model.Contig00061	0.914541	1.68774e-08	0.943417	4.59385e-10	3367.18	Serine/threonine-protein kinase 24/25/MST4 [EC:2.7.11.1]	STK24_25_MST4	-	-
704	evm.model.Contig08171	0.91986	9.65453e-09	0.8684	6.90642e-07	3367.08	Cohesin loading factor subunit SCC2	SCC2,NIPBL	-	-
705	evm.model.Contig01806	0.900136	6.49771e-08	0.930069	2.94171e-09	3366.95	Serine/threonine-protein kinase SMG1 [EC:2.7.11.1]	SMG1	-	-
706	evm.model.Contig11835	0.850461	2.03687e-06	0.918824	1.0796e-08	3366.92	Phosphatidylinositol 4-phosphatase [EC:3.1.3.-]	SAC1,SACM1L	-	-
707	evm.model.Contig07995	0.865826	8.1415e-07	0.905634	3.98433e-08	3366.82	Connector enhancer of kinase suppressor of Ras 2	CNKSR2,KSR2	-	-
708	evm.model.Contig03637	0.925121	5.34399e-09	0.878631	3.46566e-07	3366.06	Pleckstrin homology-like domain family B member 2	PHLDB2	-	-
709	evm.model.Contig12242	0.901054	5.99975e-08	0.87073	5.93285e-07	3365.55	FIT family protein CG10671	CG10671	-	-
710	evm.model.Contig06932	0.878978	3.38194e-07	0.836034	4.41381e-06	3365.3	-	Contig06932	-	-
711	evm.model.Contig03540	0.851408	1.93061e-06	0.877608	3.72335e-07	3365.11	Charged multivesicular body protein 3	VPS24,CHMP3	-	-
712	evm.model.Contig04183	0.854441	1.62231e-06	0.744515	0.000166592	3364.71	-	Contig04183	-	-
713	evm.model.Contig08008	0.920071	9.43641e-09	0.799354	2.3544e-05	3363.89	Molecular chaperone DnaK	dnaK,HSPA9	-	-
714	evm.model.Contig05774	0.91144	2.29938e-08	0.92049	9.01419e-09	3363.3	Ran-binding protein 10	RANBP10	-	-
715	evm.model.Contig11926	0.891555	1.32108e-07	0.769152	7.381e-05	3363.09	Golgin subfamily A member 2	GOLGA2	-	-
716	evm.model.Contig09974	0.900695	6.19062e-08	0.874483	4.6165e-07	3363.07	Coronin-1B/1C/6	CORO1B_1C_6	-	-
717	evm.model.Contig04363	0.91101	2.39797e-08	0.887909	1.75469e-07	3362.95	Solute carrier organic anion transporter family, member 3A	SLCO3A	-	-
718	evm.model.Contig11067	0.884672	2.23968e-07	0.868077	7.0518e-07	3362.42	-	Contig11067	-	-
719	evm.model.Contig03262	0.887261	1.8437e-07	0.807	1.71017e-05	3361.78	Clathrin interactor 1	CLINT1	-	-
720	evm.model.Contig00820	0.88268	2.5932e-07	0.933148	1.98415e-09	3361.67	SCO-spondin	SSPO	-	-
721	evm.model.Contig06997	0.89034	1.45375e-07	0.866939	7.58561e-07	3361.55	Sodium/potassium-transporting ATPase subunit beta-1-interacting protein	NKAIN	-	-
722	evm.model.Contig09213	0.913696	1.83823e-08	0.886157	2.00431e-07	3360.89	Longitudinals lacking protein-like	LOLAL	ZBTB	-
723	evm.model.Contig02414	0.910323	2.56326e-08	0.768747	7.48611e-05	3360.53	-	Contig02414	-	-
724	evm.model.Contig05047	0.88803	1.73855e-07	0.772402	6.58107e-05	3359.81	-	Contig05047	-	-
725	evm.model.Contig13173	0.91365	1.84678e-08	0.934469	1.66607e-09	3359.66	Polypyrimidine tract-binding protein 1	PTBP1,PTB	-	-
726	evm.model.Contig08289	0.858945	1.24387e-06	0.902378	5.3416e-08	3359.41	ATP-binding cassette, subfamily C (CFTR/MRP), member 4	ABCC4	-	-
727	evm.model.Contig00465	0.867712	7.21944e-07	0.921931	7.68745e-09	3359.26	Apoptotic protease-activating factor	APAF1	-	-
728	evm.model.Contig02618	0.882057	2.7134e-07	0.856248	1.45989e-06	3359.11	FERM, RhoGEF and pleckstrin domain-containing protein 1	FARP1	-	-
729	evm.model.Contig02401	0.859518	1.20175e-06	0.814091	1.25535e-05	3358.6	Protein halfway	HFW	-	-
730	evm.model.Contig14039	0.897766	7.95344e-08	0.83934	3.72174e-06	3357.72	Protein lingerer	LIG	-	-
731	evm.model.Contig09879	0.872638	5.22756e-07	0.903477	4.84381e-08	3357.29	Solute carrier family 25 (mitochondrial folate transporter), member 32	SLC25A32,MFT	-	-
732	evm.model.Contig05148	0.861747	1.04956e-06	0.755148	0.000118585	3356.83	Fem-1 homolog b	FEM1B	-	-
733	evm.model.Contig12427	0.880024	3.14033e-07	0.827846	6.63036e-06	3356.7	Capicua transcriptional repressor	CIC	HMG	-
734	evm.model.Contig00853	0.922216	7.44612e-09	0.824527	7.77282e-06	3356.27	Protein HOOK3	HOOK3	-	-
735	evm.model.Contig07149	0.841016	3.40847e-06	0.907067	3.49046e-08	3355.85	Lysosomal alpha-glucosidase [EC:3.2.1.20]	GAA	-	-
736	evm.model.Contig13507	0.927858	3.86123e-09	0.815675	1.1695e-05	3355.15	BCL-6 corepressor	BCOR	-	-
737	evm.model.Contig13720	0.912166	2.14105e-08	0.730141	0.000257282	3354.24	General transcription factor 3C polypeptide 2	GTF3C2	-	-
738	evm.model.Contig04496	0.922699	7.05275e-09	0.847964	2.34159e-06	3353.89	ATP-binding cassette, subfamily A (ABC1), member 3	ABCA3	-	-
739	evm.model.Contig10219	0.926481	4.55405e-09	0.841024	3.40704e-06	3353.5	Protein-L-isoaspartate(D-aspartate) O-methyltransferase [EC:2.1.1.77]	E2.1.1.77,pcm	-	-
740	evm.model.Contig05926	0.913737	1.83059e-08	0.948756	1.9202e-10	3353.41	Ras-related C3 botulinum toxin substrate 1	RAC1	-	-
741	evm.model.Contig11406	0.87448	4.61761e-07	0.823028	8.34251e-06	3353.29	Protein daughter of sevenless	DOS	-	-
742	evm.model.Contig09641	0.909514	2.7705e-08	0.798117	2.47625e-05	3352.72	Krueppel homolog 1	KR-H1	zf-C2H2	-
743	evm.model.Contig01483	0.85953	1.20088e-06	0.8088	1.58295e-05	3351.86	Monocarboxylate transporter 12	SLC16A12	-	-
744	evm.model.Contig07490	0.880373	3.06309e-07	0.752054	0.000131139	3351.72	Macoilin	TMEM57	-	-
745	evm.model.Contig13436	0.902167	5.44173e-08	0.782661	4.52568e-05	3351.36	Mitogen-activated protein kinase-activated protein kinase 2 [EC:2.7.11.1]	MAPKAPK2	-	-
746	evm.model.Contig10027	0.898812	7.27928e-08	0.833621	4.9874e-06	3351.15	Nuclear receptor co-repressor 1	NCOR1,N-CoR	-	-
747	evm.model.Contig06880	0.892204	1.25472e-07	0.899218	7.0313e-08	3350.66	-	Contig06880	-	-
748	evm.model.Contig01829	0.883061	2.52194e-07	0.739469	0.000194662	3350.19	Nucleoprotein TPR	TPR,MLP1,MLP2	-	-
749	evm.model.Contig07916	0.938348	9.75921e-10	0.878425	3.51629e-07	3350.07	Capping protein (actin filament) muscle Z-line, alpha	CAPZA	-	-
750	evm.model.Contig12184	0.913983	1.78583e-08	0.910175	2.59999e-08	3349.63	Ca2+-transporting ATPase [EC:3.6.3.8]	E3.6.3.8	-	-
751	evm.model.Contig03578	0.885751	2.0664e-07	0.745704	0.000160511	3349.01	Transcription initiation factor TFIIA small subunit	TFIIA2,GTF2A2,TOA2	-	-
752	evm.model.Contig13647	0.904934	4.24719e-08	0.810281	1.48453e-05	3348.18	Triple functional domain protein [EC:2.7.11.1]	TRIO	-	-
753	evm.model.Contig08721	0.876446	4.03577e-07	0.788493	3.62554e-05	3348.17	Zinc finger protein 713	ZNF713	zf-C2H2	-
754	evm.model.Contig06732	0.851829	1.88499e-06	0.788386	3.64061e-05	3348.02	Vacuolar protein sorting-associated protein 72	VPS72,TCFL1,YL1	-	-
755	evm.model.Contig08243	0.93567	1.41676e-09	0.86158	1.06033e-06	3347.68	Ribosomal protein S6 kinase beta [EC:2.7.11.1]	RPS6KB	-	-
756	evm.model.Contig01819	0.861868	1.04178e-06	0.846102	2.5941e-06	3347.63	CAMP-dependent protein kinase regulator	PRKAR	-	-
757	evm.model.Contig02510	0.917814	1.20225e-08	0.846367	2.5568e-06	3347.32	YY1-associated factor 2	YAF2	-	-
758	evm.model.Contig02102	0.857159	1.38353e-06	0.845601	2.66591e-06	3347.3	Phospholipid scramblase 2	PLSCR2	-	-
759	evm.model.Contig01922	0.913917	1.79787e-08	0.780348	4.93276e-05	3346.82	Myotubularin-related protein 3/4 [EC:3.1.3.48 3.1.3.64 3.1.3.95]	MTMR3_4,ZFYVE10_11	-	-
760	evm.model.Contig09821	0.933846	1.80987e-09	0.871918	5.48473e-07	3346.72	Synembryn-A	RIC8A	-	-
761	evm.model.Contig06107	0.861666	1.05478e-06	0.747589	0.000151254	3346.52	Ubiquitin-conjugating enzyme E2 H [EC:2.3.2.23]	UBE2H,UBC8	-	-
762	evm.model.Contig04644	0.87369	4.87109e-07	0.915049	1.60265e-08	3346.44	Rab3 GTPase-activating protein non-catalytic subunit	RAB3GAP2	-	-
763	evm.model.Contig04624	0.956131	4.8727e-11	0.942303	5.45267e-10	3346.21	A component of the cytoplasm (encore)	ENC	-	-
764	evm.model.Contig11686	0.895064	9.95629e-08	0.920759	8.7522e-09	3345.76	Major facilitator superfamily domain-containing protein 6	MFSD6	-	-
765	evm.model.Contig10610	0.874119	4.73177e-07	0.788328	3.64865e-05	3345.41	Phosphatidylinositol-4,5-bisphosphate 3-kinase catalytic subunit alpha/beta/delta [EC:2.7.1.153]	PIK3CA_B_D	-	-
766	evm.model.Contig02716	0.844426	2.84133e-06	0.923682	6.30877e-09	3344.5	Solute carrier family 39 (zinc transporter), member 13	SLC39A13,ZIP13	-	-
767	evm.model.Contig08984	0.886969	1.88494e-07	0.76038	9.97012e-05	3344.46	-	Contig08984	-	-
768	evm.model.Contig10128	0.935191	1.51186e-09	0.895133	9.90031e-08	3344.33	N-alpha-acetyltransferase 15/16, NatA auxiliary subunit	NAA15_16	-	-
769	evm.model.Contig07421	0.862783	9.84698e-07	0.876545	4.00829e-07	3343.83	Collagen type IV alpha-3-binding protein	COL4A3BP	-	-
770	evm.model.Contig10653	0.896792	8.63074e-08	0.835905	4.44299e-06	3343.41	AP-2 complex subunit sigma-1	AP2S1	-	-
771	evm.model.Contig02032	0.89349	1.13169e-07	0.881396	2.84623e-07	3342.4	-	Contig02032	-	-
772	evm.model.Contig09938	0.888878	1.62881e-07	0.922232	7.43237e-09	3341.71	Solute carrier family 36 (proton-coupled amino acid transporter)	SLC36A,PAT	-	-
773	evm.model.Contig10265	0.844912	2.76758e-06	0.860317	1.14511e-06	3341.6	Ras-related GTP-binding protein A/B	RRAGA_B	-	-
774	evm.model.Contig08295	0.847437	2.41082e-06	0.907604	3.31984e-08	3340.97	-	Contig08295	-	-
775	evm.model.Contig13652	0.907934	3.21855e-08	0.786306	3.94302e-05	3339.06	Leucine-rich repeats and immunoglobulin-like domains protein 3	LRIG3	-	-
776	evm.model.Contig13128	0.885973	2.03216e-07	0.773772	6.26715e-05	3338.97	UDP-glucose:O-linked fucose beta-1,3-glucosyltransferase [EC:2.4.1.-]	B3GALTL	-	-
777	evm.model.Contig02478	0.893748	1.10834e-07	0.90606	3.83146e-08	3338.91	Ras-related protein R-Ras2	RRAS2,TC21	-	-
778	evm.model.Contig02990	0.873291	5.00367e-07	0.827918	6.60727e-06	3337.43	AP-2 complex subunit alpha	AP2A	-	-
779	evm.model.Contig06918	0.862855	9.80353e-07	0.906889	3.54877e-08	3336.77	Flotillin	FLOT	-	-
780	evm.model.Contig11914	0.862588	9.96681e-07	0.870428	6.05189e-07	3336.04	NEDD4-like E3 ubiquitin-protein ligase WWP1 [EC:2.3.2.26]	WWP1,AIP5	-	-
781	evm.model.Contig13376	0.888255	1.70879e-07	0.822604	8.51003e-06	3336.03	Vesicle-associated membrane protein 7	VAMP7	-	-
782	evm.model.Contig09800	0.948317	2.06996e-10	0.873049	5.0858e-07	3335.9	Peroxidase [EC:1.11.1.7]	PXDN,VPO1	-	-
783	evm.model.Contig06266	0.915092	1.59554e-08	0.781958	4.64615e-05	3335.2	MFS transporter, SP family, solute carrier family 2 (facilitated glucose transporter), member 8	SLC2A8,GLUT8	-	-
784	evm.model.Contig04050	0.866925	7.59228e-07	0.780907	4.83161e-05	3335.1	Thousand and one amino acid protein kinase [EC:2.7.11.1]	TAO	-	-
785	evm.model.Contig00814	0.842453	3.15848e-06	0.83124	5.61583e-06	3334.82	Nephrin	NPHS1	-	-
786	evm.model.Contig04786	0.909642	2.73678e-08	0.771938	6.69055e-05	3334.15	Brain protein I3	BRI3	-	-
787	evm.model.Contig05340	0.923435	6.48883e-09	0.906342	3.73319e-08	3333.84	Nuclear receptor subfamily 5 group A member 3	NR5A3,ftz-f1	SF-like	-
788	evm.model.Contig12132	0.887735	1.77826e-07	0.921488	8.07506e-09	3333.46	Guanine nucleotide-binding protein G(s) subunit alpha	GNAS	-	-
789	evm.model.Contig12220	0.844336	2.85514e-06	0.723499	0.000311709	3333.06	-	Contig12220	-	-
790	evm.model.Contig01882	0.873138	5.05536e-07	0.841808	3.26861e-06	3332.85	High mobility group protein B1	HMGB1	HMG	-
791	evm.model.Contig10009	0.889411	1.56299e-07	0.89082	1.39997e-07	3332.71	Required for meiotic nuclear division protein 1 homolog	RMND1	-	-
792	evm.model.Contig00043	0.895345	9.72931e-08	0.867454	7.33962e-07	3332.2	Carboxy-terminal domain RNA polymerase II polypeptide A small phosphatase [EC:3.1.3.16]	CTDSP	-	-
793	evm.model.Contig08692	0.944032	4.17322e-10	0.842885	3.08652e-06	3332.05	RNA-binding protein 7	RBM7	-	-
794	evm.model.Contig08540	0.856767	1.41591e-06	0.778712	5.23942e-05	3331.67	Vacuolar fusion protein MON1	MON1	-	-
795	evm.model.Contig03491	0.918214	1.15233e-08	0.830326	5.87482e-06	3330.82	Gametogenetin-binding protein 2-like	CG2182	-	-
796	evm.model.Contig04692	0.865082	8.53272e-07	0.870809	5.90213e-07	3330.68	RalBP1-associated Eps domain-containing protein	REPS	-	-
797	evm.model.Contig02526	0.835636	4.50441e-06	0.847821	2.36024e-06	3330.67	Transcriptional repressor p66-alpha	GATAD2A	-	-
798	evm.model.Contig04633	0.932771	2.0841e-09	0.842697	3.11766e-06	3330.43	T-complex protein 1 subunit epsilon	CCT5	-	-
799	evm.model.Contig09282	0.892967	1.18033e-07	0.843898	2.92332e-06	3330.41	Tubulin polyglutamylase TTLL5 [EC:6.-.-.-]	TTLL5,TTLL10	-	-
800	evm.model.Contig07492	0.910721	2.46636e-08	0.830304	5.88108e-06	3329.5	Vesicle transport through interaction with t-SNAREs 1	VTI1	-	-
801	evm.model.Contig08990	0.901958	5.54319e-08	0.85749	1.35664e-06	3329.32	Innexin	inx,zpg,ogre,shakB	-	-
802	evm.model.Contig08859	0.89412	1.07538e-07	0.857306	1.37151e-06	3329.31	Nuclear factor NF-kappa-B p105 subunit	NFKB1	RHD	-
803	evm.model.Contig01222	0.90212	5.4646e-08	0.833244	5.08252e-06	3329.28	Mediator of RNA polymerase II transcription subunit 19	MED19	-	-
804	evm.model.Contig11391	0.891266	1.35165e-07	0.844805	2.78367e-06	3329.01	Protein cueball	CUE	-	-
805	evm.model.Contig02171	0.868905	6.6843e-07	0.893037	1.17375e-07	3328.98	-	Contig02171	-	-
806	evm.model.Contig00962	0.888999	1.61359e-07	0.806087	1.77802e-05	3328.69	Uroporphyrinogen-III synthase [EC:4.2.1.75]	hemD,UROS	-	-
807	evm.model.Contig07973	0.891466	1.33044e-07	0.848311	2.29704e-06	3328.4	Serum response factor	SRF	-	-
808	evm.model.Contig07310	0.848232	2.30707e-06	0.672832	0.00115082	3328.14	B lymphocyte-induced maturation protein 1 homolog	BLMP-1	zf-C2H2	-
809	evm.model.Contig07542	0.882763	2.57753e-07	0.939473	8.3026e-10	3327.69	Guanine nucleotide-binding protein G(o) subunit alpha	GNAO,G-ALPHA-O	-	-
810	evm.model.Contig12103	0.926718	4.42731e-09	0.952052	1.06842e-10	3327.68	Transcription factor 7-like 2	TCF7L2	HMG	-
811	evm.model.Contig03152	0.885303	2.13678e-07	0.769722	7.23492e-05	3327.18	Ubiquitin carboxyl-terminal hydrolase 34 [EC:3.4.19.12]	USP34	-	-
812	evm.model.Contig05830	0.860375	1.14112e-06	0.934287	1.70707e-09	3326.86	Sideroflexin-2	SFXN2	-	-
813	evm.model.Contig07593	0.91502	1.60732e-08	0.896647	8.73536e-08	3326.31	Antithrombin-III	SERPINC1	-	-
814	evm.model.Contig10778	0.923979	6.09767e-09	0.880486	3.03841e-07	3326.25	Nucleolysin TIA-1/TIAR	TIA1,TIAL1	-	-
815	evm.model.Contig04844	0.876725	3.95892e-07	0.791136	3.27148e-05	3326.09	BTB/POZ domain-containing protein 1/2	BTBD1_2	-	-
816	evm.model.Contig06081	0.890177	1.47243e-07	0.86109	1.09258e-06	3325.89	-	Contig06081	-	-
817	evm.model.Contig11826	0.836723	4.2611e-06	0.812517	1.34602e-05	3325.28	Eyes absent homolog 4 [EC:3.1.3.48]	EYA4	-	-
818	evm.model.Contig08058	0.916128	1.43417e-08	0.833514	5.01419e-06	3325.26	Rho GTPase-activating protein 15	ARHGAP15	-	-
819	evm.model.Contig09630	0.875537	4.29616e-07	0.829616	6.0829e-06	3324.55	Immune deficiency	IMD	-	-
820	evm.model.Contig08588	0.871999	5.45537e-07	0.872598	5.24177e-07	3324.47	DNA repair/transcription protein MET18/MMS19	MET18,MMS19	-	-
821	evm.model.Contig03781	0.831998	5.40857e-06	0.760485	9.93505e-05	3324.39	Calpain-7 [EC:3.4.22.-]	CAPN7	-	-
822	evm.model.Contig13646	0.879733	3.20595e-07	0.927537	4.0137e-09	3324.2	Arf-GAP with Rho-GAP domain, ANK repeat and PH domain-containing protein 2	ARAP2	-	-
823	evm.model.Contig04260	0.854749	1.5936e-06	0.750353	0.000138515	3323.72	Cyclin-J	CCNJ	-	-
824	evm.model.Contig07334	0.904264	4.513e-08	0.854003	1.66403e-06	3323.11	Chromatin modification-related protein EAF6	EAF6	-	-
825	evm.model.Contig07972	0.908612	3.01909e-08	0.858623	1.26806e-06	3322.82	Glucuronyl/N-acetylglucosaminyl transferase EXT2 [EC:2.4.1.224 2.4.1.225]	EXT2	-	-
826	evm.model.Contig13160	0.87524	4.38461e-07	0.835411	4.55628e-06	3322.44	Kelch-like protein 19	KLHL19,KEAP1,INRF2	ZBTB	-
827	evm.model.Contig04200	0.900394	6.35443e-08	0.750007	0.000140055	3322.37	SAP domain-containing ribonucleoprotein	SARNP,CIP29,THO1	-	-
828	evm.model.Contig06524	0.838302	3.92806e-06	0.876742	3.95406e-07	3322.15	Serine/threonine-protein kinase SIK2 [EC:2.7.11.1]	SIK2	-	-
829	evm.model.Contig02390	0.844071	2.89633e-06	0.932043	2.29005e-09	3322.13	Formin-like protein CG32138	CG32138	-	-
830	evm.model.Contig10902	0.91074	2.46174e-08	0.875902	4.1901e-07	3321.15	Engulfment and cell motility protein 1	ELMO1,CED12	-	-
831	evm.model.Contig04270	0.873718	4.86178e-07	0.730602	0.000253821	3320.93	Regulator of G-protein signaling loco	LOCO	-	-
832	evm.model.Contig04501	0.854377	1.62835e-06	0.883876	2.37553e-07	3320.81	ATP-binding cassette, subfamily B (MDR/TAP), member 8	ABCB8	-	-
833	evm.model.Contig11171	0.90604	3.83855e-08	0.864195	9.0206e-07	3320.36	DENN domain-containing protein 5	DENND5	-	-
834	evm.model.Contig13966	0.893277	1.1513e-07	0.799056	2.38334e-05	3320.27	DENN domain-containing protein 1	DENND1	-	-
835	evm.model.Contig05939	0.928408	3.61156e-09	0.829967	5.97931e-06	3319.98	Sex determination protein fruitless	FRU	ZBTB	-
836	evm.model.Contig13506	0.919282	1.02784e-08	0.857734	1.33714e-06	3319.91	Contactin	CONT	-	-
837	evm.model.Contig05168	0.913771	1.82448e-08	0.849371	2.16534e-06	3319.45	Synaptotagmin-1	SYT1	-	-
838	evm.model.Contig04237	0.915546	1.52304e-08	0.835402	4.55836e-06	3319.29	Mannose-1-phosphate guanylyltransferase [EC:2.7.7.13]	GMPP	-	-
839	evm.model.Contig03761	0.889904	1.50416e-07	0.767644	7.77955e-05	3318.15	Dynactin 5	DCTN5	-	-
840	evm.model.Contig12801	0.836225	4.37105e-06	0.798599	2.42812e-05	3317.46	-	Contig12801	-	-
841	evm.model.Contig01611	0.871328	5.70356e-07	0.844561	2.82075e-06	3317.06	Ectonucleoside triphosphate diphosphohydrolase 5/6 [EC:3.6.1.6]	ENTPD5_6	-	-
842	evm.model.Contig08482	0.901967	5.53873e-08	0.838426	3.90299e-06	3316.03	Receptor tyrosine kinase-like orphan receptor 1 [EC:2.7.10.1]	ROR1,NTRKR1	-	-
843	evm.model.Contig05842	0.895397	9.68813e-08	0.790828	3.31112e-05	3315.71	Beta-arrestin	ARRB	-	-
844	evm.model.Contig05507	0.86673	7.68714e-07	0.886811	1.90769e-07	3315.39	Caskin-1	CASKIN1	-	-
845	evm.model.Contig09467	0.919571	9.96267e-09	0.748672	0.000146148	3315.05	Striatin 1/3/4	STRN1_3_4	-	-
846	evm.model.Contig06245	0.829782	6.03386e-06	0.907179	3.45421e-08	3314.83	Transcription factor YY	YY	zf-C2H2	-
847	evm.model.Contig02034	0.920888	8.62842e-09	0.947659	2.31403e-10	3314.53	ATP-binding cassette, subfamily C (CFTR/MRP), member 1 [EC:7.6.2.3]	ABCC1	-	-
848	evm.model.Contig03439	0.924528	5.72398e-09	0.866847	7.63021e-07	3314.25	Ras-related protein Rab-6A	RAB6A	-	-
849	evm.model.Contig05551	0.919985	9.52479e-09	0.750751	0.000136755	3313.79	Myosin XV	MYO15	-	-
850	evm.model.Contig08995	0.865373	8.3776e-07	0.769789	7.21784e-05	3313.55	DNA transposase THAP9	THAP9	THAP	-
851	evm.model.Contig07219	0.862092	1.02757e-06	0.841466	3.32841e-06	3313.26	Cell division cycle 20-like protein 1, cofactor of APC complex	CDH1	-	-
852	evm.model.Contig06587	0.837766	4.03848e-06	0.862514	1.00118e-06	3313.19	Active breakpoint cluster region-related protein	ABR	-	-
853	evm.model.Contig05222	0.807243	1.69254e-05	0.783118	4.44874e-05	3312.6	Protein aveugle	AVE	-	-
854	evm.model.Contig05645	0.889396	1.56479e-07	0.696162	0.000651228	3311.97	Polyadenylate-binding protein-interacting protein 2B	PAIP2B	-	-
855	evm.model.Contig12272	0.937427	1.11146e-09	0.911774	2.22523e-08	3311.38	MKL/myocardin-like protein	MKL	-	-
856	evm.model.Contig05724	0.83669	4.26827e-06	0.857879	1.32563e-06	3310.68	Microtubule-associated protein, RP/EB family	MAPRE	-	-
857	evm.model.Contig01899	0.920093	9.41335e-09	0.881683	2.78783e-07	3310.65	Cellular tumor antigen p53	TP53	P53	-
858	evm.model.Contig09085	0.897045	8.44994e-08	0.742082	0.00017966	3309.54	E1A-binding protein p400 [EC:3.6.4.-]	EP400	-	-
859	evm.model.Contig10346	0.913346	1.90388e-08	0.798089	2.47907e-05	3309.54	Novel protein kinase C delta type [EC:2.7.11.13]	PRKCD	-	-
860	evm.model.Contig01936	0.892038	1.2714e-07	0.890654	1.41842e-07	3309.53	Kelch-like protein 2/3	KLHL2_3	-	-
861	evm.model.Contig01828	0.852024	1.86415e-06	0.917237	1.27764e-08	3309.15	Phosphatidylinositol-4,5-bisphosphate 4-phosphatase [EC:3.1.3.78]	TMEM55	-	-
862	evm.model.Contig09903	0.885265	2.1428e-07	0.911658	2.25067e-08	3308.95	Protein lin-10	LIN-10	-	-
863	evm.model.Contig02128	0.908283	3.11457e-08	0.906344	3.73263e-08	3308.78	Transcriptional activator Myb	MYB,C-MYB	MYB	-
864	evm.model.Contig03672	0.828045	6.56679e-06	0.891504	1.32646e-07	3308.53	Stromal membrane-associated protein	SMAP	-	-
865	evm.model.Contig04462	0.921217	8.32114e-09	0.807776	1.65426e-05	3308.08	Membralin	TMEM259	-	-
866	evm.model.Contig09456	0.893024	1.17497e-07	0.767527	7.81134e-05	3307.86	Solute carrier family 35 (adenosine 3'-phospho 5'-phosphosulfate transporter), member B2	SLC35B2,PAPST1	-	-
867	evm.model.Contig04440	0.848026	2.3336e-06	0.874845	4.50414e-07	3307.41	TBC1 domain family member 10	TBC1D10	-	-
868	evm.model.Contig02457	0.870209	6.13965e-07	0.790849	3.30841e-05	3307.35	Cell division cycle protein 37	CDC37	-	-
869	evm.model.Contig11804	0.834579	4.75237e-06	0.847325	2.42577e-06	3306.73	Putative serine protease K12H4.7	K12H4.7	-	-
870	evm.model.Contig05329	0.906462	3.69207e-08	0.736424	0.000213481	3306.32	Tudor domain-containing protein 3	TDRD3	-	-
871	evm.model.Contig06501	0.903338	4.90462e-08	0.889825	1.51339e-07	3305.88	Uncharacterized protein CG43867	CG43867	-	-
872	evm.model.Contig01907	0.846149	2.58738e-06	0.857331	1.36952e-06	3305.65	Coiled-coil domain-containing protein 64	CCDC64	-	-
873	evm.model.Contig09773	0.890912	1.38995e-07	0.907324	3.40799e-08	3305.63	BTB/POZ domain-containing protein 10	BTBD10	-	-
874	evm.model.Contig02065	0.883959	2.36095e-07	0.854553	1.61187e-06	3305.47	Protein toll	TL	-	-
875	evm.model.Contig09125	0.92053	8.97505e-09	0.769571	7.2734e-05	3305.43	Zinc finger protein 569	ZNF569	-	-
876	evm.model.Contig10378	0.840022	3.59142e-06	0.89319	1.15941e-07	3305.42	CAMP-specific phosphodiesterase 4 [EC:3.1.4.53]	PDE4	-	-
877	evm.model.Contig13378	0.938056	1.01719e-09	0.857143	1.38484e-06	3304.88	Tudor domain-containing protein 1	TDRD1	-	-
878	evm.model.Contig05141	0.868713	6.76793e-07	0.903986	4.6276e-08	3304.21	FAS-associated factor 1	FAF1	-	-
879	evm.model.Contig10780	0.900097	6.51946e-08	0.825077	7.57246e-06	3304.08	Serine/threonine-protein phosphatase 2A regulatory subunit B'	PPP2R5	-	-
880	evm.model.Contig07838	0.88266	2.59708e-07	0.734934	0.000223243	3303.97	Checkpoint serine/threonine-protein kinase [EC:2.7.11.1]	BUB1	-	-
881	evm.model.Contig10172	0.92478	5.55971e-09	0.787033	3.83495e-05	3303.7	Thioredoxin-related transmembrane protein 2 homolog	CG11007	-	-
882	evm.model.Contig02278	0.89068	1.41551e-07	0.939376	8.42033e-10	3303.54	Oxidation resistance protein 1	OXR1	-	-
883	evm.model.Contig03576	0.913926	1.79609e-08	0.833069	5.12736e-06	3303.25	Proteasome activator subunit 4	PSME4	-	-
884	evm.model.Contig00037	0.919072	1.05129e-08	0.8027	2.05051e-05	3302.82	Transcription initiation factor TFIIB	TFIIB,GTF2B,SUA7,tfb	-	-
885	evm.model.Contig13249	0.820489	9.39078e-06	0.809555	1.53213e-05	3302.25	Mannosyl-oligosaccharide alpha-1,2-mannosidase [EC:3.2.1.113]	MAN1	-	-
886	evm.model.Contig08456	0.905715	3.95486e-08	0.794847	2.82502e-05	3302.09	Protocadherin-16/23	DCHS1_2,PCDH16_23	-	-
887	evm.model.Contig09254	0.826406	7.10676e-06	0.838458	3.8964e-06	3301.37	Atlastin [EC:3.6.5.-]	ATL	-	-
888	evm.model.Contig07609	0.895352	9.72364e-08	0.94316	4.78045e-10	3300.62	Putative ferric-chelate reductase 1 homolog	CG8399	-	-
889	evm.model.Contig08252	0.922782	6.98748e-09	0.823796	8.04633e-06	3300.31	Lethal(3)malignant brain tumor-like protein 3	L3MBTL3	-	-
890	evm.model.Contig12672	0.85527	1.54595e-06	0.931614	2.41964e-09	3300.28	Proto-oncogene tyrosine-protein kinase ROS [EC:2.7.10.1]	ROS1	-	-
891	evm.model.Contig00534	0.890011	1.49159e-07	0.809262	1.55169e-05	3300.01	Adenylate cyclase 1 [EC:4.6.1.1]	ADCY1	-	-
892	evm.model.Contig02987	0.854805	1.58841e-06	0.822616	8.50548e-06	3299.93	Cytoplasmic phosphatidylinositol transfer protein 1	RDGBBETA	-	-
893	evm.model.Contig05099	0.888946	1.62027e-07	0.818725	1.01842e-05	3299.82	Enhancer of polycomb-like protein	EPC	-	-
894	evm.model.Contig06698	0.923437	6.48742e-09	0.846329	2.56204e-06	3299.77	Transcriptional activator protein Pur-alpha	PURA	-	-
895	evm.model.Contig11960	0.914439	1.70538e-08	0.879527	3.25323e-07	3299.67	Sodium leak channel non-selective protein	NALCN	-	-
896	evm.model.Contig03197	0.841991	3.23717e-06	0.839623	3.66714e-06	3299.61	Palmitoyltransferase [EC:2.3.1.225]	ZDHHC	-	-
897	evm.model.Contig01123	0.858836	1.25201e-06	0.841498	3.32281e-06	3299.59	-	Contig01123	-	-
898	evm.model.Contig00225	0.893162	1.162e-07	0.752032	0.000131233	3299.46	Arginine-glutamic acid dipeptide repeats protein	RERE	MYB	-
899	evm.model.Contig10131	0.834705	4.72226e-06	0.822159	8.68928e-06	3298.8	-	Contig10131	-	-
900	evm.model.Contig01862	0.881422	2.84081e-07	0.847142	2.45028e-06	3298.4	PR domain zinc finger protein 5	PRDM5	-	-
901	evm.model.Contig07515	0.864215	9.00929e-07	0.794121	2.90791e-05	3298.29	G-protein coupled receptor moody	MOODY	-	-
902	evm.model.Contig02512	0.86564	8.23789e-07	0.893332	1.14618e-07	3298.13	ERC protein 2	ERC2	-	-
903	evm.model.Contig11302	0.87658	3.99875e-07	0.873929	4.79296e-07	3297.86	Glypican 4	GPC4	-	-
904	evm.model.Contig04793	0.835226	4.5992e-06	0.934475	1.66476e-09	3297.47	Integrin-linked kinase [EC:2.7.11.1]	ILK	-	-
905	evm.model.Contig09551	0.865749	8.18098e-07	0.923788	6.23289e-09	3297.45	Tropomodulin	TMOD	-	-
906	evm.model.Contig03236	0.832568	5.25746e-06	0.838381	3.91198e-06	3297.08	ABC transporter G family member 20	ABCG20	-	-
907	evm.model.Contig00564	0.891072	1.37251e-07	0.706663	0.000495412	3297.07	Ankyrin repeat domain-containing protein 11/12	ANKRD11_12	-	-
908	evm.model.Contig10114	0.862043	1.03066e-06	0.833514	5.01424e-06	3296.91	Ankyrin repeat and LEM domain-containing protein 2	ANKLE2,LEM4	-	-
909	evm.model.Contig09209	0.919807	9.7112e-09	0.83403	4.88597e-06	3296.9	Peroxin-13	PEX13	-	-
910	evm.model.Contig03830	0.853208	1.742e-06	0.847521	2.39967e-06	3296.44	Beta-adrenergic-receptor kinase [EC:2.7.11.15]	ADRBK,GRK	-	-
911	evm.model.Contig13623	0.86868	6.78264e-07	0.910039	2.63431e-08	3296.18	Euchromatic histone-lysine N-methyltransferase [EC:2.1.1.43]	EHMT	-	-
912	evm.model.Contig05351	0.906254	3.76362e-08	0.886911	1.89335e-07	3296.07	Solute carrier family 27 (fatty acid transporter), member 1/4 [EC:6.2.1.-]	SLC27A1_4,FATP1,FATP4	-	-
913	evm.model.Contig08170	0.906238	3.76921e-08	0.792939	3.04751e-05	3296	-	Contig08170	-	-
914	evm.model.Contig04000	0.928357	3.6339e-09	0.867736	7.20799e-07	3295.64	Phospholipid-translocating ATPase [EC:7.6.2.1]	E7.6.2.1	-	-
915	evm.model.Contig02173	0.800474	2.24861e-05	0.73868	0.000199393	3294.96	WD repeat-containing protein 48	WDR48,UAF1	-	-
916	evm.model.Contig01291	0.917553	1.23583e-08	0.803288	2.0007e-05	3294.94	ELAV like protein 2/3/4	ELAVL2_3_4	-	-
917	evm.model.Contig08294	0.868803	6.72861e-07	0.755492	0.000117258	3294.78	-	Contig08294	-	-
918	evm.model.Contig06142	0.86134	1.07601e-06	0.84491	2.76789e-06	3293.23	Protein kinase C and casein kinase substrate in neurons protein	PACSIN	-	-
919	evm.model.Contig02532	0.896965	8.50667e-08	0.868995	6.64533e-07	3292.94	A-kinase anchor protein 18	ARHGEF18	-	-
920	evm.model.Contig01026	0.891078	1.3719e-07	0.770445	7.05315e-05	3292.31	-	Contig01026	-	-
921	evm.model.Contig07247	0.811207	1.42575e-05	0.754257	0.000122092	3292.19	-	Contig07247	-	-
922	evm.model.Contig05956	0.862061	1.02952e-06	0.919447	1.00963e-08	3291.68	Antp family, other	ANTP	Homeobox	-
923	evm.model.Contig03927	0.891418	1.33547e-07	0.856855	1.40861e-06	3291.31	Alpha-soluble NSF attachment protein	NAPA,SNAPA,SEC17	-	-
924	evm.model.Contig09704	0.861889	1.04042e-06	0.768511	7.54825e-05	3291	Alpha-1,3-glucosyltransferase [EC:2.4.1.265]	ALG8	-	-
925	evm.model.Contig02790	0.811449	1.41072e-05	0.836538	4.30172e-06	3290.97	Mannosyl-oligosaccharide alpha-1,2-mannosidase [EC:3.2.1.113]	MAN1	-	-
926	evm.model.Contig07914	0.944991	3.58445e-10	0.945292	3.41552e-10	3290.89	-	Contig07914	-	-
927	evm.model.Contig08585	0.890959	1.38473e-07	0.860933	1.10302e-06	3290.68	Phospholipase D3/4 [EC:3.1.4.4]	PLD3_4	-	-
928	evm.model.Contig06145	0.91235	2.10228e-08	0.895059	9.96045e-08	3290.37	Alpha-N-acetylglucosaminidase [EC:3.2.1.50]	NAGLU	-	-
929	evm.model.Contig01903	0.908642	3.01063e-08	0.828322	6.47917e-06	3290.29	Tetratricopeptide repeat protein 28	TTC28	-	-
930	evm.model.Contig12879	0.847678	2.379e-06	0.797182	2.57201e-05	3290.29	Protein-glutamate O-methyltransferase	ARMT1	-	-
931	evm.model.Contig11707	0.811181	1.42739e-05	0.742606	0.000176773	3290.24	Proto-oncogene C-crk	CRK,CRKII	-	-
932	evm.model.Contig13943	0.883477	2.44619e-07	0.898511	7.46805e-08	3290.16	Putative epidermal cell surface receptor	SAS	-	-
933	evm.model.Contig04075	0.898549	7.44377e-08	0.744871	0.000164752	3289.86	RNA polymerase II-associated protein 1	RPAP1	-	-
934	evm.model.Contig05468	0.908591	3.02521e-08	0.835566	4.52051e-06	3289.72	Isopentenyl-diphosphate Delta-isomerase [EC:5.3.3.2]	idi,IDI	-	-
935	evm.model.Contig08614	0.922851	6.93276e-09	0.912633	2.04432e-08	3289.32	Deubiquitinase DESI2 [EC:3.4.19.12]	DESI2,PPPDE1	-	-
936	evm.model.Contig04950	0.879641	3.2269e-07	0.819926	9.63788e-06	3289.22	N-acetylneuraminate 9-O-acetyltransferase [EC:2.3.1.45]	CASD1	-	-
937	evm.model.Contig03817	0.872352	5.32861e-07	0.889778	1.519e-07	3288.16	ADP-ribosylation factor-binding protein GGA	GGA	-	-
938	evm.model.Contig03792	0.849512	2.14826e-06	0.792391	3.11416e-05	3288.1	Glycoprotein-N-acetylgalactosamine 3-beta-galactosyltransferase [EC:2.4.1.122]	C1GALT1	-	-
939	evm.model.Contig05957	0.848777	2.23832e-06	0.899786	6.69667e-08	3287.96	Homeobox protein abdominal-B and related proteins	ABDB	Homeobox	-
940	evm.model.Contig08629	0.919903	9.60987e-09	0.844807	2.78339e-06	3287.94	-	Contig08629	-	-
941	evm.model.Contig05865	0.888105	1.72853e-07	0.899284	6.99115e-08	3287.76	Vacuolar protein sorting-associated protein 13A/C	VPS13A_C	-	-
942	evm.model.Contig09168	0.921891	7.72168e-09	0.942455	5.3275e-10	3287.22	Monocarboxylate transporter 14	SLC16A14	-	-
943	evm.model.Contig08134	0.844785	2.78667e-06	0.77123	6.86048e-05	3287.09	Transmembrane protein 132	TMEM132	-	-
944	evm.model.Contig07865	0.869026	6.63189e-07	0.852511	1.81306e-06	3286.76	Serine palmitoyltransferase 2	SPTLC2	-	-
945	evm.model.Contig02545	0.844417	2.84279e-06	0.744234	0.000168058	3286.33	Dual 3',5'-cyclic-AMP and -GMP phosphodiesterase 11 [EC:3.1.4.17 3.1.4.35]	PDE11	-	-
946	evm.model.Contig01773	0.910996	2.40113e-08	0.801995	2.11149e-05	3286.21	RNA polymerase-associated protein RTF1	RTF1	-	-
947	evm.model.Contig04147	0.859181	1.22637e-06	0.901944	5.55015e-08	3286.01	Lachesin	LAC	-	-
948	evm.model.Contig08233	0.925001	5.41916e-09	0.76576	8.30341e-05	3285.97	Integrin beta 1	ITGB1,CD29	-	-
949	evm.model.Contig03042	0.826088	7.21585e-06	0.85161	1.90863e-06	3285.26	Serine/threonine-protein kinase/endoribonuclease IRE1 [EC:2.7.11.1 3.1.26.-]	ERN1	-	-
950	evm.model.Contig13732	0.907573	3.32937e-08	0.825921	7.27369e-06	3285.26	8-oxo-dGDP phosphatase [EC:3.6.1.58]	NUDT18,MTH3	-	-
951	evm.model.Contig13657	0.849964	2.09456e-06	0.777015	5.57476e-05	3284.98	Voltage-dependent calcium channel beta-2	CACNB2	-	-
952	evm.model.Contig04336	0.886253	1.98986e-07	0.861207	1.08478e-06	3284.09	6-phosphofructokinase 1 [EC:2.7.1.11]	pfkA,PFK	-	-
953	evm.model.Contig03431	0.887364	1.82932e-07	0.845401	2.69518e-06	3283.44	Uncharacterized protein C19orf47 homolog	Contig03431	-	-
954	evm.model.Contig06122	0.910827	2.44092e-08	0.800958	2.20416e-05	3283.41	-	Contig06122	-	-
955	evm.model.Contig12859	0.860061	1.16302e-06	0.771866	6.70762e-05	3281.59	Poly(rC)-binding protein 3/4	PCBP3_4	-	-
956	evm.model.Contig05660	0.893387	1.14111e-07	0.823129	8.30296e-06	3281.37	-	Contig05660	-	-
957	evm.model.Contig02185	0.867691	7.22905e-07	0.802183	2.09506e-05	3281.34	Probable E3 ubiquitin-protein ligase IE1	IE1	-	-
958	evm.model.Contig01624	0.834652	4.7348e-06	0.845379	2.69836e-06	3281.33	Uncharacterized protein C4orf29 homolog	Contig01624	-	-
959	evm.model.Contig10210	0.845625	2.66242e-06	0.921762	7.83283e-09	3281.3	-	Contig10210	-	-
960	evm.model.Contig11283	0.88815	1.72261e-07	0.827358	6.78844e-06	3281.04	Transmembrane protein 184C	TMEM184C	-	-
961	evm.model.Contig03772	0.90232	5.36908e-08	0.859423	1.20867e-06	3280.04	Protein yippee-like 2	YPEL2	-	-
962	evm.model.Contig13158	0.854692	1.59889e-06	0.732641	0.000239015	3280.02	Twinfilin	TWF	-	-
963	evm.model.Contig11170	0.922051	7.58465e-09	0.919737	9.78479e-09	3279.25	Membrane-associated progesterone receptor component	PGRMC1_2	-	-
964	evm.model.Contig11854	0.87933	3.29882e-07	0.717221	0.000371883	3279.14	KH domain-containing, RNA-binding, signal transduction-associated protein 3	KHDRBS3,SLM2	-	-
965	evm.model.Contig07441	0.918381	1.13196e-08	0.837291	4.13859e-06	3279.04	REST corepressor 2	RCOR2	MYB	-
966	evm.model.Contig12163	0.885903	2.04292e-07	0.716953	0.000374659	3278.39	Protein LSM14	LSM14,RAP55,SCD6	-	-
967	evm.model.Contig13612	0.873248	5.01811e-07	0.855569	1.5192e-06	3277.96	Protein SMG7	SMG7,EST1C	-	-
968	evm.model.Contig09041	0.853851	1.67873e-06	0.935642	1.42219e-09	3277.78	Adenylosuccinate synthase [EC:6.3.4.4]	purA,ADSS	-	-
969	evm.model.Contig13316	0.822775	8.44218e-06	0.908724	2.98725e-08	3277.51	Tyrosine-protein phosphatase non-receptor type 13	PTPN13	-	-
970	evm.model.Contig09749	0.809705	1.52219e-05	0.848617	2.25829e-06	3277.27	Golgin subfamily A member 4	GOLGA4	-	-
971	evm.model.Contig10670	0.866455	7.82306e-07	0.812927	1.32183e-05	3277.08	Bromodomain and WD repeat domain containing protein 1/3	BRWD1_3	-	-
972	evm.model.Contig09965	0.840994	3.4125e-06	0.740637	0.00018783	3276.27	Cell cycle control protein 50A	TMEM30A	-	-
973	evm.model.Contig11047	0.874213	4.70196e-07	0.819634	9.76832e-06	3275.55	Mediator of RNA polymerase II transcription subunit 11	MED11	-	-
974	evm.model.Contig10252	0.855308	1.54255e-06	0.904135	4.56587e-08	3275.38	Mitogen-activated protein kinase 1/3 [EC:2.7.11.24]	ERK,MAPK1_3	-	-
975	evm.model.Contig01024	0.893086	1.16918e-07	0.752279	0.00013019	3275.33	60 kDa SS-A/Ro ribonucleoprotein	TROVE2,SSA2	-	-
976	evm.model.Contig00147	0.868421	6.89699e-07	0.798834	2.40498e-05	3275.3	Ubiquitin carboxyl-terminal hydrolase CYLD [EC:3.4.19.12]	CYLD,USLP2	-	-
977	evm.model.Contig05983	0.854081	1.65654e-06	0.801078	2.19326e-05	3275.05	Protein FAM185A	FAM185A	-	-
978	evm.model.Contig09816	0.816494	1.12715e-05	0.683201	0.000899075	3274.94	-	Contig09816	-	-
979	evm.model.Contig04359	0.842592	3.13518e-06	0.84326	3.02518e-06	3274.79	Protein N-terminal glutamine amidohydrolase [EC:3.5.1.122]	NTAQ1	-	-
980	evm.model.Contig10603	0.860227	1.15134e-06	0.889206	1.58801e-07	3274.58	-	Contig10603	-	-
981	evm.model.Contig01176	0.839606	3.67043e-06	0.886616	1.93612e-07	3274.5	Neural cell adhesion molecule	NCAM,CD56	-	-
982	evm.model.Contig12315	0.821703	8.87614e-06	0.722683	0.000319021	3273.84	SHC-transforming protein 1	SHC1	-	-
983	evm.model.Contig08847	0.863608	9.3564e-07	0.781675	4.69551e-05	3273.57	Methionyl-tRNA formyltransferase [EC:2.1.2.9]	MTFMT,fmt	-	-
984	evm.model.Contig08208	0.856954	1.40038e-06	0.918928	1.06764e-08	3273.49	-	Contig08208	-	-
985	evm.model.Contig06325	0.893716	1.11123e-07	0.913688	1.83975e-08	3273.35	Ornithine decarboxylase antizyme 1	OAZ1	-	-
986	evm.model.Contig05028	0.91308	1.95534e-08	0.778464	5.28733e-05	3273.3	PHD finger protein 20	PHF20	-	-
987	evm.model.Contig03937	0.876348	4.06327e-07	0.878829	3.41766e-07	3273.29	-	Contig03937	-	-
988	evm.model.Contig12535	0.802667	2.05332e-05	0.703426	0.00053964	3272.94	Tumor suppressor p53-binding protein 1	TP53BP1,P202	-	-
989	evm.model.Contig04937	0.814839	1.21412e-05	0.736514	0.000212903	3272.55	Rab11 family-interacting protein 3/4	RAB11FIP3_4	-	-
990	evm.model.Contig02543	0.895747	9.41248e-08	0.887617	1.79426e-07	3272.4	CGMP-dependent protein kinase 1 [EC:2.7.11.12]	PRKG1	-	-
991	evm.model.Contig12912	0.800054	2.28779e-05	0.818515	1.02827e-05	3272.39	E3 ubiquitin-protein ligase mind-bomb [EC:2.3.2.27]	MIB	-	-
992	evm.model.Contig05927	0.896107	9.1364e-08	0.894241	1.06488e-07	3272.34	Leucine-rich repeat protein SHOC2	SHOC2,SUR8	-	-
993	evm.model.Contig03319	0.895709	9.44171e-08	0.719542	0.000348577	3272.2	Late secretory pathway protein AVL9 homolog	AVL9	-	-
994	evm.model.Contig12418	0.886377	1.97129e-07	0.867862	7.14989e-07	3271.03	Semaphorin 5	SEMA5	-	-
995	evm.model.Contig08854	0.89189	1.28643e-07	0.903085	5.01654e-08	3270.83	Rab family, other	RAB	-	-
996	evm.model.Contig02497	0.844538	2.82412e-06	0.883909	2.36968e-07	3269.56	Phosphoinositide-3-kinase, regulatory subunit 4 [EC:2.7.11.1]	PIK3R4,VPS15	-	-
997	evm.model.Contig07303	0.852906	1.7725e-06	0.926946	4.30857e-09	3269.06	Peroxisome-assembly ATPase [EC:3.6.4.7]	AFG1,LACE1	-	-
998	evm.model.Contig07802	0.909413	2.79753e-08	0.774727	6.05592e-05	3268.64	ATP-binding cassette sub-family G member 4	ABCG4	-	-
999	evm.model.Contig05165	0.825874	7.29012e-06	0.901759	5.64078e-08	3268.22	Down syndrome cell adhesion molecule-like protein Dscam2	DSCAM2	-	-
1000	evm.model.Contig05274	0.83872	3.84382e-06	0.907795	3.26096e-08	3268.21	-	Contig05274	-	-
1001	evm.model.Contig10148	0.879004	3.3758e-07	0.741515	0.00018283	3267.6	Protein FAM114A2	FAM114A2	-	-
1002	evm.model.Contig08645	0.835404	4.55773e-06	0.69965	0.000595429	3267.22	Protocadherin Fat 4	FAT4	-	-
1003	evm.model.Contig06250	0.850545	2.02719e-06	0.805494	1.82334e-05	3266.92	DNA topoisomerase 2-associated protein PAT1	PATL1,PAT1	-	-
1004	evm.model.Contig13686	0.853324	1.73047e-06	0.796177	2.6784e-05	3266.83	Protein phosphatase 1L [EC:3.1.3.16]	PPM1L,PP2CE	-	-
1005	evm.model.Contig00142	0.887736	1.77814e-07	0.899306	6.97815e-08	3266.54	Calcium-responsive transactivator	SS18L1	-	-
1006	evm.model.Contig01027	0.872109	5.41535e-07	0.828303	6.48495e-06	3266.18	E3 ubiquitin-protein ligase HERC2 [EC:2.3.2.26]	HERC2	-	-
1007	evm.model.Contig13029	0.87232	5.33985e-07	0.853132	1.74968e-06	3265.91	Poly [ADP-ribose] polymerase [EC:2.4.2.30]	PARP	-	-
1008	evm.model.Contig13629	0.815455	1.1811e-05	0.880073	3.12927e-07	3265.79	WD repeat-containing protein 47	WDR47	-	-
1009	evm.model.Contig13799	0.882341	2.65797e-07	0.840723	3.46154e-06	3265.75	Protein Smaug homolog 1	SAMD4A	-	-
1010	evm.model.Contig05996	0.873959	4.78352e-07	0.715937	0.000385342	3264.97	Transmembrane protein 201	TMEM201	-	-
1011	evm.model.Contig09549	0.81889	1.01075e-05	0.785712	4.03341e-05	3264.74	Ubiquitin carboxyl-terminal hydrolase 1 [EC:3.4.19.12]	USP1	-	-
1012	evm.model.Contig08323	0.912679	2.03498e-08	0.926605	4.48728e-09	3264.53	Probable serine incorporator	SERINC	-	-
1013	evm.model.Contig03387	0.879642	3.22682e-07	0.798059	2.48214e-05	3264.29	DNA helicase MCM9 [EC:3.6.4.12]	MCM9	-	-
1014	evm.model.Contig05406	0.838148	3.95948e-06	0.800114	2.28217e-05	3264.2	GATA-binding factor A	PNR	zf-GATA	-
1015	evm.model.Contig06655	0.882412	2.64425e-07	0.891923	1.28307e-07	3264.14	Sodium/potassium-transporting ATPase subunit beta	ATP1B,CD298	-	-
1016	evm.model.Contig01887	0.879917	3.16433e-07	0.686792	0.00082353	3263.84	N-acetylglucosamine-6-phosphate deacetylase [EC:3.5.1.25]	nagA,AMDHD2	-	-
1017	evm.model.Contig12508	0.892166	1.25848e-07	0.890545	1.4306e-07	3263.11	Aquaporin rerated protein, invertebrate	AQPN	-	-
1018	evm.model.Contig01708	0.881993	2.72602e-07	0.744738	0.000165438	3263.05	Putative oxidoreductase GLYR1 homolog	AAEL006684	-	-
1019	evm.model.Contig13996	0.890586	1.42596e-07	0.813905	1.26573e-05	3262.56	E3 ubiquitin-protein ligase KCMF1 [EC:2.3.2.27]	KCMF1,FIGC	-	-
1020	evm.model.Contig13434	0.865111	8.51731e-07	0.874013	4.76589e-07	3261.88	Ankyrin repeat domain-containing protein 50	ANKRD50	-	-
1021	evm.model.Contig05104	0.894906	1.00864e-07	0.842556	3.14126e-06	3261.87	WD repeat-containing protein 7	WDR7	-	-
1022	evm.model.Contig02772	0.840434	3.51452e-06	0.836844	4.23481e-06	3261.84	Histone-lysine N-methyltransferase MLL3 [EC:2.1.1.43]	MLL3	-	-
1023	evm.model.Contig04855	0.934198	1.72725e-09	0.859339	1.21477e-06	3261.81	Casein kinase 1, gamma [EC:2.7.11.1]	CSNK1G	-	-
1024	evm.model.Contig01886	0.830955	5.69546e-06	0.706108	0.000502772	3261.36	B-box type zinc finger protein ncl-1	NCL-1	-	-
1025	evm.model.Contig09895	0.833797	4.94346e-06	0.738377	0.000201238	3260.22	-	Contig09895	-	-
1026	evm.model.Contig03951	0.885227	2.14891e-07	0.663325	0.0014314	3259.99	Transcription initiation factor TFIID subunit 3	TAF3	-	-
1027	evm.model.Contig04109	0.826884	6.94539e-06	0.85094	1.98254e-06	3259.83	Probable palmitoyltransferase ZDHHC14	ZDHHC14	-	-
1028	evm.model.Contig07101	0.892495	1.22584e-07	0.73543	0.000219955	3259.55	Transcriptional regulator ATRX [EC:3.6.4.12]	ATRX	-	-
1029	evm.model.Contig09441	0.908142	3.15627e-08	0.75183	0.00013209	3259.49	Short coiled-coil protein	SCOC	-	-
1030	evm.model.Contig08268	0.808419	1.60918e-05	0.822365	8.60579e-06	3259.42	Cyclin-C	CCNC,SSN8	-	-
1031	evm.model.Contig09293	0.950539	1.4053e-10	0.825198	7.52916e-06	3259.2	Homeobox protein homothorax	HTH	Homeobox	-
1032	evm.model.Contig04091	0.887348	1.83153e-07	0.889257	1.58172e-07	3258.93	Prickle-like protein 3	PRICKLE3	-	-
1033	evm.model.Contig07094	0.83947	3.6966e-06	0.790571	3.34462e-05	3258.32	Janus kinase 2 [EC:2.7.10.2]	JAK2	-	-
1034	evm.model.Contig04952	0.83681	4.242e-06	0.725818	0.000291683	3257.02	Inositol monophosphatase 3 [EC:3.1.3.25 3.1.3.7]	IMPAD1,IMPA3	-	-
1035	evm.model.Contig11360	0.831976	5.41452e-06	0.814966	1.20726e-05	3257	-	Contig11360	-	-
1036	evm.model.Contig10343	0.858388	1.28606e-06	0.823012	8.34888e-06	3256.9	Regulatory factor X 1/2/3	RFX1_2_3	RFX	-
1037	evm.model.Contig07974	0.874804	4.517e-07	0.77209	6.65451e-05	3256.18	Serum response factor	SRF	-	-
1038	evm.model.Contig08305	0.860367	1.14165e-06	0.758273	0.000106968	3255.75	ATP-dependent RNA helicase DDX3X [EC:3.6.4.13]	DDX3X,bel	-	-
1039	evm.model.Contig11093	0.860605	1.12529e-06	0.828417	6.44933e-06	3255.55	Golgi apparatus protein 1	GLG1,ESL1	-	-
1040	evm.model.Contig05414	0.91746	1.24795e-08	0.919851	9.66448e-09	3255.22	RING finger protein unkempt	UNK	-	-
1041	evm.model.Contig01951	0.832207	5.35263e-06	0.856718	1.42005e-06	3254.34	ETS homologous factor	EHF	ETS	-
1042	evm.model.Contig12942	0.908638	3.01162e-08	0.753818	0.000123851	3254.3	Integrator complex subunit 2	INTS2	-	-
1043	evm.model.Contig02396	0.855109	1.56054e-06	0.831381	5.57685e-06	3254.1	Hermansky-Pudlak syndrome 4 protein	HPS4	-	-
1044	evm.model.Contig08752	0.808152	1.62776e-05	0.745525	0.000161412	3253.62	-	Contig08752	-	-
1045	evm.model.Contig14091	0.906467	3.69022e-08	0.853555	1.70762e-06	3253.4	Receptor expression-enhancing protein 1/2/3/4	REEP1_2_3_4	-	-
1046	evm.model.Contig05573	0.847101	2.45585e-06	0.858501	1.27741e-06	3253.07	-	Contig05573	-	-
1047	evm.model.Contig09817	0.820541	9.36786e-06	0.753039	0.000127026	3252.99	Neurotactin	NRT	-	-
1048	evm.model.Contig04357	0.847799	2.36315e-06	0.767078	7.93385e-05	3252.67	Protein N-terminal glutamine amidohydrolase [EC:3.5.1.122]	NTAQ1	-	-
1049	evm.model.Contig04457	0.87864	3.4636e-07	0.730425	0.000255147	3252.62	XK-related protein 4	XKR4	-	-
1050	evm.model.Contig09003	0.917033	1.30521e-08	0.766474	8.10145e-05	3252.44	Xaa-Pro aminopeptidase [EC:3.4.11.9]	pepP	-	-
1051	evm.model.Contig04565	0.833889	4.92062e-06	0.807333	1.68598e-05	3252.23	Hyperpolarization activated cyclic nucleotide-gated potassium channel 2	HCN2	-	-
1052	evm.model.Contig11107	0.811942	1.3805e-05	0.713195	0.000415472	3251.56	RB1-inducible coiled-coil protein 1	RB1CC1	-	-
1053	evm.model.Contig10881	0.895588	9.53694e-08	0.699789	0.000593283	3251.45	Tyrosine-protein phosphatase non-receptor type 1 [EC:3.1.3.48]	PTPN1,PTP1B	-	-
1054	evm.model.Contig07216	0.898074	7.74941e-08	0.837068	4.1862e-06	3251.33	Target of rapamycin complex 2 subunit MAPKAP1	MAPKAP1,SIN1	-	-
1055	evm.model.Contig01654	0.924599	5.67757e-09	0.820846	9.23647e-06	3251.32	Proline dehydrogenase [EC:1.5.-.-]	PRODH	-	-
1056	evm.model.Contig11639	0.815078	1.2012e-05	0.828223	6.5103e-06	3251.27	Signal peptide peptidase-like 3 [EC:3.4.23.-]	SPPL3	-	-
1057	evm.model.Contig03788	0.852981	1.76487e-06	0.895023	9.99046e-08	3251.24	FUN14 domain-containing protein 1	FUNDC1	-	-
1058	evm.model.Contig02276	0.843002	3.06731e-06	0.755877	0.000115785	3250.49	Ankyrin repeat domain-containing protein 13	ANKRD13	-	-
1059	evm.model.Contig10266	0.842507	3.1495e-06	0.745713	0.000160464	3250.38	HIG1 domain family member 1C	HIGD1C	-	-
1060	evm.model.Contig00992	0.850597	2.02123e-06	0.837643	4.0643e-06	3250.26	DNA polymerase epsilon subunit 1 [EC:2.7.7.7]	POLE	-	-
1061	evm.model.Contig10167	0.817042	1.09953e-05	0.852812	1.78213e-06	3250.2	Ubiquitin carboxyl-terminal hydrolase 35/38 [EC:3.4.19.12]	USP35_38	-	-
1062	evm.model.Contig14032	0.913427	1.88848e-08	0.812563	1.34328e-05	3250.18	Structural maintenance of chromosomes protein 5	SMC5	-	-
1063	evm.model.Contig13075	0.811068	1.43441e-05	0.722851	0.000317502	3249.96	S1 RNA-binding domain-containing protein 1	SRBD1	-	-
1064	evm.model.Contig02858	0.885443	2.11449e-07	0.880247	3.09066e-07	3249.93	Uncharacterized protein	K06975	-	-
1065	evm.model.Contig08484	0.868612	6.81236e-07	0.922568	7.15786e-09	3249.92	Solute carrier family 29 (equilibrative nucleoside transporter), member 1/2/3	SLC29A1_2_3,ENT1_2_3	-	-
1066	evm.model.Contig13060	0.858829	1.25252e-06	0.869505	6.42851e-07	3249.28	Solute carrier family 41	SLC41A	-	-
1067	evm.model.Contig06638	0.813362	1.29663e-05	0.696372	0.000647746	3248.42	Kinesin family member 4/21/27	KIF4_21_27	-	-
1068	evm.model.Contig06419	0.915719	1.49616e-08	0.785362	4.08733e-05	3248.39	Ankyrin repeat domain-containing protein 11/12	ANKRD11_12	-	-
1069	evm.model.Contig13245	0.852681	1.79547e-06	0.915	1.61071e-08	3247.99	Transcription initiation factor TFIID subunit 4	TAF4	-	-
1070	evm.model.Contig04910	0.912207	2.13235e-08	0.775059	5.98398e-05	3247.94	ATP-dependent RNA helicase A [EC:3.6.4.13]	DHX9	-	-
1071	evm.model.Contig09261	0.854737	1.59467e-06	0.906941	3.53154e-08	3246.84	Kindlin 2	FERMT2,KIND2	-	-
1072	evm.model.Contig00078	0.827826	6.63675e-06	0.840551	3.4931e-06	3246.7	PQ-loop repeat-containing protein 1	PQLC1	-	-
1073	evm.model.Contig00852	0.862106	1.02666e-06	0.761132	9.72118e-05	3246.31	-	Contig00852	-	-
1074	evm.model.Contig01538	0.852397	1.82492e-06	0.803731	1.96396e-05	3246.29	Ankyrin-3	ANK3	-	-
1075	evm.model.Contig10926	0.921282	8.26137e-09	0.863372	9.49469e-07	3245.93	Serine/threonine-protein phosphatase 2B regulatory subunit	PPP3R,CNB	-	-
1076	evm.model.Contig00540	0.851181	1.95567e-06	0.812478	1.34833e-05	3245.76	Sn1-specific diacylglycerol lipase [EC:3.1.1.-]	DAGL	-	-
1077	evm.model.Contig08228	0.848519	2.27065e-06	0.901502	5.76959e-08	3245.58	CAMP response element-binding protein, invertebrate	CREBN	TF_bZIP	-
1078	evm.model.Contig08734	0.829581	6.09338e-06	0.815492	1.17913e-05	3245.57	DNA ligase 4 [EC:6.5.1.1]	LIG4,DNL4	-	-
1079	evm.model.Contig04862	0.82763	6.69994e-06	0.84672	2.50783e-06	3245.5	-	Contig04862	-	-
1080	evm.model.Contig05854	0.853464	1.71657e-06	0.823497	8.16037e-06	3245.42	-	Contig05854	-	-
1081	evm.model.Contig07693	0.905067	4.19619e-08	0.922718	7.03753e-09	3245.28	Small integral membrane protein 14	SMIM14	-	-
1082	evm.model.Contig05763	0.824619	7.73913e-06	0.839435	3.70328e-06	3245.01	Cysteine and histidine-rich protein 1 homolog	CG32486	-	-
1083	evm.model.Contig02917	0.850138	2.07414e-06	0.80774	1.65687e-05	3243.8	Homeobox protein Nkx-2.3	NKX2-3	-	-
1084	evm.model.Contig04962	0.825525	7.41264e-06	0.889432	1.56043e-07	3242.96	Uridine kinase [EC:2.7.1.48]	udk,UCK	-	-
1085	evm.model.Contig13684	0.928701	3.4843e-09	0.833478	5.02346e-06	3242.95	Solute carrier family 25 (mitochondrial carrier), member 14/30	SLC25A14_30	-	-
1086	evm.model.Contig04549	0.876186	4.10893e-07	0.797715	2.51704e-05	3242.58	Cyclin G-associated kinase [EC:2.7.11.1]	GAK	-	-
1087	evm.model.Contig05267	0.831173	5.63449e-06	0.91042	2.53929e-08	3242.18	Protein GDAP2 homolog	CG18812	-	-
1088	evm.model.Contig13234	0.901674	5.68302e-08	0.758568	0.000105924	3242.03	1D-myo-inositol-triphosphate 3-kinase [EC:2.7.1.127]	ITPK	-	-
1089	evm.model.Contig06353	0.894504	1.04231e-07	0.757807	0.000108637	3241.46	TAK1-binding protein 2	MAP3K7IP2,TAB2	-	-
1090	evm.model.Contig07327	0.886527	1.94919e-07	0.880546	3.02549e-07	3240.95	Calcium uniporter protein, mitochondrial	MCU	-	-
1091	evm.model.Contig09270	0.882998	2.53375e-07	0.82527	7.50322e-06	3240.76	Zinc finger FYVE domain-containing protein 26	ZFYVE26	-	-
1092	evm.model.Contig02125	0.851558	1.91427e-06	0.849126	2.19512e-06	3240.53	Nuclear pore complex protein Nup62	NUP62,NSP1	-	-
1093	evm.model.Contig05092	0.855447	1.53003e-06	0.840073	3.58175e-06	3239.45	1-phosphatidylinositol-4-phosphate 5-kinase [EC:2.7.1.68]	PIP5K	-	-
1094	evm.model.Contig09987	0.812529	1.34531e-05	0.806804	1.72451e-05	3239.36	-	Contig09987	-	-
1095	evm.model.Contig04051	0.881604	2.80381e-07	0.836084	4.40269e-06	3239.08	Exocyst complex component 8	EXOC8,SEC84	-	-
1096	evm.model.Contig09935	0.871461	5.6535e-07	0.830939	5.70004e-06	3239.05	Membrane-bound transcription factor site-1 protease [EC:3.4.21.112]	MBTPS1	-	-
1097	evm.model.Contig10770	0.896796	8.62725e-08	0.797121	2.57832e-05	3238.49	Autophagy-related protein 13	ATG13	-	-
1098	evm.model.Contig05608	0.814038	1.25829e-05	0.68496	0.000861372	3238.43	F-box and leucine-rich repeat protein 7	FBXL7	-	-
1099	evm.model.Contig01470	0.891911	1.28426e-07	0.901139	5.95552e-08	3238.16	Elongation of very long chain fatty acids protein AAEL008004	AAEL008004	-	-
1100	evm.model.Contig06988	0.849793	2.11476e-06	0.731702	0.000245741	3237.1	ATP-binding cassette sub-family G member 4	ABCG4	-	-
1101	evm.model.Contig03351	0.858885	1.24833e-06	0.781587	4.71097e-05	3236.91	Store-operated calcium entry regulator STIMATE	TMEM110	-	-
1102	evm.model.Contig09229	0.887266	1.84293e-07	0.706607	0.000496147	3236.85	Bromodomain adjacent to zinc finger domain protein 1A	BAZ1A,ACF1	-	-
1103	evm.model.Contig11583	0.81947	9.84242e-06	0.882197	2.68606e-07	3236.79	Numb	NUMBL	-	-
1104	evm.model.Contig12802	0.837599	4.07352e-06	0.868358	6.92525e-07	3236.56	Hypoxia-inducible factor 1 alpha	HIF1A	-	-
1105	evm.model.Contig05510	0.873826	4.82655e-07	0.84079	3.44938e-06	3234.97	Ras-related C3 botulinum toxin substrate 1	RAC1	-	-
1106	evm.model.Contig11771	0.894991	1.00162e-07	0.900628	6.22671e-08	3234.01	Solute carrier family 36 (proton-coupled amino acid transporter)	SLC36A,PAT	-	-
1107	evm.model.Contig07166	0.818295	1.03866e-05	0.803727	1.96429e-05	3233.24	DNA damage-regulated autophagy modulator protein 2	DRAM2	-	-
1108	evm.model.Contig13375	0.878203	3.5715e-07	0.733264	0.000234638	3232.78	Sorting nexin-25	SNX25,MDM1	-	-
1109	evm.model.Contig06677	0.821515	8.95425e-06	0.743211	0.000173491	3232.34	Ribosomal protein S6 kinase alpha-5 [EC:2.7.11.1]	RPS6KA5,MSK1	-	-
1110	evm.model.Contig08471	0.907216	3.44238e-08	0.803968	1.94455e-05	3231.67	Serine/threonine-protein kinase NIM1 [EC:2.7.11.1]	NIM1	-	-
1111	evm.model.Contig01909	0.888892	1.62696e-07	0.853291	1.73372e-06	3231.58	Homeobox protein cut-like	CUTL	CUT	-
1112	evm.model.Contig02590	0.838142	3.96075e-06	0.832225	5.34787e-06	3231.54	XK-related protein 6	XKR6	-	-
1113	evm.model.Contig12431	0.871546	5.62188e-07	0.753549	0.000124938	3231.39	RNA exonuclease 1 [EC:3.1.-.-]	REX1,REXO1,RNH70	-	-
1114	evm.model.Contig07396	0.918034	1.17452e-08	0.829136	6.22747e-06	3231.33	Tyrosine kinase receptor Cad96Ca	CAD96CA	-	-
1115	evm.model.Contig06811	0.925934	4.85846e-09	0.839719	3.64876e-06	3231.25	3-phosphoinositide dependent protein kinase-1 [EC:2.7.11.1]	PDPK1	-	-
1116	evm.model.Contig00974	0.857198	1.38035e-06	0.889441	1.55929e-07	3230.97	Ovochymase-1	OVCH1	-	-
1117	evm.model.Contig07946	0.877753	3.68573e-07	0.825608	7.38321e-06	3230.08	MFS transporter, ceroid-lipofuscinosis neuronal protein 7	MSFD8,CLN7	-	-
1118	evm.model.Contig13587	0.881486	2.82776e-07	0.862974	9.73196e-07	3229.8	Ubiquitin-conjugating enzyme E2 M	UBE2M,UBC12	-	-
1119	evm.model.Contig03357	0.930073	2.94015e-09	0.895397	9.68823e-08	3229.77	Fyn-related kinase [EC:2.7.10.2]	FRK,PTK5	-	-
1120	evm.model.Contig08899	0.870982	5.83525e-07	0.815439	1.18196e-05	3229.68	Epsin	EPN	-	-
1121	evm.model.Contig10023	0.867068	7.52317e-07	0.91719	1.28386e-08	3228.84	Carboxypeptidase D [EC:3.4.17.22]	CPD	-	-
1122	evm.model.Contig08392	0.801281	2.17495e-05	0.816282	1.13794e-05	3228.72	Solute carrier family 9 (sodium/hydrogen exchanger), member 8	SLC9A8,NHE8	-	-
1123	evm.model.Contig13078	0.852927	1.77038e-06	0.952153	1.04884e-10	3228.28	Receptor-type tyrosine-protein phosphatase N [EC:3.1.3.48]	PTPRN	-	-
1124	evm.model.Contig01232	0.866255	7.92304e-07	0.711653	0.00043327	3227.88	RING finger protein 157	RNF157	-	-
1125	evm.model.Contig10807	0.848609	2.25929e-06	0.83271	5.22031e-06	3227.78	Reticulon-4-interacting protein 1, mitochondrial	RTN4IP1	-	-
1126	evm.model.Contig02187	0.838441	3.89991e-06	0.823741	8.0674e-06	3227.58	Early growth response protein 3	EGR3	zf-C2H2	-
1127	evm.model.Contig06458	0.868442	6.88766e-07	0.748139	0.000148641	3226.81	Amyloid beta A4 protein	APP	-	-
1128	evm.model.Contig12205	0.819914	9.64302e-06	0.830625	5.78893e-06	3226.48	15-hydroxyprostaglandin dehydrogenase (NAD) [EC:1.1.1.141]	HPGD	-	-
1129	evm.model.Contig08586	0.800829	2.21594e-05	0.850458	2.03716e-06	3226.3	Docking protein 2	DOK2	-	-
1130	evm.model.Contig00109	0.895299	9.76647e-08	0.905731	3.94929e-08	3225.81	Longitudinals lacking protein-like	LOLAL	ZBTB	-
1131	evm.model.Contig10845	0.907268	3.4256e-08	0.933694	1.84665e-09	3225.61	Solute carrier family 27 (fatty acid transporter), member 1/4 [EC:6.2.1.-]	SLC27A1_4,FATP1,FATP4	-	-
1132	evm.model.Contig04535	0.839385	3.71307e-06	0.839606	3.67052e-06	3224.15	Rho-related GTP-binding protein RhoU	RHOU	-	-
1133	evm.model.Contig05784	0.853014	1.76153e-06	0.841324	3.35345e-06	3224.01	Dyslexia-associated protein KIAA0319	KIAA0319	-	-
1134	evm.model.Contig02096	0.896384	8.9285e-08	0.792985	3.04202e-05	3223.14	Protein windpipe	WDP	-	-
1135	evm.model.Contig03947	0.887816	1.76729e-07	0.746584	0.000156132	3223.14	Fibroblast growth factor receptor homolog 1	HTL	-	-
1136	evm.model.Contig10649	0.861702	1.05241e-06	0.760655	9.87826e-05	3222.93	Nuclear transcription factor Y, gamma	NFYC	NF-YC	-
1137	evm.model.Contig12696	0.826448	7.09237e-06	0.762269	9.35476e-05	3222.29	Sorting nexin-16	SNX16	-	-
1138	evm.model.Contig13520	0.853353	1.72756e-06	0.798156	2.47239e-05	3221.93	Nuclear pore complex protein Nup153	NUP153	-	-
1139	evm.model.Contig13834	0.877972	3.62979e-07	0.789908	3.43204e-05	3221.52	Mitochondrial genome maintenance exonuclease 1 [EC:3.1.-.-]	MGME1,DDK1	-	-
1140	evm.model.Contig07793	0.911945	2.1881e-08	0.942991	4.90737e-10	3220.79	Disintegrin and metalloproteinase domain-containing protein 10 [EC:3.4.24.81]	ADAM10,CD156c	-	-
1141	evm.model.Contig11515	0.893712	1.11154e-07	0.862252	1.01751e-06	3220.56	Disco-interacting protein 2	DIP2	-	-
1142	evm.model.Contig07374	0.880427	3.0512e-07	0.758019	0.000107877	3220.01	3'(2'), 5'-bisphosphate nucleotidase [EC:3.1.3.7]	cysQ,MET22,BPNT1	-	-
1143	evm.model.Contig04608	0.862637	9.93664e-07	0.823189	8.27974e-06	3219.64	-	Contig04608	-	-
1144	evm.model.Contig12811	0.907059	3.49327e-08	0.73987	0.000192289	3219.01	Centrosomal and chromosomal factor	CORTO	-	-
1145	evm.model.Contig10457	0.859762	1.1842e-06	0.807567	1.66915e-05	3218.78	DnaJ homolog subfamily C member 3	DNAJC3	-	-
1146	evm.model.Contig05836	0.865519	8.30074e-07	0.767169	7.90899e-05	3217.83	-	Contig05836	-	-
1147	evm.model.Contig07968	0.836404	4.33135e-06	0.815913	1.15701e-05	3217.82	S2P endopeptidase [EC:3.4.24.85]	MBTPS2	-	-
1148	evm.model.Contig13618	0.852142	1.85171e-06	0.75219	0.000130566	3217.4	Receptor-mediated endocytosis protein 6 homolog	CG1657	-	-
1149	evm.model.Contig01547	0.83837	3.91435e-06	0.891009	1.37936e-07	3216.87	EH domain-binding protein 1	EHBP1	-	-
1150	evm.model.Contig07233	0.823361	8.21289e-06	0.774631	6.07679e-05	3216.49	ATP-binding cassette sub-family A member 1	ABCA1	-	-
1151	evm.model.Contig02162	0.848202	2.31094e-06	0.854135	1.65135e-06	3216.06	MFS transporter, FLVCR family, feline leukemia virus subgroup C receptor-related protein	FLVCR,SLC49A1_2	-	-
1152	evm.model.Contig06410	0.906862	3.55754e-08	0.889355	1.56974e-07	3215.44	C2 domain-containing protein 5	C2CD5	-	-
1153	evm.model.Contig07513	0.905617	3.9908e-08	0.859339	1.21476e-06	3214.25	Inositol 1,4,5-triphosphate receptor type 1	ITPR1	-	-
1154	evm.model.Contig04817	0.843548	2.97892e-06	0.699294	0.000600932	3213.7	Myc proto-oncogene protein	MYC	bHLH	-
1155	evm.model.Contig06393	0.896748	8.66224e-08	0.8426	3.1338e-06	3213.67	EH domain-containing protein 1	EHD1	-	-
1156	evm.model.Contig13820	0.936146	1.32762e-09	0.847827	2.35949e-06	3213.05	Mediator of DNA damage checkpoint protein 1	MDC1	-	-
1157	evm.model.Contig12094	0.848497	2.27344e-06	0.840077	3.58112e-06	3212.33	Mitogen-activated protein kinase kinase 4 [EC:2.7.12.2]	MAP2K4,MKK4	-	-
1158	evm.model.Contig10518	0.838439	3.90033e-06	0.747683	0.000150805	3212.17	Poly(ADP-ribose) glycohydrolase 1	PARG1	-	-
1159	evm.model.Contig10827	0.867703	7.22332e-07	0.903828	4.69401e-08	3212.1	Caspase 7 [EC:3.4.22.60]	CASP7	-	-
1160	evm.model.Contig00469	0.819357	9.89366e-06	0.864583	8.80394e-07	3212.09	Solute carrier family 6 (neurotransmitter transporter), invertebrate	SLC6AN	-	-
1161	evm.model.Contig02190	0.863691	9.30825e-07	0.848456	2.2786e-06	3211.84	Nuclear receptor-binding factor 2	NRBF2	-	-
1162	evm.model.Contig11765	0.803478	1.98485e-05	0.723499	0.000311704	3211.55	Protein NDRG3	NDRG3	-	-
1163	evm.model.Contig13403	0.934711	1.61288e-09	0.916009	1.45195e-08	3210.68	P protein	OCA2	-	-
1164	evm.model.Contig10858	0.842615	3.13143e-06	0.892562	1.21928e-07	3210.44	-	Contig10858	-	-
1165	evm.model.Contig04525	0.807092	1.70346e-05	0.760778	9.83752e-05	3210.25	RAD54-like protein 2 [EC:3.6.4.12]	RAD54L2	-	-
1166	evm.model.Contig05330	0.892285	1.24665e-07	0.710491	0.000447114	3209.84	Transcriptional regulator ATRX	ATRX	-	-
1167	evm.model.Contig06003	0.911776	2.22483e-08	0.821317	9.03713e-06	3208.82	Peroxisomal membrane protein 2	PXMP2,PMP22	-	-
1168	evm.model.Contig07723	0.803758	1.96174e-05	0.604666	0.00473956	3208.48	SERTA domain-containing protein 2	SERTAD2	-	-
1169	evm.model.Contig07921	0.872472	5.2858e-07	0.739764	0.000192914	3207.65	Disintegrin and metalloproteinase domain-containing protein 9	ADAM9	-	-
1170	evm.model.Contig10530	0.885921	2.04012e-07	0.785808	4.01867e-05	3207.29	X-linked retinitis pigmentosa GTPase regulator homolog	GLO-4	-	-
1171	evm.model.Contig01557	0.83929	3.73149e-06	0.82921	6.20505e-06	3207.09	M7GpppX diphosphatase [EC:3.6.1.59]	DCPS,DCS	-	-
1172	evm.model.Contig06485	0.849774	2.11705e-06	0.756977	0.000111664	3207.01	Pecanex-like protein 1	PCNX	-	-
1173	evm.model.Contig11975	0.86598	8.06255e-07	0.914872	1.63192e-08	3206.35	Tensin	TNS	-	-
1174	evm.model.Contig09114	0.898324	7.58733e-08	0.793278	3.00694e-05	3205.48	WD repeat-containing protein 59	WDR59	-	-
1175	evm.model.Contig07798	0.886461	1.95886e-07	0.801781	2.13033e-05	3204.71	ATP-binding cassette sub-family G member 1	ABCG1	-	-
1176	evm.model.Contig11520	0.878875	3.40661e-07	0.891218	1.35678e-07	3203.92	MAP kinase interacting serine/threonine kinase [EC:2.7.11.1]	MKNK,MNK	-	-
1177	evm.model.Contig01448	0.838472	3.89365e-06	0.827541	6.72879e-06	3203.46	Peroxin-7	PEX7,PTS2R	-	-
1178	evm.model.Contig14076	0.877997	3.62333e-07	0.810458	1.47314e-05	3202.63	Autophagy-related protein 9	ATG9	-	-
1179	evm.model.Contig08143	0.879166	3.33736e-07	0.811967	1.37898e-05	3202.56	Fused [EC:2.7.11.1]	FU	-	-
1180	evm.model.Contig04380	0.887237	1.84707e-07	0.717833	0.000365618	3202.09	Zinc finger Ran-binding domain-containing protein 2	ZRANB2	-	-
1181	evm.model.Contig05765	0.857179	1.38192e-06	0.919534	1.00024e-08	3201.91	Hepatocyte nuclear factor 4	NR2A4,Hnf4	RXR-like	-
1182	evm.model.Contig01924	0.819001	1.00565e-05	0.805075	1.85594e-05	3201.23	Phosphorylase kinase gamma subunit [EC:2.7.11.19]	PHKG	-	-
1183	evm.model.Contig01187	0.915732	1.49406e-08	0.889265	1.58077e-07	3201.14	Annexin A7/11	ANXA7_11	-	-
1184	evm.model.Contig13830	0.924542	5.71487e-09	0.855448	1.52998e-06	3200.91	-	Contig13830	-	-
1185	evm.model.Contig13109	0.887567	1.8012e-07	0.782985	4.47106e-05	3200.88	TOX high mobility group box family member 3	TOX3	HMG	-
1186	evm.model.Contig11428	0.800319	2.26305e-05	0.796185	2.67747e-05	3199.86	P21-activated kinase 1 [EC:2.7.11.1]	PAK1	-	-
1187	evm.model.Contig13250	0.895717	9.43569e-08	0.869031	6.62978e-07	3199.72	Zyg-11 protein homolog	ZYG11	-	-
1188	evm.model.Contig05313	0.905693	3.96311e-08	0.94105	6.58515e-10	3199.55	Neurogenic protein mastermind	MAM	-	-
1189	evm.model.Contig12250	0.813277	1.30154e-05	0.738478	0.000200622	3199.32	Solute carrier family 39 (zinc transporter), member 11	SLC39A11,ZIP11	-	-
1190	evm.model.Contig08415	0.865591	8.26352e-07	0.830992	5.68497e-06	3198.7	Solute carrier family 29 (equilibrative nucleoside transporter), member 1/2/3	SLC29A1_2_3,ENT1_2_3	-	-
1191	evm.model.Contig06728	0.830531	5.81593e-06	0.880404	3.05622e-07	3198.3	Peptidyl-dipeptidase A [EC:3.4.15.1]	ACE,CD143	-	-
1192	evm.model.Contig05101	0.875549	4.2927e-07	0.738327	0.000201543	3198.25	Dymeclin	CG8230	-	-
1193	evm.model.Contig04895	0.839066	3.77528e-06	0.850182	2.06903e-06	3198.05	Keren	KRN	-	-
1194	evm.model.Contig05489	0.873274	5.00939e-07	0.667422	0.00130415	3197.63	Rap guanine nucleotide exchange factor 2	RAPGEF2,PDZGEF1	-	-
1195	evm.model.Contig08046	0.848588	2.26191e-06	0.855556	1.52038e-06	3197.09	Set1/Ash2 histone methyltransferase complex subunit ASH2	ASH2	-	-
1196	evm.model.Contig10345	0.870287	6.10807e-07	0.738261	0.000201949	3196.92	-	Contig10345	-	-
1197	evm.model.Contig13440	0.84994	2.09741e-06	0.866988	7.56194e-07	3196.91	-	Contig13440	-	-
1198	evm.model.Contig03433	0.847757	2.36852e-06	0.885831	2.05394e-07	3196.74	Oxysterol-binding protein-related protein 1/2	OSBPL1_2,ORP1_2	-	-
1199	evm.model.Contig04308	0.875292	4.36889e-07	0.845853	2.62961e-06	3196.37	Formin-binding protein 1	FNBP1	-	-
1200	evm.model.Contig01072	0.929728	3.0695e-09	0.933482	1.89897e-09	3195.99	Lysyl oxidase homolog 4	LOXL4	-	-
1201	evm.model.Contig10739	0.871743	5.54879e-07	0.791899	3.17506e-05	3195.94	Zinc finger protein 700	ZNF700	zf-C2H2	-
1202	evm.model.Contig10393	0.874963	4.46816e-07	0.682434	0.000915934	3195.49	Peroxin-1	PEX1	-	-
1203	evm.model.Contig10129	0.875411	4.33362e-07	0.797772	2.51118e-05	3195.49	-	Contig10129	-	-
1204	evm.model.Contig09787	0.888075	1.7326e-07	0.862938	9.75354e-07	3195.26	Methylenetetrahydrofolate reductase (NADPH) [EC:1.5.1.20]	metF,MTHFR	-	-
1205	evm.model.Contig04239	0.892078	1.26731e-07	0.867828	7.16558e-07	3195.16	Uncharacterized protein B0303.7	B0303.7	-	-
1206	evm.model.Contig02657	0.807492	1.67456e-05	0.839111	3.76638e-06	3195.1	Cohesin complex subunit SA-1/2	STAG1_2,SCC3,IRR1	-	-
1207	evm.model.Contig04710	0.872411	5.30763e-07	0.904853	4.27885e-08	3194.99	H/ACA ribonucleoprotein complex non-core subunit NAF1	NAF1	-	-
1208	evm.model.Contig11693	0.870148	6.16406e-07	0.742389	0.000177966	3194.85	ER degradation enhancer, mannosidase alpha-like 3	EDEM3	-	-
1209	evm.model.Contig10573	0.862856	9.80268e-07	0.751509	0.000133465	3192.75	Nck-associated protein 5	NCKAP5	-	-
1210	evm.model.Contig11470	0.868149	7.01888e-07	0.928795	3.44447e-09	3192.75	Endoribonuclease Dicer [EC:3.1.26.-]	DICER1,DCR1	-	-
1211	evm.model.Contig10263	0.849425	2.15874e-06	0.837122	4.17466e-06	3192.71	Dally	DALLY	-	-
1212	evm.model.Contig07408	0.849567	2.14166e-06	0.689144	0.00077703	3192.65	Dual specificity tyrosine-phosphorylation-regulated kinase 2/3/4 [EC:2.7.12.1]	DYRK2_3_4	-	-
1213	evm.model.Contig05270	0.841201	3.37536e-06	0.837475	4.09953e-06	3192.41	Transcriptional enhancer factor	TEAD	TEA	-
1214	evm.model.Contig11156	0.852019	1.86473e-06	0.789561	3.47874e-05	3192.11	Cyclic AMP-responsive element-binding protein 3	CREB3	TF_bZIP	-
1215	evm.model.Contig09737	0.85239	1.82567e-06	0.742136	0.000179358	3191.54	Hairless	HAIRLESS	-	-
1216	evm.model.Contig01344	0.898188	7.67476e-08	0.867994	7.08952e-07	3190.98	Catenin alpha	CTNNA	-	-
1217	evm.model.Contig13606	0.866786	7.65994e-07	0.720427	0.000340025	3190.05	Pre-mRNA-splicing factor 38B	PRPF38B	-	-
1218	evm.model.Contig05616	0.892357	1.23948e-07	0.929595	3.12068e-09	3189.92	All-trans-retinol dehydrogenase (NAD+) [EC:1.1.1.105]	SDR16C5	-	-
1219	evm.model.Contig07846	0.897091	8.41741e-08	0.826961	6.9195e-06	3189.8	-	Contig07846	-	-
1220	evm.model.Contig01170	0.820951	9.19188e-06	0.862302	1.01434e-06	3189.36	Actinin alpha 1/4	ACTN1_4	-	-
1221	evm.model.Contig13015	0.824286	7.86194e-06	0.899539	6.84055e-08	3189.23	E3 ubiquitin-protein ligase MARCH1/8 [EC:2.3.2.27]	MARCH1_8	-	-
1222	evm.model.Contig03925	0.85353	1.71004e-06	0.781906	4.65533e-05	3188.91	Delta	DLL	-	-
1223	evm.model.Contig04999	0.814522	1.23145e-05	0.820199	9.51732e-06	3188.74	Protein inscuteable homolog	INSC	-	-
1224	evm.model.Contig08483	0.865669	8.22265e-07	0.802756	2.04574e-05	3187.55	Kelch domain-containing protein 3	KLHDC3	-	-
1225	evm.model.Contig13974	0.878643	3.46279e-07	0.77752	5.47305e-05	3187.53	Tight junction protein 1	TJP1,ZO1	-	-
1226	evm.model.Contig05324	0.910126	2.61244e-08	0.851791	1.8891e-06	3187.34	Phospholipid-translocating ATPase [EC:7.6.2.1]	E7.6.2.1	-	-
1227	evm.model.Contig07658	0.887486	1.81238e-07	0.722263	0.000322849	3187.15	-	Contig07658	-	-
1228	evm.model.Contig01853	0.889711	1.52691e-07	0.841966	3.2414e-06	3187.07	Coiled-coil domain-containing protein 93	CCDC93	-	-
1229	evm.model.Contig01029	0.913271	1.91832e-08	0.922453	7.25108e-09	3186.75	Cyclic AMP-dependent transcription factor ATF-6 alpha	ATF6A	TF_bZIP	-
1230	evm.model.Contig09647	0.839723	3.648e-06	0.834479	4.7764e-06	3186.71	Intersectin	ITSN	-	-
1231	evm.model.Contig04753	0.894645	1.03039e-07	0.801105	2.19088e-05	3186.12	Serine/threonine-protein phosphatase 2A catalytic subunit [EC:3.1.3.16]	PPP2C	-	-
1232	evm.model.Contig00533	0.835298	4.58238e-06	0.757887	0.00010835	3185.92	Adenylate cyclase 1 [EC:4.6.1.1]	ADCY1	-	-
1233	evm.model.Contig01923	0.874234	4.69526e-07	0.700518	0.000582182	3185.77	MAX-binding protein	MNT,ROX	-	-
1234	evm.model.Contig05682	0.921384	8.16922e-09	0.848644	2.25496e-06	3185.66	Protocadherin-15	PCDH15,USH1F	-	-
1235	evm.model.Contig02680	0.896573	8.78923e-08	0.870039	6.20825e-07	3184.91	Ancient ubiquitous protein 1	AUP1	-	-
1236	evm.model.Contig00812	0.888124	1.72604e-07	0.731992	0.000243642	3184.51	-	Contig00812	-	-
1237	evm.model.Contig03833	0.822944	8.3754e-06	0.813171	1.30765e-05	3184.23	HEAT repeat-containing protein 6	HEATR6	-	-
1238	evm.model.Contig13014	0.888864	1.6305e-07	0.777599	5.45717e-05	3183.97	-	Contig13014	-	-
1239	evm.model.Contig07691	0.872487	5.28058e-07	0.753263	0.000126105	3182.69	Cytosolic nonspecific dipeptidase [EC:3.4.13.18]	CNDP2	-	-
1240	evm.model.Contig11714	0.86669	7.70695e-07	0.699252	0.000601578	3181.93	Endoribonuclease Dicer [EC:3.1.26.-]	DICER1,DCR1	-	-
1241	evm.model.Contig07299	0.838422	3.90376e-06	0.782874	4.48966e-05	3181.77	Protein abrupt	AB	ZBTB	-
1242	evm.model.Contig01731	0.855837	1.49554e-06	0.842155	3.20906e-06	3180.22	-	Contig01731	-	-
1243	evm.model.Contig03169	0.826666	7.01866e-06	0.829674	6.0657e-06	3180.09	ATP-binding cassette, subfamily C (CFTR/MRP), member 1 [EC:7.6.2.3]	ABCC1	-	-
1244	evm.model.Contig00182	0.832928	5.16375e-06	0.777596	5.45793e-05	3180.09	Sterile alpha motif domain-containing protein 7	SAMD7	-	-
1245	evm.model.Contig07370	0.871981	5.46188e-07	0.761054	9.74678e-05	3179.64	RNA-binding protein 1	RBP1	-	-
1246	evm.model.Contig02714	0.905682	3.96681e-08	0.741373	0.000183629	3179.41	E3 ubiquitin-protein ligase RNF139 [EC:2.3.2.27]	RNF139,TRC8	-	-
1247	evm.model.Contig13835	0.848412	2.28423e-06	0.853308	1.73202e-06	3178.74	Connectin	CON	-	-
1248	evm.model.Contig06802	0.860397	1.13954e-06	0.748806	0.000145524	3177.88	Xeroderma pigmentosum group C-complementing protein	XPC	-	-
1249	evm.model.Contig11905	0.894708	1.02513e-07	0.764577	8.64778e-05	3177.6	Phosphatidylserine synthase 1 [EC:2.7.8.-]	PTDSS1	-	-
1250	evm.model.Contig01350	0.921312	8.23464e-09	0.857339	1.36882e-06	3177.21	-	Contig01350	-	-
1251	evm.model.Contig13481	0.841526	3.31783e-06	0.721789	0.00032721	3176.89	Ras-responsive element-binding protein 1	RREB1	zf-C2H2	-
1252	evm.model.Contig12898	0.854962	1.57394e-06	0.898268	7.6233e-08	3176.87	TBC1 domain family member 8/9	TBC1D8_9	-	-
1253	evm.model.Contig11624	0.890715	1.41158e-07	0.844562	2.82055e-06	3176.05	Abhydrolase domain-containing protein 16A	ABHD16A	-	-
1254	evm.model.Contig00431	0.804995	1.86219e-05	0.906432	3.70221e-08	3175.92	Solute carrier family 25 (mitochondrial aspartate/glutamate transporter), member 12/13	SLC25A12_13,AGC	-	-
1255	evm.model.Contig03229	0.851811	1.88691e-06	0.870035	6.21009e-07	3175.55	Zinc finger homeobox protein 1/2	ZEB1_2	zf-C2H2	-
1256	evm.model.Contig11008	0.86028	1.14771e-06	0.892814	1.19491e-07	3174.92	5'-AMP-activated protein kinase, regulatory gamma subunit	PRKAG	-	-
1257	evm.model.Contig12800	0.838616	3.86468e-06	0.804729	1.88323e-05	3174.72	Forkhead box protein A2, hepatocyte nuclear factor 3-beta	FOXA2,HNF3B	Fork head	-
1258	evm.model.Contig11651	0.898538	7.45048e-08	0.861001	1.09851e-06	3173.95	Serine/threonine kinase 38 [EC:2.7.11.1]	STK38,NDR	-	-
1259	evm.model.Contig07148	0.8485	2.27305e-06	0.825093	7.56679e-06	3172.15	Zinc finger protein 583	ZNF583	zf-C2H2	-
1260	evm.model.Contig05989	0.884819	2.21533e-07	0.843109	3.04971e-06	3171.6	Serine/threonine kinase 17 [EC:2.7.11.1]	STK17	-	-
1261	evm.model.Contig09594	0.844886	2.77157e-06	0.865008	8.57225e-07	3171.31	Heparosan-N-sulfate-glucuronate 5-epimerase [EC:5.1.3.17]	GLCE	-	-
1262	evm.model.Contig00268	0.830203	5.9103e-06	0.75076	0.000136718	3171.28	Transcriptional adapter 2-beta	TADA2B	-	-
1263	evm.model.Contig06368	0.861442	1.06929e-06	0.837172	4.16401e-06	3170.86	Solute carrier family 25 (mitochondrial carnitine/acylcarnitine transporter), member 20/29	SLC25A20_29,CACT,CACL,CRC1	-	-
1264	evm.model.Contig03027	0.894275	1.0619e-07	0.713057	0.00041703	3170.6	Peptide chain release factor subunit 3	ERF3,GSPT	-	-
1265	evm.model.Contig05419	0.81206	1.37335e-05	0.848771	2.23903e-06	3169.89	Uncharacterized protein CG5098	CG5098	-	-
1266	evm.model.Contig01651	0.846132	2.58988e-06	0.811971	1.37877e-05	3169.84	Synaptosomal-associated protein 29	SNAP29	-	-
1267	evm.model.Contig09394	0.89528	9.78158e-08	0.741908	0.000180624	3169.38	Cadherin-23	CDH23	-	-
1268	evm.model.Contig01501	0.803169	2.01075e-05	0.766013	8.23144e-05	3167.85	Zinc finger and SCAN domain-containing protein 2	ZSCAN2	zf-C2H2	-
1269	evm.model.Contig13291	0.897275	8.28835e-08	0.741701	0.000181783	3167.85	Translation initiation factor 3 subunit A	EIF3A	-	-
1270	evm.model.Contig10879	0.874261	4.68655e-07	0.656547	0.00166481	3167.65	Cell division control protein 42	CDC42	-	-
1271	evm.model.Contig13135	0.891448	1.3323e-07	0.719636	0.000347657	3167.62	Sesquipedalian-1	FAM109A	-	-
1272	evm.model.Contig11402	0.852807	1.78265e-06	0.874823	4.51086e-07	3167.4	Mediator of RNA polymerase II transcription subunit 23	MED23	-	-
1273	evm.model.Contig00858	0.865983	8.06108e-07	0.754758	0.000120109	3167.39	Upstream-binding transcription factor	UBTF	-	-
1274	evm.model.Contig02310	0.864333	8.94294e-07	0.757908	0.000108274	3166.39	Secretory carrier-associated membrane protein	SCAMP	-	-
1275	evm.model.Contig14018	0.912479	2.07567e-08	0.925615	5.04412e-09	3166.37	Apolipophorins	APOLIPOPHORINS	-	-
1276	evm.model.Contig04080	0.901084	5.98415e-08	0.750592	0.000137457	3166.31	BRCA1-associated protein [EC:2.3.2.27]	BRAP	-	-
1277	evm.model.Contig09978	0.845201	2.72462e-06	0.843466	2.99209e-06	3166.06	Arginine/serine-rich coiled-coil protein 2	RSRC2	-	-
1278	evm.model.Contig08996	0.895208	9.83936e-08	0.782371	4.57509e-05	3166.02	Innexin	inx,zpg,ogre,shakB	-	-
1279	evm.model.Contig01466	0.84528	2.71284e-06	0.812704	1.33495e-05	3165.68	Elongation of very long chain fatty acids protein AAEL008004	AAEL008004	-	-
1280	evm.model.Contig02549	0.817287	1.0874e-05	0.803298	1.99989e-05	3165.64	-	Contig02549	-	-
1281	evm.model.Contig02100	0.814072	1.25638e-05	0.809775	1.51757e-05	3165.17	Arf-GAP with SH3 domain, ANK repeat and PH domain-containing protein	ASAP	-	-
1282	evm.model.Contig03350	0.841553	3.31322e-06	0.780184	4.96274e-05	3164.79	Bromodomain-containing protein 8	BRD8	-	-
1283	evm.model.Contig10413	0.881784	2.7676e-07	0.882578	2.61248e-07	3164.14	Pumilio RNA-binding family	PUM	-	-
1284	evm.model.Contig03822	0.861927	1.038e-06	0.722309	0.000322424	3164.12	Protein spinster	SPIN	-	-
1285	evm.model.Contig03922	0.816876	1.10783e-05	0.801636	2.14319e-05	3163.57	Deleted in liver cancer protein	DLC	-	-
1286	evm.model.Contig08882	0.88712	1.86345e-07	0.829606	6.08605e-06	3162.05	Transmembrane protein 173	TMEM173,MITA	-	-
1287	evm.model.Contig07014	0.898651	7.37931e-08	0.799642	2.3268e-05	3161.88	MutS protein homolog 5	MSH5	-	-
1288	evm.model.Contig05230	0.911736	2.23354e-08	0.79448	2.8667e-05	3161.72	Prune homolog 2	PRUNE2,BMCC1	-	-
1289	evm.model.Contig03997	0.878324	3.54135e-07	0.663769	0.00141712	3161.45	Zinc finger Y-chromosomal protein (Fragment)	ZFY	-	-
1290	evm.model.Contig07253	0.88793	1.75188e-07	0.920441	9.06216e-09	3161.35	Ras-related protein Rab-7A	RAB7A	-	-
1291	evm.model.Contig04727	0.819372	9.88694e-06	0.861398	1.0722e-06	3161.22	Solute carrier family 25, member 33/36	SLC25A33_36,RIM2	-	-
1292	evm.model.Contig03457	0.888163	1.72098e-07	0.697667	0.000626628	3161.06	Glutaredoxin domain-containing cysteine-rich protein 1	GRXCR1	-	-
1293	evm.model.Contig12973	0.834056	4.87941e-06	0.863725	9.28874e-07	3160.86	Leishmanolysin-like peptidase [EC:3.4.24.-]	LMLN	-	-
1294	evm.model.Contig02604	0.839604	3.67086e-06	0.807707	1.65919e-05	3160.63	Rhophilin-2	RHPN2	-	-
1295	evm.model.Contig00176	0.801169	2.18502e-05	0.842205	3.20048e-06	3160.39	Cold shock domain-containing protein CG9705	CG9705	-	-
1296	evm.model.Contig06199	0.810794	1.45171e-05	0.856252	1.45951e-06	3159.98	Solute carrier family 39 (zinc transporter), member 1/2/3	SLC39A1_2_3,ZIP1_2_3	-	-
1297	evm.model.Contig10120	0.855252	1.54755e-06	0.747402	0.000152151	3159.83	Neurobeachin	NBEA	-	-
1298	evm.model.Contig02938	0.870891	5.87026e-07	0.828181	6.52356e-06	3159.81	Dual serine/threonine and tyrosine protein kinase [EC:2.7.12.1]	DSTYK,RIPK5	-	-
1299	evm.model.Contig06499	0.818008	1.05235e-05	0.885959	2.03432e-07	3159.46	Phosphatidylinositol phospholipase C, beta [EC:3.1.4.11]	PLCB	-	-
1300	evm.model.Contig00963	0.897383	8.21378e-08	0.827064	6.88535e-06	3159.3	Muskelin	MKLN1	-	-
1301	evm.model.Contig07584	0.81953	9.81525e-06	0.891318	1.34605e-07	3159.29	Protein FAM46C	FAM46C	-	-
1302	evm.model.Contig07753	0.892665	1.20929e-07	0.708197	0.000475558	3158.87	F-box and WD-40 domain protein 1/11	FBXW1_11,BTRC,beta-TRCP	-	-
1303	evm.model.Contig00020	0.838029	3.98401e-06	0.774787	6.04284e-05	3158.57	Heparan sulfate 2-O-sulfotransferase HS2ST1 [EC:2.8.2.-]	HS2ST1	-	-
1304	evm.model.Contig10669	0.803289	2.00062e-05	0.82069	9.30346e-06	3158.55	GC-rich sequence DNA-binding factor	GCFC	-	-
1305	evm.model.Contig08414	0.891091	1.37039e-07	0.86736	7.38402e-07	3158.42	Transmembrane protein 216	TMEM216	-	-
1306	evm.model.Contig02030	0.858993	1.24027e-06	0.862916	9.76685e-07	3158.29	WD repeat and FYVE domain-containing protein 3	WDFY3,ALFY	-	-
1307	evm.model.Contig12674	0.829745	6.0447e-06	0.841354	3.34824e-06	3157.66	Coiled-coil domain-containing protein 149-B	CCDC149B	-	-
1308	evm.model.Contig02533	0.870024	6.21432e-07	0.772953	6.45324e-05	3156.8	-	Contig02533	-	-
1309	evm.model.Contig07178	0.85706	1.39163e-06	0.850184	2.0688e-06	3156.53	Polycomb protein SCMH1	SCMH1	-	-
1310	evm.model.Contig05916	0.812667	1.33712e-05	0.740773	0.000187044	3156.43	Mediator of RNA polymerase II transcription subunit 4	MED4	-	-
1311	evm.model.Contig07102	0.813631	1.28125e-05	0.70187	0.000562065	3156.22	RAB6A-GEF complex partner protein 1	RIC1	-	-
1312	evm.model.Contig02991	0.86405	9.10221e-07	0.763255	9.04695e-05	3155.71	INO80 complex subunit E	INO80E	-	-
1313	evm.model.Contig02438	0.908348	3.09542e-08	0.80319	2.00893e-05	3155.58	DNA topoisomerase III [EC:5.99.1.2]	TOP3	-	-
1314	evm.model.Contig09450	0.840551	3.49304e-06	0.763982	8.82556e-05	3155.38	-	Contig09450	-	-
1315	evm.model.Contig11524	0.876305	4.07526e-07	0.782724	4.51504e-05	3154.79	Cyclic AMP-dependent transcription factor ATF-2	ATF2,CREBP1	-	-
1316	evm.model.Contig09223	0.867266	7.42855e-07	0.76421	8.75687e-05	3154.19	5'-3' exoribonuclease 2 [EC:3.1.13.-]	XRN2,RAT1	-	-
1317	evm.model.Contig14043	0.935925	1.36835e-09	0.877591	3.72775e-07	3153.48	Receptor-type tyrosine-protein phosphatase F	PTPRF	-	-
1318	evm.model.Contig06686	0.815395	1.18428e-05	0.843423	2.99889e-06	3153.32	Glycerol kinase [EC:2.7.1.30]	glpK,GK	-	-
1319	evm.model.Contig07875	0.860748	1.11554e-06	0.865429	8.34808e-07	3153.24	WD repeat-containing protein 26	WDR26	-	-
1320	evm.model.Contig02413	0.886833	1.90455e-07	0.873108	5.06566e-07	3153.17	Rab GTPase-binding effector protein 1	RABEP1	-	-
1321	evm.model.Contig03869	0.822678	8.48075e-06	0.731694	0.000245794	3152.91	ESF1 homolog	ESF1	-	-
1322	evm.model.Contig01130	0.826615	7.03561e-06	0.779388	5.11083e-05	3152.26	Serine/threonine-protein kinase PAK mbt	MBT	-	-
1323	evm.model.Contig13808	0.811366	1.41581e-05	0.838804	3.8272e-06	3151.83	Protein FAM177A1	FAM177A1	-	-
1324	evm.model.Contig02937	0.921235	8.30455e-09	0.91083	2.44032e-08	3151.75	Dihydropyrimidinase [EC:3.5.2.2]	DPYS,dht,hydA	-	-
1325	evm.model.Contig00079	0.846159	2.58607e-06	0.807279	1.68988e-05	3151.67	Ubiquitin-conjugating enzyme E2 Q [EC:2.3.2.23]	UBE2Q	-	-
1326	evm.model.Contig07559	0.822031	8.74152e-06	0.619448	0.00358284	3151.64	Transcription factor Sox-6	SOX6	HMG	-
1327	evm.model.Contig01356	0.855955	1.4852e-06	0.795577	2.74372e-05	3151.51	Alpha-1,6-mannosyl-glycoprotein beta-1,2-N-acetylglucosaminyltransferase [EC:2.4.1.143]	MGAT2	-	-
1328	evm.model.Contig03541	0.854038	1.66064e-06	0.726985	0.000282028	3150.84	-	Contig03541	-	-
1329	evm.model.Contig03843	0.886932	1.8903e-07	0.865245	8.44547e-07	3150.6	Lysosomal-associated transmembrane protein	LAPTM	-	-
1330	evm.model.Contig11318	0.893745	1.10858e-07	0.913819	1.81559e-08	3150.34	Serine protease snake	SNK	-	-
1331	evm.model.Contig03354	0.910169	2.60154e-08	0.756653	0.000112864	3150.26	UDP-glucose 4-epimerase [EC:5.1.3.2]	galE,GALE	-	-
1332	evm.model.Contig00909	0.860456	1.13549e-06	0.808295	1.61779e-05	3149.97	Erlin-2	ERLIN2	-	-
1333	evm.model.Contig11197	0.886827	1.90544e-07	0.762105	9.40707e-05	3149.91	Serine/threonine-protein kinase PRP4 [EC:2.7.11.1]	PRPF4B	-	-
1334	evm.model.Contig11189	0.842817	3.09782e-06	0.864207	9.01346e-07	3149	Phosphatidylinositol 4-kinase B [EC:2.7.1.67]	PI4KB	-	-
1335	evm.model.Contig11587	0.80857	1.59873e-05	0.879329	3.29924e-07	3148.75	Protein expanded	EX	-	-
1336	evm.model.Contig10226	0.815663	1.17011e-05	0.723929	0.000307903	3148.72	Formin 2	FMN2	-	-
1337	evm.model.Contig04071	0.884176	2.3235e-07	0.70466	0.000522397	3148.56	TBC1 domain family member 2	TBC1D22,GYP1	-	-
1338	evm.model.Contig13130	0.875724	4.24153e-07	0.878611	3.47061e-07	3147.91	Integrin alpha-PS2	IF	-	-
1339	evm.model.Contig01867	0.84457	2.81934e-06	0.836826	4.23855e-06	3147.8	UFM1-specific protease 2 [EC:3.4.22.-]	UFSP2	-	-
1340	evm.model.Contig12878	0.80112	2.18945e-05	0.843316	3.01624e-06	3147.39	-	Contig12878	-	-
1341	evm.model.Contig10931	0.850452	2.03787e-06	0.695723	0.000658562	3146.62	Cytochrome b5 type B	CYB5B	-	-
1342	evm.model.Contig08737	0.827886	6.61738e-06	0.862846	9.80918e-07	3145.53	Abhydrolase domain-containing protein 17 [EC:3.1.2.22]	ABHD17	-	-
1343	evm.model.Contig01221	0.90099	6.03368e-08	0.718589	0.000357994	3145.52	PHD finger protein ING1	ING1	-	-
1344	evm.model.Contig03630	0.829906	5.99719e-06	0.687261	0.000814065	3145.3	Valyl-tRNA synthetase [EC:6.1.1.9]	VARS,valS	-	-
1345	evm.model.Contig05977	0.872192	5.38566e-07	0.883124	2.51037e-07	3145.22	Probable G-protein coupled receptor 158	GPR158	-	-
1346	evm.model.Contig08836	0.908664	3.00432e-08	0.913581	1.85957e-08	3144.31	Malate dehydrogenase (oxaloacetate-decarboxylating)(NADP+) [EC:1.1.1.40]	E1.1.1.40,maeB	-	-
1347	evm.model.Contig13604	0.886524	1.94954e-07	0.891856	1.28992e-07	3143.78	Pre-B-cell leukemia transcription factor 1	PBX1	Homeobox	-
1348	evm.model.Contig00536	0.885955	2.03502e-07	0.767917	7.70596e-05	3142.97	Partitioning defective protein 3	PARD3	-	-
1349	evm.model.Contig12731	0.891715	1.3044e-07	0.818842	1.01302e-05	3142.8	Mannose-1-phosphate guanylyltransferase [EC:2.7.7.13]	GMPP	-	-
1350	evm.model.Contig12817	0.818591	1.02469e-05	0.79295	3.0462e-05	3142.14	Prospero homeobox 1	PROX1	-	-
1351	evm.model.Contig11088	0.881824	2.75953e-07	0.761108	9.72903e-05	3142.07	Zinc finger protein 425 (Fragment)	ZNF425	-	-
1352	evm.model.Contig11681	0.856198	1.46416e-06	0.801843	2.12486e-05	3142.01	ETS translocation variant 6/7	ETV6_7,yan	-	-
1353	evm.model.Contig01956	0.828077	6.55646e-06	0.832279	5.33368e-06	3140.77	Autophagy-related protein 18	WIPI1_2,ATG18	-	-
1354	evm.model.Contig11961	0.824431	7.80814e-06	0.809012	1.56854e-05	3140.71	WD repeat-containing protein 35	WDR35,IFT121	-	-
1355	evm.model.Contig05535	0.840609	3.48249e-06	0.775684	5.85044e-05	3140.67	Major facilitator superfamily domain-containing protein 10	MFSD10	-	-
1356	evm.model.Contig06226	0.837572	4.07915e-06	0.749363	0.000142966	3140.41	Tryptophanyl-tRNA synthetase [EC:6.1.1.2]	WARS,trpS	-	-
1357	evm.model.Contig08905	0.841792	3.27142e-06	0.909975	2.65075e-08	3140.36	-	Contig08905	-	-
1358	evm.model.Contig01803	0.859843	1.1784e-06	0.705757	0.000507468	3139.92	TATA element modulatory factor	TMF1	-	-
1359	evm.model.Contig08590	0.848774	2.23871e-06	0.931201	2.55066e-09	3139.74	5'-nucleotidase [EC:3.1.3.5]	E3.1.3.5	-	-
1360	evm.model.Contig12678	0.900632	6.22432e-08	0.896392	8.92287e-08	3139.09	-	Contig12678	-	-
1361	evm.model.Contig04704	0.871738	5.55056e-07	0.749655	0.000141642	3138.71	Capping protein (actin filament) muscle Z-line, beta	CAPZB	-	-
1362	evm.model.Contig06641	0.887887	1.75775e-07	0.813273	1.30179e-05	3138.04	CCR4-NOT transcription complex subunit 7/8	CNOT7_8,CAF1,POP2	-	-
1363	evm.model.Contig11596	0.82276	8.44834e-06	0.801762	2.13204e-05	3137.93	Aminoacylase [EC:3.5.1.14]	ACY1	-	-
1364	evm.model.Contig04024	0.819111	1.00057e-05	0.862712	9.8905e-07	3137.83	Stromal interaction molecule 1	STIM1	-	-
1365	evm.model.Contig08211	0.875976	4.16865e-07	0.863491	9.42473e-07	3137.65	CKLF-like MARVEL transmembrane domain-containing protein 4	CMTM4	-	-
1366	evm.model.Contig09982	0.813163	1.30811e-05	0.774726	6.05604e-05	3137.25	Splicing factor, arginine/serine-rich 1	SFRS1,ASF,SF2	-	-
1367	evm.model.Contig05968	0.859228	1.22291e-06	0.880342	3.06988e-07	3137.08	CDC-like kinase [EC:2.7.12.1]	CLK	-	-
1368	evm.model.Contig13474	0.801233	2.17929e-05	0.77541	5.90871e-05	3137.06	Serine/threonine-protein kinase MRCK [EC:2.7.11.1]	CDC42BP	-	-
1369	evm.model.Contig08148	0.855981	1.48296e-06	0.747915	0.000149703	3136.99	Pleckstrin homology domain containing family A member 8	PLEKHA8,FAPP2	-	-
1370	evm.model.Contig01980	0.83365	4.98012e-06	0.821006	9.16852e-06	3136.79	Glycine receptor subunit alpha-2	GLRA2	-	-
1371	evm.model.Contig00409	0.806083	1.77829e-05	0.703915	0.000532748	3135.98	-	Contig00409	-	-
1372	evm.model.Contig04707	0.81081	1.45067e-05	0.75509	0.000118814	3135.49	Atypical protein kinase C iota type [EC:2.7.11.13]	PRKCI	-	-
1373	evm.model.Contig03636	0.891078	1.3719e-07	0.916895	1.32422e-08	3134.72	F-box protein 28	FBXO28	-	-
1374	evm.model.Contig04186	0.86384	9.2222e-07	0.810322	1.48188e-05	3133.24	Coiled-coil domain-containing protein 102A	CCDC102A	-	-
1375	evm.model.Contig06184	0.835275	4.58772e-06	0.843275	3.02273e-06	3133.05	Serine protease easter	EA	-	-
1376	evm.model.Contig05831	0.875516	4.30241e-07	0.732337	0.000241175	3132.96	-	Contig05831	-	-
1377	evm.model.Contig05767	0.827743	6.66357e-06	0.88149	2.82702e-07	3131.83	Synaptic vesicle membrane protein VAT-1 homolog-like	VAT1L	-	-
1378	evm.model.Contig05445	0.885085	2.17193e-07	0.716833	0.00037591	3131.8	Trafficking protein particle complex subunit 9	TRAPPC9,TRS120	-	-
1379	evm.model.Contig06287	0.897416	8.19096e-08	0.829417	6.14254e-06	3131.28	Serine/threonine-protein phosphatase 2B catalytic subunit [EC:3.1.3.16]	PPP3C,CNA	-	-
1380	evm.model.Contig14260	0.829269	6.18693e-06	0.742198	0.000179019	3131.17	Ataxin-3 [EC:3.4.22.-]	ATXN3,MJD	-	-
1381	evm.model.Contig03969	0.821019	9.16271e-06	0.773292	6.37557e-05	3131.11	Reticulocyte-binding protein 2 homolog a	PF13_0198	-	-
1382	evm.model.Contig04776	0.833102	5.11902e-06	0.773582	6.30996e-05	3130.96	Very long chain acyl-CoA dehydrogenase [EC:1.3.8.9]	ACADVL	-	-
1383	evm.model.Contig05814	0.885356	2.12841e-07	0.713182	0.000415615	3129.48	T-complex protein 1 subunit gamma	CCT3,TRIC5	-	-
1384	evm.model.Contig00039	0.830587	5.79991e-06	0.805775	1.80174e-05	3128.93	Tribbles homolog 1/2	TRIB1_2	-	-
1385	evm.model.Contig11182	0.859502	1.20294e-06	0.710917	0.000441995	3128.84	Fasciclin-3	FAS3	-	-
1386	evm.model.Contig00554	0.861333	1.07643e-06	0.791762	3.19218e-05	3128.49	Rotatin	RTTN	-	-
1387	evm.model.Contig02617	0.908454	3.06452e-08	0.796122	2.68429e-05	3127.97	Phospholipid-translocating ATPase [EC:7.6.2.1]	E7.6.2.1	-	-
1388	evm.model.Contig10572	0.818469	1.03042e-05	0.707658	0.000482453	3127.5	-	Contig10572	-	-
1389	evm.model.Contig05777	0.851547	1.91542e-06	0.737501	0.000206657	3127.23	Transcription factor SOX4/11/12 (SOX group C)	SOX4_11_12	HMG	-
1390	evm.model.Contig06261	0.858224	1.2987e-06	0.841756	3.27778e-06	3127.05	Zinc finger and BTB domain-containing protein 49	ZBTB49	zf-C2H2	-
1391	evm.model.Contig13246	0.806384	1.75569e-05	0.910783	2.45138e-08	3126.67	RING finger and CCCH-type zinc finger domain-containing protein	RC3H	-	-
1392	evm.model.Contig13673	0.861424	1.07046e-06	0.793529	2.97712e-05	3126.36	Dedicator of cytokinesis protein 9/10/11	DOCK9_10_11	-	-
1393	evm.model.Contig03356	0.822921	8.38459e-06	0.868559	6.83583e-07	3125.41	Fyn-related kinase [EC:2.7.10.2]	FRK,PTK5	-	-
1394	evm.model.Contig09751	0.910627	2.48883e-08	0.777384	5.50022e-05	3125.11	Multidrug resistance-associated protein 4	ABCC4	-	-
1395	evm.model.Contig08364	0.874326	4.66597e-07	0.730459	0.000254888	3124.86	Speckle targeted PIP5K1A-regulated poly(A) polymerase [EC:2.7.7.19 2.7.7.52]	TUT1	-	-
1396	evm.model.Contig02391	0.806274	1.76391e-05	0.890879	1.39355e-07	3124.67	CBP80/20-dependent translation initiation factor	CTIF	-	-
1397	evm.model.Contig00980	0.83762	4.06908e-06	0.819818	9.68606e-06	3124.57	Ankyrin repeat domain-containing protein 17	ANKRD17	-	-
1398	evm.model.Contig02469	0.893855	1.0988e-07	0.917456	1.24854e-08	3124.32	FH2 domain-containing protein 1	FHDC1	-	-
1399	evm.model.Contig12881	0.838174	3.95428e-06	0.762238	9.3648e-05	3123.66	F-box protein 28	FBXO28	-	-
1400	evm.model.Contig09845	0.869788	6.31101e-07	0.675839	0.00107234	3123.41	Translation initiation factor 4G	EIF4G	-	-
1401	evm.model.Contig05988	0.834455	4.78238e-06	0.672425	0.00116178	3122.67	Protein HIRA/HIR1	HIRA,HIR1	-	-
1402	evm.model.Contig06758	0.838009	3.98812e-06	0.702294	0.000555878	3122.16	-	Contig06758	-	-
1403	evm.model.Contig06207	0.810831	1.44937e-05	0.787768	3.72822e-05	3121.66	WD repeat-containing protein 22	WDR22,BCRP2	-	-
1404	evm.model.Contig04839	0.861557	1.0618e-06	0.738648	0.000199591	3121.01	Pre-mRNA-splicing factor RBM22/SLT11	RBM22,SLT11	-	-
1405	evm.model.Contig01461	0.84388	2.92626e-06	0.791533	3.22104e-05	3120.99	2-oxoglutarate dehydrogenase E1 component [EC:1.2.4.2]	OGDH,sucA	-	-
1406	evm.model.Contig02417	0.815263	1.19129e-05	0.873542	4.91979e-07	3120.5	Smoothelin-like protein 1	SMTNL1	-	-
1407	evm.model.Contig10150	0.862877	9.79034e-07	0.876843	3.92652e-07	3120.11	Twitchin	UNC-22	-	-
1408	evm.model.Contig08019	0.84825	2.30476e-06	0.859255	1.22093e-06	3119.29	ATP-binding cassette sub-family G member 1	ABCG1	-	-
1409	evm.model.Contig02703	0.828174	6.52586e-06	0.866111	7.99585e-07	3119.24	Inositol-1,4,5-trisphosphate 5-phosphatase [EC:3.1.3.56]	E3.1.3.56	-	-
1410	evm.model.Contig02441	0.887839	1.76408e-07	0.825319	7.48582e-06	3119.12	Alpha-N-acetylgalactosaminidase [EC:3.2.1.49]	NAGA	-	-
1411	evm.model.Contig14185	0.871869	5.50249e-07	0.795849	2.71388e-05	3118.42	M-phase inducer phosphatase [EC:3.1.3.48]	STG	-	-
1412	evm.model.Contig11024	0.940734	6.90162e-10	0.856754	1.41702e-06	3118.29	Fibrillin-2	FBN2	-	-
1413	evm.model.Contig13763	0.875947	4.17708e-07	0.689329	0.000773467	3117.98	Tyrosine-protein phosphatase non-receptor type 14/21 [EC:3.1.3.48]	PTPN14_21	-	-
1414	evm.model.Contig01215	0.888009	1.7413e-07	0.771901	6.69942e-05	3117.88	B-cell CLL/lymphoma 7 protein family member B	BCL7B	-	-
1415	evm.model.Contig04551	0.827896	6.61443e-06	0.798421	2.44589e-05	3117.78	Dual specificity testis-specific protein kinase 2	TESK2	-	-
1416	evm.model.Contig06772	0.824626	7.73632e-06	0.730977	0.000251041	3117.4	Neuronal PAS domain-containing protein 4	NPAS4	bHLH	-
1417	evm.model.Contig08683	0.860211	1.1525e-06	0.828928	6.29091e-06	3117.31	Protein YIPF6	YIPF6	-	-
1418	evm.model.Contig02229	0.878075	3.60373e-07	0.886395	1.96863e-07	3117.25	-	Contig02229	-	-
1419	evm.model.Contig04204	0.886367	1.97276e-07	0.800447	2.25112e-05	3117.22	Protein SHC1	SHC1	-	-
1420	evm.model.Contig09694	0.832657	5.23406e-06	0.759432	0.000102918	3116.81	COP9 signalosome complex subunit 3	COPS3,CSN3	-	-
1421	evm.model.Contig07702	0.863736	9.28232e-07	0.813294	1.30058e-05	3116.67	-	Contig07702	-	-
1422	evm.model.Contig10191	0.824799	7.67306e-06	0.848123	2.32105e-06	3116.6	Serine/threonine-protein kinase LATS1/2 [EC:2.7.11.1]	LATS1_2,Wts	-	-
1423	evm.model.Contig04940	0.906961	3.52499e-08	0.91977	9.75001e-09	3115.93	Ubiquitin domain-containing protein UBFD1	UBFD1	-	-
1424	evm.model.Contig05890	0.88941	1.56303e-07	0.726584	0.00028532	3115.33	Exocyst complex component 3	EXOC3,SEC6	-	-
1425	evm.model.Contig06875	0.878576	3.47923e-07	0.911184	2.35756e-08	3115.26	Programmed cell death protein 4	PDCD4	-	-
1426	evm.model.Contig01777	0.850785	1.99988e-06	0.726253	0.000288053	3114.69	Chloride channel, nucleotide-sensitive, 1A	CLNS1A	-	-
1427	evm.model.Contig05625	0.861887	1.04058e-06	0.832243	5.34322e-06	3114.42	RAP1 GTPase activating protein 1	RAP1GAP,RAPGAP	-	-
1428	evm.model.Contig03010	0.808988	1.57015e-05	0.791863	3.17956e-05	3112.42	Replication factor A1	RFA1,RPA1,rpa	-	-
1429	evm.model.Contig00219	0.850076	2.08141e-06	0.931841	2.3503e-09	3112.41	Perilipin-4	PLIN4	-	-
1430	evm.model.Contig06674	0.855285	1.5446e-06	0.722133	0.000324037	3112.34	Actin-related protein 2	ACTR2,ARP2	-	-
1431	evm.model.Contig05208	0.877763	3.68318e-07	0.662607	0.00145476	3112.29	-	Contig05208	-	-
1432	evm.model.Contig06356	0.919066	1.052e-08	0.816118	1.14642e-05	3111.99	Nudix motif 8 [EC:3.6.1.-]	NUDT8	-	-
1433	evm.model.Contig06693	0.854489	1.61783e-06	0.933724	1.83939e-09	3111.49	Nuclear factor I, invertebrate	NFIN	MH1	-
1434	evm.model.Contig11512	0.874616	4.57506e-07	0.722421	0.000321406	3111.47	Zinc finger protein 544	ZNF544	-	-
1435	evm.model.Contig08413	0.855209	1.55147e-06	0.795399	2.76328e-05	3111.03	Wolfamin	WFS1	-	-
1436	evm.model.Contig13415	0.875958	4.17405e-07	0.692878	0.000707757	3111.01	Cu+-exporting ATPase [EC:3.6.3.54]	copA,ATP7	-	-
1437	evm.model.Contig03082	0.812558	1.34354e-05	0.761009	9.76127e-05	3109.74	Tubulin gamma	TUBG	-	-
1438	evm.model.Contig05284	0.823545	8.14207e-06	0.844305	2.85994e-06	3109.57	Egghead protein (zeste-white 4 protein)	EGH	-	-
1439	evm.model.Contig10515	0.849499	2.14988e-06	0.719494	0.000349042	3109.42	-	Contig10515	-	-
1440	evm.model.Contig04454	0.821791	8.83987e-06	0.82264	8.49584e-06	3108.31	Homeobox protein TGIF1	TGIF1	Homeobox	-
1441	evm.model.Contig01231	0.805051	1.85778e-05	0.891711	1.3049e-07	3107.91	GTP-binding protein 1	GTPBP1	-	-
1442	evm.model.Contig08558	0.84618	2.58307e-06	0.766577	8.0726e-05	3107.32	Ski oncogene	SKI	-	-
1443	evm.model.Contig12354	0.852704	1.79316e-06	0.802175	2.09582e-05	3106.94	Nucleobindin	NUCB	-	-
1444	evm.model.Contig11266	0.819778	9.70394e-06	0.78143	4.7386e-05	3106.71	Rhombotin-1	LMO1	-	-
1445	evm.model.Contig03831	0.815366	1.1858e-05	0.834019	4.88862e-06	3106.18	ATP-binding cassette, subfamily B (MDR/TAP), member 6	ABCB6	-	-
1446	evm.model.Contig11760	0.808545	1.6005e-05	0.793568	2.97258e-05	3105.84	-	Contig11760	-	-
1447	evm.model.Contig05790	0.872199	5.38314e-07	0.84656	2.5299e-06	3105.81	KRAB domain-containing zinc finger protein	KRAB	zf-C2H2	-
1448	evm.model.Contig03277	0.832536	5.26562e-06	0.712879	0.00041906	3105.46	Golgin subfamily A member 7	GOLGA7	-	-
1449	evm.model.Contig12201	0.852433	1.82113e-06	0.899619	6.79358e-08	3104.73	Beta-1,3-glucan-binding protein (Fragment)	GNBP1	-	-
1450	evm.model.Contig13798	0.849886	2.10369e-06	0.703558	0.000537773	3104.53	G patch domain-containing protein 2	GPATCH2	-	-
1451	evm.model.Contig05352	0.826928	6.93065e-06	0.864835	8.66621e-07	3103.9	Uncharacterized protein C05D11.1	C05D11.1	-	-
1452	evm.model.Contig10905	0.87466	4.56133e-07	0.863789	9.25183e-07	3102.99	Protein phosphatase 1 regulatory subunit 14B	PPP1R14B	-	-
1453	evm.model.Contig07632	0.823475	8.1691e-06	0.774502	6.10503e-05	3101.77	Gamma-soluble NSF attachment protein	NAPG,SNAPG	-	-
1454	evm.model.Contig03114	0.890554	1.42952e-07	0.817196	1.09189e-05	3100.59	Serine/threonine kinase 3	STK3,MST2	-	-
1455	evm.model.Contig05137	0.831838	5.45195e-06	0.724249	0.000305104	3100.08	Polyadenylate-binding protein 2	PABPN1,PABP2	-	-
1456	evm.model.Contig13781	0.85675	1.41739e-06	0.745594	0.000161063	3100.06	Phosphatidate phosphatase LPIN [EC:3.1.3.4]	LPIN	-	-
1457	evm.model.Contig04797	0.854973	1.57295e-06	0.724165	0.000305837	3099.56	Phosducin-like protein	PDCL	-	-
1458	evm.model.Contig05279	0.81511	1.19948e-05	0.765131	8.48496e-05	3099.3	Diacylglycerol kinase (ATP) [EC:2.7.1.107]	dgkA,DGK	-	-
1459	evm.model.Contig04074	0.868766	6.74474e-07	0.733405	0.000233653	3099.21	TRAF-type zinc finger domain-containing protein 1	TRAFD1	-	-
1460	evm.model.Contig10939	0.842463	3.15678e-06	0.740259	0.000190018	3098.59	Dishevelled associated activator of morphogenesis	DAAM	-	-
1461	evm.model.Contig09325	0.864267	8.97978e-07	0.860197	1.15349e-06	3098.23	Putative protein disulfide-isomerase C1F5.02	SPAC1F5.02	-	-
1462	evm.model.Contig04044	0.844317	2.85806e-06	0.669007	0.00125756	3097.96	Vacuole membrane protein 1	VMP1	-	-
1463	evm.model.Contig12319	0.855727	1.50517e-06	0.728652	0.000268712	3097.61	Very low-density lipoprotein receptor	VLDLR	-	-
1464	evm.model.Contig09169	0.861309	1.07806e-06	0.746012	0.000158966	3094.84	Monocarboxylate transporter 12	SLC16A12	-	-
1465	evm.model.Contig09659	0.860705	1.11843e-06	0.885884	2.04578e-07	3092.83	Peptide-methionine (R)-S-oxide reductase [EC:1.8.4.12]	msrB	-	-
1466	evm.model.Contig01548	0.85944	1.20739e-06	0.853766	1.68694e-06	3092.12	-	Contig01548	-	-
1467	evm.model.Contig02109	0.843745	2.94748e-06	0.695892	0.000655736	3091.82	Phosphatidylinositol glycan, class U	PIGU	-	-
1468	evm.model.Contig09548	0.860978	1.10005e-06	0.699558	0.000596837	3091.57	-	Contig09548	-	-
1469	evm.model.Contig02328	0.888288	1.70448e-07	0.759797	0.000101666	3091.24	Protein fem-1 homolog CG6966	CG6966	-	-
1470	evm.model.Contig10675	0.868821	6.7209e-07	0.828615	6.38748e-06	3090.28	Zinc finger imprinted 3	ZIM3	zf-C2H2	-
1471	evm.model.Contig08457	0.897752	7.96268e-08	0.851303	1.94219e-06	3089.76	Protocadherin-16/23	DCHS1_2,PCDH16_23	-	-
1472	evm.model.Contig12316	0.853621	1.70109e-06	0.832522	5.26939e-06	3088.69	Histone demethylase [EC:1.14.11.-]	UTX,UTY	-	-
1473	evm.model.Contig08403	0.857944	1.32053e-06	0.841176	3.37992e-06	3088.51	-	Contig08403	-	-
1474	evm.model.Contig13893	0.811447	1.41081e-05	0.803482	1.98457e-05	3088.01	Sorting nexin-27	SNX27	-	-
1475	evm.model.Contig13379	0.804992	1.86244e-05	0.620501	0.00351032	3087.56	Abelson tyrosine-protein kinase 1 [EC:2.7.10.2]	ABL1	-	-
1476	evm.model.Contig11361	0.855321	1.54134e-06	0.842166	3.20713e-06	3087.55	Sphingolipid 4-desaturase/C4-monooxygenase [EC:1.14.19.17 1.14.18.5]	DEGS	-	-
1477	evm.model.Contig09185	0.873744	4.85336e-07	0.820293	9.47598e-06	3087.22	UNC93-like protein	CG4928	-	-
1478	evm.model.Contig00906	0.866178	7.96209e-07	0.679409	0.000985093	3086.17	-	Contig00906	-	-
1479	evm.model.Contig08270	0.812328	1.35723e-05	0.917815	1.20204e-08	3086	ATP-binding cassette, subfamily C (CFTR/MRP), member 4	ABCC4	-	-
1480	evm.model.Contig04042	0.898721	7.33569e-08	0.748976	0.000144741	3085.97	GRB2-related adapter protein	GRAP	-	-
1481	evm.model.Contig09516	0.854291	1.63651e-06	0.764564	8.6517e-05	3085.41	Vacuolar protein-sorting-associated protein 4	VPS4	-	-
1482	evm.model.Contig11323	0.813584	1.28395e-05	0.693225	0.000701585	3084.71	Dipeptidyl-peptidase 9 [EC:3.4.14.5]	DPP9	-	-
1483	evm.model.Contig10779	0.894588	1.03522e-07	0.823193	8.27828e-06	3083.93	DNA-directed RNA polymerase I subunit RPA43	RPA43	-	-
1484	evm.model.Contig09844	0.829349	6.1629e-06	0.761211	9.69522e-05	3083.75	MOB kinase activator-like 2	MOB1	-	-
1485	evm.model.Contig04508	0.838083	3.97293e-06	0.801501	2.15523e-05	3083.54	DET1- and DDB1-associated protein 1	DDA1	-	-
1486	evm.model.Contig08292	0.855282	1.54489e-06	0.816191	1.14265e-05	3082.63	Succinyl-CoA synthetase beta subunit [EC:6.2.1.4 6.2.1.5]	LSC2	-	-
1487	evm.model.Contig12420	0.849649	2.13191e-06	0.668017	0.0012865	3081.84	Mothers against decapentaplegic homolog 4	SMAD4	-	-
1488	evm.model.Contig13894	0.83043	5.84464e-06	0.771051	6.90415e-05	3080.3	Uncharacterized family 31 glucosidase KIAA1161	KIAA1161	-	-
1489	evm.model.Contig11158	0.848365	2.29016e-06	0.681355	0.000940118	3079.75	Heparan-alpha-glucosaminide N-acetyltransferase [EC:2.3.1.78]	HGSNAT	-	-
1490	evm.model.Contig08838	0.847489	2.40392e-06	0.662659	0.00145306	3079.33	DNA ligase 3 [EC:6.5.1.1]	LIG3	-	-
1491	evm.model.Contig03870	0.867032	7.54045e-07	0.714487	0.000401028	3076.6	TRIAP1/MDM35 family protein	TRIAP1,MDM35	-	-
1492	evm.model.Contig05586	0.877016	3.8799e-07	0.787762	3.72911e-05	3076.6	Gastrula zinc finger protein XlCGF46.1 (Fragment)	XLCGF46.1	zf-C2H2	-
1493	evm.model.Contig13082	0.854463	1.62029e-06	0.826477	7.08256e-06	3076.06	MICAL-like protein 1	MICALL1	-	-
1494	evm.model.Contig12549	0.839904	3.61374e-06	0.796602	2.63287e-05	3075.9	Testican-2	SPOCK2	-	-
1495	evm.model.Contig01701	0.814897	1.21099e-05	0.91003	2.63663e-08	3075.46	Amyloid beta A4 precursor protein-binding family B member 2	APBB2,FE65L	-	-
1496	evm.model.Contig12763	0.806892	1.71809e-05	0.829294	6.17959e-06	3075.08	Paramyosin, long form	PRM	-	-
1497	evm.model.Contig00013	0.870189	6.1477e-07	0.844828	2.78017e-06	3074.77	Dynein light intermediate chain 1, cytosolic	DYNC1LI,DNCLI	-	-
1498	evm.model.Contig06685	0.809113	1.56171e-05	0.78411	4.28572e-05	3074.35	Golgi pH regulator	GPR89,GPHR	-	-
1499	evm.model.Contig10110	0.892372	1.238e-07	0.832979	5.15056e-06	3073.53	Coronin-7	CORO7	-	-
1500	evm.model.Contig01523	0.809199	1.55594e-05	0.890154	1.47506e-07	3073.06	-	Contig01523	-	-
1501	evm.model.Contig00128	0.880884	2.95305e-07	0.843014	3.06525e-06	3072.53	Transcription factor Sp, invertebrate	SP-N	-	-
1502	evm.model.Contig09678	0.836709	4.26422e-06	0.853633	1.6999e-06	3071.54	Tyrosine-protein phosphatase 10D	PTP10D	-	-
1503	evm.model.Contig07185	0.848745	2.24228e-06	0.756552	0.00011324	3071.25	Protein toll	TL	-	-
1504	evm.model.Contig02652	0.850534	2.02847e-06	0.800433	2.25242e-05	3071.25	Dachs	DACHS	-	-
1505	evm.model.Contig07095	0.867233	7.44451e-07	0.74134	0.000183812	3070.79	Probable ATP-dependent RNA helicase DDX4 [EC:3.6.4.13]	DDX4,VASA	-	-
1506	evm.model.Contig13443	0.868747	6.75324e-07	0.904628	4.36685e-08	3070.54	Serine/threonine-protein kinase OSR1/STK39 [EC:2.7.11.1]	OXSR1,STK39	-	-
1507	evm.model.Contig06969	0.855245	1.54818e-06	0.829585	6.09228e-06	3070.51	WW domain-binding protein 2	WBP2	-	-
1508	evm.model.Contig11017	0.872034	5.44244e-07	0.798738	2.41445e-05	3069.21	Tetraspanin-5	TSPAN5	-	-
1509	evm.model.Contig10249	0.820674	9.31046e-06	0.745399	0.000162051	3067.84	Calcium release-activated calcium channel protein 1	ORAI1	-	-
1510	evm.model.Contig11399	0.926703	4.43528e-09	0.84734	2.42369e-06	3067.57	Sushi, von Willebrand factor type A, EGF and pentraxin domain-containing protein 1	SVEP1	-	-
1511	evm.model.Contig01103	0.89128	1.35017e-07	0.840547	3.49381e-06	3067.44	F-box protein 9	FBXO9	-	-
1512	evm.model.Contig04934	0.873939	4.78979e-07	0.8509	1.987e-06	3067.12	Hexosaminidase [EC:3.2.1.52]	HEXA_B	-	-
1513	evm.model.Contig09898	0.804657	1.88898e-05	0.867748	7.20265e-07	3067.04	Solute carrier organic anion transporter family member 1C1	SLCO1C1	-	-
1514	evm.model.Contig06033	0.873335	4.98888e-07	0.846234	2.57548e-06	3066.57	Oxidative stress-responsive serine-rich protein 1	OSER1	-	-
1515	evm.model.Contig11985	0.855876	1.49214e-06	0.801515	2.15399e-05	3066.34	Epidermal retinol dehydrogenase 2	SDR16C5	-	-
1516	evm.model.Contig04274	0.865529	8.2957e-07	0.761856	9.48656e-05	3066.15	Microcephalin	MCPH1	-	-
1517	evm.model.Contig04335	0.854253	1.64014e-06	0.755603	0.000116832	3065.54	Ariadne-2 [EC:2.3.2.31]	ARIH2	-	-
1518	evm.model.Contig13281	0.853509	1.71212e-06	0.824559	7.76116e-06	3065.46	Atypical dual specificity phosphatase [EC:3.1.3.16 3.1.3.48]	K14165	-	-
1519	evm.model.Contig01989	0.873801	4.83456e-07	0.844931	2.76477e-06	3064.96	Centromeric protein E	CENPE	-	-
1520	evm.model.Contig05935	0.873528	4.92451e-07	0.773494	6.32969e-05	3064.64	Tudor domain-containing protein 1/4/6/7	TDRD1_4_6_7	-	-
1521	evm.model.Contig00811	0.843974	2.91148e-06	0.712	0.000429207	3064.23	Titin	TTN	-	-
1522	evm.model.Contig11119	0.857367	1.36661e-06	0.697845	0.000623779	3063.68	Dedicator of cytokinesis protein 6/7/8	DOCK6_7_8	-	-
1523	evm.model.Contig01227	0.83076	5.75056e-06	0.653829	0.00176696	3063.56	Probable cytosolic Fe-S cluster assembly factor GK14772	GK14772	-	-
1524	evm.model.Contig06405	0.874132	4.72774e-07	0.737475	0.000206818	3063.55	Cortactin	CTTN,EMS1	-	-
1525	evm.model.Contig10591	0.801953	2.11518e-05	0.807356	1.6843e-05	3063.47	MOB kinase activator-like 4	MOB4	-	-
1526	evm.model.Contig05353	0.885147	2.16187e-07	0.853192	1.74362e-06	3063.2	Nuclear receptor subfamily 2 group B member 4	NR2B4,usp	-	-
1527	evm.model.Contig12915	0.861113	1.09099e-06	0.920107	9.3994e-09	3061.76	Multiple epidermal growth factor-like domains protein 8	MEGF8	-	-
1528	evm.model.Contig06636	0.844907	2.76835e-06	0.783942	4.31293e-05	3060.98	LIX1-like protein	LIX1L	-	-
1529	evm.model.Contig07912	0.834065	4.8773e-06	0.641036	0.00232117	3059.62	E3 ubiquitin-protein ligase NEDD4 [EC:2.3.2.26]	NEDD4,RSP5	-	-
1530	evm.model.Contig03736	0.864828	8.66999e-07	0.84353	2.98177e-06	3058.84	Zinc finger protein 559	ZNF559	-	-
1531	evm.model.Contig09121	0.821738	8.8616e-06	0.835237	4.59664e-06	3057.31	Ral guanine nucleotide dissociation stimulator-like 1	RGL1,RGL	-	-
1532	evm.model.Contig06599	0.85539	1.53515e-06	0.844971	2.75875e-06	3057.28	Three prime repair exonuclease 2	TREX2	-	-
1533	evm.model.Contig02784	0.829048	6.25428e-06	0.868816	6.72293e-07	3056.18	PH and SEC7 domain-containing protein	PSD	-	-
1534	evm.model.Contig07698	0.803699	1.96661e-05	0.87079	5.90967e-07	3056.18	Ubiquitin-protein ligase E3 B [EC:2.3.2.26]	UBE3B	-	-
1535	evm.model.Contig08031	0.871372	5.68684e-07	0.817931	1.05604e-05	3055.79	Nuclear factor erythroid 2, invertebrate	NFE2N,CNC	-	-
1536	evm.model.Contig06941	0.851022	1.97335e-06	0.820091	9.56477e-06	3054.8	Autophagy-related protein 16-1	ATG16L1	-	-
1537	evm.model.Contig11042	0.808298	1.61762e-05	0.851686	1.90044e-06	3053.49	Sal-like protein	SALL	-	-
1538	evm.model.Contig11716	0.839313	3.72695e-06	0.783368	4.40726e-05	3052.82	Zinc finger protein 112	ZNF112	zf-C2H2	-
1539	evm.model.Contig12160	0.884455	2.27604e-07	0.951061	1.2797e-10	3051.64	Uncharacterized protein	K06890	-	-
1540	evm.model.Contig10937	0.847766	2.36745e-06	0.670688	0.00120965	3051.5	Acid phosphatase type 7	ACP7	-	-
1541	evm.model.Contig12847	0.881744	2.77562e-07	0.783728	4.3479e-05	3051.38	Synaptotagmin-like protein	SYTL	-	-
1542	evm.model.Contig08850	0.82899	6.27179e-06	0.824813	7.66794e-06	3051.32	Guanine nucleotide-binding protein G(q) subunit alpha	GNAQ	-	-
1543	evm.model.Contig11525	0.816489	1.1274e-05	0.746286	0.000157604	3050.1	F-box and leucine-rich repeat protein 2/20	FBXL2_20	-	-
1544	evm.model.Contig11157	0.839711	3.65041e-06	0.864003	9.12927e-07	3050.08	TBC domain-containing protein kinase-like protein	TBCK	-	-
1545	evm.model.Contig00385	0.862723	9.88367e-07	0.681118	0.000945514	3050	Rho GTPase-activating protein 20	ARHGAP20	-	-
1546	evm.model.Contig02387	0.86825	6.97357e-07	0.629517	0.00293766	3049.27	Cyclin-dependent kinase 12/13 [EC:2.7.11.22 2.7.11.23]	CDK12_13	-	-
1547	evm.model.Contig04282	0.801442	2.1605e-05	0.721664	0.000328365	3049.19	Trafficking protein particle complex subunit 10	TRAPPC10,TRS130	-	-
1548	evm.model.Contig02715	0.857116	1.38702e-06	0.803512	1.98206e-05	3048.33	F-box/LRR-repeat protein 20	FBXL20	-	-
1549	evm.model.Contig07352	0.855294	1.54383e-06	0.702058	0.000559314	3047.08	Polycomb-like protein 2	MTF2,PCL2	-	-
1550	evm.model.Contig05860	0.827407	6.77245e-06	0.658255	0.00160319	3046.55	Phosphatidylinositol glycan, class N [EC:2.7.-.-]	PIGN	-	-
1551	evm.model.Contig11074	0.836418	4.32825e-06	0.730311	0.000255997	3046.52	Schwannomin-interacting protein 1	SCHIP1	-	-
1552	evm.model.Contig09011	0.87868	3.45382e-07	0.855978	1.48324e-06	3046.36	-	Contig09011	-	-
1553	evm.model.Contig09981	0.850806	1.99754e-06	0.867155	7.48175e-07	3046.21	Dynein light chain LC8-type	DYNLL	-	-
1554	evm.model.Contig05675	0.817123	1.0955e-05	0.783643	4.36183e-05	3045.82	MFS transporter, SP family, solute carrier family 2 (facilitated glucose transporter), member 1	SLC2A1,GLUT1	-	-
1555	evm.model.Contig08210	0.822197	8.67394e-06	0.876575	4.00007e-07	3045.8	-	Contig08210	-	-
1556	evm.model.Contig09954	0.881519	2.82115e-07	0.66213	0.00147043	3045.74	CCR4-NOT transcription complex subunit 4 [EC:2.3.2.27]	CNOT4,NOT4,MOT2	-	-
1557	evm.model.Contig00360	0.862804	9.83435e-07	0.775993	5.78529e-05	3045.24	-	Contig00360	-	-
1558	evm.model.Contig02422	0.897188	8.3494e-08	0.90376	4.72257e-08	3044.56	Tripartite motif-containing protein 2/3	TRIM2_3	-	-
1559	evm.model.Contig03557	0.886597	1.93882e-07	0.718562	0.000358264	3044.35	Serine/threonine-protein phosphatase 2A regulatory subunit A	PPP2R1	-	-
1560	evm.model.Contig08138	0.83711	4.17724e-06	0.796452	2.64886e-05	3044.35	Putative zinc metalloproteinase C607.06c	SPAC607.06C	-	-
1561	evm.model.Contig09847	0.813843	1.26924e-05	0.731224	0.000249223	3044.28	Ankyrin repeat and BTB/POZ domain-containing protein 2	ABTB2	-	-
1562	evm.model.Contig01881	0.866085	8.00879e-07	0.729228	0.000264241	3043.64	Transmembrane and TPR repeat-containing protein CG4050	CG4050	-	-
1563	evm.model.Contig11403	0.830841	5.72758e-06	0.751081	0.000135314	3042.61	Failed axon connections	FAX	-	-
1564	evm.model.Contig06006	0.903339	4.90384e-08	0.888783	1.64072e-07	3042.46	SEC14-like protein 2	SEC14L2	-	-
1565	evm.model.Contig01965	0.829463	6.12883e-06	0.82796	6.5937e-06	3042.04	Ubiquitin carboxyl-terminal hydrolase 31 [EC:3.4.19.12]	USP31	-	-
1566	evm.model.Contig01635	0.86057	1.12763e-06	0.889763	1.52073e-07	3041.9	Solute carrier family 25 (mitochondrial citrate transporter), member 1	SLC25A1,CTP	-	-
1567	evm.model.Contig13252	0.815583	1.17432e-05	0.789899	3.43325e-05	3041.35	Carboxypeptidase N subunit 2	CPN2	-	-
1568	evm.model.Contig11669	0.863436	9.45704e-07	0.828484	6.42821e-06	3040.8	Zinc finger protein 710	ZNF710	zf-C2H2	-
1569	evm.model.Contig05677	0.819381	9.8825e-06	0.622589	0.00337007	3040.4	Pre-rRNA-processing protein TSR4	TSR4	-	-
1570	evm.model.Contig10001	0.886587	1.94028e-07	0.934577	1.64218e-09	3040.29	Calcium/calmodulin-dependent protein kinase kinase 2 [EC:2.7.11.17]	CAMKK2	-	-
1571	evm.model.Contig08623	0.832691	5.22526e-06	0.776199	5.74232e-05	3039.64	Nucleosomal histone kinase 1	BALL	-	-
1572	evm.model.Contig04419	0.913983	1.78584e-08	0.884253	2.31019e-07	3037.79	Histone-lysine N-methyltransferase NSD1 [EC:2.1.1.43]	NSD1	-	-
1573	evm.model.Contig05882	0.828995	6.27034e-06	0.684897	0.000862697	3035.54	Molecular chaperone GrpE	GRPE	-	-
1574	evm.model.Contig04669	0.835796	4.46769e-06	0.730621	0.000253683	3035.24	-	Contig04669	-	-
1575	evm.model.Contig08967	0.885833	2.05361e-07	0.877233	3.82186e-07	3033.93	U3 small nucleolar RNA-associated protein 19	NOC4,UTP19	-	-
1576	evm.model.Contig04546	0.80074	2.22409e-05	0.803475	1.98517e-05	3033.08	Solute carrier family 44 (choline transporter-like protein), member 1	SLC44A1,CD92	-	-
1577	evm.model.Contig05167	0.835783	4.47078e-06	0.881131	2.90116e-07	3032.92	LYR motif-containing protein 5	LYRM5	-	-
1578	evm.model.Contig00067	0.816995	1.10187e-05	0.806468	1.74939e-05	3032.79	-	Contig00067	-	-
1579	evm.model.Contig05908	0.807083	1.70412e-05	0.841293	3.35909e-06	3031.75	Protein phosphatase 1 regulatory subunit 3A/B/C/D/E	PPP1R3	-	-
1580	evm.model.Contig01316	0.830411	5.85018e-06	0.66637	0.00133588	3030.73	Gametocyte-specific factor 1	GTSF1	-	-
1581	evm.model.Contig07998	0.820201	9.51656e-06	0.934821	1.5893e-09	3029.51	Serine proteinase stubble	SB	-	-
1582	evm.model.Contig12509	0.85817	1.30285e-06	0.680308	0.000964106	3029.02	Zinc finger protein 606	ZNF606	zf-C2H2	-
1583	evm.model.Contig04522	0.861077	1.09338e-06	0.789055	3.54763e-05	3027.42	DNA N6-methyl adenine demethylase	TET	-	-
1584	evm.model.Contig07035	0.852905	1.7726e-06	0.810045	1.49985e-05	3026.81	NACHT and WD repeat domain-containing protein 2	NWD2	-	-
1585	evm.model.Contig04831	0.840464	3.50902e-06	0.907648	3.30602e-08	3026.79	Receptor-type tyrosine-protein phosphatase F [EC:3.1.3.48]	PTPRF,LAR	-	-
1586	evm.model.Contig12139	0.852435	1.82099e-06	0.821862	8.81065e-06	3026.58	-	Contig12139	-	-
1587	evm.model.Contig10369	0.802623	2.05704e-05	0.736611	0.00021228	3025.6	-	Contig10369	-	-
1588	evm.model.Contig00677	0.897423	8.18623e-08	0.875536	4.29666e-07	3025.19	-	Contig00677	-	-
1589	evm.model.Contig05090	0.903427	4.86546e-08	0.93225	2.22984e-09	3024.98	Mothers against decapentaplegic homolog 2/3	SMAD2_3	MH1	-
1590	evm.model.Contig00543	0.840425	3.51619e-06	0.736544	0.000212711	3024.78	Spatacsin	SPG11	-	-
1591	evm.model.Contig00917	0.850154	2.07228e-06	0.705281	0.000513905	3024.25	UbiA prenyltransferase domain-containing protein 1 homolog	HEIX	-	-
1592	evm.model.Contig10584	0.841866	3.25869e-06	0.901204	5.92203e-08	3023.61	CD63 antigen	CD63,MLA1,TSPAN30	-	-
1593	evm.model.Contig10949	0.834284	4.82366e-06	0.759139	0.000103928	3023.43	Semaphorin-2A	SEMA-2A	-	-
1594	evm.model.Contig07896	0.853172	1.74567e-06	0.698996	0.000605567	3023.25	Zinc finger RNA-binding protein	ZFR	-	-
1595	evm.model.Contig12788	0.856345	1.45161e-06	0.736343	0.000214001	3023.1	-	Contig12788	-	-
1596	evm.model.Contig12344	0.861052	1.09507e-06	0.686821	0.000822952	3022.76	Serine/threonine-protein phosphatase 4 regulatory subunit 1	PPP4R1	-	-
1597	evm.model.Contig06417	0.893669	1.11545e-07	0.901574	5.73314e-08	3022.2	Transcriptional activator cubitus interruptus	CI	zf-C2H2	-
1598	evm.model.Contig11010	0.868507	6.85883e-07	0.68617	0.000836223	3019.34	Homeobox protein araucan	ARA	-	-
1599	evm.model.Contig10185	0.910446	2.53278e-08	0.783448	4.39406e-05	3018.25	Chaoptin	CHP	-	-
1600	evm.model.Contig13017	0.848092	2.32502e-06	0.68671	0.000825194	3018.17	Netrin receptor unc-5	UNC5	-	-
1601	evm.model.Contig13112	0.838543	3.87934e-06	0.807494	1.67438e-05	3018.16	-	Contig13112	-	-
1602	evm.model.Contig05558	0.823892	8.00994e-06	0.833314	5.06493e-06	3017.92	Eukaryotic sulfide quinone oxidoreductase [EC:1.8.5.8]	SQOR	-	-
1603	evm.model.Contig07638	0.825603	7.3849e-06	0.701144	0.000572789	3017.54	ATPase family AAA domain-containing protein 3A/B	ATAD3A_B	-	-
1604	evm.model.Contig00904	0.873036	5.09012e-07	0.7322	0.000242154	3017.53	Reversion-inducing-cysteine-rich protein with kazal motifs	RECK,ST15	-	-
1605	evm.model.Contig05203	0.851577	1.91218e-06	0.683908	0.000883754	3017.53	GRAM domain-containing protein 1B	GRAMD1B	-	-
1606	evm.model.Contig09544	0.833482	5.02228e-06	0.875689	4.25187e-07	3016.91	Protein spaetzle	SPZ	-	-
1607	evm.model.Contig10134	0.807753	1.65591e-05	0.851342	1.93792e-06	3016.64	Cathepsin O [EC:3.4.22.42]	CTSO	-	-
1608	evm.model.Contig00396	0.873966	4.78106e-07	0.861821	1.04477e-06	3016.57	Pleckstrin homology domain-containing family M member 2	PLEKHM2	-	-
1609	evm.model.Contig04151	0.873806	4.833e-07	0.86122	1.08394e-06	3016.46	DnaJ homolog subfamily A member 3	DNAJA3	-	-
1610	evm.model.Contig01781	0.871786	5.53293e-07	0.717839	0.000365555	3016.26	Calpain, invertebrate [EC:3.4.22.-]	CAPNN	-	-
1611	evm.model.Contig04668	0.837003	4.20023e-06	0.689093	0.000778	3015.23	-	Contig04668	-	-
1612	evm.model.Contig12292	0.82239	8.59593e-06	0.681964	0.000926407	3014.82	Mediator of RNA polymerase II transcription subunit 30	MED30	-	-
1613	evm.model.Contig08226	0.85722	1.37852e-06	0.661123	0.00150402	3014.03	Cell division cycle 2-like [EC:2.7.11.22]	CDC2L	-	-
1614	evm.model.Contig12172	0.817571	1.07345e-05	0.885938	2.03759e-07	3013.25	Puromycin-sensitive aminopeptidase [EC:3.4.11.-]	NPEPPS	-	-
1615	evm.model.Contig05348	0.874566	4.59062e-07	0.811665	1.39741e-05	3011.7	Muscleblind	MBNL	-	-
1616	evm.model.Contig14007	0.819749	9.71671e-06	0.672428	0.0011617	3010.96	Autophagy-related protein 101	ATG101	-	-
1617	evm.model.Contig06865	0.882478	2.63164e-07	0.833676	4.97377e-06	3010.05	Glycerophosphoinositol glycerophosphodiesterase [EC:3.1.4.44]	GDE1	-	-
1618	evm.model.Contig01650	0.81747	1.07838e-05	0.635442	0.00260545	3009.69	Mediator of RNA polymerase II transcription subunit 31	MED31,SOH1	-	-
1619	evm.model.Contig08497	0.802996	2.02535e-05	0.811001	1.43863e-05	3008.65	Calcium/calmodulin-dependent protein kinase I [EC:2.7.11.17]	CAMK1	-	-
1620	evm.model.Contig03660	0.870159	6.15974e-07	0.709303	0.000461656	3007.2	-	Contig03660	-	-
1621	evm.model.Contig06878	0.863066	9.67654e-07	0.798416	2.4463e-05	3006.86	-	Contig06878	THAP	-
1622	evm.model.Contig06463	0.830155	5.92444e-06	0.641072	0.00231942	3005.52	Transcriptional regulator ATRX [EC:3.6.4.12]	ATRX	-	-
1623	evm.model.Contig09645	0.824491	7.78625e-06	0.763405	9.00088e-05	3005.51	-	Contig09645	-	-
1624	evm.model.Contig08124	0.826241	7.16302e-06	0.862246	1.0179e-06	3004.11	Caspase 7 [EC:3.4.22.60]	CASP7	-	-
1625	evm.model.Contig09044	0.801776	2.13081e-05	0.648315	0.00199042	3003.65	SAGA-associated factor 11	SGF11	-	-
1626	evm.model.Contig13441	0.832046	5.3959e-06	0.751014	0.000135605	3003.34	Solute carrier family 36 (proton-coupled amino acid transporter)	SLC36A,PAT	-	-
1627	evm.model.Contig08366	0.861151	1.08849e-06	0.820926	9.20269e-06	3001.05	Serine/threonine-protein phosphatase PP1 catalytic subunit [EC:3.1.3.16]	PPP1C	-	-
1628	evm.model.Contig01454	0.847627	2.38572e-06	0.79749	2.54006e-05	3000.46	Heparan sulfate N-deacetylase/N-sulfotransferase NDST2 [EC:3.1.1.- 2.8.2.-]	NDST2	-	-
1629	evm.model.Contig07994	0.860056	1.16337e-06	0.693548	0.000695902	2999.51	POU domain transcription factor, class 3	POU3F,OTF	Pou	-
1630	evm.model.Contig13624	0.891854	1.29008e-07	0.885697	2.07474e-07	2998.16	-	Contig13624	-	-
1631	evm.model.Contig02924	0.882499	2.62767e-07	0.752721	0.00012834	2998.04	Alpha,alpha-trehalase [EC:3.2.1.28]	TREH,treA,treF	-	-
1632	evm.model.Contig02217	0.88434	2.29547e-07	0.762245	9.36238e-05	2997.48	Dual specificity phosphatase 12 [EC:3.1.3.16 3.1.3.48]	DUSP12,YVH1	-	-
1633	evm.model.Contig05254	0.825381	7.46352e-06	0.902244	5.40506e-08	2997.35	Ninjurin-1	NINJ1	-	-
1634	evm.model.Contig14265	0.841678	3.29136e-06	0.747723	0.000150613	2996.49	Lysosomal-trafficking regulator	LYST	-	-
1635	evm.model.Contig01764	0.862458	1.00468e-06	0.671332	0.00119172	2996.39	MAP/microtubule affinity-regulating kinase [EC:2.7.11.1]	MARK	-	-
1636	evm.model.Contig13418	0.847823	2.35997e-06	0.750463	0.000138025	2995.16	Outer membrane protein insertion porin family	SAM50,TOB55,bamA	-	-
1637	evm.model.Contig09860	0.880348	3.06862e-07	0.722162	0.000323771	2994.36	Low density lipoprotein receptor-related protein 5/6	LRP5_6	-	-
1638	evm.model.Contig03663	0.80994	1.50675e-05	0.641878	0.00228071	2993.38	Nuclear pore complex protein Nup53	NUP35,NUP53	-	-
1639	evm.model.Contig13914	0.823404	8.19645e-06	0.896779	8.63955e-08	2991.83	C-Jun-amino-terminal kinase-interacting protein 4	SPAG9,JIP4	-	-
1640	evm.model.Contig10660	0.823399	8.19835e-06	0.668772	0.00126437	2991.73	NHL repeat-containing protein 2	NHLRC2	-	-
1641	evm.model.Contig09970	0.813054	1.31446e-05	0.802164	2.09671e-05	2991.3	5'-AMP-activated protein kinase, catalytic alpha subunit [EC:2.7.11.11]	PRKAA,AMPK	-	-
1642	evm.model.Contig05100	0.854227	1.6426e-06	0.652821	0.00180616	2991.25	Disks large-associated protein 2	DLGAP2	-	-
1643	evm.model.Contig13876	0.83178	5.46748e-06	0.838842	3.81962e-06	2990.55	2-oxoglutarate and iron-dependent oxygenase domain-containing protein 3	OGFOD3	-	-
1644	evm.model.Contig13689	0.890834	1.39842e-07	0.815228	1.19315e-05	2990.55	Zinc finger protein Xfin	XFIN	-	-
1645	evm.model.Contig03353	0.810487	1.47129e-05	0.714508	0.000400802	2989.92	Disabled homolog 2	DAB2	-	-
1646	evm.model.Contig06782	0.832511	5.27244e-06	0.736655	0.000212	2989.88	Teneurin-m	TEN-M	-	-
1647	evm.model.Contig13236	0.822567	8.52508e-06	0.622285	0.00339021	2989.83	ATP-dependent RNA helicase DHX57 [EC:3.6.4.13]	DHX57	-	-
1648	evm.model.Contig06456	0.912399	2.09217e-08	0.889676	1.5311e-07	2987.76	-	Contig06456	-	-
1649	evm.model.Contig13704	0.821301	9.04369e-06	0.825468	7.43278e-06	2987.75	Abhydrolase domain-containing protein 2	ABHD2	-	-
1650	evm.model.Contig01640	0.80357	1.97726e-05	0.702521	0.000552595	2987.11	Histone deacetylase 3 [EC:3.5.1.98]	HDAC3	-	-
1651	evm.model.Contig02631	0.880289	3.08146e-07	0.718219	0.00036171	2987.01	Filamin	FLNA	-	-
1652	evm.model.Contig03924	0.85078	2.00045e-06	0.682197	0.000921196	2986.77	Splicing factor, arginine/serine-rich 4/5/6	SFRS4_5_6	-	-
1653	evm.model.Contig02220	0.844562	2.82057e-06	0.695867	0.000656143	2986.16	-	Contig02220	-	-
1654	evm.model.Contig11457	0.851573	1.91264e-06	0.906225	3.77383e-08	2986.06	Protein couch potato	CPO	-	-
1655	evm.model.Contig06684	0.860446	1.1362e-06	0.741883	0.000180764	2985.8	Thyroid receptor-interacting protein 11	TRIP11	-	-
1656	evm.model.Contig09462	0.843611	2.96874e-06	0.635766	0.00258824	2985.27	Remodeling and spacing factor 1	RSF1	-	-
1657	evm.model.Contig09040	0.826493	7.07704e-06	0.844757	2.79094e-06	2984.89	Transmembrane protein 8A	TMEM8A	-	-
1658	evm.model.Contig13693	0.894206	1.06788e-07	0.777125	5.55247e-05	2984.85	MKRN2 opposite strand protein	MKRN2OS	-	-
1659	evm.model.Contig04271	0.820756	9.27509e-06	0.81757	1.07353e-05	2984.63	Regulator of G-protein signaling	RGS	-	-
1660	evm.model.Contig10382	0.83007	5.94901e-06	0.841756	3.27767e-06	2984.06	Protein twisted gastrulation	TSG	-	-
1661	evm.model.Contig03558	0.856612	1.42897e-06	0.826606	7.03863e-06	2983.35	Exonuclease 3'-5' domain-containing protein 2 [EC:3.1.11.1]	EXD2	-	-
1662	evm.model.Contig13638	0.822462	8.56713e-06	0.814975	1.20677e-05	2982.79	Ubiquitin-conjugating enzyme (huntingtin interacting protein 2) [EC:2.3.2.23]	HIP2,UBC1	-	-
1663	evm.model.Contig06089	0.897275	8.28878e-08	0.783815	4.33364e-05	2982.56	ADP-dependent glucokinase [EC:2.7.1.147]	ADPGK	-	-
1664	evm.model.Contig09123	0.852926	1.77045e-06	0.628407	0.00300366	2980.11	DNA topoisomerase I [EC:5.99.1.2]	TOP1	-	-
1665	evm.model.Contig09904	0.825456	7.43716e-06	0.805185	1.84735e-05	2979.36	Ubiquitin-conjugating enzyme E2 N [EC:2.3.2.23]	UBE2N,BLU,UBC13	-	-
1666	evm.model.Contig04474	0.812192	1.36542e-05	0.723511	0.000311595	2978.22	Chondroitin 4-sulfotransferase 11 [EC:2.8.2.5]	CHST11	-	-
1667	evm.model.Contig07107	0.825642	7.37131e-06	0.764473	8.67868e-05	2975.86	RecQ-mediated genome instability protein 2	RMI2	-	-
1668	evm.model.Contig11301	0.808663	1.59235e-05	0.697363	0.000631533	2975.11	Pseudouridine 5'-phosphatase [EC:3.1.3.96]	HDHD1	-	-
1669	evm.model.Contig00223	0.803693	1.96708e-05	0.622708	0.00336223	2974.35	-	Contig00223	-	-
1670	evm.model.Contig06506	0.865936	8.08511e-07	0.679226	0.00098942	2972.93	Translation initiation factor 5	EIF5	-	-
1671	evm.model.Contig04137	0.854868	1.58257e-06	0.870535	6.00944e-07	2970.97	WASH complex subunit FAM21	FAM21	-	-
1672	evm.model.Contig12551	0.851715	1.89727e-06	0.679257	0.000988687	2970.67	Protein ST7 homolog	CG3634	-	-
1673	evm.model.Contig09364	0.829433	6.13759e-06	0.750497	0.000137875	2970.43	Importin subunit alpha-2	KPNA2	-	-
1674	evm.model.Contig10124	0.869176	6.56784e-07	0.763403	9.00149e-05	2970.41	Growth arrest-specific protein 2	GAS2	-	-
1675	evm.model.Contig13065	0.813147	1.30907e-05	0.695034	0.000670192	2970.16	-	Contig13065	-	-
1676	evm.model.Contig05220	0.831689	5.49227e-06	0.836676	4.27143e-06	2969.88	Protein msta, isoform A	MSTA	-	-
1677	evm.model.Contig05893	0.851966	1.87038e-06	0.664444	0.00139566	2969.37	Zinc finger protein 2 homolog	ZFP2	-	-
1678	evm.model.Contig10123	0.866532	7.78507e-07	0.674693	0.0011017	2968.25	Septin 6/8/11	SEPT6_8_11	-	-
1679	evm.model.Contig11247	0.812298	1.35904e-05	0.828685	6.3658e-06	2967.73	Monocarboxylate transporter 12	SLC16A12	-	-
1680	evm.model.Contig13938	0.842541	3.14365e-06	0.81313	1.31001e-05	2966.95	Ras-related protein Rab-1A	RAB1A	-	-
1681	evm.model.Contig10275	0.819263	9.93632e-06	0.783364	4.40793e-05	2966.93	Filamin	FLNA	-	-
1682	evm.model.Contig13283	0.818471	1.03032e-05	0.795773	2.72221e-05	2966.88	Single-strand selective monofunctional uracil DNA glycosylase [EC:3.2.2.-]	SMUG1	-	-
1683	evm.model.Contig08026	0.813924	1.26471e-05	0.712617	0.000422064	2966.53	Twinkle protein [EC:3.6.4.12]	PEO1	-	-
1684	evm.model.Contig09105	0.829496	6.1188e-06	0.682682	0.00091045	2966.49	Inositol polyphosphate-4-phosphatase [EC:3.1.3.66]	INPP4	-	-
1685	evm.model.Contig08378	0.831819	5.4571e-06	0.730683	0.000253218	2965.16	-	Contig08378	-	-
1686	evm.model.Contig12174	0.886489	1.95478e-07	0.866969	7.57082e-07	2965.12	-	Contig12174	-	-
1687	evm.model.Contig13656	0.809531	1.53373e-05	0.730191	0.000256899	2965	-	Contig13656	-	-
1688	evm.model.Contig08420	0.811346	1.41705e-05	0.708243	0.000474962	2962.87	Alpha-1,3-mannosyl-glycoprotein beta-1,2-N-acetylglucosaminyltransferase [EC:2.4.1.101]	MGAT1	-	-
1689	evm.model.Contig05544	0.822363	8.60662e-06	0.80168	2.13928e-05	2962.45	BTB/POZ domain-containing protein KCTD2/5/17	KCTD2_5_17	-	-
1690	evm.model.Contig02707	0.855328	1.54074e-06	0.728011	0.000273768	2961.55	C-terminal binding protein	CTBP	-	-
1691	evm.model.Contig01593	0.864481	8.86075e-07	0.660491	0.00152542	2961	Myosin regulatory light chain 12	MYL12	-	-
1692	evm.model.Contig05606	0.828255	6.50021e-06	0.771065	6.9006e-05	2960.3	Atrial natriuretic peptide receptor A [EC:4.6.1.2]	ANPRA,NPR1	-	-
1693	evm.model.Contig05425	0.851174	1.95638e-06	0.677101	0.00104079	2960.3	PDZ domain-containing protein 2	PDZD2	-	-
1694	evm.model.Contig06135	0.859063	1.23509e-06	0.8522	1.84557e-06	2958.85	Alcohol-forming fatty acyl-CoA reductase [EC:1.2.1.84]	FAR	-	-
1695	evm.model.Contig12976	0.833634	4.98422e-06	0.778056	5.36689e-05	2958.83	-	Contig12976	-	-
1696	evm.model.Contig07784	0.860721	1.11733e-06	0.703941	0.000532388	2958.8	Metal transporter CNNM	CNNM	-	-
1697	evm.model.Contig04754	0.82617	7.18768e-06	0.777951	5.38747e-05	2958.74	Solute carrier family 25 (mitochondrial carrier protein), member 16	SLC25A16,GDA,LEU5	-	-
1698	evm.model.Contig12165	0.86893	6.67327e-07	0.676744	0.00104963	2956.81	Tudor domain-containing protein 1/4/6/7	TDRD1_4_6_7	-	-
1699	evm.model.Contig13860	0.810744	1.45486e-05	0.644196	0.00217234	2956.52	RNA-binding protein Musashi	MSI	-	-
1700	evm.model.Contig11173	0.871579	5.6095e-07	0.724113	0.000306296	2956.44	Caprin-1	CAPRIN1,GPIAP1	-	-
1701	evm.model.Contig13961	0.813469	1.29049e-05	0.853692	1.6942e-06	2955.33	Beta-1,3-galactosyltransferase 1 [EC:2.4.1.86]	B3GALT1	-	-
1702	evm.model.Contig12628	0.85217	1.8487e-06	0.862201	1.02071e-06	2955.2	AN1-type zinc finger protein 6	ZFAND6	-	-
1703	evm.model.Contig02780	0.847119	2.45342e-06	0.790723	3.32474e-05	2955.14	Intersectin-1	ITSN1	-	-
1704	evm.model.Contig11183	0.847344	2.42321e-06	0.629507	0.00293824	2955.06	Ribosomal RNA-processing protein 1	RRP1	-	-
1705	evm.model.Contig10141	0.807121	1.70133e-05	0.695655	0.000659698	2953.47	-	Contig10141	-	-
1706	evm.model.Contig03802	0.833956	4.9042e-06	0.700747	0.000578735	2949.65	Peroxin-14	PEX14	-	-
1707	evm.model.Contig03474	0.839973	3.60065e-06	0.627773	0.00304192	2949.34	Coactosin-like protein	COTL1	-	-
1708	evm.model.Contig02878	0.859218	1.22365e-06	0.782069	4.62709e-05	2945.79	KRAB domain-containing zinc finger protein	KRAB	zf-C2H2	-
1709	evm.model.Contig04334	0.820828	9.24429e-06	0.72933	0.000263452	2941.49	DNA-directed RNA polymerase II subunit RPB1 [EC:2.7.7.6]	RPB1,POLR2A	-	-
1710	evm.model.Contig09942	0.823125	8.30474e-06	0.79696	2.59519e-05	2939.29	Inositol polyphosphate 5-phosphatase INPP5B/F [EC:3.1.3.36]	INPP5B_F	-	-
1711	evm.model.Contig03162	0.82555	7.4037e-06	0.622625	0.00336771	2937.48	Beta-mannosidase [EC:3.2.1.25]	E3.2.1.25,MANBA,manB	-	-
1712	evm.model.Contig11519	0.803794	1.95879e-05	0.909798	2.69626e-08	2936.83	Glycogen debranching enzyme [EC:2.4.1.25 3.2.1.33]	AGL	-	-
1713	evm.model.Contig02797	0.863262	9.5596e-07	0.784966	4.14921e-05	2935.06	NCK-associated protein 1	NCKAP1,NAP125	-	-
1714	evm.model.Contig10853	0.822701	8.47164e-06	0.793944	2.92844e-05	2934.21	Chondroitin polymerizing factor [EC:2.4.1.175 2.4.1.226]	CHPF	-	-
1715	evm.model.Contig12923	0.822311	8.62765e-06	0.62157	0.00343795	2933.13	-	Contig12923	-	-
1716	evm.model.Contig06304	0.866372	7.86435e-07	0.742368	0.000178079	2932.82	COMM domain containing 10	COMMD10	-	-
1717	evm.model.Contig04806	0.841005	3.4106e-06	0.775038	5.98856e-05	2931.33	Probable E3 ubiquitin-protein ligase sinah	SINAH	-	-
1718	evm.model.Contig07910	0.806475	1.74891e-05	0.705409	0.000512168	2928.35	Epidermal growth factor receptor substrate 15	EPS15	-	-
1719	evm.model.Contig02424	0.906958	3.52606e-08	0.846232	2.57575e-06	2927.97	Nucleoporin p58/p45	NUPL1,NUP49	-	-
1720	evm.model.Contig12341	0.859479	1.20459e-06	0.653729	0.00177082	2927.1	Transcription factor 25	TCF25	-	-
1721	evm.model.Contig10661	0.867181	7.46913e-07	0.69639	0.000647447	2925.47	-	Contig10661	-	-
1722	evm.model.Contig07223	0.866212	7.9448e-07	0.803812	1.95726e-05	2925.17	-	Contig07223	-	-
1723	evm.model.Contig09665	0.867691	7.22878e-07	0.696721	0.000642006	2924.55	G protein-coupled receptor Mth (Methuselah protein)	MTH	-	-
1724	evm.model.Contig04676	0.894659	1.02919e-07	0.845986	2.61052e-06	2923.73	Niemann-Pick C2 protein	NPC2	-	-
1725	evm.model.Contig14051	0.80223	2.09102e-05	0.749319	0.000143168	2923.34	NADH dehydrogenase [ubiquinone] 1 alpha subcomplex assembly factor 2	NDUFAF2	-	-
1726	evm.model.Contig07052	0.842392	3.16884e-06	0.758179	0.000107304	2922.47	WD repeat-containing protein 20	WDR20	-	-
1727	evm.model.Contig06310	0.879684	3.21707e-07	0.842697	3.11769e-06	2921.96	Tyrosine-protein phosphatase non-receptor type 5	PTPN5	-	-
1728	evm.model.Contig02847	0.867209	7.45556e-07	0.826528	7.06531e-06	2921.17	Speckle-type POZ protein	SPOP	ZBTB	-
1729	evm.model.Contig00784	0.844854	2.77626e-06	0.713204	0.000415369	2920.84	Voltage-dependent calcium channel alpha-2/delta-4	CACNA2D4	-	-
1730	evm.model.Contig10200	0.846286	2.56814e-06	0.659148	0.00157175	2920.1	Ankyrin repeat domain-containing protein 17	ANKRD17,MASK	-	-
1731	evm.model.Contig12706	0.811853	1.38592e-05	0.757614	0.000109335	2920	Solute carrier family 25 (mitochondrial phosphate transporter), member 23/24/25/41	SLC25A23S	-	-
1732	evm.model.Contig10410	0.828882	6.30511e-06	0.699302	0.00060081	2918.86	Pumilio RNA-binding family	PUM	-	-
1733	evm.model.Contig00090	0.823303	8.23526e-06	0.833266	5.07713e-06	2916.91	Integral membrane protein 2B	ITM2B	-	-
1734	evm.model.Contig09565	0.841111	3.39155e-06	0.78331	4.41686e-05	2916.64	-	Contig09565	-	-
1735	evm.model.Contig04523	0.892694	1.2065e-07	0.764478	8.67705e-05	2916.41	Decaprenyl-diphosphate synthase subunit 2 [EC:2.5.1.91]	PDSS2	-	-
1736	evm.model.Contig11676	0.837507	4.09284e-06	0.651241	0.00186909	2916.3	Cyclin-A	CCNA	-	-
1737	evm.model.Contig06574	0.832549	5.26237e-06	0.711995	0.000429267	2913.31	Platelet-activating factor acetylhydrolase IB subunit alpha	PAFAH1B1,LIS1	-	-
1738	evm.model.Contig10709	0.848256	2.30408e-06	0.64547	0.00211462	2912.53	Charged multivesicular body protein 4	CHMP4,SNF7,VPS32	-	-
1739	evm.model.Contig10792	0.813893	1.26643e-05	0.758769	0.000105216	2912.32	MRNA m6A methyltransferase [EC:2.1.1.348]	METTL3_14	-	-
1740	evm.model.Contig00044	0.805384	1.83184e-05	0.667323	0.00130712	2912.19	Amyotrophic lateral sclerosis 2 protein	ALS2	-	-
1741	evm.model.Contig04089	0.867262	7.43046e-07	0.871184	5.75796e-07	2911.63	Elongation of very long chain fatty acids protein 6 [EC:2.3.1.199]	ELOVL6	-	-
1742	evm.model.Contig11104	0.815924	1.15648e-05	0.792243	3.1324e-05	2910.53	MAGUK p55 subfamily member 6	MPP6	-	-
1743	evm.model.Contig08634	0.855961	1.48466e-06	0.846787	2.49855e-06	2908.05	Lysosomal-trafficking regulator	LYST	-	-
1744	evm.model.Contig08179	0.850224	2.06415e-06	0.781896	4.65695e-05	2907.8	DnaJ homolog subfamily B member 6	DNAJB6	-	-
1745	evm.model.Contig06841	0.817182	1.09259e-05	0.727337	0.000279173	2907.28	Armadillo repeat-containing protein 7	ARMC7	-	-
1746	evm.model.Contig07015	0.814671	1.22328e-05	0.798863	2.40213e-05	2906.6	-	Contig07015	-	-
1747	evm.model.Contig03257	0.806924	1.71573e-05	0.655509	0.00170323	2906.53	Nuclear receptor subfamily 1 group I	NR1IN	-	-
1748	evm.model.Contig12308	0.829859	6.0111e-06	0.618962	0.00361673	2903.33	-	Contig12308	-	-
1749	evm.model.Contig00347	0.8516	1.90966e-06	0.789349	3.50739e-05	2902.97	Solute carrier family 36 (proton-coupled amino acid transporter)	SLC36A,PAT	-	-
1750	evm.model.Contig12682	0.84496	2.76038e-06	0.806924	1.71576e-05	2902.26	Cystathionine beta-synthase [EC:4.2.1.22]	CBS	-	-
1751	evm.model.Contig09886	0.81398	1.26152e-05	0.908676	3.00093e-08	2902.13	Syndecan 2	SDC2,CD362	-	-
1752	evm.model.Contig07575	0.821351	9.02279e-06	0.735742	0.000217906	2899.77	Glycerol-3-phosphate O-acyltransferase 3/4 [EC:2.3.1.15]	GPAT3_4,AGPAT9,AGPAT6	-	-
1753	evm.model.Contig13284	0.828517	6.41798e-06	0.866897	7.60598e-07	2898.61	MFS transporter, SP family, solute carrier family 2 (facilitated glucose transporter), member 8	SLC2A8,GLUT8	-	-
1754	evm.model.Contig03699	0.812969	1.31938e-05	0.75303	0.000127063	2898.08	Cerebellar degeneration-related protein 2-like	CDR2L	-	-
1755	evm.model.Contig05029	0.830148	5.92624e-06	0.654446	0.00174332	2897.45	Small G protein signaling modulator 3	SGSM3,MAP	-	-
1756	evm.model.Contig12100	0.827407	6.77243e-06	0.653827	0.00176702	2895.77	-	Contig12100	-	-
1757	evm.model.Contig05427	0.82081	9.25213e-06	0.732215	0.000242044	2894.78	PDZ domain-containing protein 2	PDZD2	-	-
1758	evm.model.Contig07803	0.910053	2.63093e-08	0.875184	4.40131e-07	2891.07	Polypeptide N-acetylgalactosaminyltransferase [EC:2.4.1.41]	GALNT	-	-
1759	evm.model.Contig11672	0.842184	3.20399e-06	0.671984	0.0011738	2890.22	Liprin-beta-2	PPFIBP2	-	-
1760	evm.model.Contig05513	0.861132	1.08972e-06	0.764418	8.69482e-05	2889.22	Multiple inositol-polyphosphate phosphatase / 2,3-bisphosphoglycerate 3-phosphatase [EC:3.1.3.62 3.1.3.80]	MINPP1	-	-
1761	evm.model.Contig09138	0.809278	1.55058e-05	0.744781	0.000165214	2889	Protein SERAC1	SERAC1	-	-
1762	evm.model.Contig11057	0.817549	1.07451e-05	0.77156	6.78083e-05	2888.24	Transmembrane 9 superfamily member 2/4	TM9SF2_4	-	-
1763	evm.model.Contig00703	0.814477	1.23391e-05	0.690947	0.000742892	2887.92	Endoplasmic reticulum protein 29	ERP29	-	-
1764	evm.model.Contig06157	0.833581	4.99743e-06	0.74483	0.00016496	2886.75	T-complex protein 11-like protein 1	TCP11L1	-	-
1765	evm.model.Contig09783	0.843474	2.99069e-06	0.683825	0.000885535	2885.35	Vacuolar protein sorting-associated protein 41	VPS41	-	-
1766	evm.model.Contig13740	0.820977	9.18068e-06	0.762413	9.30916e-05	2883.03	D-beta-hydroxybutyrate dehydrogenase, mitochondrial	BDH1	-	-
1767	evm.model.Contig06288	0.829198	6.20858e-06	0.742709	0.000176211	2882.35	Protein RER1	RER1	-	-
1768	evm.model.Contig00483	0.81032	1.48205e-05	0.69099	0.000742091	2881.72	Rho GTPase-activating protein 18/28/40	ARHGAP18_28_40	-	-
1769	evm.model.Contig10679	0.856645	1.42615e-06	0.764105	8.7885e-05	2880.45	Spectrin beta	SPTB	-	-
1770	evm.model.Contig09327	0.812713	1.33439e-05	0.612536	0.00409052	2879.42	Myosin VI	MYO6	-	-
1771	evm.model.Contig10151	0.840171	3.56338e-06	0.715443	0.000390632	2878.73	Transcription factor castor	CAS	-	-
1772	evm.model.Contig09360	0.818482	1.02984e-05	0.771763	6.73223e-05	2878.46	Serine/threonine-protein kinase SIK3 [EC:2.7.11.1]	SIK3	-	-
1773	evm.model.Contig07150	0.846621	2.52139e-06	0.701083	0.000573709	2878.46	Oxysterol-binding protein-related protein 11	OSBPL11	-	-
1774	evm.model.Contig05213	0.877641	3.71458e-07	0.819032	1.00421e-05	2878.06	Geranylgeranyl transferase type-1 subunit beta [EC:2.5.1.59]	PGTB1	-	-
1775	evm.model.Contig05040	0.840323	3.53507e-06	0.835329	4.57513e-06	2877.48	-	Contig05040	-	-
1776	evm.model.Contig01517	0.869712	6.34222e-07	0.873763	4.84707e-07	2876.65	-	Contig01517	-	-
1777	evm.model.Contig08775	0.852441	1.82031e-06	0.68334	0.000896045	2876.26	FAS-associated factor 2	FAF2,UBXD8	-	-
1778	evm.model.Contig03536	0.833789	4.94556e-06	0.658113	0.00160822	2876.03	Protein SHQ1	SHQ1	-	-
1779	evm.model.Contig01012	0.822945	8.37522e-06	0.836885	4.22584e-06	2875.45	Protein C10	C12ORF57	-	-
1780	evm.model.Contig03473	0.840532	3.49652e-06	0.74186	0.000180894	2875	Probable aminopeptidase NPEPL1 [EC:3.4.11.-]	NPEPL1	-	-
1781	evm.model.Contig09853	0.806428	1.75244e-05	0.616708	0.00377746	2871.89	-	Contig09853	-	-
1782	evm.model.Contig01608	0.829683	6.06306e-06	0.760691	9.86656e-05	2871.79	-	Contig01608	-	-
1783	evm.model.Contig08427	0.850429	2.04053e-06	0.655572	0.00170088	2870.55	Lectin, mannose-binding 1	LMAN1,ERGIC53	-	-
1784	evm.model.Contig10276	0.830832	5.73005e-06	0.904765	4.31307e-08	2868.13	Zinc finger protein rotund	RN	-	-
1785	evm.model.Contig07360	0.829613	6.08398e-06	0.76224	9.36399e-05	2867.97	Leucine-rich repeat-containing protein 57	LRRC57	-	-
1786	evm.model.Contig08407	0.855777	1.50083e-06	0.756459	0.000113587	2867.3	Shootin-1	SHTN1	-	-
1787	evm.model.Contig07085	0.83528	4.58669e-06	0.736361	0.000213883	2866.76	F-box and leucine-rich repeat protein 1 (S-phase kinase-associated protein 2)	SKP2,FBXL1	-	-
1788	evm.model.Contig05333	0.827036	6.89458e-06	0.795318	2.77227e-05	2866.57	E3 ubiquitin-protein ligase LRSAM1 [EC:2.3.2.27]	LRSAM1	-	-
1789	evm.model.Contig10896	0.811081	1.43359e-05	0.769141	7.38369e-05	2866.53	ELAV like protein 2/3/4	ELAVL2_3_4	-	-
1790	evm.model.Contig07088	0.879523	3.25416e-07	0.71636	0.00038086	2866.14	Calmodulin-like protein 4	CALML4	-	-
1791	evm.model.Contig08479	0.867084	7.5158e-07	0.817861	1.05938e-05	2865.12	Neuromedin U receptor 1	NMUR1	-	-
1792	evm.model.Contig04821	0.874005	4.76865e-07	0.829707	6.05583e-06	2864.52	F-box protein 25/32	FBXO25_32	-	-
1793	evm.model.Contig11213	0.833167	5.10234e-06	0.841975	3.23987e-06	2863.75	Scavenger receptor class B member 1	SCARB1	-	-
1794	evm.model.Contig04807	0.828734	6.35045e-06	0.702555	0.000552102	2863.32	Adenylate cyclase 2 [EC:4.6.1.1]	ADCY2	-	-
1795	evm.model.Contig10445	0.805459	1.82606e-05	0.810557	1.46678e-05	2861.93	Cysteine protease ATG4 [EC:3.4.22.-]	ATG4	-	-
1796	evm.model.Contig13702	0.838407	3.90686e-06	0.637257	0.0025102	2860.46	DnaJ homolog subfamily A member 2	DNAJA2	-	-
1797	evm.model.Contig08369	0.843417	2.99992e-06	0.662653	0.00145326	2858.52	Vam6/Vps39-like protein vacuolar protein sorting-associated protein 39	VPS39,VAM6	-	-
1798	evm.model.Contig09012	0.848413	2.28403e-06	0.823993	7.97199e-06	2858.07	Protein SRG1	SRG1	-	-
1799	evm.model.Contig13743	0.801726	2.13527e-05	0.646629	0.00206326	2857.16	T-complex protein 1 subunit theta	CCT8	-	-
1800	evm.model.Contig05233	0.881876	2.74922e-07	0.810051	1.49945e-05	2856.94	Lipoma HMGIC fusion partner-like 2 protein	LHFPL2	-	-
1801	evm.model.Contig06764	0.842026	3.23101e-06	0.73097	0.000251091	2856.65	HEAT repeat-containing protein 5B	HEATR5B	-	-
1802	evm.model.Contig06208	0.818741	1.0177e-05	0.634609	0.00265021	2855.87	Nuclear pore complex protein Nup133	NUP133	-	-
1803	evm.model.Contig03170	0.834933	4.668e-06	0.776306	5.72008e-05	2855.7	NF-kappa-B inhibitor alpha	NFKBIA	-	-
1804	evm.model.Contig05470	0.833359	5.05342e-06	0.824148	7.9137e-06	2853.6	RING finger protein 145	RNF145	-	-
1805	evm.model.Contig13773	0.826961	6.91967e-06	0.775059	5.9839e-05	2853.02	-	Contig13773	-	-
1806	evm.model.Contig07849	0.82628	7.14961e-06	0.735066	0.00022236	2852.15	Major facilitator superfamily domain-containing protein 6	MFSD6	-	-
1807	evm.model.Contig00660	0.869031	6.62975e-07	0.83708	4.18371e-06	2851.85	Actin-binding Rho-activating protein	ABRA	-	-
1808	evm.model.Contig08257	0.818803	1.01479e-05	0.662027	0.00147383	2848.09	Selenoprotein M	SELM	-	-
1809	evm.model.Contig03504	0.913692	1.83903e-08	0.755715	0.000116401	2845.84	Intersectin-2	ITSN2	-	-
1810	evm.model.Contig01087	0.843737	2.94876e-06	0.956553	4.47349e-11	2845.65	Diacylglycerol O-acyltransferase 1 [EC:2.3.1.20 2.3.1.75 2.3.1.76]	DGAT1	-	-
1811	evm.model.Contig07252	0.83073	5.75912e-06	0.711566	0.0004343	2843.67	Doublecortin-like kinase 1/2 [EC:2.7.11.1]	DCLK1_2	-	-
1812	evm.model.Contig05441	0.927206	4.17676e-09	0.870325	6.09303e-07	2841.75	SPRY domain-containing SOCS box protein 1/4	SPSB1_4,SSB1,SSB4	-	-
1813	evm.model.Contig09001	0.809486	1.53669e-05	0.840537	3.49563e-06	2840.39	Innexin	inx,zpg,ogre,shakB	-	-
1814	evm.model.Contig07699	0.827899	6.61317e-06	0.742842	0.000175484	2837.17	Nemo like kinase [EC:2.7.11.24]	NLK	-	-
1815	evm.model.Contig06577	0.803734	1.9637e-05	0.68886	0.000782528	2837.06	Beta-glucuronidase [EC:3.2.1.31]	uidA,GUSB	-	-
1816	evm.model.Contig03172	0.806784	1.72604e-05	0.782082	4.62483e-05	2833.32	Magnesium transporter	NIPA,SLC57A2S	-	-
1817	evm.model.Contig08893	0.81603	1.15097e-05	0.794644	2.84802e-05	2831.15	Na(+)/H(+) exchange regulatory cofactor NHE-RF2	SLC9A3R2,NHERF2	-	-
1818	evm.model.Contig04058	0.809079	1.56399e-05	0.68656	0.000828235	2829.3	ATP-binding cassette, subfamily A (ABC1), member 5	ABCA5	-	-
1819	evm.model.Contig09308	0.845403	2.69489e-06	0.657999	0.0016123	2828.79	Alpha-1,6-mannosyltransferase [EC:2.4.1.260]	ALG12	-	-
1820	evm.model.Contig09004	0.806143	1.77382e-05	0.896861	8.58099e-08	2826.51	Amidophosphoribosyltransferase [EC:2.4.2.14]	purF,PPAT	-	-
1821	evm.model.Contig12226	0.826381	7.1153e-06	0.689248	0.000775026	2826.37	1-phosphatidylinositol-3-phosphate 5-kinase [EC:2.7.1.150]	PIKFYVE,FAB1	-	-
1822	evm.model.Contig09896	0.823883	8.01319e-06	0.7377	0.000205415	2822.58	Protein disulfide-isomerase A6 [EC:5.3.4.1]	PDIA6,TXNDC7	-	-
1823	evm.model.Contig03923	0.809327	1.54734e-05	0.847809	2.36183e-06	2822.12	Glutathione-specific gamma-glutamylcyclotransferase [EC:4.3.2.7]	CHAC,chaC	-	-
1824	evm.model.Contig12328	0.815433	1.18224e-05	0.721127	0.000333384	2820.67	Histone-lysine N-methyltransferase, H3 lysine-79 specific [EC:2.1.1.43]	DOT1L,DOT1	-	-
1825	evm.model.Contig08666	0.84041	3.51898e-06	0.770651	7.00231e-05	2816.83	Ethanolaminephosphotransferase [EC:2.7.8.1]	EPT1	-	-
1826	evm.model.Contig04248	0.873492	4.93639e-07	0.75988	0.000101384	2813.04	CDC42 small effector protein homolog	SPEC2	-	-
1827	evm.model.Contig12913	0.80126	2.17685e-05	0.664287	0.00140063	2811.76	CDK5 and ABL1 enzyme substrate 1	CABLES1	-	-
1828	evm.model.Contig09290	0.875519	4.30163e-07	0.841548	3.31408e-06	2810.59	Atypical dual specificity phosphatase [EC:3.1.3.16 3.1.3.48]	K14165	-	-
1829	evm.model.Contig04135	0.846165	2.58512e-06	0.707168	0.000488791	2809.14	Sorting nexin-5/6/32	SNX5_6_32	-	-
1830	evm.model.Contig13788	0.802605	2.0586e-05	0.802065	2.10537e-05	2806.33	Forkhead box protein L	FOXL	Fork head	-
1831	evm.model.Contig02528	0.84431	2.85918e-06	0.824272	7.86722e-06	2804.8	Nef-associated protein 1	NAP1	-	-
1832	evm.model.Contig09347	0.818962	1.00742e-05	0.630645	0.00287185	2800.67	Chromobox protein homolog 3	CBX3	-	-
1833	evm.model.Contig08808	0.885138	2.16324e-07	0.824325	7.84778e-06	2797.37	Cytochrome P450 family 6 [EC:1.14.-.-]	CYP6	-	-
1834	evm.model.Contig05549	0.84762	2.38659e-06	0.630138	0.00290129	2797.3	Myosin XV	MYO15	-	-
1835	evm.model.Contig04053	0.804645	1.88989e-05	0.84555	2.67341e-06	2795.66	Small G protein signaling modulator 1	SGSM1,RUTBC2	-	-
1836	evm.model.Contig00758	0.808071	1.63344e-05	0.717322	0.000370849	2795.19	P38 MAP kinase [EC:2.7.11.24]	P38	-	-
1837	evm.model.Contig09250	0.805448	1.82685e-05	0.843175	3.039e-06	2794.44	AMP deaminase [EC:3.5.4.6]	AMPD	-	-
1838	evm.model.Contig12698	0.801544	2.15143e-05	0.821093	9.13126e-06	2793.62	-	Contig12698	-	-
1839	evm.model.Contig08619	0.823823	8.03593e-06	0.650098	0.00191572	2793.04	Phosphatidylinositol glycan, class M [EC:2.4.1.-]	PIGM	-	-
1840	evm.model.Contig06372	0.816145	1.14501e-05	0.687646	0.00080638	2791.22	SH2 domain-containing protein 4A	SH2D4A	-	-
1841	evm.model.Contig09342	0.814166	1.25113e-05	0.787893	3.7104e-05	2787.58	Beta-1,3-galactosyltransferase 5 (Fragment)	B3GALT5	-	-
1842	evm.model.Contig04413	0.843056	3.05839e-06	0.778231	5.33255e-05	2785.21	Melanotransferrin	MFI2	-	-
1843	evm.model.Contig12733	0.837477	4.0992e-06	0.890724	1.41057e-07	2784.78	Actin-binding protein anillin	ANLN	-	-
1844	evm.model.Contig02476	0.810593	1.4645e-05	0.699828	0.000592692	2784.45	Small VCP/p97-interacting protein	SVIP	-	-
1845	evm.model.Contig06244	0.800942	2.20567e-05	0.698852	0.000607822	2784.09	Isocitrate dehydrogenase (NAD+) [EC:1.1.1.41]	IDH3	-	-
1846	evm.model.Contig08431	0.800656	2.23181e-05	0.714596	0.000399837	2783.32	Protein C21orf2	C21ORF2	-	-
1847	evm.model.Contig01160	0.812696	1.3354e-05	0.802362	2.07957e-05	2782.31	-	Contig01160	-	-
1848	evm.model.Contig04001	0.828962	6.28051e-06	0.635081	0.00262476	2781.07	Ubiquilin	UBQLN,DSK2	-	-
1849	evm.model.Contig05037	0.810416	1.47581e-05	0.792898	3.05243e-05	2780.79	Probable lipid phosphate phosphatase beta	LPPB	-	-
1850	evm.model.Contig00140	0.815053	1.20255e-05	0.620557	0.00350653	2780.53	Alpha-methylacyl-CoA racemase [EC:5.1.99.4]	E5.1.99.4,AMACR,mcr	-	-
1851	evm.model.Contig12697	0.830432	5.8443e-06	0.655717	0.00169547	2780.04	-	Contig12697	-	-
1852	evm.model.Contig01532	0.813331	1.29843e-05	0.862517	1.00105e-06	2779.29	-	Contig01532	-	-
1853	evm.model.Contig04802	0.83434	4.81012e-06	0.76517	8.47364e-05	2776.18	Nuclear receptor subfamily 0 group A	NR0AN,kni	-	-
1854	evm.model.Contig13161	0.832665	5.23207e-06	0.793263	3.00871e-05	2774.68	Dual specificity MAP kinase phosphatase [EC:3.1.3.16 3.1.3.48]	DUSP,MKP	-	-
1855	evm.model.Contig07568	0.865433	8.34595e-07	0.738328	0.000201536	2774.1	LIM domain-binding protein 1	LDB1	-	-
1856	evm.model.Contig12342	0.814762	1.21831e-05	0.621234	0.00346054	2772.87	RING finger and SPRY domain-containing protein 1	RSPRY1	-	-
1857	evm.model.Contig07892	0.86119	1.08593e-06	0.700842	0.000577311	2772.52	A disintegrin and metalloproteinase with thrombospondin motifs 7	ADAMTS7	-	-
1858	evm.model.Contig02556	0.807615	1.66573e-05	0.664364	0.00139819	2771.38	DNA cross-link repair 1C protein [EC:3.1.-.-]	DCLRE1C,ARTEMIS,SCIDA	-	-
1859	evm.model.Contig01844	0.810801	1.45124e-05	0.64698	0.00204792	2768.96	WASH complex subunit strumpellin	RTSC,SPG8	-	-
1860	evm.model.Contig11550	0.818193	1.04351e-05	0.654124	0.00175564	2766.09	Vesicle transport protein SEC22	SEC22	-	-
1861	evm.model.Contig06515	0.865625	8.24539e-07	0.779422	5.10425e-05	2765.11	Connectin	CON	-	-
1862	evm.model.Contig04517	0.818309	1.03797e-05	0.70655	0.000496908	2764.05	Storkhead-box protein 1	STOX1	-	-
1863	evm.model.Contig13895	0.824315	7.85141e-06	0.895933	9.26864e-08	2760.41	Microtubule-associated protein futsch	FUTSCH	-	-
1864	evm.model.Contig00616	0.866779	7.6635e-07	0.886398	1.96814e-07	2745.47	Proprotein convertase subtilisin/kexin type 5 [EC:3.4.21.-]	PCSK5	-	-
1865	evm.model.Contig11056	0.816228	1.14074e-05	0.764419	8.69465e-05	2744.95	Diacylglycerol O-acyltransferase 1 [EC:2.3.1.20 2.3.1.75 2.3.1.76]	DGAT1	-	-
1866	evm.model.Contig08205	0.813414	1.29366e-05	0.644782	0.00214563	2742.52	Zinc finger and SCAN domain-containing protein 12	ZSCAN12	-	-
1867	evm.model.Contig02284	0.814971	1.20698e-05	0.771601	6.77109e-05	2741.52	Glutamate--cysteine ligase catalytic subunit [EC:6.3.2.2]	GCLC	-	-
1868	evm.model.Contig03137	0.871205	5.75018e-07	0.811115	1.43148e-05	2741.12	Agrin	AGRN	-	-
1869	evm.model.Contig03744	0.808195	1.62474e-05	0.816151	1.14469e-05	2733.56	Small ubiquitin-related modifier	SUMO,SMT3	-	-
1870	evm.model.Contig00844	0.816308	1.13665e-05	0.682833	0.000907131	2729.99	Zinc finger protein 40	HIVEP1	-	-
1871	evm.model.Contig10250	0.816751	1.11411e-05	0.718132	0.000362584	2728.93	Mitogen-activated protein kinase 1/3 [EC:2.7.11.24]	ERK,MAPK1_3	-	-
1872	evm.model.Contig10499	0.807395	1.68151e-05	0.737023	0.000209662	2722.44	Histone-lysine N-methyltransferase SETMAR [EC:2.1.1.43]	SETMAR	-	-
1873	evm.model.Contig04463	0.802442	2.07266e-05	0.816513	1.12615e-05	2721.73	Growth arrest-specific 1	GAS1	-	-
1874	evm.model.Contig07375	0.823995	7.97092e-06	0.646276	0.0020788	2720.32	Vesicle transport through interaction with t-SNAREs 1	VTI1	-	-
1875	evm.model.Contig09188	0.821248	9.0658e-06	0.864357	8.9294e-07	2718.22	Peptidoglycan recognition protein	PGRP	-	-
1876	evm.model.Contig10861	0.800482	2.24785e-05	0.715692	0.000387956	2701.02	CCR4-NOT transcription complex subunit 1	CNOT1,NOT1	-	-
1877	evm.model.Contig05915	0.851021	1.97341e-06	0.917945	1.18568e-08	2698.88	Peroxidase	PXD	-	-
1878	evm.model.Contig05144	0.814408	1.23771e-05	0.622738	0.00336027	2695.56	Thrombospondin 2/3/4/5	THBS2S	-	-
1879	evm.model.Contig07229	0.821874	8.80563e-06	0.795289	2.77557e-05	2691.95	Teneurin-2	TENM2	-	-
1880	evm.model.Contig07557	0.852206	1.84494e-06	0.772188	6.63133e-05	2691.85	Longitudinals lacking protein-like	LOLAL	ZBTB	-
1881	evm.model.Contig13167	0.86369	9.30885e-07	0.780866	4.839e-05	2691.23	Elongation of very long chain fatty acids protein AAEL008004	AAEL008004	-	-
1882	evm.model.Contig07411	0.83049	5.82741e-06	0.733007	0.00023643	2690.89	Cation-transporting P-type ATPase 13A3/4/5 [EC:3.6.3.-]	ATP13A3_4_5	-	-
1883	evm.model.Contig06588	0.851239	1.94919e-06	0.72085	0.000335995	2683.67	Armadillo repeat-containing protein 5	ARMC5	ZBTB	-
1884	evm.model.Contig04715	0.800675	2.23011e-05	0.617744	0.00370286	2681.07	GMP synthase (glutamine-hydrolysing) [EC:6.3.5.2]	guaA,GMPS	-	-
1885	evm.model.Contig02964	0.807929	1.64343e-05	0.673954	0.00112099	2679.42	ADP-ribosylation factor 1	ARF1	-	-
1886	evm.model.Contig05328	0.81922	9.95592e-06	0.763908	8.84793e-05	2674.9	Tetraspanin-11	TSPAN11	-	-
1887	evm.model.Contig03127	0.834366	4.8039e-06	0.630434	0.00288406	2665.8	Pyruvate dehydrogenase phosphatase regulatory subunit	PDPR	-	-
1888	evm.model.Contig00813	0.822006	8.75153e-06	0.797452	2.54404e-05	2656.78	Nephrin	NPHS1	-	-
1889	evm.model.Contig00410	0.809452	1.53896e-05	0.682533	0.000913752	2656.19	Ribonuclease ZC3H12 [EC:3.1.-.-]	ZC3H12,MCPIP	-	-
1890	evm.model.Contig03550	0.800877	2.2116e-05	0.859961	1.17007e-06	2655.66	ABC transporter G family member 23	ABCG23	-	-
1891	evm.model.Contig11002	0.833548	5.00569e-06	0.754188	0.000122364	2651.64	Neuronal calcium sensor 2	NCS-2	-	-
1892	evm.model.Contig08939	0.805018	1.86036e-05	0.617823	0.00369726	2641.2	Ankyrin-3	ANK3	-	-
1893	evm.model.Contig01661	0.84353	2.98169e-06	0.810551	1.46719e-05	2640.21	Bleomycin hydrolase [EC:3.4.22.40]	BLMH,pepC	-	-
1894	evm.model.Contig08259	0.879223	3.32409e-07	0.804079	1.93547e-05	2636.13	Laccase-9	LAC9	-	-
1895	evm.model.Contig09796	0.821146	9.10921e-06	0.845106	2.73867e-06	2635	Pyrimidodiazepine synthase [EC:1.5.4.1]	SE	-	-
1896	evm.model.Contig00960	0.805147	1.85027e-05	0.635104	0.00262353	2634.12	Probable E3 ubiquitin-protein ligase sinah	SINAH	-	-
1897	evm.model.Contig10006	0.843758	2.94543e-06	0.812198	1.36508e-05	2633.52	GAS2-like protein 1	GAS2L1	-	-
1898	evm.model.Contig07240	0.813975	1.26182e-05	0.858368	1.2876e-06	2629.86	-	Contig07240	-	-
1899	evm.model.Contig08595	0.800248	2.26961e-05	0.824232	7.8823e-06	2627.79	-	Contig08595	-	-
1900	evm.model.Contig10397	0.815688	1.16878e-05	0.805639	1.81217e-05	2614.54	Membrane dipeptidase [EC:3.4.13.19]	DPEP	-	-
1901	evm.model.Contig06272	0.817887	1.05813e-05	0.768739	7.48819e-05	2612.63	Glycine cleavage system H protein	gcvH,GCSH	-	-
1902	evm.model.Contig08033	0.822614	8.5062e-06	0.729164	0.000264737	2609.6	Thioredoxin domain-containing protein 9	TXNDC9	-	-
1903	evm.model.Contig05918	0.884218	2.31622e-07	0.72943	0.00026269	2602.45	Protein scribble	SCRIB	-	-
1904	evm.model.Contig05238	0.828599	6.39259e-06	0.652444	0.001821	2599.54	-	Contig05238	-	-
1905	evm.model.Contig04126	0.813888	1.2667e-05	0.715211	0.000393131	2590.77	Scavenger receptor class B member 1	SCARB1	-	-
1906	evm.model.Contig06196	0.884533	2.26284e-07	0.783772	4.34065e-05	2589.82	Uncharacterized protein C14orf119	C14ORF119	-	-
1907	evm.model.Contig10672	0.821935	8.78068e-06	0.788123	3.67768e-05	2588.06	RNA-binding protein Musashi	MSI	-	-
1908	evm.model.Contig05386	0.809508	1.5352e-05	0.654112	0.00175609	2587.81	ATP-dependent DNA helicase Q5 [EC:3.6.4.12]	RECQL5	-	-
1909	evm.model.Contig04040	0.833937	4.90879e-06	0.656216	0.00167698	2580.2	-	Contig04040	-	-
1910	evm.model.Contig13315	0.801341	2.16954e-05	0.797705	2.51808e-05	2576.94	-	Contig13315	-	-
1911	evm.model.Contig13924	0.810822	1.44995e-05	0.722283	0.000322667	2564.71	Adipocyte plasma membrane-associated protein	APMAP	-	-
1912	evm.model.Contig12543	0.823573	8.13135e-06	0.742423	0.000177778	2564.67	Decaprenyl-diphosphate synthase subunit 1 [EC:2.5.1.91]	PDSS1	-	-
1913	evm.model.Contig13823	0.800674	2.2302e-05	0.792437	3.10851e-05	2564.12	Brother of ihog	BOI	-	-
1914	evm.model.Contig04330	0.837635	4.06594e-06	0.655141	0.001717	2562.69	Pro-interleukin-16	IL16	-	-
1915	evm.model.Contig07167	0.81429	1.24423e-05	0.730173	0.000257034	2557.55	Monocarboxylate transporter 10	SLC16A10	-	-
1916	evm.model.Contig11533	0.832384	5.3057e-06	0.852677	1.7959e-06	2552.02	-	Contig11533	-	-
1917	evm.model.Contig01529	0.81995	9.62706e-06	0.87669	3.9683e-07	2497.56	-	Contig01529	-	-
1918	evm.model.Contig13261	0.849931	2.09841e-06	0.674927	0.00109565	2470.64	-	Contig13261	-	-
1919	evm.model.Contig09197	0.856767	1.41597e-06	0.76094	9.78413e-05	2424.5	Brevican core protein	BCAN	-	-
1920	evm.model.Contig06095	0.837311	4.13421e-06	0.665394	0.00136591	2400.36	-	Contig06095	-	-
1921	evm.model.Contig10841	0.803482	1.98459e-05	0.626545	0.00311713	2286.19	Protein CASC3	CASC3,MLN51	-	-
1922	evm.model.Contig04039	0.80512	1.85243e-05	0.618637	0.00363956	2253.24	-	Contig04039	-	-

## Sheet: Darkgrey module
Table S13. Central and hub genes in Turquoise and Darkgrey modules
#	Gene ID	MM	p-value	GS	p-value	Intramodular connetivity	Annotation	Abbrevation	DBD domain	Note
1	evm.model.Contig02877	0.943606	4.46066e-10	-0.828763	6.34174e-06	41	Zinc finger protein 845	ZNF845	zf-C2H2	Hub gene
2	evm.model.Contig05337	0.917392	1.25693e-08	-0.800877	2.21154e-05	41	Parafibromin	CDC73	-	Hub gene
3	evm.model.Contig02663	0.948096	2.14952e-10	-0.908476	3.0581e-08	40	-	evm02663	-	Hub gene
4	evm.model.Contig02115	0.925206	5.29113e-09	-0.818286	1.03907e-05	40	Serine/threonine-protein kinase greatwall	MASTL	-	Hub gene
5	evm.model.Contig00817	0.900318	6.39591e-08	-0.681867	0.00092858	39	Zinc finger protein 57	ZNF57	zf-H2C2_2, zf-C2H2	Hub gene
6	evm.model.Contig09670	0.918124	1.16339e-08	-0.866684	7.70976e-07	38	Transcription factor Adf-1	Adf1	MADF_DNA_bdg, bess	Hub gene
7	evm.model.Contig03390	0.939674	8.06472e-10	-0.855281	1.54494e-06	38	-	evm03390	MADF_DNA_bdg	Hub gene
8	evm.model.Contig14095	0.945456	3.32654e-10	-0.833867	4.92615e-06	38	-	evm14095	MADF_DNA_bdg	Hub gene
9	evm.model.Contig12660	0.907575	3.32894e-08	-0.783921	4.31649e-05	37	-	tramtrack	-	Hub gene
10	evm.model.Contig09526	0.910276	2.57488e-08	-0.724745	0.00030081	37	Zinc finger protein 557	ZNF557	zf-C2H2_6, zf-H2C2_2	Hub gene
11	evm.model.Contig13329	0.857991	1.31681e-06	-0.697422	0.000630575	37	Centrosome-associated protein 350	CEP350	-	-
12	evm.model.Contig07818	0.915603	1.51407e-08	-0.884587	2.25387e-07	36	-	evm07818	-	-
13	evm.model.Contig09255	0.860498	1.13259e-06	-0.649036	0.00195993	35	FK506-binding protein 59	FKBPL	-	-
14	evm.model.Contig05178	0.880986	2.93146e-07	-0.874021	4.76351e-07	34	Esterase FE4	FE4	-	-
15	evm.model.Contig09808	0.888599	1.66419e-07	-0.865092	8.52728e-07	33	Bombyxin A-2 homolog	INS	-	-
16	evm.model.Contig12388	0.886103	2.01236e-07	-0.748752	0.000145776	32	Histone H2A	H2A-2	-	-
17	evm.model.Contig10102	0.875897	4.19147e-07	-0.704394	0.000526076	32	GPI mannosyltransferase 3	PIGB	-	-
18	evm.model.Contig12663	0.874662	4.56062e-07	-0.901249	5.89874e-08	31	-	evm12663	-	-
19	evm.model.Contig06293	0.871088	5.7945e-07	-0.893806	1.10311e-07	30	Lymphokine-activated killer T-cell-originated protein kinase	PBK	-	-
20	evm.model.Contig12808	0.864335	8.94158e-07	-0.84735	2.42236e-06	30	-	evm12808	MADF_DNA_bdg	-
21	evm.model.Contig10360	0.866052	8.02599e-07	-0.679485	0.000983302	30	tRNA (guanine(37)-N1)-methyltransferase	TRM5	-	-
22	evm.model.Contig02014	0.836409	4.33022e-06	-0.801136	2.18803e-05	29	Hyphancin-3E	CEC	-	-
23	evm.model.Contig09373	0.866578	7.76211e-07	-0.777022	5.57324e-05	29	Zinc finger protein 541	ZNF541	Myb_DNA-binding, zf-C2H2_6	-
24	evm.model.Contig00925	0.845033	2.74953e-06	-0.839693	3.65382e-06	28	Histone H2A	H2A-1	-	-
25	evm.model.Contig07115	0.847279	2.43195e-06	-0.770449	7.05214e-05	26	Glutaredoxin-C4	GLRX	-	-
26	evm.model.Contig03793	0.818091	1.04835e-05	-0.691491	0.000732852	26	Rac GTPase-activating protein 1	RACGAP1	-	-
27	evm.model.Contig10143	0.812077	1.37235e-05	-0.825517	7.41552e-06	23	-	evm10143	-	-
28	evm.model.Contig12511	0.817383	1.08268e-05	-0.618881	0.00362244	23	THAP domain-containing protein 2	THAP2	THAP	-
29	evm.model.Contig12373	0.801325	2.17102e-05	-0.839469	3.69684e-06	20	Histone H2B	H2B-1	-	-
