# Supplementary material for: Transcriptome Analyses Provide Insights into the Aggressive Behavior toward Conspecific and Heterospecific in Thitarodes xiaojinensis (Lepidoptera: Hepialidae)
Source: Insects. 2021 Jun 25;12(7):577. doi: 10.3390/insects12070577 (PMC8306418; doi:10.3390/insects12070577)
Supplement: Supplementary file 1 [file insects-12-00577-s001.zip › Table S14.xlsx]

## Sheet: GO enrichment
Table S14. GO and KEGG enrichment analysis for Turquoise module
#	Term	ID	Input number	Background number	Corrected p-Value	Classification
1	imaginal disc-derived wing morphogenesis	GO:0007476	57	101	5.17869e-18	biological process
2	axon guidance	GO:0007411	57	138	2.54784e-13	biological process
3	endocytosis	GO:0006897	32	49	3.57956e-11	biological process
4	dorsal closure	GO:0007391	40	83	6.2048e-11	biological process
5	border follicle cell migration	GO:0007298	41	89	9.35773e-11	biological process
6	positive regulation of transcription by RNA polymerase II	GO:0045944	74	282	1.83236e-09	biological process
7	imaginal disc-derived wing vein specification	GO:0007474	27	45	6.30489e-09	biological process
8	dendrite morphogenesis	GO:0048813	36	87	1.61574e-08	biological process
9	axonogenesis	GO:0007409	21	46	7.78328e-08	biological process
10	axon extension	GO:0048675	16	24	7.99991e-08	biological process
11	protein phosphorylation	GO:0006468	46	151	1.70593e-07	biological process
12	compound eye development	GO:0048749	34	91	3.19281e-07	biological process
13	regulation of tube length, open tracheal system	GO:0035159	18	23	3.31406e-07	biological process
14	imaginal disc-derived wing vein morphogenesis	GO:0008586	23	42	3.73813e-07	biological process
15	protein ubiquitination	GO:0016567	34	94	5.36747e-07	biological process
16	ubiquitin-dependent protein catabolic process	GO:0006511	36	105	5.99765e-07	biological process
17	cellular response to starvation	GO:0009267	23	44	6.57014e-07	biological process
18	negative regulation of hippo signaling	GO:0035331	20	33	8.74456e-07	biological process
19	insulin receptor signaling pathway	GO:0008286	18	27	1.49478e-06	biological process
20	negative regulation of transcription, DNA-templated	GO:0045892	35	105	1.49478e-06	biological process
21	intracellular protein transport	GO:0006886	34	101	1.88233e-06	biological process
22	establishment of glial blood-brain barrier	GO:0060857	14	15	2.77846e-06	biological process
23	negative regulation of smoothened signaling pathway	GO:0045879	22	46	3.84067e-06	biological process
24	ventral cord development	GO:0007419	25	60	4.23044e-06	biological process
25	wing disc dorsal/ventral pattern formation	GO:0048190	21	43	5.28807e-06	biological process
26	protein autophosphorylation	GO:0046777	17	27	5.46999e-06	biological process
27	positive regulation of synaptic growth at neuromuscular junction	GO:0045887	18	31	5.61381e-06	biological process
28	regulation of transcription by RNA polymerase II	GO:0006357	60	267	6.05525e-06	biological process
29	dorsal appendage formation	GO:0046843	26	49	6.62204e-06	biological process
30	vesicle-mediated transport	GO:0016192	33	105	8.49681e-06	biological process
31	positive regulation of smoothened signaling pathway	GO:0045880	20	41	9.09916e-06	biological process
32	septate junction assembly	GO:0019991	19	23	1.05474e-05	biological process
33	protein localization	GO:0008104	22	51	1.16121e-05	biological process
34	epidermal growth factor receptor signaling pathway	GO:0007173	16	26	1.29287e-05	biological process
35	chemical synaptic transmission	GO:0007268	27	76	1.30496e-05	biological process
36	actin cytoskeleton organization	GO:0030036	23	57	1.52915e-05	biological process
37	intracellular signal transduction	GO:0035556	26	72	1.57848e-05	biological process
38	autophagy	GO:0006914	19	39	1.57848e-05	biological process
39	ovarian follicle cell development	GO:0030707	23	58	1.871e-05	biological process
40	neuron remodeling	GO:0016322	18	36	2.24782e-05	biological process
41	imaginal disc-derived leg morphogenesis	GO:0007480	20	45	2.29437e-05	biological process
42	sevenless signaling pathway	GO:0045500	13	17	2.35962e-05	biological process
43	positive regulation of cell population proliferation	GO:0008284	19	41	2.56324e-05	biological process
44	fibroblast growth factor receptor signaling pathway	GO:0008543	14	22	4.09859e-05	biological process
45	cortical actin cytoskeleton organization	GO:0030866	14	22	4.09859e-05	biological process
46	sensory organ development	GO:0007423	19	43	4.2234e-05	biological process
47	nervous system development	GO:0007399	26	78	4.47725e-05	biological process
48	neuromuscular synaptic transmission	GO:0007274	20	48	4.5533e-05	biological process
49	R7 cell fate commitment	GO:0007465	13	19	5.15395e-05	biological process
50	cell migration	GO:0016477	19	44	5.22208e-05	biological process
51	positive regulation of transcription, DNA-templated	GO:0045893	31	107	5.39732e-05	biological process
52	negative regulation of insulin receptor signaling pathway	GO:0046627	14	23	5.51171e-05	biological process
53	vascular endothelial growth factor receptor signaling pathway	GO:0048010	15	27	5.58902e-05	biological process
54	determination of adult lifespan	GO:0008340	36	137	5.67827e-05	biological process
55	positive regulation of canonical Wnt signaling pathway	GO:0090263	18	40	5.76253e-05	biological process
56	actin filament organization	GO:0007015	21	55	6.94033e-05	biological process
57	short-term memory	GO:0007614	13	20	6.99434e-05	biological process
58	peptidyl-serine phosphorylation	GO:0018105	18	41	7.27773e-05	biological process
59	protein localization to plasma membrane	GO:0072659	16	33	9.25735e-05	biological process
60	open tracheal system development	GO:0007424	24	72	9.31314e-05	biological process
61	plasma membrane organization	GO:0007009	11	14	0.000104897	biological process
62	regulation of establishment of planar polarity	GO:0090175	12	18	0.000127351	biological process
63	regulation of cell shape	GO:0008360	15	30	0.000129001	biological process
64	wing disc development	GO:0035220	20	54	0.000150854	biological process
65	regulation of GTPase activity	GO:0043087	18	45	0.000181626	biological process
66	axon midline choice point recognition	GO:0016199	12	19	0.000181927	biological process
67	regulation of cell population proliferation	GO:0042127	14	27	0.000182029	biological process
68	positive regulation of Rho protein signal transduction	GO:0035025	10	12	0.000182097	biological process
69	neuromuscular junction development	GO:0007528	16	36	0.000191202	biological process
70	positive regulation of border follicle cell migration	GO:1903688	15	32	0.000215639	biological process
71	tracheal outgrowth, open tracheal system	GO:0007426	11	16	0.000227136	biological process
72	compound eye photoreceptor cell differentiation	GO:0001751	14	28	0.000229715	biological process
73	chaeta development	GO:0022416	16	37	0.00023261	biological process
74	torso signaling pathway	GO:0008293	12	20	0.000236224	biological process
75	ommatidial rotation	GO:0016318	13	24	0.000236224	biological process
76	Golgi organization	GO:0007030	20	57	0.00024777	biological process
77	signal transduction	GO:0007165	25	85	0.000280462	biological process
78	establishment of imaginal disc-derived wing hair orientation	GO:0001737	11	17	0.000306986	biological process
79	cell-cell adhesion	GO:0098609	12	21	0.000321176	biological process
80	negative regulation of transcription by RNA polymerase II	GO:0000122	41	186	0.00032873	biological process
81	positive regulation of cell size	GO:0045793	15	34	0.00032873	biological process
82	cell adhesion	GO:0007155	16	39	0.000356295	biological process
83	protein polyubiquitination	GO:0000209	22	70	0.000362148	biological process
84	hemocyte migration	GO:0035099	10	14	0.000384398	biological process
85	regulation of synaptic growth at neuromuscular junction	GO:0008582	13	26	0.000410122	biological process
86	microtubule cytoskeleton organization	GO:0000226	20	60	0.000412955	biological process
87	regulation of dendrite morphogenesis	GO:0048814	11	18	0.000413169	biological process
88	regulation of growth	GO:0040008	11	18	0.000413169	biological process
89	positive regulation of protein catabolic process	GO:0045732	11	18	0.000413169	biological process
90	heterochromatin organization involved in chromatin silencing	GO:0070868	12	22	0.000414748	biological process
91	mushroom body development	GO:0016319	19	55	0.000415129	biological process
92	behavioral response to ethanol	GO:0048149	18	50	0.000423632	biological process
93	lumen formation, open tracheal system	GO:0035149	14	31	0.0004508	biological process
94	lipid homeostasis	GO:0055088	14	31	0.0004508	biological process
95	oogenesis	GO:0048477	41	191	0.000488732	biological process
96	negative regulation of Notch signaling pathway	GO:0045746	13	27	0.000496433	biological process
97	positive regulation of proteasomal ubiquitin-dependent protein catabolic process	GO:0032436	13	27	0.000496433	biological process
98	transmembrane receptor protein tyrosine kinase signaling pathway	GO:0007169	13	27	0.000496433	biological process
99	establishment or maintenance of epithelial cell apical/basal polarity	GO:0045197	10	15	0.000513996	biological process
100	animal organ morphogenesis	GO:0009887	10	15	0.000513996	biological process
101	gonad development	GO:0008406	12	23	0.000531551	biological process
102	positive regulation of hippo signaling	GO:0035332	11	19	0.000539242	biological process
103	negative regulation of apoptotic process	GO:0043066	19	57	0.000563157	biological process
104	neurotransmitter secretion	GO:0007269	17	47	0.00060291	biological process
105	cell differentiation	GO:0030154	22	74	0.000603537	biological process
106	synaptic vesicle endocytosis	GO:0048488	13	28	0.000621652	biological process
107	R3/R4 cell fate commitment	GO:0007464	9	12	0.000621652	biological process
108	regulation of protein localization	GO:0032880	10	16	0.000700326	biological process
109	synaptic vesicle transport	GO:0048489	10	16	0.000700326	biological process
110	positive regulation of organ growth	GO:0046622	8	9	0.000700326	biological process
111	maintenance of epithelial integrity, open tracheal system	GO:0035160	8	9	0.000700326	biological process
112	endocytic recycling	GO:0032456	11	20	0.000700326	biological process
113	cell morphogenesis	GO:0000902	16	43	0.000706049	biological process
114	synaptic target recognition	GO:0008039	13	29	0.000766793	biological process
115	epithelial cell migration, open tracheal system	GO:0007427	14	34	0.00082861	biological process
116	motor neuron axon guidance	GO:0008045	19	60	0.000864064	biological process
117	axo-dendritic transport	GO:0008088	9	13	0.000864064	biological process
118	regulation of tube size, open tracheal system	GO:0035151	9	13	0.000864064	biological process
119	learning or memory	GO:0007611	9	13	0.000864064	biological process
120	regulation of chromatin silencing	GO:0031935	8	10	0.00105016	biological process
121	cell adhesion involved in heart morphogenesis	GO:0061343	8	10	0.00105016	biological process
122	wound healing	GO:0042060	18	56	0.00108533	biological process
123	zonula adherens assembly	GO:0045186	7	7	0.00115648	biological process
124	sarcomere organization	GO:0045214	13	31	0.00119168	biological process
125	larval somatic muscle development	GO:0007526	13	31	0.00119168	biological process
126	positive regulation of filopodium assembly	GO:0051491	11	22	0.00119441	biological process
127	actin cytoskeleton reorganization	GO:0031532	10	18	0.00124372	biological process
128	germ-band shortening	GO:0007390	10	18	0.00124372	biological process
129	olfactory learning	GO:0008355	13	32	0.00148372	biological process
130	salivary gland morphogenesis	GO:0007435	14	37	0.00151536	biological process
131	larval lymph gland hemopoiesis	GO:0035167	11	23	0.00153688	biological process
132	negative regulation of growth	GO:0045926	8	11	0.00153688	biological process
133	positive regulation of wound healing	GO:0090303	8	11	0.00153688	biological process
134	regulation of transcription, DNA-templated	GO:0006355	47	249	0.00153688	biological process
135	branch fusion, open tracheal system	GO:0035147	10	19	0.00166904	biological process
136	asymmetric protein localization involved in cell fate determination	GO:0045167	9	15	0.00167719	biological process
137	negative regulation of cell size	GO:0045792	9	15	0.00167719	biological process
138	regulation of tube architecture, open tracheal system	GO:0035152	7	8	0.00178766	biological process
139	negative regulation of gene expression	GO:0010629	17	54	0.00183002	biological process
140	asymmetric neuroblast division	GO:0055059	11	24	0.00194385	biological process
141	branching involved in open tracheal system development	GO:0060446	8	12	0.00220574	biological process
142	lymph gland development	GO:0048542	11	25	0.00247945	biological process
143	positive regulation of receptor-mediated endocytosis	GO:0048260	7	9	0.00271606	biological process
144	regulation of cell size	GO:0008361	7	9	0.00271606	biological process
145	determination of genital disc primordium	GO:0035225	7	9	0.00271606	biological process
146	germ-band extension	GO:0007377	7	9	0.00271606	biological process
147	encapsulation of foreign target	GO:0035010	7	9	0.00271606	biological process
148	eye-antennal disc morphogenesis	GO:0007455	9	17	0.00302807	biological process
149	negative regulation of protein kinase B signaling	GO:0051898	6	6	0.00302807	biological process
150	tissue development	GO:0009888	8	13	0.00302807	biological process
151	cytoplasmic transport, nurse cell to oocyte	GO:0007303	8	13	0.00302807	biological process
152	dorsal/ventral axis specification, ovarian follicular epithelium	GO:0008069	8	13	0.00302807	biological process
153	actin filament bundle assembly	GO:0051017	8	13	0.00302807	biological process
154	response to endoplasmic reticulum stress	GO:0034976	11	26	0.00302807	biological process
155	regulation of gene expression	GO:0010468	24	100	0.00307997	biological process
156	homophilic cell adhesion via plasma membrane adhesion molecules	GO:0007156	13	36	0.00310041	biological process
157	dorsal/ventral pattern formation	GO:0009953	12	31	0.00310041	biological process
158	positive regulation of GTPase activity	GO:0043547	12	31	0.00310041	biological process
159	memory	GO:0007613	10	22	0.00347563	biological process
160	response to starvation	GO:0042594	16	53	0.00356615	biological process
161	positive regulation of Notch signaling pathway	GO:0045747	12	32	0.00377409	biological process
162	chromatin silencing	GO:0006342	12	32	0.00377409	biological process
163	positive regulation of ERK1 and ERK2 cascade	GO:0070374	9	18	0.00377409	biological process
164	positive regulation of Ras protein signal transduction	GO:0046579	9	18	0.00377409	biological process
165	imaginal disc-derived wing hair organization	GO:0035317	9	18	0.00377409	biological process
166	photoreceptor cell morphogenesis	GO:0008594	7	10	0.00377409	biological process
167	dorsal closure, amnioserosa morphology change	GO:0046664	7	10	0.00377409	biological process
168	female germline ring canal formation	GO:0007301	7	10	0.00377409	biological process
169	morphogenesis of follicular epithelium	GO:0016333	7	10	0.00377409	biological process
170	negative regulation of imaginal disc growth	GO:0045571	8	14	0.00396482	biological process
171	terminal region determination	GO:0007362	8	14	0.00396482	biological process
172	neurogenesis	GO:0022008	8	14	0.00396482	biological process
173	long-term memory	GO:0007616	17	60	0.00416203	biological process
174	defense response to virus	GO:0051607	10	23	0.00426191	biological process
175	wing disc morphogenesis	GO:0007472	10	23	0.00426191	biological process
176	positive regulation of protein ubiquitination	GO:0031398	6	7	0.00446277	biological process
177	lymph gland plasmatocyte differentiation	GO:0035169	6	7	0.00446277	biological process
178	dorsal closure, elongation of leading edge cells	GO:0007394	6	7	0.00446277	biological process
179	epithelial cell morphogenesis	GO:0003382	6	7	0.00446277	biological process
180	clathrin-dependent endocytosis	GO:0072583	6	7	0.00446277	biological process
181	modulation of chemical synaptic transmission	GO:0050804	9	19	0.00480472	biological process
182	establishment of ommatidial planar polarity	GO:0042067	8	15	0.00516797	biological process
183	JNK cascade	GO:0007254	8	15	0.00516797	biological process
184	regulation of protein stability	GO:0031647	8	15	0.00516797	biological process
185	regulation of Rab protein signal transduction	GO:0032483	7	11	0.00516797	biological process
186	macroautophagy	GO:0016236	7	11	0.00516797	biological process
187	germarium-derived egg chamber formation	GO:0007293	10	24	0.00516797	biological process
188	activation of GTPase activity	GO:0090630	10	24	0.00516797	biological process
189	positive regulation of innate immune response	GO:0045089	12	34	0.00516797	biological process
190	cellularization	GO:0007349	12	34	0.00516797	biological process
191	protein dephosphorylation	GO:0006470	18	68	0.00519835	biological process
192	sperm individualization	GO:0007291	14	45	0.00536781	biological process
193	locomotor rhythm	GO:0045475	15	51	0.0057024	biological process
194	establishment of mitotic spindle orientation	GO:0000132	9	20	0.006002	biological process
195	metamorphosis	GO:0007552	11	30	0.00643006	biological process
196	negative regulation of cell population proliferation	GO:0008285	11	30	0.00643006	biological process
197	response to anesthetic	GO:0072347	6	8	0.00646977	biological process
198	establishment or maintenance of apical/basal cell polarity	GO:0035088	6	8	0.00646977	biological process
199	establishment of cell polarity	GO:0030010	6	8	0.00646977	biological process
200	regulation of cytokinesis	GO:0032465	6	8	0.00646977	biological process
201	MAPK cascade	GO:0000165	6	8	0.00646977	biological process
202	lymph gland crystal cell differentiation	GO:0035170	6	8	0.00646977	biological process
203	germarium-derived female germ-line cyst encapsulation	GO:0030708	6	8	0.00646977	biological process
204	morphogenesis of embryonic epithelium	GO:0016331	6	8	0.00646977	biological process
205	imaginal disc morphogenesis	GO:0007560	6	8	0.00646977	biological process
206	spindle organization	GO:0007051	7	12	0.0069428	biological process
207	ventral furrow formation	GO:0007370	7	12	0.0069428	biological process
208	R7 cell development	GO:0045467	7	12	0.0069428	biological process
209	positive regulation of gene expression	GO:0010628	14	47	0.00709012	biological process
210	mitotic cytokinesis	GO:0000281	15	53	0.00728849	biological process
211	positive regulation of autophagy	GO:0010508	9	21	0.00728849	biological process
212	Malpighian tubule development	GO:0072002	5	5	0.00728849	biological process
213	oenocyte differentiation	GO:0001742	5	5	0.00728849	biological process
214	eye photoreceptor cell differentiation	GO:0001754	5	5	0.00728849	biological process
215	synaptic growth at neuromuscular junction	GO:0051124	10	26	0.00743957	biological process
216	triglyceride homeostasis	GO:0070328	10	26	0.00743957	biological process
217	muscle attachment	GO:0016203	10	26	0.00743957	biological process
218	retrograde transport, endosome to Golgi	GO:0042147	10	26	0.00743957	biological process
219	mitotic cell cycle	GO:0000278	25	117	0.00745954	biological process
220	nuclear migration	GO:0007097	8	17	0.00829336	biological process
221	autophagosome maturation	GO:0097352	8	17	0.00829336	biological process
222	negative regulation of neuroblast proliferation	GO:0007406	8	17	0.00829336	biological process
223	establishment of planar polarity	GO:0001736	8	17	0.00829336	biological process
224	intra-Golgi vesicle-mediated transport	GO:0006891	9	22	0.00881711	biological process
225	photoreceptor cell axon guidance	GO:0072499	9	22	0.00881711	biological process
226	regulation of endocytosis	GO:0030100	6	9	0.00881711	biological process
227	activation of protein kinase activity	GO:0032147	6	9	0.00881711	biological process
228	heart process	GO:0003015	6	9	0.00881711	biological process
229	regulation of filopodium assembly	GO:0051489	6	9	0.00881711	biological process
230	regulation of autophagy	GO:0010506	10	27	0.00881711	biological process
231	phosphatidylinositol dephosphorylation	GO:0046856	7	13	0.00881711	biological process
232	regulation of axonogenesis	GO:0050770	7	13	0.00881711	biological process
233	regulation of actin cytoskeleton organization	GO:0032956	7	13	0.00881711	biological process
234	positive regulation of neuron remodeling	GO:1904801	7	13	0.00881711	biological process
235	segment polarity determination	GO:0007367	11	33	0.0102607	biological process
236	positive regulation of BMP signaling pathway	GO:0030513	8	18	0.0103539	biological process
237	cellular response to insulin stimulus	GO:0032869	8	18	0.0103539	biological process
238	exocytosis	GO:0006887	10	28	0.0107151	biological process
239	midgut development	GO:0007494	10	28	0.0107151	biological process
240	endosomal transport	GO:0016197	9	23	0.0108128	biological process
241	germarium-derived oocyte fate determination	GO:0007294	9	23	0.0108128	biological process
242	establishment of epithelial cell apical/basal polarity	GO:0045198	5	6	0.0108378	biological process
243	photoreceptor cell fate determination	GO:0043703	5	6	0.0108378	biological process
244	negative regulation of lipid storage	GO:0010888	5	6	0.0108378	biological process
245	positive regulation of fibroblast growth factor receptor signaling pathway	GO:0045743	5	6	0.0108378	biological process
246	negative regulation of TOR signaling	GO:0032007	5	6	0.0108378	biological process
247	defense response to fungus	GO:0050832	13	45	0.011297	biological process
248	eye development	GO:0001654	7	14	0.011297	biological process
249	oocyte microtubule cytoskeleton polarization	GO:0008103	7	14	0.011297	biological process
250	endosome transport via multivesicular body sorting pathway	GO:0032509	7	14	0.011297	biological process
251	anesthesia-resistant memory	GO:0007615	7	14	0.011297	biological process
252	oocyte microtubule cytoskeleton organization	GO:0016325	7	14	0.011297	biological process
253	peptidyl-threonine phosphorylation	GO:0018107	7	14	0.011297	biological process
254	axonal fasciculation	GO:0007413	7	14	0.011297	biological process
255	SCF-dependent proteasomal ubiquitin-dependent protein catabolic process	GO:0031146	14	51	0.0113217	biological process
256	endoplasmic reticulum to Golgi vesicle-mediated transport	GO:0006888	14	51	0.0113217	biological process
257	sleep	GO:0030431	11	34	0.0115674	biological process
258	defense response to Gram-negative bacterium	GO:0050829	20	89	0.0115818	biological process
259	basal protein localization	GO:0045175	6	10	0.0117047	biological process
260	negative regulation of G1/S transition of mitotic cell cycle	GO:2000134	6	10	0.0117047	biological process
261	regulation of tube diameter, open tracheal system	GO:0035158	6	10	0.0117047	biological process
262	positive regulation of dendrite morphogenesis	GO:0050775	6	10	0.0117047	biological process
263	positive regulation of neuroblast proliferation	GO:0002052	8	19	0.0123478	biological process
264	negative regulation of canonical Wnt signaling pathway	GO:0090090	11	35	0.0134063	biological process
265	protein secretion	GO:0009306	12	41	0.0141859	biological process
266	Notch signaling pathway	GO:0007219	7	15	0.0143347	biological process
267	vesicle fusion	GO:0006906	7	15	0.0143347	biological process
268	salivary gland development	GO:0007431	7	15	0.0143347	biological process
269	positive regulation of cell growth	GO:0030307	9	25	0.01523	biological process
270	spiracle morphogenesis, open tracheal system	GO:0035277	8	20	0.01523	biological process
271	receptor-mediated endocytosis	GO:0006898	5	7	0.01523	biological process
272	negative regulation of macroautophagy	GO:0016242	5	7	0.01523	biological process
273	substrate adhesion-dependent cell spreading	GO:0034446	5	7	0.01523	biological process
274	stress-activated protein kinase signaling cascade	GO:0031098	5	7	0.01523	biological process
275	phospholipid translocation	GO:0045332	5	7	0.01523	biological process
276	adherens junction organization	GO:0034332	5	7	0.01523	biological process
277	dorsal closure, spreading of leading edge cells	GO:0007395	5	7	0.01523	biological process
278	establishment of mitotic spindle localization	GO:0040001	5	7	0.01523	biological process
279	regulation of innate immune response	GO:0045088	5	7	0.01523	biological process
280	negative regulation of actin filament polymerization	GO:0030837	5	7	0.01523	biological process
281	regulation of short-term neuronal synaptic plasticity	GO:0048172	5	7	0.01523	biological process
282	positive regulation of lipid storage	GO:0010884	6	11	0.0152964	biological process
283	neuron projection morphogenesis	GO:0048812	6	11	0.0152964	biological process
284	negative regulation of ERK1 and ERK2 cascade	GO:0070373	6	11	0.0152964	biological process
285	mesodermal cell migration	GO:0008078	6	11	0.0152964	biological process
286	larval salivary gland morphogenesis	GO:0007436	6	11	0.0152964	biological process
287	positive regulation of endocytosis	GO:0045807	6	11	0.0152964	biological process
288	cell fate determination	GO:0001709	6	11	0.0152964	biological process
289	response to oxidative stress	GO:0006979	17	73	0.0159164	biological process
290	negative regulation of epidermal growth factor receptor signaling pathway	GO:0042059	9	26	0.0177335	biological process
291	glial cell migration	GO:0008347	9	26	0.0177335	biological process
292	endoplasmic reticulum organization	GO:0007029	7	16	0.0177335	biological process
293	medium-term memory	GO:0072375	7	16	0.0177335	biological process
294	ATP-dependent chromatin remodeling	GO:0043044	7	16	0.0177335	biological process
295	wing disc pattern formation	GO:0035222	7	16	0.0177335	biological process
296	peripheral nervous system development	GO:0007422	12	43	0.0181342	biological process
297	sensory perception of sound	GO:0007605	13	49	0.0181344	biological process
298	telomere maintenance	GO:0000723	8	21	0.0182104	biological process
299	regulation of alternative mRNA splicing, via spliceosome	GO:0000381	17	75	0.0196552	biological process
300	lipid transport	GO:0006869	6	12	0.0201798	biological process
301	habituation	GO:0046959	6	12	0.0201798	biological process
302	cell projection assembly	GO:0030031	6	12	0.0201798	biological process
303	synaptic vesicle priming	GO:0016082	6	12	0.0201798	biological process
304	leg disc proximal/distal pattern formation	GO:0007479	6	12	0.0201798	biological process
305	head involution	GO:0008258	11	38	0.0201798	biological process
306	circadian rhythm	GO:0007623	11	38	0.0201798	biological process
307	transmembrane transport	GO:0055085	34	198	0.0208219	biological process
308	nucleus localization	GO:0051647	5	8	0.0208219	biological process
309	protein targeting to vacuole	GO:0006623	5	8	0.0208219	biological process
310	stem cell proliferation	GO:0072089	5	8	0.0208219	biological process
311	pseudocleavage involved in syncytial blastoderm formation	GO:0030589	5	8	0.0208219	biological process
312	pupal development	GO:0035209	5	8	0.0208219	biological process
313	filopodium assembly	GO:0046847	5	8	0.0208219	biological process
314	positive regulation of biosynthetic process of antibacterial peptides active against Gram-negative bacteria	GO:0006964	5	8	0.0208219	biological process
315	compound eye retinal cell programmed cell death	GO:0046667	5	8	0.0208219	biological process
316	compound eye cone cell differentiation	GO:0042675	5	8	0.0208219	biological process
317	autophagosome assembly	GO:0000045	8	22	0.0214142	biological process
318	terminal branching, open tracheal system	GO:0007430	8	22	0.0214142	biological process
319	establishment or maintenance of cell polarity	GO:0007163	7	17	0.0214142	biological process
320	neuroblast development	GO:0014019	7	17	0.0214142	biological process
321	oocyte anterior/posterior axis specification	GO:0007314	7	17	0.0214142	biological process
322	protein deubiquitination	GO:0016579	10	33	0.0217837	biological process
323	negative regulation of synaptic growth at neuromuscular junction	GO:0045886	10	33	0.0217837	biological process
324	rhabdomere development	GO:0042052	9	28	0.0239651	biological process
325	regulation of RNA splicing	GO:0043484	6	13	0.0251285	biological process
326	myofibril assembly	GO:0030239	6	13	0.0251285	biological process
327	regulation of multicellular organism growth	GO:0040014	6	13	0.0251285	biological process
328	apical protein localization	GO:0045176	6	13	0.0251285	biological process
329	associative learning	GO:0008306	6	13	0.0251285	biological process
330	compound eye morphogenesis	GO:0001745	19	92	0.0257455	biological process
331	negative regulation of BMP signaling pathway	GO:0030514	7	18	0.0259872	biological process
332	negative regulation of peptidoglycan recognition protein signaling pathway	GO:0061060	7	18	0.0259872	biological process
333	larval midgut cell programmed cell death	GO:0035096	7	18	0.0259872	biological process
334	larval midgut histolysis	GO:0035069	4	5	0.026261	biological process
335	ovarian follicle cell-cell adhesion	GO:0007299	4	5	0.026261	biological process
336	equator specification	GO:0045317	4	5	0.026261	biological process
337	positive regulation of phosphatidylinositol 3-kinase signaling	GO:0014068	4	5	0.026261	biological process
338	stem cell fate commitment	GO:0048865	4	5	0.026261	biological process
339	positive regulation of sevenless signaling pathway	GO:0045874	4	5	0.026261	biological process
340	germ-line stem cell population maintenance	GO:0030718	9	29	0.0269488	biological process
341	apposition of dorsal and ventral imaginal disc-derived wing surfaces	GO:0007475	9	29	0.0269488	biological process
342	positive regulation of DNA-binding transcription factor activity	GO:0051091	5	9	0.0269488	biological process
343	regulation of embryonic cell shape	GO:0016476	5	9	0.0269488	biological process
344	establishment or maintenance of polarity of follicular epithelium	GO:0016334	5	9	0.0269488	biological process
345	germarium-derived female germ-line cyst formation	GO:0030727	5	9	0.0269488	biological process
346	regulation of cell cycle	GO:0051726	10	35	0.0281481	biological process
347	melanotic encapsulation of foreign target	GO:0035011	8	24	0.0295493	biological process
348	cell competition in a multicellular organism	GO:0035212	6	14	0.0306354	biological process
349	centrosome localization	GO:0051642	6	14	0.0306354	biological process
350	positive regulation of imaginal disc growth	GO:0045572	6	14	0.0306354	biological process
351	germ-line stem cell division	GO:0042078	6	14	0.0306354	biological process
352	protein autoubiquitination	GO:0051865	6	14	0.0306354	biological process
353	neuron development	GO:0048666	6	14	0.0306354	biological process
354	cytoskeleton organization	GO:0007010	6	14	0.0306354	biological process
355	larval feeding behavior	GO:0030536	7	19	0.0306354	biological process
356	instar larval development	GO:0002168	7	19	0.0306354	biological process
357	phosphatidylinositol phosphorylation	GO:0046854	7	19	0.0306354	biological process
358	negative regulation of JNK cascade	GO:0046329	7	19	0.0306354	biological process
359	heart development	GO:0007507	9	30	0.0311937	biological process
360	imaginal disc-derived wing margin morphogenesis	GO:0008587	10	36	0.032019	biological process
361	positive regulation of peptidoglycan recognition protein signaling pathway	GO:0061059	5	10	0.0354807	biological process
362	cellular response to amino acid starvation	GO:0034198	5	10	0.0354807	biological process
363	negative regulation of cell growth	GO:0030308	5	10	0.0354807	biological process
364	multicellular organism growth	GO:0035264	5	10	0.0354807	biological process
365	regulation of dendrite development	GO:0050773	5	10	0.0354807	biological process
366	muscle fiber development	GO:0048747	5	10	0.0354807	biological process
367	ovarian nurse cell to oocyte transport	GO:0007300	5	10	0.0354807	biological process
368	vesicle transport along actin filament	GO:0030050	5	10	0.0354807	biological process
369	germ cell development	GO:0007281	11	43	0.0360114	biological process
370	cytoplasmic microtubule organization	GO:0031122	7	20	0.0361128	biological process
371	positive regulation of JNK cascade	GO:0046330	7	20	0.0361128	biological process
372	intracellular mRNA localization	GO:0008298	7	20	0.0361128	biological process
373	negative regulation of glial cell proliferation	GO:0060253	4	6	0.0361128	biological process
374	pole cell development	GO:0007277	4	6	0.0361128	biological process
375	cell volume homeostasis	GO:0006884	4	6	0.0361128	biological process
376	ecdysteroid biosynthetic process	GO:0045456	4	6	0.0361128	biological process
377	positive regulation of protein kinase B signaling	GO:0051897	4	6	0.0361128	biological process
378	negative regulation of organ growth	GO:0046621	4	6	0.0361128	biological process
379	regulation of gene silencing	GO:0060968	4	6	0.0361128	biological process
380	muscle cell fate specification	GO:0042694	4	6	0.0361128	biological process
381	regulation of oskar mRNA translation	GO:0046011	4	6	0.0361128	biological process
382	stem cell population maintenance	GO:0019827	4	6	0.0361128	biological process
383	glycophagy	GO:0061723	4	6	0.0361128	biological process
384	negative regulation of phosphatidylinositol 3-kinase signaling	GO:0014067	4	6	0.0361128	biological process
385	regulation of Rho protein signal transduction	GO:0035023	6	15	0.036384	biological process
386	regulation of actin filament polymerization	GO:0030833	6	15	0.036384	biological process
387	asymmetric cell division	GO:0008356	6	15	0.036384	biological process
388	salivary gland cell autophagic cell death	GO:0035071	6	15	0.036384	biological process
389	oocyte karyosome formation	GO:0030717	8	26	0.0389344	biological process
390	RNA interference	GO:0016246	8	26	0.0389344	biological process
391	chromatin organization	GO:0006325	12	51	0.0422123	biological process
392	membrane organization	GO:0061024	5	11	0.0441191	biological process
393	compound eye photoreceptor fate commitment	GO:0001752	5	11	0.0441191	biological process
394	morphogenesis of a polarized epithelium	GO:0001738	5	11	0.0441191	biological process
395	segmentation	GO:0035282	5	11	0.0441191	biological process
396	nurse cell apoptotic process	GO:0045476	5	11	0.0441191	biological process
397	learning	GO:0007612	5	11	0.0441191	biological process
398	wing disc anterior/posterior pattern formation	GO:0048100	6	16	0.0450381	biological process
399	Rab protein signal transduction	GO:0032482	8	27	0.0453225	biological process
400	germ cell migration	GO:0008354	8	27	0.0453225	biological process
401	protein stabilization	GO:0050821	9	33	0.045999	biological process
402	mesoderm development	GO:0007498	12	52	0.0465236	biological process
403	chromatin remodeling	GO:0006338	11	46	0.048025	biological process
404	positive regulation of ubiquitin-dependent protein catabolic process	GO:2000060	4	7	0.048025	biological process
405	positive regulation of growth	GO:0045927	4	7	0.048025	biological process
406	synaptic vesicle fusion to presynaptic active zone membrane	GO:0031629	4	7	0.048025	biological process
407	cell-cell junction organization	GO:0045216	4	7	0.048025	biological process
408	sensory organ precursor cell division	GO:0045035	4	7	0.048025	biological process
409	positive regulation of feeding behavior	GO:2000253	4	7	0.048025	biological process
410	positive regulation of Wnt protein secretion	GO:0061357	4	7	0.048025	biological process
411	gonadal mesoderm development	GO:0007506	4	7	0.048025	biological process
412	protein localization to membrane	GO:0072657	4	7	0.048025	biological process
413	lysosome organization	GO:0007040	4	7	0.048025	biological process
414	oocyte axis specification	GO:0007309	4	7	0.048025	biological process
415	regulation of synapse organization	GO:0050807	4	7	0.048025	biological process
416	axon ensheathment	GO:0008366	4	7	0.048025	biological process
417	negative regulation of salivary gland boundary specification	GO:0045705	4	7	0.048025	biological process
418	oocyte nucleus migration involved in oocyte dorsal/ventral axis specification	GO:0007312	4	7	0.048025	biological process
419	stress granule assembly	GO:0034063	4	7	0.048025	biological process
420	circadian regulation of gene expression	GO:0032922	4	7	0.048025	biological process
421	cytoplasm	GO:0005737	333	1386	7.35666e-40	cellular component
422	nucleus	GO:0005634	362	1709	1.05977e-33	cellular component
423	plasma membrane	GO:0005886	172	638	1.08217e-23	cellular component
424	cytosol	GO:0005829	136	547	4.97751e-16	cellular component
425	cell cortex	GO:0005938	43	80	6.64109e-13	cellular component
426	apical cortex	GO:0045179	29	37	1.94894e-11	cellular component
427	polytene chromosome	GO:0005700	45	116	7.66743e-10	cellular component
428	membrane	GO:0016020	74	280	1.45786e-09	cellular component
429	endoplasmic reticulum	GO:0005783	61	214	6.30489e-09	cellular component
430	apical plasma membrane	GO:0016324	28	52	1.64698e-08	cellular component
431	septate junction	GO:0005918	19	20	1.68982e-08	cellular component
432	Golgi apparatus	GO:0005794	54	198	1.93231e-07	cellular component
433	axon	GO:0030424	39	121	5.99765e-07	cellular component
434	neuromuscular junction	GO:0031594	25	53	7.43489e-07	cellular component
435	endomembrane system	GO:0012505	41	146	4.89735e-06	cellular component
436	apicolateral plasma membrane	GO:0016327	14	17	6.44941e-06	cellular component
437	fusome	GO:0045169	16	33	9.25735e-05	cellular component
438	lateral plasma membrane	GO:0016328	11	14	0.000104897	cellular component
439	adherens junction	GO:0005912	17	38	0.000104897	cellular component
440	apical part of cell	GO:0045177	18	44	0.000144433	cellular component
441	cytoplasmic side of apical plasma membrane	GO:0098592	9	9	0.000191765	cellular component
442	nuclear envelope	GO:0005635	18	48	0.000306986	cellular component
443	cytoskeleton	GO:0005856	16	40	0.000419797	cellular component
444	perinuclear region of cytoplasm	GO:0048471	19	56	0.000488732	cellular component
445	nucleoplasm	GO:0005654	34	146	0.000533582	cellular component
446	synaptic vesicle	GO:0008021	18	52	0.000587112	cellular component
447	synapse	GO:0045202	22	75	0.000700326	cellular component
448	spectrosome	GO:0045170	8	9	0.000700326	cellular component
449	cytoplasmic vesicle	GO:0031410	15	38	0.000700326	cellular component
450	endosome	GO:0005768	19	59	0.000748975	cellular component
451	contractile ring	GO:0070938	9	13	0.000864064	cellular component
452	cell-cell junction	GO:0005911	11	21	0.00091369	cellular component
453	basal plasma membrane	GO:0009925	8	10	0.00105016	cellular component
454	cleavage furrow	GO:0032154	12	27	0.00137384	cellular component
455	growth cone	GO:0030426	8	11	0.00153688	cellular component
456	neuronal cell body	GO:0043025	27	113	0.00167719	cellular component
457	Golgi membrane	GO:0000139	13	33	0.00178766	cellular component
458	terminal bouton	GO:0043195	14	38	0.00178766	cellular component
459	SNARE complex	GO:0031201	11	24	0.00194385	cellular component
460	trans-Golgi network	GO:0005802	13	34	0.00220574	cellular component
461	vesicle	GO:0031982	16	50	0.00233101	cellular component
462	protein-containing complex	GO:0032991	18	62	0.00263325	cellular component
463	presynaptic membrane	GO:0042734	10	21	0.00278811	cellular component
464	basolateral plasma membrane	GO:0016323	11	26	0.00302807	cellular component
465	heterochromatin	GO:0000792	11	26	0.00302807	cellular component
466	late endosome	GO:0005770	12	31	0.00310041	cellular component
467	presynaptic active zone	GO:0048786	10	23	0.00426191	cellular component
468	recycling endosome	GO:0055037	13	38	0.00430309	cellular component
469	ubiquitin ligase complex	GO:0000151	11	28	0.00446277	cellular component
470	filopodium	GO:0030175	6	7	0.00446277	cellular component
471	subsynaptic reticulum	GO:0071212	7	12	0.0069428	cellular component
472	early endosome	GO:0005769	14	47	0.00709012	cellular component
473	female germline ring canal inner rim	GO:0035183	5	5	0.00728849	cellular component
474	P-body	GO:0000932	10	26	0.00743957	cellular component
475	intracellular membrane-bounded organelle	GO:0043231	23	105	0.00854192	cellular component
476	integral component of membrane	GO:0016021	106	760	0.00859043	cellular component
477	actin cytoskeleton	GO:0015629	11	32	0.00877268	cellular component
478	histone deacetylase complex	GO:0000118	7	13	0.00881711	cellular component
479	polytene chromosome interband	GO:0005705	12	39	0.0108378	cellular component
480	Golgi cis cisterna	GO:0000137	5	6	0.0108378	cellular component
481	zonula adherens	GO:0005915	5	6	0.0108378	cellular component
482	microtubule associated complex	GO:0005875	7	14	0.011297	cellular component
483	endosome membrane	GO:0010008	6	10	0.0117047	cellular component
484	nuclear euchromatin	GO:0005719	6	10	0.0117047	cellular component
485	Z disc	GO:0030018	12	40	0.0122594	cellular component
486	late endosome membrane	GO:0031902	8	19	0.0123478	cellular component
487	RNA polymerase II transcription regulator complex	GO:0090575	9	24	0.0125091	cellular component
488	Golgi stack	GO:0005795	9	24	0.0125091	cellular component
489	focal adhesion	GO:0005925	9	24	0.0125091	cellular component
490	centrosome	GO:0005813	21	97	0.0129471	cellular component
491	chromatin	GO:0000785	16	65	0.0138669	cellular component
492	clathrin-coated vesicle	GO:0030136	7	15	0.0143347	cellular component
493	FAR/SIN/STRIPAK complex	GO:0090443	5	7	0.01523	cellular component
494	postsynaptic membrane	GO:0045211	10	31	0.0166131	cellular component
495	basal part of cell	GO:0045178	6	12	0.0201798	cellular component
496	axonal growth cone	GO:0044295	6	12	0.0201798	cellular component
497	female germline ring canal	GO:0035324	5	8	0.0208219	cellular component
498	midbody	GO:0030496	8	22	0.0214142	cellular component
499	lysosome	GO:0005764	14	57	0.0216974	cellular component
500	P granule	GO:0043186	10	33	0.0217837	cellular component
501	polytene chromosome puff	GO:0005703	11	39	0.0225699	cellular component
502	endoplasmic reticulum membrane	GO:0005789	20	98	0.0239651	cellular component
503	mediator complex	GO:0016592	9	28	0.0239651	cellular component
504	nuclear periphery	GO:0034399	6	13	0.0251285	cellular component
505	muscle tendon junction	GO:0005927	6	13	0.0251285	cellular component
506	cytoplasmic microtubule	GO:0005881	7	18	0.0259872	cellular component
507	autophagosome	GO:0005776	7	18	0.0259872	cellular component
508	basement membrane	GO:0005604	7	18	0.0259872	cellular component
509	transcription regulator complex	GO:0005667	16	72	0.026261	cellular component
510	PRC1 complex	GO:0035102	5	9	0.0269488	cellular component
511	protein phosphatase type 2A complex	GO:0000159	5	9	0.0269488	cellular component
512	germline ring canal	GO:0045172	5	9	0.0269488	cellular component
513	SCF ubiquitin ligase complex	GO:0019005	13	54	0.0304456	cellular component
514	extrinsic component of cytoplasmic side of plasma membrane	GO:0031234	5	10	0.0354807	cellular component
515	sperm individualization complex	GO:0070864	4	6	0.0361128	cellular component
516	postsynapse	GO:0098794	4	6	0.0361128	cellular component
517	ER to Golgi transport vesicle membrane	GO:0012507	4	6	0.0361128	cellular component
518	cell projection	GO:0042995	4	6	0.0361128	cellular component
519	cytoplasmic ribonucleoprotein granule	GO:0036464	4	6	0.0361128	cellular component
520	endoplasmic reticulum exit site	GO:0070971	6	15	0.036384	cellular component
521	polytene chromosome band	GO:0005704	6	15	0.036384	cellular component
522	spindle microtubule	GO:0005876	6	15	0.036384	cellular component
523	integral component of endoplasmic reticulum membrane	GO:0030176	11	46	0.048025	cellular component
524	presynapse	GO:0098793	4	7	0.048025	cellular component
525	apicomedial cortex	GO:0106037	4	7	0.048025	cellular component
526	subapical complex	GO:0035003	4	7	0.048025	cellular component
527	sarcolemma	GO:0042383	4	7	0.048025	cellular component
528	protein binding	GO:0005515	225	693	9.39145e-42	molecular function
529	ATP binding	GO:0005524	144	512	4.78165e-21	molecular function
530	calcium ion binding	GO:0005509	51	157	5.54192e-09	molecular function
531	protein serine/threonine kinase activity	GO:0004674	41	107	6.3548e-09	molecular function
532	ubiquitin protein ligase activity	GO:0061630	40	108	2.09944e-08	molecular function
533	ubiquitin-protein transferase activity	GO:0004842	34	92	3.73813e-07	molecular function
534	actin binding	GO:0003779	27	59	3.73813e-07	molecular function
535	zinc ion binding	GO:0008270	80	401	5.24918e-06	molecular function
536	ATPase activity	GO:0016887	36	124	1.14328e-05	molecular function
537	phosphatidylinositol binding	GO:0035091	14	19	1.40262e-05	molecular function
538	actin filament binding	GO:0051015	22	54	2.23977e-05	molecular function
539	phospholipid binding	GO:0005543	15	24	2.25252e-05	molecular function
540	Rab GTPase binding	GO:0017137	23	59	2.25252e-05	molecular function
541	GTPase activator activity	GO:0005096	25	70	2.68947e-05	molecular function
542	microtubule binding	GO:0008017	26	79	5.22208e-05	molecular function
543	protein kinase binding	GO:0019901	20	50	6.79906e-05	molecular function
544	transcription factor binding	GO:0008134	27	93	0.000182097	molecular function
545	chromatin binding	GO:0003682	35	143	0.000227329	molecular function
546	metal ion binding	GO:0046872	26	89	0.000229297	molecular function
547	GTP binding	GO:0005525	31	124	0.000413169	molecular function
548	Rho guanyl-nucleotide exchange factor activity	GO:0005089	11	18	0.000413169	molecular function
549	transcription coactivator activity	GO:0003713	21	68	0.000573559	molecular function
550	Rab guanyl-nucleotide exchange factor activity	GO:0017112	11	20	0.000700326	molecular function
551	RNA polymerase II cis-regulatory region sequence-specific DNA binding	GO:0000978	30	125	0.000823288	molecular function
552	mRNA binding	GO:0003729	34	151	0.00082861	molecular function
553	ATPase-coupled transmembrane transporter activity	GO:0042626	13	30	0.000949508	molecular function
554	Notch binding	GO:0005112	10	18	0.00124372	molecular function
555	protein homodimerization activity	GO:0042803	25	101	0.00178766	molecular function
556	SNARE binding	GO:0000149	11	25	0.00247945	molecular function
557	protein tyrosine phosphatase activity	GO:0004725	12	32	0.00377409	molecular function
558	cadherin binding	GO:0045296	7	10	0.00377409	molecular function
559	kinase binding	GO:0019900	8	15	0.00516797	molecular function
560	ubiquitin conjugating enzyme activity	GO:0061631	10	24	0.00516797	molecular function
561	calmodulin binding	GO:0005516	12	34	0.00516797	molecular function
562	transcription coregulator activity	GO:0003712	14	45	0.00536781	molecular function
563	protein kinase activity	GO:0004672	17	63	0.00595292	molecular function
564	SNAP receptor activity	GO:0005484	9	20	0.006002	molecular function
565	protein tyrosine kinase activity	GO:0004713	8	16	0.0066154	molecular function
566	GTPase activity	GO:0003924	25	116	0.00703615	molecular function
567	DNA-binding transcription factor activity	GO:0003700	37	203	0.00807501	molecular function
568	lipid transporter activity	GO:0005319	6	9	0.00881711	molecular function
569	DNA-binding transcription activator activity, RNA polymerase II-specific	GO:0001228	20	86	0.00887827	molecular function
570	DNA binding	GO:0003677	55	345	0.0100485	molecular function
571	protein domain specific binding	GO:0019904	8	18	0.0103539	molecular function
572	GTPase activating protein binding	GO:0032794	5	6	0.0108378	molecular function
573	DNA-binding transcription factor activity, RNA polymerase II-specific	GO:0000981	31	167	0.0125815	molecular function
574	phosphatidylinositol-3-phosphate binding	GO:0032266	6	12	0.0201798	molecular function
575	protein phosphatase regulator activity	GO:0019888	5	8	0.0208219	molecular function
576	phosphatidylinositol-4,5-bisphosphate binding	GO:0005546	7	17	0.0214142	molecular function
577	sequence-specific DNA binding	GO:0043565	33	193	0.0238761	molecular function
578	mRNA 3'-UTR binding	GO:0003730	9	28	0.0239651	molecular function
579	protein phosphatase 1 binding	GO:0008157	7	18	0.0259872	molecular function
580	calmodulin-dependent protein kinase activity	GO:0004683	4	5	0.026261	molecular function
581	Rho GTPase binding	GO:0017048	5	9	0.0269488	molecular function
582	motor activity	GO:0003774	5	9	0.0269488	molecular function
583	cysteine-type endopeptidase activity	GO:0004197	8	24	0.0295493	molecular function
584	guanyl-nucleotide exchange factor activity	GO:0005085	7	19	0.0306354	molecular function
585	clathrin binding	GO:0030276	5	10	0.0354807	molecular function
586	histone acetyltransferase activity	GO:0004402	7	20	0.0361128	molecular function
587	ATPase-coupled intramembrane lipid transporter activity	GO:0140326	4	6	0.0361128	molecular function
588	Ras GTPase binding	GO:0017016	4	6	0.0361128	molecular function
589	transcription regulatory region sequence-specific DNA binding	GO:0000976	18	92	0.0422979	molecular function
590	identical protein binding	GO:0042802	7	21	0.0429524	molecular function
591	ubiquitin conjugating enzyme binding	GO:0031624	5	11	0.0441191	molecular function
592	microfilament motor activity	GO:0000146	5	11	0.0441191	molecular function
593	transcription corepressor activity	GO:0003714	11	46	0.048025	molecular function
594	nucleic acid binding	GO:0003676	29	177	0.048025	molecular function
595	phosphotyrosine residue binding	GO:0001784	4	7	0.048025	molecular function
596	mannosyl-oligosaccharide 1,2-alpha-mannosidase activity	GO:0004571	4	7	0.048025	molecular function
597	protein tyrosine/serine/threonine phosphatase activity	GO:0008138	4	7	0.048025	molecular function
598	Rac GTPase binding	GO:0048365	4	7	0.048025	molecular function

## Sheet: KEGG enrichement
Table S14. GO and KEGG enrichment analysis for Turquoise module
#	Pathways	Input number	Background number	Corrected p-Value	Classification
1	Apoptosis - fly	26	63	2.86059e-06	C: Cell growth and death
2	Autophagy - animal	43	95	4.71355e-11	C: Transport and catabolism
3	Endocytosis	65	122	1.29016e-19	C: Transport and catabolism
4	ABC transporters	10	22	0.00347563	E: Membrane transport
5	FoxO signaling pathway	24	65	2.69363e-05	E: Signal transduction
6	Hedgehog signaling pathway - fly	10	38	0.0401445	E: Signal transduction
7	Hippo signaling pathway - fly	31	61	6.30489e-09	E: Signal transduction
8	MAPK signaling pathway - fly	44	93	9.52887e-12	E: Signal transduction
9	mTOR signaling pathway	27	96	0.000260113	E: Signal transduction
10	Notch signaling pathway	10	22	0.00347563	E: Signal transduction
11	Phosphatidylinositol signaling system	22	63	0.000120989	E: Signal transduction
12	TGF-beta signaling pathway	15	41	0.00123859	E: Signal transduction
13	Wnt signaling pathway	33	106	9.68646e-06	E: Signal transduction
14	ECM-receptor interaction	8	12	0.00220574	E: Signaling molecules and interaction
15	Protein processing in endoplasmic reticulum	31	133	0.000949508	G: Folding, sorting and degradation
16	SNARE interactions in vesicular transport	9	21	0.00728849	G: Folding, sorting and degradation
17	Ubiquitin mediated proteolysis	32	100	9.07453e-06	G: Folding, sorting and degradation
18	mRNA surveillance pathway	19	73	0.00468191	G: Translation
19	AGE-RAGE signaling pathway in diabetic complications	18	31	5.61381e-06	H: Endocrine and metabolic diseases
20	Inositol phosphate metabolism	18	47	0.000251625	M: Carbohydrate metabolism
21	Longevity regulating pathway - multiple species	14	56	0.0201798	O: Aging
22	Dorso-ventral axis formation	14	28	0.000229715	O: Development
23	Toll and Imd signaling pathway	22	67	0.000229984	O: Immune system

## Sheet: GSEA-Turquoise
Name	GO ID	Classification	Size	ES	NES	NOM p-val	RANK AT MAX	LEADING EDGE
REGULATION OF EPITHELIAL CELL DIFFERENTIATION	GO:0030856	biological_process	30	0.588478	1.84564	0	1034	tags=57%, list=25%, signal=75%
FOCAL ADHESION ASSEMBLY	GO:0048041	biological_process	20	0.627285	1.83447	0	1387	tags=85%, list=33%, signal=127%
CELL-SUBSTRATE JUNCTION ASSEMBLY	GO:0007044	biological_process	23	0.620747	1.82993	0	1387	tags=83%, list=33%, signal=123%
ADHERENS JUNCTION ORGANIZATION	GO:0034332	biological_process	27	0.594228	1.81858	0	1387	tags=81%, list=33%, signal=121%
CELL-SUBSTRATE ADHERENS JUNCTION ASSEMBLY	GO:0007045	biological_process	20	0.627285	1.80888	0	1387	tags=85%, list=33%, signal=127%
CELL-MATRIX ADHESION	GO:0007160	biological_process	42	0.557704	1.80808	0	1387	tags=71%, list=33%, signal=106%
ADHERENS JUNCTION ASSEMBLY	GO:0034333	biological_process	24	0.608834	1.78588	0	1387	tags=83%, list=33%, signal=124%
NEGATIVE REGULATION OF EXTRINSIC APOPTOTIC SIGNALING PATHWAY	GO:2001237	biological_process	20	0.608595	1.78136	0.0020555	1055	tags=70%, list=25%, signal=93%
REGULATION OF STRESS FIBER ASSEMBLY	GO:0051492	biological_process	17	0.628203	1.77711	0	1240	tags=71%, list=30%, signal=100%
INTEGRIN-MEDIATED SIGNALING PATHWAY	GO:0007229	biological_process	22	0.60635	1.76502	0.00101626	483	tags=45%, list=12%, signal=51%
REGULATION OF JUN KINASE ACTIVITY	GO:0043506	biological_process	19	0.600904	1.745	0.00203666	1276	tags=84%, list=31%, signal=121%
REGULATION OF SMOOTH MUSCLE CELL PROLIFERATION	GO:0048660	biological_process	22	0.581452	1.7231	0.00101937	559	tags=45%, list=13%, signal=52%
TOR SIGNALING	GO:0031929	biological_process	33	0.553469	1.71548	0	641	tags=42%, list=15%, signal=50%
NEGATIVE REGULATION OF LEUKOCYTE ACTIVATION	GO:0002695	biological_process	23	0.578332	1.71289	0.00101215	676	tags=48%, list=16%, signal=57%
REGULATION OF CELL-MATRIX ADHESION	GO:0001952	biological_process	18	0.603808	1.70758	0.00204708	1328	tags=72%, list=32%, signal=106%
REGULATION OF TOR SIGNALING	GO:0032006	biological_process	28	0.558203	1.70623	0.0020141	641	tags=43%, list=15%, signal=50%
NEGATIVE REGULATION OF IMMUNE RESPONSE	GO:0050777	biological_process	18	0.601087	1.70452	0	822	tags=50%, list=20%, signal=62%
REGULATION OF ACTIN FILAMENT BUNDLE ASSEMBLY	GO:0032231	biological_process	19	0.590127	1.69598	0.00203874	1240	tags=63%, list=30%, signal=89%
NEGATIVE REGULATION OF IMMUNE EFFECTOR PROCESS	GO:0002698	biological_process	18	0.587613	1.67165	0.00102145	822	tags=50%, list=20%, signal=62%
MYELOID LEUKOCYTE ACTIVATION	GO:0002274	biological_process	19	0.580967	1.67156	0.00205339	768	tags=47%, list=18%, signal=58%
RUFFLE MEMBRANE	GO:0032587	cellular_component	16	0.601371	1.67058	0.00205339	800	tags=63%, list=19%, signal=77%
CELL DIFFERENTIATION INVOLVED IN KIDNEY DEVELOPMENT	GO:0061005	biological_process	15	0.606694	1.66765	0.00939457	855	tags=53%, list=21%, signal=67%
EXTRINSIC APOPTOTIC SIGNALING PATHWAY	GO:0097191	biological_process	38	0.524482	1.65897	0.001002	1295	tags=63%, list=31%, signal=91%
LEADING EDGE MEMBRANE	GO:0031256	cellular_component	25	0.551657	1.65744	0.00201816	800	tags=56%, list=19%, signal=69%
MRNA 3'-UTR BINDING	GO:0003730	molecular_function	15	0.591053	1.64614	0.00726895	613	tags=47%, list=15%, signal=55%
LAMELLIPODIUM	GO:0030027	cellular_component	53	0.502651	1.64355	0	1212	tags=58%, list=29%, signal=81%
SMOOTH MUSCLE CELL PROLIFERATION	GO:0048659	biological_process	23	0.557736	1.63881	0.00606673	559	tags=43%, list=13%, signal=50%
NEGATIVE REGULATION OF DNA METABOLIC PROCESS	GO:0051053	biological_process	23	0.555575	1.63499	0.00304569	897	tags=52%, list=22%, signal=66%
EPIDERMAL CELL DIFFERENTIATION	GO:0009913	biological_process	36	0.519536	1.63395	0.001	850	tags=47%, list=20%, signal=59%
PROTEIN LOCALIZATION TO VACUOLE	GO:0072665	biological_process	25	0.538459	1.6259	0.00403633	1302	tags=64%, list=31%, signal=93%
CONTRACTILE ACTIN FILAMENT BUNDLE ASSEMBLY	GO:0030038	biological_process	21	0.551188	1.62568	0.00203046	1240	tags=62%, list=30%, signal=88%
POSITIVE REGULATION OF HEMOPOIESIS	GO:1903708	biological_process	29	0.532637	1.62234	0.00201816	676	tags=45%, list=16%, signal=53%
RETROGRADE TRANSPORT, ENDOSOME TO GOLGI	GO:0042147	biological_process	29	0.524064	1.61734	0.00100604	1330	tags=69%, list=32%, signal=101%
TRANSCRIPTION FACTOR ACTIVITY, RNA POLYMERASE II CORE PROMOTER PROXIMAL REGION SEQUENCE-SPECIFIC BINDING	GO:0000982	molecular_function	65	0.484916	1.61644	0	1234	tags=55%, list=30%, signal=77%
PLASMA MEMBRANE RECEPTOR COMPLEX	GO:0098802	cellular_component	29	0.52691	1.61028	0.00100402	1055	tags=48%, list=25%, signal=64%
CELL-CELL JUNCTION ORGANIZATION	GO:0045216	biological_process	50	0.495378	1.60476	0	1712	tags=76%, list=41%, signal=127%
ACTIN FILAMENT BUNDLE ASSEMBLY	GO:0051017	biological_process	31	0.522509	1.60216	0.00201005	1247	tags=58%, list=30%, signal=82%
REGULATION OF LYMPHOCYTE DIFFERENTIATION	GO:0045619	biological_process	25	0.531571	1.60152	0.0040282	676	tags=44%, list=16%, signal=52%
RESPONSE TO AMINO ACID	GO:0043200	biological_process	21	0.548911	1.59918	0.00609756	625	tags=38%, list=15%, signal=45%
CELL JUNCTION ORGANIZATION	GO:0034330	biological_process	63	0.479066	1.59216	0	1712	tags=73%, list=41%, signal=122%
CELL JUNCTION ASSEMBLY	GO:0034329	biological_process	59	0.481108	1.58881	0	1712	tags=73%, list=41%, signal=122%
REGULATION OF PROTEIN COMPLEX DISASSEMBLY	GO:0043244	biological_process	23	0.541051	1.58669	0.00607287	1535	tags=78%, list=37%, signal=123%
HEART GROWTH	GO:0060419	biological_process	18	0.553279	1.5856	0.00927835	1334	tags=67%, list=32%, signal=98%
RAS GTPASE BINDING	GO:0017016	molecular_function	81	0.468061	1.58534	0	1391	tags=59%, list=33%, signal=87%
SPHINGOLIPID BIOSYNTHETIC PROCESS	GO:0030148	biological_process	28	0.513463	1.57465	0.00301811	1319	tags=61%, list=32%, signal=88%
GUANYL-NUCLEOTIDE EXCHANGE FACTOR ACTIVITY	GO:0005085	molecular_function	82	0.46303	1.57369	0	1464	tags=60%, list=35%, signal=90%
TRANSCRIPTIONAL ACTIVATOR ACTIVITY, RNA POLYMERASE II CORE PROMOTER PROXIMAL REGION SEQUENCE-SPECIFIC BINDING	GO:0001077	molecular_function	42	0.487774	1.57107	0.003003	1125	tags=52%, list=27%, signal=71%
GTPASE BINDING	GO:0051020	molecular_function	93	0.455312	1.57074	0	1391	tags=56%, list=33%, signal=82%
RAS GUANYL-NUCLEOTIDE EXCHANGE FACTOR ACTIVITY	GO:0005088	molecular_function	60	0.474148	1.57049	0	1029	tags=50%, list=25%, signal=65%
SMALL GTPASE BINDING	GO:0031267	molecular_function	86	0.461547	1.56913	0	1391	tags=58%, list=33%, signal=85%
MUSCLE CELL PROLIFERATION	GO:0033002	biological_process	32	0.509384	1.56666	0.00300601	1398	tags=63%, list=34%, signal=93%
ACTIN FILAMENT BUNDLE ORGANIZATION	GO:0061572	biological_process	32	0.507601	1.56465	0.00302419	1247	tags=56%, list=30%, signal=80%
POSITIVE REGULATION OF ENDOCYTOSIS	GO:0045807	biological_process	27	0.513673	1.56453	0.00606061	732	tags=41%, list=18%, signal=49%
CELL LEADING EDGE	GO:0031252	cellular_component	94	0.452491	1.56372	0	1366	tags=57%, list=33%, signal=84%
NEGATIVE REGULATION OF CELL ACTIVATION	GO:0050866	biological_process	27	0.516685	1.56365	0.00906344	676	tags=41%, list=16%, signal=48%
CYTOSOLIC TRANSPORT	GO:0016482	biological_process	56	0.477063	1.56174	0.002	1417	tags=63%, list=34%, signal=93%
REGULATION OF EXTRINSIC APOPTOTIC SIGNALING PATHWAY	GO:2001236	biological_process	29	0.513545	1.55234	0.00504541	1055	tags=55%, list=25%, signal=73%
ACTIN CYTOSKELETON REORGANIZATION	GO:0031532	biological_process	22	0.527993	1.5513	0.00909091	1139	tags=59%, list=27%, signal=81%
RAB GTPASE BINDING	GO:0017137	molecular_function	44	0.481101	1.55024	0.003	1052	tags=52%, list=25%, signal=69%
POSITIVE REGULATION OF CELL MOTILITY	GO:2000147	biological_process	83	0.455686	1.54942	0	1328	tags=58%, list=32%, signal=83%
NEGATIVE REGULATION OF CANONICAL WNT SIGNALING PATHWAY	GO:0090090	biological_process	30	0.505774	1.54819	0.00601805	676	tags=37%, list=16%, signal=43%
POSITIVE REGULATION OF PROTEIN COMPLEX ASSEMBLY	GO:0031334	biological_process	50	0.474956	1.54411	0	1005	tags=48%, list=24%, signal=62%
POSITIVE REGULATION OF CELL MIGRATION	GO:0030335	biological_process	80	0.453466	1.54243	0.001	1328	tags=58%, list=32%, signal=83%
COLUMNAR/CUBOIDAL EPITHELIAL CELL DIFFERENTIATION	GO:0002065	biological_process	39	0.490135	1.5415	0.001002	1295	tags=59%, list=31%, signal=85%
POSITIVE REGULATION OF CYTOSKELETON ORGANIZATION	GO:0051495	biological_process	49	0.474738	1.54139	0.004	1342	tags=57%, list=32%, signal=83%
POSITIVE REGULATION OF JNK CASCADE	GO:0046330	biological_process	24	0.516951	1.54135	0.00708502	1819	tags=88%, list=44%, signal=154%
PLASMA MEMBRANE ORGANIZATION	GO:0007009	biological_process	85	0.457233	1.5406	0	988	tags=44%, list=24%, signal=56%
EXTRINSIC COMPONENT OF MEMBRANE	GO:0019898	cellular_component	69	0.456361	1.53737	0	1504	tags=62%, list=36%, signal=96%
POSITIVE REGULATION OF AUTOPHAGY	GO:0010508	biological_process	24	0.508452	1.53734	0.00906344	1402	tags=63%, list=34%, signal=94%
TRANSCRIPTIONAL ACTIVATOR ACTIVITY, RNA POLYMERASE II TRANSCRIPTION REGULATORY REGION SEQUENCE-SPECIFIC BINDING	GO:0001228	molecular_function	66	0.456234	1.53519	0	1234	tags=50%, list=30%, signal=70%
LEUKOCYTE MIGRATION	GO:0050900	biological_process	47	0.478315	1.53324	0.001001	601	tags=36%, list=14%, signal=42%
REGULATION OF RECEPTOR ACTIVITY	GO:0010469	biological_process	29	0.495932	1.52859	0.00901804	1174	tags=55%, list=28%, signal=76%
REGULATION OF AUTOPHAGY	GO:0010506	biological_process	71	0.451058	1.52627	0.001	1470	tags=56%, list=35%, signal=86%
INFLAMMATORY RESPONSE	GO:0006954	biological_process	75	0.459395	1.52563	0	1204	tags=49%, list=29%, signal=68%
POSITIVE REGULATION OF STRESS-ACTIVATED PROTEIN KINASE SIGNALING CASCADE	GO:0070304	biological_process	30	0.496187	1.52283	0.00901804	1819	tags=80%, list=44%, signal=141%
REGULATION OF HEMOPOIESIS	GO:1903706	biological_process	62	0.456729	1.52041	0	676	tags=37%, list=16%, signal=44%
LUNG DEVELOPMENT	GO:0030324	biological_process	51	0.466054	1.51638	0.003	1657	tags=67%, list=40%, signal=109%
REGULATION OF ACTIN FILAMENT-BASED PROCESS	GO:0032970	biological_process	84	0.443573	1.5147	0.001	1342	tags=54%, list=32%, signal=77%
CELL MORPHOGENESIS INVOLVED IN DIFFERENTIATION	GO:0000904	biological_process	187	0.425145	1.51463	0	1452	tags=56%, list=35%, signal=82%
HEART MORPHOGENESIS	GO:0003007	biological_process	64	0.455209	1.51438	0.001	1542	tags=63%, list=37%, signal=98%
POSITIVE REGULATION OF CELL MORPHOGENESIS INVOLVED IN DIFFERENTIATION	GO:0010770	biological_process	47	0.465844	1.51374	0.002	1657	tags=70%, list=40%, signal=115%
POSITIVE REGULATION OF STRESS-ACTIVATED MAPK CASCADE	GO:0032874	biological_process	30	0.496187	1.51327	0.00905433	1819	tags=80%, list=44%, signal=141%
REGULATION OF ENDOCYTOSIS	GO:0030100	biological_process	58	0.458708	1.51007	0.002	961	tags=47%, list=23%, signal=60%
POSITIVE REGULATION OF CELLULAR COMPONENT MOVEMENT	GO:0051272	biological_process	87	0.445151	1.50991	0	1328	tags=56%, list=32%, signal=81%
CHOLESTEROL HOMEOSTASIS	GO:0042632	biological_process	26	0.49725	1.5087	0.00805639	671	tags=38%, list=16%, signal=46%
AXON DEVELOPMENT	GO:0061564	biological_process	120	0.433234	1.50863	0	1452	tags=56%, list=35%, signal=83%
CELL MORPHOGENESIS INVOLVED IN NEURON DIFFERENTIATION	GO:0048667	biological_process	140	0.430707	1.50772	0	1452	tags=55%, list=35%, signal=82%
TRANSCRIPTION FACTOR ACTIVITY, RNA POLYMERASE II TRANSCRIPTION FACTOR BINDING	GO:0001076	molecular_function	38	0.480728	1.50551	0.002002	1534	tags=68%, list=37%, signal=107%
POSITIVE REGULATION OF CELLULAR COMPONENT BIOGENESIS	GO:0044089	biological_process	93	0.442254	1.50509	0	1342	tags=54%, list=32%, signal=78%
UBIQUITIN PROTEIN LIGASE ACTIVITY	GO:0061630	molecular_function	72	0.44963	1.50508	0.001	1178	tags=49%, list=28%, signal=67%
CHEMOTAXIS	GO:0006935	biological_process	97	0.436147	1.50145	0	1618	tags=61%, list=39%, signal=97%
TAXIS	GO:0042330	biological_process	98	0.438125	1.49992	0	1618	tags=61%, list=39%, signal=98%
POSITIVE REGULATION OF WNT SIGNALING PATHWAY	GO:0030177	biological_process	38	0.476454	1.49982	0.00801603	1270	tags=50%, list=30%, signal=71%
CELL ADHESION MOLECULE BINDING	GO:0050839	molecular_function	36	0.474099	1.49758	0.00902708	1387	tags=56%, list=33%, signal=83%
JNK CASCADE	GO:0007254	biological_process	51	0.457228	1.49641	0.003003	2008	tags=80%, list=48%, signal=153%
RESPIRATORY SYSTEM DEVELOPMENT	GO:0060541	biological_process	55	0.456226	1.49444	0.002	1702	tags=67%, list=41%, signal=112%
POSITIVE REGULATION OF LOCOMOTION	GO:0040017	biological_process	87	0.434938	1.49323	0.001	1328	tags=55%, list=32%, signal=79%
CELL-SUBSTRATE ADHESION	GO:0031589	biological_process	68	0.447588	1.49301	0.001001	1400	tags=57%, list=34%, signal=85%
EMBRYONIC ORGAN MORPHOGENESIS	GO:0048562	biological_process	81	0.437604	1.4929	0.001	1524	tags=57%, list=37%, signal=88%
ESTABLISHMENT OR MAINTENANCE OF CELL POLARITY	GO:0007163	biological_process	46	0.460458	1.49229	0.00601202	1558	tags=67%, list=37%, signal=106%
BINDING, BRIDGING	GO:0060090	molecular_function	39	0.468784	1.48975	0.01	1597	tags=69%, list=38%, signal=111%
UBIQUITIN-LIKE PROTEIN LIGASE ACTIVITY	GO:0061659	molecular_function	73	0.441313	1.48914	0.002	1178	tags=48%, list=28%, signal=66%
AXON ENSHEATHMENT	GO:0008366	biological_process	32	0.477359	1.48775	0.00903614	1324	tags=50%, list=32%, signal=73%
REGULATION OF STRESS-ACTIVATED MAPK CASCADE	GO:0032872	biological_process	53	0.455696	1.48692	0.001	1821	tags=72%, list=44%, signal=126%
REGULATION OF CYTOSKELETON ORGANIZATION	GO:0051493	biological_process	102	0.428097	1.4864	0.002	1440	tags=54%, list=35%, signal=80%
AXON	GO:0030424	cellular_component	102	0.430316	1.48565	0	1094	tags=45%, list=26%, signal=60%
VACUOLAR TRANSPORT	GO:0007034	biological_process	118	0.426802	1.48557	0	1510	tags=56%, list=36%, signal=85%
AXONOGENESIS	GO:0007409	biological_process	116	0.428138	1.48426	0	1452	tags=55%, list=35%, signal=82%
REGULATION OF STRESS-ACTIVATED PROTEIN KINASE SIGNALING CASCADE	GO:0070302	biological_process	53	0.455696	1.48321	0.007	1821	tags=72%, list=44%, signal=126%
CELL CORTEX	GO:0005938	cellular_component	74	0.440907	1.47955	0.001	1670	tags=66%, list=40%, signal=109%
REGULATION OF CANONICAL WNT SIGNALING PATHWAY	GO:0060828	biological_process	54	0.448177	1.47004	0.001	1270	tags=46%, list=30%, signal=66%
APICAL JUNCTION COMPLEX	GO:0043296	cellular_component	35	0.464385	1.47	0.00902708	1316	tags=57%, list=32%, signal=83%
CYTOPLASMIC REGION	GO:0099568	cellular_component	90	0.43024	1.46969	0.001	1591	tags=62%, list=38%, signal=98%
PROTEIN KINASE BINDING	GO:0019901	molecular_function	160	0.412851	1.46917	0	1565	tags=56%, list=38%, signal=87%
CELL GROWTH	GO:0016049	biological_process	114	0.422621	1.46587	0.001	1610	tags=58%, list=39%, signal=92%
REGULATION OF NERVOUS SYSTEM DEVELOPMENT	GO:0051960	biological_process	167	0.414522	1.46515	0	1699	tags=62%, list=41%, signal=100%
REGULATION OF RAS PROTEIN SIGNAL TRANSDUCTION	GO:0046578	biological_process	58	0.446481	1.46515	0.005	778	tags=41%, list=19%, signal=50%
MODULATION OF SYNAPTIC TRANSMISSION	GO:0050804	biological_process	60	0.44061	1.46137	0.00600601	1052	tags=42%, list=25%, signal=55%
REGULATION OF CELLULAR COMPONENT BIOGENESIS	GO:0044087	biological_process	175	0.409174	1.46034	0	1348	tags=49%, list=32%, signal=70%
REGULATION OF NEUROGENESIS	GO:0050767	biological_process	146	0.415152	1.46031	0	1292	tags=51%, list=31%, signal=71%
NEURON PROJECTION MORPHOGENESIS	GO:0048812	biological_process	150	0.411659	1.4588	0	1452	tags=53%, list=35%, signal=78%
REGULATION OF CELL DEVELOPMENT	GO:0060284	biological_process	181	0.408536	1.45853	0	1699	tags=62%, list=41%, signal=100%
POSITIVE REGULATION OF GTPASE ACTIVITY	GO:0043547	biological_process	161	0.412277	1.45781	0	1530	tags=55%, list=37%, signal=83%
ENDOSOMAL TRANSPORT	GO:0016197	biological_process	110	0.420459	1.45636	0	1510	tags=55%, list=36%, signal=85%
REGULATION OF VESICLE-MEDIATED TRANSPORT	GO:0060627	biological_process	123	0.415937	1.45495	0.002	1360	tags=51%, list=33%, signal=74%
EMBRYONIC ORGAN DEVELOPMENT	GO:0048568	biological_process	108	0.417998	1.45327	0.001	1524	tags=55%, list=37%, signal=84%
EPITHELIAL CELL DIFFERENTIATION	GO:0030855	biological_process	140	0.415728	1.44613	0.001	1400	tags=51%, list=34%, signal=74%
ENZYME BINDING	GO:0019899	molecular_function	491	0.389424	1.44223	0	1418	tags=48%, list=34%, signal=64%
CELL FATE COMMITMENT	GO:0045165	biological_process	45	0.450088	1.44061	0.00901804	1400	tags=60%, list=34%, signal=89%
RNA POLYMERASE II TRANSCRIPTION FACTOR ACTIVITY, SEQUENCE-SPECIFIC DNA BINDING	GO:0000981	molecular_function	114	0.414723	1.44055	0	1234	tags=47%, list=30%, signal=65%
POSITIVE REGULATION OF CELL DEVELOPMENT	GO:0010720	biological_process	111	0.416814	1.44042	0	1699	tags=64%, list=41%, signal=105%
ENDOMEMBRANE SYSTEM ORGANIZATION	GO:0010256	biological_process	198	0.401237	1.43892	0	1336	tags=48%, list=32%, signal=67%
ACTIN FILAMENT-BASED PROCESS	GO:0030029	biological_process	164	0.406021	1.43816	0	1567	tags=57%, list=38%, signal=88%
ENDOSOMAL PART	GO:0044440	cellular_component	138	0.409127	1.43723	0.001	1076	tags=41%, list=26%, signal=54%
PROTEIN LOCALIZATION TO PLASMA MEMBRANE	GO:0072659	biological_process	67	0.430348	1.43463	0.003	1591	tags=57%, list=38%, signal=90%
PROTEIN LOCALIZATION TO CELL PERIPHERY	GO:1990778	biological_process	69	0.42971	1.43415	0.006	1591	tags=57%, list=38%, signal=90%
REGULATION OF NEURON DIFFERENTIATION	GO:0045664	biological_process	119	0.407279	1.43324	0.002	1699	tags=61%, list=41%, signal=101%
REGULATION OF CELL DIFFERENTIATION	GO:0045595	biological_process	317	0.392221	1.43291	0	1699	tags=58%, list=41%, signal=90%
PERINUCLEAR REGION OF CYTOPLASM	GO:0048471	cellular_component	179	0.403749	1.43287	0	1201	tags=42%, list=29%, signal=57%
ACTIN CYTOSKELETON ORGANIZATION	GO:0030036	biological_process	148	0.404283	1.43115	0	1657	tags=60%, list=40%, signal=96%
CELL MORPHOGENESIS	GO:0000902	biological_process	304	0.392073	1.42986	0	1621	tags=55%, list=39%, signal=83%
POSITIVE REGULATION OF PHOSPHORUS METABOLIC PROCESS	GO:0010562	biological_process	221	0.397179	1.42965	0	1417	tags=49%, list=34%, signal=71%
POSITIVE REGULATION OF PHOSPHATE METABOLIC PROCESS	GO:0045937	biological_process	221	0.397179	1.42749	0	1417	tags=49%, list=34%, signal=71%
KINASE BINDING	GO:0019900	molecular_function	181	0.400603	1.42698	0	1542	tags=54%, list=37%, signal=82%
CELL-CELL SIGNALING BY WNT	GO:0198738	biological_process	123	0.408992	1.42661	0.001	1467	tags=52%, list=35%, signal=78%
POSITIVE REGULATION OF MAPK CASCADE	GO:0043410	biological_process	89	0.415591	1.42443	0.002	1819	tags=63%, list=44%, signal=109%
REGULATION OF ACTIN CYTOSKELETON ORGANIZATION	GO:0032956	biological_process	75	0.42382	1.42364	0.006	1342	tags=52%, list=32%, signal=75%
ACTIN CYTOSKELETON	GO:0015629	cellular_component	123	0.408469	1.42104	0.002	1783	tags=64%, list=43%, signal=109%
WNT SIGNALING PATHWAY	GO:0016055	biological_process	123	0.408992	1.42089	0.002	1467	tags=52%, list=35%, signal=78%
POSITIVE REGULATION OF PHOSPHORYLATION	GO:0042327	biological_process	201	0.395576	1.41992	0	1417	tags=49%, list=34%, signal=70%
CYTOSKELETON ORGANIZATION	GO:0007010	biological_process	255	0.392214	1.41983	0	1657	tags=56%, list=40%, signal=87%
UBIQUITIN-LIKE PROTEIN TRANSFERASE ACTIVITY	GO:0019787	molecular_function	138	0.402735	1.41926	0.001	1239	tags=47%, list=30%, signal=65%
UBIQUITIN-PROTEIN TRANSFERASE ACTIVITY	GO:0004842	molecular_function	133	0.403621	1.41782	0.003	1239	tags=47%, list=30%, signal=65%
REGULATION OF CELL MORPHOGENESIS	GO:0022604	biological_process	128	0.407517	1.41585	0	1445	tags=53%, list=35%, signal=79%
ACTIN BINDING	GO:0003779	molecular_function	98	0.412983	1.41425	0.003	1672	tags=60%, list=40%, signal=98%
NEGATIVE REGULATION OF TRANSCRIPTION FROM RNA POLYMERASE II PROMOTER	GO:0000122	biological_process	175	0.39934	1.41241	0	1416	tags=53%, list=34%, signal=76%
ENDOCYTIC VESICLE	GO:0030139	cellular_component	70	0.425622	1.41233	0.008	1052	tags=44%, list=25%, signal=58%
POSITIVE REGULATION OF CELL DIFFERENTIATION	GO:0045597	biological_process	168	0.397931	1.4115	0	1699	tags=60%, list=41%, signal=97%
CELLULAR COMPONENT MORPHOGENESIS	GO:0032989	biological_process	324	0.386699	1.41065	0	1621	tags=54%, list=39%, signal=82%
ENDOSOME MEMBRANE	GO:0010008	cellular_component	131	0.399655	1.41006	0	1076	tags=40%, list=26%, signal=53%
UBIQUITIN-LIKE PROTEIN LIGASE BINDING	GO:0044389	molecular_function	78	0.417655	1.41003	0.003	1178	tags=45%, list=28%, signal=61%
UBIQUITIN PROTEIN LIGASE BINDING	GO:0031625	molecular_function	78	0.417655	1.40811	0.003	1178	tags=45%, list=28%, signal=61%
NEGATIVE REGULATION OF MACROMOLECULE BIOSYNTHETIC PROCESS	GO:0010558	biological_process	297	0.387909	1.40788	0	1397	tags=49%, list=34%, signal=68%
REGULATION OF MAP KINASE ACTIVITY	GO:0043405	biological_process	76	0.416967	1.4057	0.006	1290	tags=49%, list=31%, signal=69%
CORE PROMOTER PROXIMAL REGION DNA BINDING	GO:0001159	molecular_function	64	0.426693	1.40431	0.005	1167	tags=48%, list=28%, signal=66%
CELL PROJECTION PART	GO:0044463	cellular_component	227	0.387937	1.40318	0	1440	tags=49%, list=35%, signal=71%
REGULATION OF GTPASE ACTIVITY	GO:0043087	biological_process	176	0.393871	1.40303	0	1530	tags=52%, list=37%, signal=79%
NEURON PROJECTION DEVELOPMENT	GO:0031175	biological_process	211	0.390201	1.40241	0.001	1681	tags=57%, list=40%, signal=90%
LIGASE ACTIVITY	GO:0016874	molecular_function	128	0.401514	1.40239	0	1306	tags=45%, list=31%, signal=64%
MEMBRANE PROTEIN COMPLEX	GO:0098796	cellular_component	213	0.392036	1.40029	0.001	1381	tags=46%, list=33%, signal=65%
MUSCLE CELL DIFFERENTIATION	GO:0042692	biological_process	86	0.410053	1.39837	0.005	1604	tags=58%, list=38%, signal=93%
EMBRYONIC MORPHOGENESIS	GO:0048598	biological_process	152	0.394707	1.3978	0	1436	tags=52%, list=34%, signal=76%
REGULATION OF CELL MORPHOGENESIS INVOLVED IN DIFFERENTIATION	GO:0010769	biological_process	77	0.412841	1.39625	0.006	1422	tags=56%, list=34%, signal=83%
CHROMATIN BINDING	GO:0003682	molecular_function	114	0.405535	1.39561	0.003	1673	tags=61%, list=40%, signal=98%
GTPASE ACTIVATOR ACTIVITY	GO:0005096	molecular_function	77	0.414612	1.39514	0.01	782	tags=38%, list=19%, signal=46%
REGULATION OF CELLULAR COMPONENT ORGANIZATION	GO:0051128	biological_process	548	0.378726	1.39497	0	1429	tags=47%, list=34%, signal=62%
REGULATION OF ANATOMICAL STRUCTURE MORPHOGENESIS	GO:0022603	biological_process	224	0.385856	1.39341	0	1460	tags=50%, list=35%, signal=72%
REGULATION OF PROTEIN COMPLEX ASSEMBLY	GO:0043254	biological_process	89	0.410612	1.39335	0.006	1124	tags=44%, list=27%, signal=59%
REGULATION OF MAPK CASCADE	GO:0043408	biological_process	140	0.395267	1.39204	0.003	1597	tags=54%, list=38%, signal=84%
NUCLEAR BODY	GO:0016604	cellular_component	87	0.410382	1.39103	0.003	1283	tags=47%, list=31%, signal=67%
NEURON DIFFERENTIATION	GO:0030182	biological_process	293	0.381276	1.38986	0	1454	tags=49%, list=35%, signal=70%
TRANSCRIPTION COFACTOR ACTIVITY	GO:0003712	molecular_function	127	0.395261	1.38893	0.002	1825	tags=65%, list=44%, signal=113%
POSITIVE REGULATION OF NEUROGENESIS	GO:0050769	biological_process	92	0.406053	1.3887	0.005	1699	tags=62%, list=41%, signal=102%
REGULATION OF CELLULAR COMPONENT SIZE	GO:0032535	biological_process	90	0.404957	1.38731	0.004	1610	tags=58%, list=39%, signal=92%
REGULATION OF DEVELOPMENTAL PROCESS	GO:0050793	biological_process	471	0.376532	1.38511	0	1681	tags=54%, list=40%, signal=80%
NEGATIVE REGULATION OF CELLULAR MACROMOLECULE BIOSYNTHETIC PROCESS	GO:2000113	biological_process	284	0.380464	1.38504	0	1397	tags=48%, list=34%, signal=68%
CYTOSKELETON	GO:0005856	cellular_component	447	0.374897	1.38351	0	1783	tags=57%, list=43%, signal=89%
NEGATIVE REGULATION OF NITROGEN COMPOUND METABOLIC PROCESS	GO:0051172	biological_process	311	0.378848	1.38319	0	1397	tags=47%, list=34%, signal=66%
SINGLE ORGANISM CELL ADHESION	GO:0098602	biological_process	138	0.394776	1.38272	0.001	1752	tags=62%, list=42%, signal=103%
CELL PROJECTION MORPHOGENESIS	GO:0048858	biological_process	212	0.382251	1.37986	0	1621	tags=53%, list=39%, signal=82%
STRESS-ACTIVATED MAPK CASCADE	GO:0051403	biological_process	73	0.410391	1.37965	0.01	2008	tags=70%, list=48%, signal=132%
POSITIVE REGULATION OF NERVOUS SYSTEM DEVELOPMENT	GO:0051962	biological_process	99	0.404089	1.37919	0.001	1699	tags=62%, list=41%, signal=102%
ACTIN FILAMENT ORGANIZATION	GO:0007015	biological_process	92	0.403466	1.37751	0.006	1567	tags=58%, list=38%, signal=90%
ENDOSOME	GO:0005768	cellular_component	266	0.382684	1.37696	0	1076	tags=39%, list=26%, signal=50%
REGULATION OF MULTICELLULAR ORGANISMAL DEVELOPMENT	GO:2000026	biological_process	348	0.376657	1.37612	0	1985	tags=63%, list=48%, signal=111%
CELL PART MORPHOGENESIS	GO:0032990	biological_process	218	0.380074	1.37433	0.001	1621	tags=53%, list=39%, signal=82%
SINGLE ORGANISMAL CELL-CELL ADHESION	GO:0016337	biological_process	127	0.391281	1.37297	0.001	1742	tags=61%, list=42%, signal=101%
NEGATIVE REGULATION OF NUCLEOBASE-CONTAINING COMPOUND METABOLIC PROCESS	GO:0045934	biological_process	282	0.377017	1.3721	0	1395	tags=47%, list=33%, signal=66%
NEGATIVE REGULATION OF NUCLEIC ACID-TEMPLATED TRANSCRIPTION	GO:1903507	biological_process	247	0.379237	1.37092	0	1395	tags=48%, list=33%, signal=68%
IN UTERO EMBRYONIC DEVELOPMENT	GO:0001701	biological_process	92	0.403103	1.37032	0.005	1514	tags=55%, list=36%, signal=85%
NEGATIVE REGULATION OF RNA BIOSYNTHETIC PROCESS	GO:1902679	biological_process	248	0.377947	1.36923	0	1395	tags=48%, list=33%, signal=68%
ORGAN MORPHOGENESIS	GO:0009887	biological_process	227	0.379906	1.3692	0	1548	tags=51%, list=37%, signal=76%
REGULATION OF CELLULAR COMPONENT MOVEMENT	GO:0051270	biological_process	165	0.385606	1.36875	0.004	1328	tags=48%, list=32%, signal=67%
TRANSCRIPTION FACTOR ACTIVITY, PROTEIN BINDING	GO:0000988	molecular_function	141	0.389016	1.36697	0.002	1825	tags=65%, list=44%, signal=111%
NEGATIVE REGULATION OF BIOSYNTHETIC PROCESS	GO:0009890	biological_process	315	0.375096	1.3669	0	1695	tags=55%, list=41%, signal=86%
NEGATIVE REGULATION OF RNA METABOLIC PROCESS	GO:0051253	biological_process	258	0.376599	1.36652	0	1395	tags=47%, list=33%, signal=67%
GROWTH	GO:0040007	biological_process	218	0.38252	1.36641	0	1676	tags=55%, list=40%, signal=87%
TISSUE MORPHOGENESIS	GO:0048729	biological_process	148	0.389785	1.36637	0.002	1274	tags=47%, list=31%, signal=65%
CELL MOTILITY	GO:0048870	biological_process	280	0.375033	1.3663	0	1800	tags=59%, list=43%, signal=97%
CYTOSKELETAL PROTEIN BINDING	GO:0008092	molecular_function	218	0.376818	1.36438	0	1742	tags=56%, list=42%, signal=91%
GENERATION OF NEURONS	GO:0048699	biological_process	320	0.373049	1.36359	0	1548	tags=51%, list=37%, signal=74%
NEGATIVE REGULATION OF DEVELOPMENTAL PROCESS	GO:0051093	biological_process	165	0.384294	1.36245	0	1489	tags=52%, list=36%, signal=77%
NEGATIVE REGULATION OF CELLULAR BIOSYNTHETIC PROCESS	GO:0031327	biological_process	306	0.374459	1.36188	0	1695	tags=55%, list=41%, signal=86%
CELLULAR RESPONSE TO ORGANONITROGEN COMPOUND	GO:0071417	biological_process	127	0.390455	1.36101	0.003	675	tags=31%, list=16%, signal=36%
TRANSCRIPTION FACTOR ACTIVITY, TRANSCRIPTION FACTOR BINDING	GO:0000989	molecular_function	140	0.387488	1.36085	0.003	1825	tags=64%, list=44%, signal=110%
SIGNAL TRANSDUCTION BY PROTEIN PHOSPHORYLATION	GO:0023014	biological_process	195	0.381503	1.35969	0	1597	tags=52%, list=38%, signal=80%
LOCALIZATION OF CELL	GO:0051674	biological_process	280	0.375033	1.35909	0	1800	tags=59%, list=43%, signal=97%
POSITIVE REGULATION OF INTRACELLULAR SIGNAL TRANSDUCTION	GO:1902533	biological_process	193	0.377733	1.35872	0.002	1819	tags=58%, list=44%, signal=97%
POSITIVE REGULATION OF PROTEIN PHOSPHORYLATION	GO:0001934	biological_process	190	0.381314	1.35825	0.001	1417	tags=47%, list=34%, signal=68%
TUBE DEVELOPMENT	GO:0035295	biological_process	145	0.384822	1.35736	0.003	1292	tags=47%, list=31%, signal=66%
POSITIVE REGULATION OF TRANSFERASE ACTIVITY	GO:0051347	biological_process	155	0.387176	1.35732	0	1304	tags=45%, list=31%, signal=63%
REGULATION OF SIGNAL TRANSDUCTION	GO:0009966	biological_process	632	0.363542	1.35541	0	1828	tags=55%, list=44%, signal=83%
MOVEMENT OF CELL OR SUBCELLULAR COMPONENT	GO:0006928	biological_process	403	0.369367	1.35385	0	1800	tags=57%, list=43%, signal=91%
POSITIVE REGULATION OF KINASE ACTIVITY	GO:0033674	biological_process	127	0.386511	1.35326	0.01	1417	tags=49%, list=34%, signal=72%
MAPK CASCADE	GO:0000165	biological_process	189	0.378898	1.35324	0.001	1597	tags=51%, list=38%, signal=79%
RNA POLYMERASE II REGULATORY REGION SEQUENCE-SPECIFIC DNA BINDING	GO:0000977	molecular_function	99	0.395678	1.35113	0.003	1234	tags=44%, list=30%, signal=62%
CELL MIGRATION	GO:0016477	biological_process	258	0.373564	1.35018	0	1800	tags=59%, list=43%, signal=98%
LOCOMOTION	GO:0040011	biological_process	328	0.368603	1.34939	0	1800	tags=58%, list=43%, signal=93%
POSITIVE REGULATION OF HYDROLASE ACTIVITY	GO:0051345	biological_process	217	0.375213	1.34938	0.001	1530	tags=49%, list=37%, signal=74%
EMBRYO DEVELOPMENT	GO:0009790	biological_process	236	0.374615	1.34919	0.001	1436	tags=49%, list=34%, signal=70%
HEART DEVELOPMENT	GO:0007507	biological_process	137	0.384353	1.34903	0.006	1542	tags=52%, list=37%, signal=80%
PEPTIDYL-AMINO ACID MODIFICATION	GO:0018193	biological_process	307	0.370757	1.3478	0	1830	tags=58%, list=44%, signal=96%
NEGATIVE REGULATION OF CELL CYCLE	GO:0045786	biological_process	122	0.386241	1.34737	0.01	1421	tags=48%, list=34%, signal=70%
CELL PROJECTION ORGANIZATION	GO:0030030	biological_process	306	0.370264	1.34684	0	1681	tags=53%, list=40%, signal=83%
EARLY ENDOSOME	GO:0005769	cellular_component	103	0.393763	1.34567	0.005	1061	tags=41%, list=25%, signal=53%
CELL-CELL ADHESION	GO:0098609	biological_process	147	0.379542	1.34538	0.001	1742	tags=59%, list=42%, signal=97%
ORGANELLE ORGANIZATION	GO:0006996	biological_process	893	0.359202	1.34425	0	2019	tags=60%, list=48%, signal=91%
NEURON PROJECTION	GO:0043005	cellular_component	240	0.373198	1.34386	0.002	1367	tags=45%, list=33%, signal=64%
POSITIVE REGULATION OF PROGRAMMED CELL DEATH	GO:0043068	biological_process	118	0.386153	1.34382	0.005	1342	tags=47%, list=32%, signal=68%
REGULATION OF CELL MIGRATION	GO:0030334	biological_process	144	0.380537	1.34274	0.004	1429	tags=51%, list=34%, signal=74%
SINGLE-ORGANISM ORGANELLE ORGANIZATION	GO:1902589	biological_process	424	0.363236	1.34224	0	1644	tags=52%, list=39%, signal=77%
CELLULAR PROTEIN COMPLEX ASSEMBLY	GO:0043623	biological_process	125	0.38593	1.34146	0.005	1558	tags=54%, list=37%, signal=83%
NEGATIVE REGULATION OF TRANSCRIPTION, DNA-TEMPLATED	GO:0045892	biological_process	242	0.372505	1.34101	0	1710	tags=56%, list=41%, signal=89%
POSITIVE REGULATION OF TRANSCRIPTION FROM RNA POLYMERASE II PROMOTER	GO:0045944	biological_process	231	0.371817	1.34101	0	1539	tags=50%, list=37%, signal=75%
MACROMOLECULAR COMPLEX BINDING	GO:0044877	molecular_function	298	0.367904	1.33857	0	1592	tags=51%, list=38%, signal=77%
VACUOLAR MEMBRANE	GO:0005774	cellular_component	216	0.374514	1.3382	0.001	1052	tags=38%, list=25%, signal=48%
CYTOSKELETAL PART	GO:0044430	cellular_component	321	0.365147	1.33739	0	1630	tags=51%, list=39%, signal=78%
POSITIVE REGULATION OF SIGNAL TRANSDUCTION	GO:0009967	biological_process	324	0.365469	1.33523	0	1417	tags=46%, list=34%, signal=64%
REGULATION OF CELL MOTILITY	GO:2000145	biological_process	152	0.378435	1.33363	0.004	1429	tags=50%, list=34%, signal=73%
REGULATION OF SIGNALING	GO:0023051	biological_process	709	0.356998	1.3327	0	1828	tags=54%, list=44%, signal=80%
POSITIVE REGULATION OF TRANSCRIPTION, DNA-TEMPLATED	GO:0045893	biological_process	304	0.36516	1.33185	0.001	1539	tags=49%, list=37%, signal=73%
POSITIVE REGULATION OF MACROMOLECULE BIOSYNTHETIC PROCESS	GO:0010557	biological_process	345	0.363408	1.33184	0	1539	tags=49%, list=37%, signal=71%
POSITIVE REGULATION OF RNA BIOSYNTHETIC PROCESS	GO:1902680	biological_process	307	0.364716	1.33168	0	1539	tags=49%, list=37%, signal=72%
POSITIVE REGULATION OF APOPTOTIC PROCESS	GO:0043065	biological_process	117	0.381596	1.33126	0.01	1342	tags=47%, list=32%, signal=67%
HISTONE MODIFICATION	GO:0016570	biological_process	122	0.381267	1.3308	0.003	2031	tags=70%, list=49%, signal=132%
MEMBRANE REGION	GO:0098589	cellular_component	106	0.384188	1.33069	0.007	1961	tags=65%, list=47%, signal=120%
NEUROGENESIS	GO:0022008	biological_process	340	0.365928	1.33036	0	1657	tags=52%, list=40%, signal=80%
POSITIVE REGULATION OF SIGNALING	GO:0023056	biological_process	351	0.362825	1.32996	0	1405	tags=45%, list=34%, signal=62%
REGULATION OF CELL COMMUNICATION	GO:0010646	biological_process	698	0.356689	1.32954	0	1828	tags=54%, list=44%, signal=80%
POSITIVE REGULATION OF NUCLEIC ACID-TEMPLATED TRANSCRIPTION	GO:1903508	biological_process	304	0.36516	1.32945	0	1539	tags=49%, list=37%, signal=73%
MACROAUTOPHAGY	GO:0016236	biological_process	109	0.385392	1.32913	0.01	1185	tags=41%, list=28%, signal=56%
COVALENT CHROMATIN MODIFICATION	GO:0016569	biological_process	123	0.379793	1.32887	0.007	2031	tags=69%, list=49%, signal=131%
SEQUENCE-SPECIFIC DNA BINDING	GO:0043565	molecular_function	171	0.376789	1.32873	0.004	1386	tags=47%, list=33%, signal=67%
POSITIVE REGULATION OF CELLULAR COMPONENT ORGANIZATION	GO:0051130	biological_process	280	0.366544	1.32842	0	1422	tags=47%, list=34%, signal=67%
CELL DEVELOPMENT	GO:0048468	biological_process	452	0.359898	1.32706	0	1621	tags=51%, list=39%, signal=74%
REGULATION OF TRANSCRIPTION FROM RNA POLYMERASE II PROMOTER	GO:0006357	biological_process	383	0.361566	1.32579	0	1539	tags=49%, list=37%, signal=70%
RNA POLYMERASE II REGULATORY REGION DNA BINDING	GO:0001012	molecular_function	101	0.383674	1.32555	0.01	1234	tags=44%, list=30%, signal=60%
NEURON DEVELOPMENT	GO:0048666	biological_process	244	0.366603	1.32551	0.001	1681	tags=53%, list=40%, signal=84%
ADHERENS JUNCTION	GO:0005912	cellular_component	130	0.376876	1.32538	0.004	1384	tags=49%, list=33%, signal=71%
ESTABLISHMENT OF ORGANELLE LOCALIZATION	GO:0051656	biological_process	107	0.380913	1.32444	0.01	1996	tags=67%, list=48%, signal=126%
CELL SURFACE RECEPTOR SIGNALING PATHWAY INVOLVED IN CELL-CELL SIGNALING	GO:1905114	biological_process	147	0.374446	1.32423	0.005	1467	tags=47%, list=35%, signal=70%
MORPHOGENESIS OF AN EPITHELIUM	GO:0002009	biological_process	129	0.379438	1.32415	0.007	1460	tags=50%, list=35%, signal=75%
POSITIVE REGULATION OF CELL COMMUNICATION	GO:0010647	biological_process	352	0.361148	1.32386	0	1405	tags=45%, list=34%, signal=62%
BIOLOGICAL ADHESION	GO:0022610	biological_process	264	0.36278	1.32352	0	1402	tags=45%, list=34%, signal=64%
POSITIVE REGULATION OF CATALYTIC ACTIVITY	GO:0043085	biological_process	365	0.3608	1.32296	0	1466	tags=46%, list=35%, signal=65%
AUTOPHAGY	GO:0006914	biological_process	157	0.375699	1.32236	0.004	1489	tags=48%, list=36%, signal=72%
REGULATION OF ORGANELLE ORGANIZATION	GO:0033043	biological_process	292	0.361745	1.3186	0.001	1517	tags=49%, list=36%, signal=71%
POSITIVE REGULATION OF BIOSYNTHETIC PROCESS	GO:0009891	biological_process	380	0.359317	1.31828	0	1593	tags=50%, list=38%, signal=74%
CELL ADHESION	GO:0007155	biological_process	257	0.364928	1.3178	0.002	1402	tags=46%, list=34%, signal=64%
SENSORY ORGAN DEVELOPMENT	GO:0007423	biological_process	126	0.376979	1.31735	0.01	1286	tags=44%, list=31%, signal=62%
POSITIVE REGULATION OF METABOLIC PROCESS	GO:0009893	biological_process	658	0.353342	1.31718	0	1833	tags=54%, list=44%, signal=81%
ORGANELLE LOCALIZATION	GO:0051640	biological_process	128	0.379645	1.31717	0.006	1996	tags=66%, list=48%, signal=123%
MICROTUBULE-BASED PROCESS	GO:0007017	biological_process	144	0.374739	1.31645	0.005	1776	tags=57%, list=43%, signal=96%
INTRACELLULAR NON-MEMBRANE-BOUNDED ORGANELLE	GO:0043232	cellular_component	796	0.351145	1.31457	0	1673	tags=50%, list=40%, signal=68%
NON-MEMBRANE-BOUNDED ORGANELLE	GO:0043228	cellular_component	796	0.351145	1.3141	0	1673	tags=50%, list=40%, signal=68%
REGULATION OF LOCOMOTION	GO:0040012	biological_process	157	0.371926	1.31283	0.005	1429	tags=49%, list=34%, signal=72%
ENDOCYTOSIS	GO:0006897	biological_process	180	0.368492	1.31173	0.001	1982	tags=64%, list=48%, signal=118%
CHORDATE EMBRYONIC DEVELOPMENT	GO:0043009	biological_process	149	0.370455	1.31105	0.008	1436	tags=49%, list=34%, signal=72%
MEMBRANE ORGANIZATION	GO:0061024	biological_process	278	0.362422	1.31102	0	1387	tags=45%, list=33%, signal=63%
DEVELOPMENTAL GROWTH	GO:0048589	biological_process	143	0.369163	1.30996	0.007	1676	tags=56%, list=40%, signal=90%
DOUBLE-STRANDED DNA BINDING	GO:0003690	molecular_function	139	0.3713	1.30995	0.008	1234	tags=42%, list=30%, signal=58%
POSITIVE REGULATION OF DEVELOPMENTAL PROCESS	GO:0051094	biological_process	231	0.364927	1.30977	0.002	1333	tags=45%, list=32%, signal=63%
CELL PROJECTION	GO:0042995	cellular_component	423	0.356005	1.30956	0	1374	tags=43%, list=33%, signal=58%
NEURON PART	GO:0097458	cellular_component	322	0.357466	1.30897	0.001	1456	tags=45%, list=35%, signal=64%
CYTOPLASMIC VESICLE MEMBRANE	GO:0030659	cellular_component	162	0.370894	1.30856	0.003	1381	tags=46%, list=33%, signal=66%
ANCHORING JUNCTION	GO:0070161	cellular_component	133	0.374027	1.30746	0.01	1384	tags=49%, list=33%, signal=71%
POSITIVE REGULATION OF CELL DEATH	GO:0010942	biological_process	126	0.376034	1.30671	0.008	1342	tags=46%, list=32%, signal=66%
NEGATIVE REGULATION OF GENE EXPRESSION	GO:0010629	biological_process	332	0.358079	1.30634	0.001	1397	tags=45%, list=34%, signal=63%
VASCULATURE DEVELOPMENT	GO:0001944	biological_process	139	0.370731	1.30505	0.007	1982	tags=63%, list=48%, signal=117%
POSITIVE REGULATION OF CELLULAR METABOLIC PROCESS	GO:0031325	biological_process	608	0.352	1.30498	0	1833	tags=54%, list=44%, signal=82%
GOLGI MEMBRANE	GO:0000139	cellular_component	205	0.366909	1.30489	0.004	1197	tags=42%, list=29%, signal=56%
POSITIVE REGULATION OF PROTEIN MODIFICATION PROCESS	GO:0031401	biological_process	262	0.358732	1.3046	0.005	1417	tags=45%, list=34%, signal=63%
EPITHELIUM DEVELOPMENT	GO:0060429	biological_process	239	0.362726	1.30432	0	1328	tags=43%, list=32%, signal=60%
POSITIVE REGULATION OF CELLULAR BIOSYNTHETIC PROCESS	GO:0031328	biological_process	369	0.355544	1.30392	0.001	1417	tags=45%, list=34%, signal=62%
ANATOMICAL STRUCTURE MORPHOGENESIS	GO:0009653	biological_process	606	0.350067	1.3026	0	1548	tags=47%, list=37%, signal=64%
TISSUE DEVELOPMENT	GO:0009888	biological_process	368	0.355523	1.30156	0.001	1856	tags=57%, list=45%, signal=93%
VESICLE MEMBRANE	GO:0012506	cellular_component	172	0.365173	1.30155	0.002	1381	tags=45%, list=33%, signal=64%
REGULATION OF INTRACELLULAR SIGNAL TRANSDUCTION	GO:1902531	biological_process	403	0.352881	1.29921	0	1821	tags=54%, list=44%, signal=87%
REGULATION OF GROWTH	GO:0040008	biological_process	130	0.372267	1.29873	0.01	1676	tags=55%, list=40%, signal=88%
CARDIOVASCULAR SYSTEM DEVELOPMENT	GO:0072358	biological_process	228	0.362304	1.29823	0.001	1568	tags=50%, list=38%, signal=75%
POSITIVE REGULATION OF RNA METABOLIC PROCESS	GO:0051254	biological_process	317	0.355836	1.29802	0	1539	tags=48%, list=37%, signal=71%
CYTOPLASMIC VESICLE	GO:0031410	cellular_component	353	0.353481	1.29782	0	1391	tags=43%, list=33%, signal=59%
EMBRYO DEVELOPMENT ENDING IN BIRTH OR EGG HATCHING	GO:0009792	biological_process	152	0.36932	1.29782	0.007	1436	tags=49%, list=34%, signal=72%
CIRCULATORY SYSTEM DEVELOPMENT	GO:0072359	biological_process	228	0.362304	1.29759	0	1568	tags=50%, list=38%, signal=75%
PROTEIN PHOSPHORYLATION	GO:0006468	biological_process	445	0.352423	1.29747	0	1405	tags=44%, list=34%, signal=59%
PROTEIN MODIFICATION BY SMALL PROTEIN CONJUGATION	GO:0032446	biological_process	245	0.35996	1.29723	0	1306	tags=42%, list=31%, signal=58%
SYNAPSE	GO:0045202	cellular_component	212	0.362026	1.29656	0.005	1052	tags=36%, list=25%, signal=46%
CELLULAR LOCALIZATION	GO:0051641	biological_process	668	0.347015	1.29603	0	1433	tags=44%, list=34%, signal=56%
CELL SURFACE RECEPTOR SIGNALING PATHWAY	GO:0007166	biological_process	515	0.350221	1.29559	0	1467	tags=45%, list=35%, signal=60%
ENZYME LINKED RECEPTOR PROTEIN SIGNALING PATHWAY	GO:0007167	biological_process	236	0.358673	1.2953	0.002	1638	tags=52%, list=39%, signal=81%
PROTEIN COMPLEX BINDING	GO:0032403	molecular_function	183	0.363064	1.29472	0.006	1577	tags=51%, list=38%, signal=78%
NEGATIVE REGULATION OF MACROMOLECULE METABOLIC PROCESS	GO:0010605	biological_process	509	0.346961	1.29331	0	1405	tags=43%, list=34%, signal=57%
NEGATIVE REGULATION OF CELLULAR PROCESS	GO:0048523	biological_process	930	0.34514	1.29185	0	1597	tags=46%, list=38%, signal=58%
REGULATION OF INTRACELLULAR TRANSPORT	GO:0032386	biological_process	139	0.368969	1.29144	0.01	1422	tags=48%, list=34%, signal=71%
TRANSMEMBRANE RECEPTOR PROTEIN TYROSINE KINASE SIGNALING PATHWAY	GO:0007169	biological_process	167	0.363706	1.29115	0.007	1888	tags=60%, list=45%, signal=105%
CELLULAR PROTEIN MODIFICATION PROCESS	GO:0006464	biological_process	927	0.344033	1.29094	0	1992	tags=57%, list=48%, signal=85%
SINGLE-ORGANISM MEMBRANE ORGANIZATION	GO:0044802	biological_process	237	0.359031	1.2909	0.001	1387	tags=45%, list=33%, signal=63%
POSITIVE REGULATION OF NITROGEN COMPOUND METABOLIC PROCESS	GO:0051173	biological_process	379	0.351748	1.28968	0	1830	tags=55%, list=44%, signal=90%
MICROTUBULE CYTOSKELETON	GO:0015630	cellular_component	262	0.356052	1.28953	0.001	1630	tags=50%, list=39%, signal=77%
CYTOPLASMIC, MEMBRANE-BOUNDED VESICLE	GO:0016023	cellular_component	328	0.355767	1.28912	0	1391	tags=43%, list=33%, signal=60%
CELL DIFFERENTIATION	GO:0030154	biological_process	766	0.345046	1.28864	0	1847	tags=54%, list=44%, signal=79%
POSITIVE REGULATION OF NUCLEOBASE-CONTAINING COMPOUND METABOLIC PROCESS	GO:0045935	biological_process	365	0.351173	1.2885	0.001	1577	tags=49%, list=38%, signal=72%
POSITIVE REGULATION OF MACROMOLECULE METABOLIC PROCESS	GO:0010604	biological_process	620	0.34643	1.28787	0	1833	tags=53%, list=44%, signal=81%
INTRACELLULAR VESICLE	GO:0097708	cellular_component	355	0.351647	1.2871	0	1391	tags=43%, list=33%, signal=59%
PROTEIN UBIQUITINATION	GO:0016567	biological_process	217	0.358254	1.28565	0.005	1346	tags=43%, list=32%, signal=60%
REGULATION OF RESPONSE TO STIMULUS	GO:0048583	biological_process	789	0.344358	1.28558	0	1831	tags=53%, list=44%, signal=76%
PROTEIN MODIFICATION PROCESS	GO:0036211	biological_process	927	0.344033	1.28544	0	1992	tags=57%, list=48%, signal=85%
REGULATION OF TRANSFERASE ACTIVITY	GO:0051338	biological_process	240	0.355448	1.28525	0.001	1429	tags=45%, list=34%, signal=65%
POSITIVE REGULATION OF ORGANELLE ORGANIZATION	GO:0010638	biological_process	158	0.36365	1.28457	0.009	1363	tags=46%, list=33%, signal=65%
REGULATION OF MULTICELLULAR ORGANISMAL PROCESS	GO:0051239	biological_process	539	0.347359	1.28403	0	1681	tags=50%, list=40%, signal=73%
REGULATION OF PHOSPHORYLATION	GO:0042325	biological_process	331	0.352134	1.28377	0.002	1573	tags=48%, list=38%, signal=71%
ZINC ION BINDING	GO:0008270	molecular_function	282	0.354111	1.28326	0	1198	tags=39%, list=29%, signal=51%
VESICLE-MEDIATED TRANSPORT	GO:0016192	biological_process	428	0.347989	1.28277	0.001	1769	tags=54%, list=42%, signal=83%
CELL-CELL SIGNALING	GO:0007267	biological_process	300	0.351835	1.28274	0.001	1467	tags=45%, list=35%, signal=64%
CELLULAR DEVELOPMENTAL PROCESS	GO:0048869	biological_process	852	0.343006	1.28262	0	1847	tags=53%, list=44%, signal=76%
GOLGI APPARATUS	GO:0005794	cellular_component	440	0.348368	1.2824	0	1361	tags=42%, list=33%, signal=56%
NERVOUS SYSTEM DEVELOPMENT	GO:0007399	biological_process	504	0.346855	1.28104	0	1657	tags=50%, list=40%, signal=73%
POSITIVE REGULATION OF MOLECULAR FUNCTION	GO:0044093	biological_process	440	0.347208	1.28013	0	1573	tags=48%, list=38%, signal=69%
NEGATIVE REGULATION OF CELLULAR METABOLIC PROCESS	GO:0031324	biological_process	504	0.345011	1.27805	0.001	1405	tags=42%, list=34%, signal=56%
PROTEIN MODIFICATION BY SMALL PROTEIN CONJUGATION OR REMOVAL	GO:0070647	biological_process	273	0.353405	1.27679	0.004	2004	tags=61%, list=48%, signal=109%
WHOLE MEMBRANE	GO:0098805	cellular_component	450	0.345762	1.27549	0	1052	tags=34%, list=25%, signal=41%
POSITIVE REGULATION OF CELLULAR PROTEIN METABOLIC PROCESS	GO:0032270	biological_process	322	0.348354	1.27545	0.004	2004	tags=59%, list=48%, signal=105%
POSITIVE REGULATION OF RESPONSE TO STIMULUS	GO:0048584	biological_process	410	0.346028	1.27527	0	1619	tags=49%, list=39%, signal=72%
POSITIVE REGULATION OF GENE EXPRESSION	GO:0010628	biological_process	359	0.347196	1.27419	0.002	1830	tags=55%, list=44%, signal=89%
MACROMOLECULE MODIFICATION	GO:0043412	biological_process	964	0.338843	1.2733	0	1992	tags=56%, list=48%, signal=83%
REGULATION OF CELLULAR LOCALIZATION	GO:0060341	biological_process	233	0.353059	1.2713	0.004	1429	tags=45%, list=34%, signal=65%
REGULATION OF PHOSPHATE METABOLIC PROCESS	GO:0019220	biological_process	376	0.347154	1.2712	0.001	1982	tags=59%, list=48%, signal=102%
VACUOLAR PART	GO:0044437	cellular_component	248	0.351392	1.27046	0.007	1052	tags=35%, list=25%, signal=44%
ANATOMICAL STRUCTURE FORMATION INVOLVED IN MORPHOGENESIS	GO:0048646	biological_process	262	0.350524	1.27006	0.002	1985	tags=61%, list=48%, signal=109%
PHOSPHORYLATION	GO:0016310	biological_process	527	0.342263	1.26964	0	1405	tags=43%, list=34%, signal=56%
REGULATION OF PROTEIN PHOSPHORYLATION	GO:0001932	biological_process	304	0.345884	1.26777	0	1429	tags=44%, list=34%, signal=62%
REGULATION OF PHOSPHORUS METABOLIC PROCESS	GO:0051174	biological_process	377	0.345484	1.26647	0	1982	tags=59%, list=48%, signal=102%
POSITIVE REGULATION OF PROTEIN METABOLIC PROCESS	GO:0051247	biological_process	345	0.346627	1.26573	0.003	2004	tags=59%, list=48%, signal=104%
CELL JUNCTION	GO:0030054	cellular_component	294	0.347473	1.26522	0.007	1384	tags=45%, list=33%, signal=62%
TRANSCRIPTION FROM RNA POLYMERASE II PROMOTER	GO:0006366	biological_process	421	0.341224	1.26436	0.003	1539	tags=47%, list=37%, signal=67%
CELL CYCLE PROCESS	GO:0022402	biological_process	328	0.346429	1.26372	0.003	1590	tags=49%, list=38%, signal=73%
NEGATIVE REGULATION OF METABOLIC PROCESS	GO:0009892	biological_process	550	0.34195	1.26285	0	1405	tags=42%, list=34%, signal=55%
INTRACELLULAR SIGNAL TRANSDUCTION	GO:0035556	biological_process	638	0.337199	1.26087	0	1790	tags=51%, list=43%, signal=76%
ANIMAL ORGAN DEVELOPMENT	GO:0048513	biological_process	677	0.337765	1.25992	0	1856	tags=53%, list=45%, signal=80%
MOLECULAR FUNCTION REGULATOR	GO:0098772	molecular_function	323	0.344146	1.25979	0	1034	tags=33%, list=25%, signal=41%
REGULATION OF KINASE ACTIVITY	GO:0043549	biological_process	209	0.350891	1.25887	0.008	1429	tags=45%, list=34%, signal=66%
POSITIVE REGULATION OF MULTICELLULAR ORGANISMAL PROCESS	GO:0051240	biological_process	271	0.348015	1.25873	0.005	1328	tags=43%, list=32%, signal=59%
ESTABLISHMENT OF LOCALIZATION IN CELL	GO:0051649	biological_process	545	0.340825	1.25837	0	1422	tags=43%, list=34%, signal=57%
REGULATION OF LOCALIZATION	GO:0032879	biological_process	554	0.338666	1.25557	0	1429	tags=44%, list=34%, signal=58%
CHROMOSOME ORGANIZATION	GO:0051276	biological_process	268	0.345989	1.25468	0.007	1915	tags=59%, list=46%, signal=101%
SYSTEM DEVELOPMENT	GO:0048731	biological_process	950	0.333879	1.252	0	1852	tags=52%, list=44%, signal=72%
CELLULAR RESPONSE TO ENDOGENOUS STIMULUS	GO:0071495	biological_process	289	0.342245	1.2449	0.004	1421	tags=44%, list=34%, signal=62%
PROTEIN COMPLEX	GO:0043234	cellular_component	936	0.331659	1.24243	0	1667	tags=47%, list=40%, signal=61%
SINGLE-ORGANISM CELLULAR LOCALIZATION	GO:1902580	biological_process	306	0.3406	1.23979	0.007	1715	tags=52%, list=41%, signal=82%
NEGATIVE REGULATION OF RESPONSE TO STIMULUS	GO:0048585	biological_process	306	0.339199	1.23802	0.01	1402	tags=41%, list=34%, signal=57%
REGULATION OF PROTEIN MODIFICATION PROCESS	GO:0031399	biological_process	412	0.336375	1.23775	0.004	1405	tags=42%, list=34%, signal=58%
NUCLEAR PART	GO:0044428	cellular_component	898	0.33023	1.23528	0.001	1577	tags=45%, list=38%, signal=57%
REGULATION OF PROTEIN METABOLIC PROCESS	GO:0051246	biological_process	570	0.333307	1.2338	0	1405	tags=41%, list=34%, signal=54%
INTRACELLULAR TRANSPORT	GO:0046907	biological_process	461	0.332067	1.23127	0.001	1505	tags=45%, list=36%, signal=62%
ESTABLISHMENT OF PROTEIN LOCALIZATION	GO:0045184	biological_process	537	0.33303	1.23073	0.001	1400	tags=42%, list=34%, signal=55%
MACROMOLECULAR COMPLEX SUBUNIT ORGANIZATION	GO:0043933	biological_process	534	0.331422	1.2291	0.002	2012	tags=58%, list=48%, signal=98%
BOUNDING MEMBRANE OF ORGANELLE	GO:0098588	cellular_component	541	0.331239	1.22795	0	1352	tags=40%, list=32%, signal=51%
PROGRAMMED CELL DEATH	GO:0012501	biological_process	399	0.333502	1.22683	0.002	1527	tags=45%, list=37%, signal=64%
VACUOLE	GO:0005773	cellular_component	399	0.331904	1.22507	0.006	1076	tags=34%, list=26%, signal=42%
REGULATION OF CATALYTIC ACTIVITY	GO:0050790	biological_process	546	0.329271	1.22481	0.002	1043	tags=33%, list=25%, signal=38%
REGULATION OF CELLULAR PROTEIN METABOLIC PROCESS	GO:0032268	biological_process	541	0.330522	1.22466	0	1405	tags=41%, list=34%, signal=54%
REGULATION OF MOLECULAR FUNCTION	GO:0065009	biological_process	661	0.329252	1.22366	0.001	1824	tags=51%, list=44%, signal=77%
CELLULAR MACROMOLECULE LOCALIZATION	GO:0070727	biological_process	441	0.32942	1.22193	0.005	1418	tags=42%, list=34%, signal=57%
CELLULAR COMPONENT ASSEMBLY	GO:0022607	biological_process	587	0.327704	1.22072	0.001	1857	tags=53%, list=45%, signal=82%
CYTOSOL	GO:0005829	cellular_component	923	0.324607	1.21675	0	1772	tags=49%, list=43%, signal=66%
PROTEIN LOCALIZATION	GO:0008104	biological_process	644	0.326172	1.21649	0	1402	tags=41%, list=34%, signal=52%
NUCLEOPLASM	GO:0005654	cellular_component	710	0.324752	1.21592	0.001	1596	tags=46%, list=38%, signal=62%
MACROMOLECULE LOCALIZATION	GO:0033036	biological_process	758	0.325886	1.21423	0	1418	tags=41%, list=34%, signal=51%
APOPTOTIC PROCESS	GO:0006915	biological_process	397	0.330413	1.21337	0.006	1527	tags=44%, list=37%, signal=63%
CELL PROLIFERATION	GO:0008283	biological_process	404	0.330053	1.21301	0.005	1915	tags=55%, list=46%, signal=91%
NUCLEAR LUMEN	GO:0031981	cellular_component	812	0.324317	1.21292	0	1676	tags=48%, list=40%, signal=64%
REGULATION OF NITROGEN COMPOUND METABOLIC PROCESS	GO:0051171	biological_process	868	0.324424	1.21192	0.002	1718	tags=48%, list=41%, signal=65%
CELL PERIPHERY	GO:0071944	cellular_component	970	0.322504	1.21141	0	1422	tags=39%, list=34%, signal=46%
REGULATION OF NUCLEOBASE-CONTAINING COMPOUND METABOLIC PROCESS	GO:0019219	biological_process	807	0.323519	1.21024	0.001	1718	tags=48%, list=41%, signal=66%
CELLULAR PROTEIN LOCALIZATION	GO:0034613	biological_process	440	0.330083	1.20972	0.003	1418	tags=42%, list=34%, signal=57%
CELL DEATH	GO:0008219	biological_process	430	0.327222	1.2069	0.006	1527	tags=44%, list=37%, signal=62%
REGULATION OF TRANSPORT	GO:0051049	biological_process	420	0.325138	1.2057	0.005	1422	tags=42%, list=34%, signal=58%
REGULATION OF MACROMOLECULE BIOSYNTHETIC PROCESS	GO:0010556	biological_process	815	0.322449	1.20365	0.002	1718	tags=48%, list=41%, signal=66%
REGULATION OF CELLULAR MACROMOLECULE BIOSYNTHETIC PROCESS	GO:2000112	biological_process	789	0.321547	1.19989	0.002	1718	tags=48%, list=41%, signal=66%
CELLULAR MACROMOLECULE BIOSYNTHETIC PROCESS	GO:0034645	biological_process	995	0.319437	1.19826	0.001	1718	tags=48%, list=41%, signal=62%
REGULATION OF BIOSYNTHETIC PROCESS	GO:0009889	biological_process	868	0.320055	1.19795	0	1718	tags=48%, list=41%, signal=65%
REGULATION OF TRANSCRIPTION, DNA-TEMPLATED	GO:0006355	biological_process	710	0.319894	1.19574	0.003	1714	tags=48%, list=41%, signal=68%
REGULATION OF GENE EXPRESSION	GO:0010468	biological_process	864	0.318519	1.19379	0.002	1714	tags=48%, list=41%, signal=64%
REGULATION OF RNA METABOLIC PROCESS	GO:0051252	biological_process	740	0.31944	1.19366	0.001	1714	tags=48%, list=41%, signal=67%
RESPONSE TO EXTERNAL STIMULUS	GO:0009605	biological_process	425	0.325019	1.19349	0.01	1618	tags=45%, list=39%, signal=66%
TRANSCRIPTION, DNA-TEMPLATED	GO:0006351	biological_process	751	0.318138	1.18984	0	1714	tags=48%, list=41%, signal=67%
REGULATION OF NUCLEIC ACID-TEMPLATED TRANSCRIPTION	GO:1903506	biological_process	716	0.318341	1.18542	0.002	1714	tags=48%, list=41%, signal=68%
PLASMA MEMBRANE	GO:0005886	cellular_component	949	0.316924	1.18487	0	1422	tags=39%, list=34%, signal=46%
REGULATION OF RNA BIOSYNTHETIC PROCESS	GO:2001141	biological_process	717	0.317761	1.18413	0.006	1714	tags=48%, list=41%, signal=67%
NUCLEIC ACID-TEMPLATED TRANSCRIPTION	GO:0097659	biological_process	756	0.317597	1.18353	0.002	1714	tags=48%, list=41%, signal=67%
ORGANELLE MEMBRANE	GO:0031090	cellular_component	705	0.316927	1.18101	0.001	1388	tags=39%, list=33%, signal=49%
REGULATION OF CELLULAR BIOSYNTHETIC PROCESS	GO:0031326	biological_process	847	0.315623	1.17885	0	1718	tags=48%, list=41%, signal=65%
CELLULAR COMPONENT BIOGENESIS	GO:0044085	biological_process	612	0.316632	1.17735	0.006	1857	tags=52%, list=45%, signal=79%
RNA BIOSYNTHETIC PROCESS	GO:0032774	biological_process	770	0.312831	1.17104	0.004	1714	tags=48%, list=41%, signal=66%
RESPONSE TO ORGANIC SUBSTANCE	GO:0010033	biological_process	633	0.311232	1.15633	0.005	1377	tags=39%, list=33%, signal=49%
