# Supplementary material for: Transcriptome Analyses Provide Insights into the Aggressive Behavior toward Conspecific and Heterospecific in Thitarodes xiaojinensis (Lepidoptera: Hepialidae)
Source: Insects. 2021 Jun 25;12(7):577. doi: 10.3390/insects12070577 (PMC8306418; doi:10.3390/insects12070577)
Supplement: Supplementary file 1 [file insects-12-00577-s001.zip › Table S15.xlsx]

## Sheet: GO enrichment
Table S15. GO and KEGG enrichment analysis for Darkgrey module
#	Term	ID	Input number	Background number	Corrected p-Value	Classification
1	positive regulation of mitotic cell cycle	GO:0045931	3	8	9.12948e-05	biological process
2	regulation of chromatin silencing	GO:0031935	3	10	0.000105204	biological process
3	heterochromatin organization involved in chromatin silencing	GO:0070868	3	22	0.000624076	biological process
4	negative regulation of transcription, DNA-templated	GO:0045892	4	105	0.00115096	biological process
5	cell adhesion	GO:0007155	3	39	0.00115096	biological process
6	dendrite morphogenesis	GO:0048813	3	87	0.0086101	biological process
7	negative regulation of proteolysis	GO:0045861	2	19	0.0086101	biological process
8	imaginal disc-derived wing morphogenesis	GO:0007476	3	101	0.0118135	biological process
9	negative regulation of endopeptidase activity	GO:0010951	2	26	0.0134412	biological process
10	chromatin assembly or disassembly	GO:0006333	2	28	0.0145214	biological process
11	regulation of transcription by RNA polymerase II	GO:0006357	4	267	0.0172226	biological process
12	protein phosphorylation	GO:0006468	3	151	0.0285358	biological process
13	chromatin organization	GO:0006325	2	51	0.0361723	biological process
14	nuclear nucleosome	GO:0000788	5	65	4.07826e-05	cellular component
15	heterochromatin	GO:0000792	3	26	0.000788792	cellular component
16	nucleus	GO:0005634	12	1709	0.00115096	cellular component
17	transcription regulator complex	GO:0005667	3	72	0.00569926	cellular component
18	extracellular space	GO:0005615	5	544	0.0343533	cellular component
19	protein heterodimerization activity	GO:0046982	5	185	0.000923649	molecular function
20	DNA binding	GO:0003677	6	345	0.00115096	molecular function
21	protein serine/threonine kinase activity	GO:0004674	4	107	0.00115096	molecular function
22	nucleic acid binding	GO:0003676	3	177	0.0380793	molecular function

## Sheet: KEGG enrichement
Table S15. GO and KEGG enrichment analysis for Darkgrey module
#	Pathways	Input number	Background number	Corrected p-Value	Classification
-	-	-	-	-	-

## Sheet: GSEA-Turquoise
Name	GO ID	Classification	Size	ES	NES	NOM p-val	RANK AT MAX	LEADING EDGE
REGULATION OF EPITHELIAL CELL DIFFERENTIATION	GO:0030856	biological_process	30	0.588478	1.84564	0	1034	tags=57%, list=25%, signal=75%
FOCAL ADHESION ASSEMBLY	GO:0048041	biological_process	20	0.627285	1.83447	0	1387	tags=85%, list=33%, signal=127%
CELL-SUBSTRATE JUNCTION ASSEMBLY	GO:0007044	biological_process	23	0.620747	1.82993	0	1387	tags=83%, list=33%, signal=123%
ADHERENS JUNCTION ORGANIZATION	GO:0034332	biological_process	27	0.594228	1.81858	0	1387	tags=81%, list=33%, signal=121%
CELL-SUBSTRATE ADHERENS JUNCTION ASSEMBLY	GO:0007045	biological_process	20	0.627285	1.80888	0	1387	tags=85%, list=33%, signal=127%
CELL-MATRIX ADHESION	GO:0007160	biological_process	42	0.557704	1.80808	0	1387	tags=71%, list=33%, signal=106%
ADHERENS JUNCTION ASSEMBLY	GO:0034333	biological_process	24	0.608834	1.78588	0	1387	tags=83%, list=33%, signal=124%
NEGATIVE REGULATION OF EXTRINSIC APOPTOTIC SIGNALING PATHWAY	GO:2001237	biological_process	20	0.608595	1.78136	0.0020555	1055	tags=70%, list=25%, signal=93%
REGULATION OF STRESS FIBER ASSEMBLY	GO:0051492	biological_process	17	0.628203	1.77711	0	1240	tags=71%, list=30%, signal=100%
INTEGRIN-MEDIATED SIGNALING PATHWAY	GO:0007229	biological_process	22	0.60635	1.76502	0.00101626	483	tags=45%, list=12%, signal=51%
REGULATION OF JUN KINASE ACTIVITY	GO:0043506	biological_process	19	0.600904	1.745	0.00203666	1276	tags=84%, list=31%, signal=121%
REGULATION OF SMOOTH MUSCLE CELL PROLIFERATION	GO:0048660	biological_process	22	0.581452	1.7231	0.00101937	559	tags=45%, list=13%, signal=52%
TOR SIGNALING	GO:0031929	biological_process	33	0.553469	1.71548	0	641	tags=42%, list=15%, signal=50%
NEGATIVE REGULATION OF LEUKOCYTE ACTIVATION	GO:0002695	biological_process	23	0.578332	1.71289	0.00101215	676	tags=48%, list=16%, signal=57%
REGULATION OF CELL-MATRIX ADHESION	GO:0001952	biological_process	18	0.603808	1.70758	0.00204708	1328	tags=72%, list=32%, signal=106%
REGULATION OF TOR SIGNALING	GO:0032006	biological_process	28	0.558203	1.70623	0.0020141	641	tags=43%, list=15%, signal=50%
NEGATIVE REGULATION OF IMMUNE RESPONSE	GO:0050777	biological_process	18	0.601087	1.70452	0	822	tags=50%, list=20%, signal=62%
REGULATION OF ACTIN FILAMENT BUNDLE ASSEMBLY	GO:0032231	biological_process	19	0.590127	1.69598	0.00203874	1240	tags=63%, list=30%, signal=89%
NEGATIVE REGULATION OF IMMUNE EFFECTOR PROCESS	GO:0002698	biological_process	18	0.587613	1.67165	0.00102145	822	tags=50%, list=20%, signal=62%
MYELOID LEUKOCYTE ACTIVATION	GO:0002274	biological_process	19	0.580967	1.67156	0.00205339	768	tags=47%, list=18%, signal=58%
RUFFLE MEMBRANE	GO:0032587	cellular_component	16	0.601371	1.67058	0.00205339	800	tags=63%, list=19%, signal=77%
CELL DIFFERENTIATION INVOLVED IN KIDNEY DEVELOPMENT	GO:0061005	biological_process	15	0.606694	1.66765	0.00939457	855	tags=53%, list=21%, signal=67%
EXTRINSIC APOPTOTIC SIGNALING PATHWAY	GO:0097191	biological_process	38	0.524482	1.65897	0.001002	1295	tags=63%, list=31%, signal=91%
LEADING EDGE MEMBRANE	GO:0031256	cellular_component	25	0.551657	1.65744	0.00201816	800	tags=56%, list=19%, signal=69%
MRNA 3'-UTR BINDING	GO:0003730	molecular_function	15	0.591053	1.64614	0.00726895	613	tags=47%, list=15%, signal=55%
LAMELLIPODIUM	GO:0030027	cellular_component	53	0.502651	1.64355	0	1212	tags=58%, list=29%, signal=81%
SMOOTH MUSCLE CELL PROLIFERATION	GO:0048659	biological_process	23	0.557736	1.63881	0.00606673	559	tags=43%, list=13%, signal=50%
NEGATIVE REGULATION OF DNA METABOLIC PROCESS	GO:0051053	biological_process	23	0.555575	1.63499	0.00304569	897	tags=52%, list=22%, signal=66%
EPIDERMAL CELL DIFFERENTIATION	GO:0009913	biological_process	36	0.519536	1.63395	0.001	850	tags=47%, list=20%, signal=59%
PROTEIN LOCALIZATION TO VACUOLE	GO:0072665	biological_process	25	0.538459	1.6259	0.00403633	1302	tags=64%, list=31%, signal=93%
CONTRACTILE ACTIN FILAMENT BUNDLE ASSEMBLY	GO:0030038	biological_process	21	0.551188	1.62568	0.00203046	1240	tags=62%, list=30%, signal=88%
POSITIVE REGULATION OF HEMOPOIESIS	GO:1903708	biological_process	29	0.532637	1.62234	0.00201816	676	tags=45%, list=16%, signal=53%
RETROGRADE TRANSPORT, ENDOSOME TO GOLGI	GO:0042147	biological_process	29	0.524064	1.61734	0.00100604	1330	tags=69%, list=32%, signal=101%
TRANSCRIPTION FACTOR ACTIVITY, RNA POLYMERASE II CORE PROMOTER PROXIMAL REGION SEQUENCE-SPECIFIC BINDING	GO:0000982	molecular_function	65	0.484916	1.61644	0	1234	tags=55%, list=30%, signal=77%
PLASMA MEMBRANE RECEPTOR COMPLEX	GO:0098802	cellular_component	29	0.52691	1.61028	0.00100402	1055	tags=48%, list=25%, signal=64%
CELL-CELL JUNCTION ORGANIZATION	GO:0045216	biological_process	50	0.495378	1.60476	0	1712	tags=76%, list=41%, signal=127%
ACTIN FILAMENT BUNDLE ASSEMBLY	GO:0051017	biological_process	31	0.522509	1.60216	0.00201005	1247	tags=58%, list=30%, signal=82%
REGULATION OF LYMPHOCYTE DIFFERENTIATION	GO:0045619	biological_process	25	0.531571	1.60152	0.0040282	676	tags=44%, list=16%, signal=52%
RESPONSE TO AMINO ACID	GO:0043200	biological_process	21	0.548911	1.59918	0.00609756	625	tags=38%, list=15%, signal=45%
CELL JUNCTION ORGANIZATION	GO:0034330	biological_process	63	0.479066	1.59216	0	1712	tags=73%, list=41%, signal=122%
CELL JUNCTION ASSEMBLY	GO:0034329	biological_process	59	0.481108	1.58881	0	1712	tags=73%, list=41%, signal=122%
REGULATION OF PROTEIN COMPLEX DISASSEMBLY	GO:0043244	biological_process	23	0.541051	1.58669	0.00607287	1535	tags=78%, list=37%, signal=123%
HEART GROWTH	GO:0060419	biological_process	18	0.553279	1.5856	0.00927835	1334	tags=67%, list=32%, signal=98%
RAS GTPASE BINDING	GO:0017016	molecular_function	81	0.468061	1.58534	0	1391	tags=59%, list=33%, signal=87%
SPHINGOLIPID BIOSYNTHETIC PROCESS	GO:0030148	biological_process	28	0.513463	1.57465	0.00301811	1319	tags=61%, list=32%, signal=88%
GUANYL-NUCLEOTIDE EXCHANGE FACTOR ACTIVITY	GO:0005085	molecular_function	82	0.46303	1.57369	0	1464	tags=60%, list=35%, signal=90%
TRANSCRIPTIONAL ACTIVATOR ACTIVITY, RNA POLYMERASE II CORE PROMOTER PROXIMAL REGION SEQUENCE-SPECIFIC BINDING	GO:0001077	molecular_function	42	0.487774	1.57107	0.003003	1125	tags=52%, list=27%, signal=71%
GTPASE BINDING	GO:0051020	molecular_function	93	0.455312	1.57074	0	1391	tags=56%, list=33%, signal=82%
RAS GUANYL-NUCLEOTIDE EXCHANGE FACTOR ACTIVITY	GO:0005088	molecular_function	60	0.474148	1.57049	0	1029	tags=50%, list=25%, signal=65%
SMALL GTPASE BINDING	GO:0031267	molecular_function	86	0.461547	1.56913	0	1391	tags=58%, list=33%, signal=85%
MUSCLE CELL PROLIFERATION	GO:0033002	biological_process	32	0.509384	1.56666	0.00300601	1398	tags=63%, list=34%, signal=93%
ACTIN FILAMENT BUNDLE ORGANIZATION	GO:0061572	biological_process	32	0.507601	1.56465	0.00302419	1247	tags=56%, list=30%, signal=80%
POSITIVE REGULATION OF ENDOCYTOSIS	GO:0045807	biological_process	27	0.513673	1.56453	0.00606061	732	tags=41%, list=18%, signal=49%
CELL LEADING EDGE	GO:0031252	cellular_component	94	0.452491	1.56372	0	1366	tags=57%, list=33%, signal=84%
NEGATIVE REGULATION OF CELL ACTIVATION	GO:0050866	biological_process	27	0.516685	1.56365	0.00906344	676	tags=41%, list=16%, signal=48%
CYTOSOLIC TRANSPORT	GO:0016482	biological_process	56	0.477063	1.56174	0.002	1417	tags=63%, list=34%, signal=93%
REGULATION OF EXTRINSIC APOPTOTIC SIGNALING PATHWAY	GO:2001236	biological_process	29	0.513545	1.55234	0.00504541	1055	tags=55%, list=25%, signal=73%
ACTIN CYTOSKELETON REORGANIZATION	GO:0031532	biological_process	22	0.527993	1.5513	0.00909091	1139	tags=59%, list=27%, signal=81%
RAB GTPASE BINDING	GO:0017137	molecular_function	44	0.481101	1.55024	0.003	1052	tags=52%, list=25%, signal=69%
POSITIVE REGULATION OF CELL MOTILITY	GO:2000147	biological_process	83	0.455686	1.54942	0	1328	tags=58%, list=32%, signal=83%
NEGATIVE REGULATION OF CANONICAL WNT SIGNALING PATHWAY	GO:0090090	biological_process	30	0.505774	1.54819	0.00601805	676	tags=37%, list=16%, signal=43%
POSITIVE REGULATION OF PROTEIN COMPLEX ASSEMBLY	GO:0031334	biological_process	50	0.474956	1.54411	0	1005	tags=48%, list=24%, signal=62%
POSITIVE REGULATION OF CELL MIGRATION	GO:0030335	biological_process	80	0.453466	1.54243	0.001	1328	tags=58%, list=32%, signal=83%
COLUMNAR/CUBOIDAL EPITHELIAL CELL DIFFERENTIATION	GO:0002065	biological_process	39	0.490135	1.5415	0.001002	1295	tags=59%, list=31%, signal=85%
POSITIVE REGULATION OF CYTOSKELETON ORGANIZATION	GO:0051495	biological_process	49	0.474738	1.54139	0.004	1342	tags=57%, list=32%, signal=83%
POSITIVE REGULATION OF JNK CASCADE	GO:0046330	biological_process	24	0.516951	1.54135	0.00708502	1819	tags=88%, list=44%, signal=154%
PLASMA MEMBRANE ORGANIZATION	GO:0007009	biological_process	85	0.457233	1.5406	0	988	tags=44%, list=24%, signal=56%
EXTRINSIC COMPONENT OF MEMBRANE	GO:0019898	cellular_component	69	0.456361	1.53737	0	1504	tags=62%, list=36%, signal=96%
POSITIVE REGULATION OF AUTOPHAGY	GO:0010508	biological_process	24	0.508452	1.53734	0.00906344	1402	tags=63%, list=34%, signal=94%
TRANSCRIPTIONAL ACTIVATOR ACTIVITY, RNA POLYMERASE II TRANSCRIPTION REGULATORY REGION SEQUENCE-SPECIFIC BINDING	GO:0001228	molecular_function	66	0.456234	1.53519	0	1234	tags=50%, list=30%, signal=70%
LEUKOCYTE MIGRATION	GO:0050900	biological_process	47	0.478315	1.53324	0.001001	601	tags=36%, list=14%, signal=42%
REGULATION OF RECEPTOR ACTIVITY	GO:0010469	biological_process	29	0.495932	1.52859	0.00901804	1174	tags=55%, list=28%, signal=76%
REGULATION OF AUTOPHAGY	GO:0010506	biological_process	71	0.451058	1.52627	0.001	1470	tags=56%, list=35%, signal=86%
INFLAMMATORY RESPONSE	GO:0006954	biological_process	75	0.459395	1.52563	0	1204	tags=49%, list=29%, signal=68%
POSITIVE REGULATION OF STRESS-ACTIVATED PROTEIN KINASE SIGNALING CASCADE	GO:0070304	biological_process	30	0.496187	1.52283	0.00901804	1819	tags=80%, list=44%, signal=141%
REGULATION OF HEMOPOIESIS	GO:1903706	biological_process	62	0.456729	1.52041	0	676	tags=37%, list=16%, signal=44%
LUNG DEVELOPMENT	GO:0030324	biological_process	51	0.466054	1.51638	0.003	1657	tags=67%, list=40%, signal=109%
REGULATION OF ACTIN FILAMENT-BASED PROCESS	GO:0032970	biological_process	84	0.443573	1.5147	0.001	1342	tags=54%, list=32%, signal=77%
CELL MORPHOGENESIS INVOLVED IN DIFFERENTIATION	GO:0000904	biological_process	187	0.425145	1.51463	0	1452	tags=56%, list=35%, signal=82%
HEART MORPHOGENESIS	GO:0003007	biological_process	64	0.455209	1.51438	0.001	1542	tags=63%, list=37%, signal=98%
POSITIVE REGULATION OF CELL MORPHOGENESIS INVOLVED IN DIFFERENTIATION	GO:0010770	biological_process	47	0.465844	1.51374	0.002	1657	tags=70%, list=40%, signal=115%
POSITIVE REGULATION OF STRESS-ACTIVATED MAPK CASCADE	GO:0032874	biological_process	30	0.496187	1.51327	0.00905433	1819	tags=80%, list=44%, signal=141%
REGULATION OF ENDOCYTOSIS	GO:0030100	biological_process	58	0.458708	1.51007	0.002	961	tags=47%, list=23%, signal=60%
POSITIVE REGULATION OF CELLULAR COMPONENT MOVEMENT	GO:0051272	biological_process	87	0.445151	1.50991	0	1328	tags=56%, list=32%, signal=81%
CHOLESTEROL HOMEOSTASIS	GO:0042632	biological_process	26	0.49725	1.5087	0.00805639	671	tags=38%, list=16%, signal=46%
AXON DEVELOPMENT	GO:0061564	biological_process	120	0.433234	1.50863	0	1452	tags=56%, list=35%, signal=83%
CELL MORPHOGENESIS INVOLVED IN NEURON DIFFERENTIATION	GO:0048667	biological_process	140	0.430707	1.50772	0	1452	tags=55%, list=35%, signal=82%
TRANSCRIPTION FACTOR ACTIVITY, RNA POLYMERASE II TRANSCRIPTION FACTOR BINDING	GO:0001076	molecular_function	38	0.480728	1.50551	0.002002	1534	tags=68%, list=37%, signal=107%
POSITIVE REGULATION OF CELLULAR COMPONENT BIOGENESIS	GO:0044089	biological_process	93	0.442254	1.50509	0	1342	tags=54%, list=32%, signal=78%
UBIQUITIN PROTEIN LIGASE ACTIVITY	GO:0061630	molecular_function	72	0.44963	1.50508	0.001	1178	tags=49%, list=28%, signal=67%
CHEMOTAXIS	GO:0006935	biological_process	97	0.436147	1.50145	0	1618	tags=61%, list=39%, signal=97%
TAXIS	GO:0042330	biological_process	98	0.438125	1.49992	0	1618	tags=61%, list=39%, signal=98%
POSITIVE REGULATION OF WNT SIGNALING PATHWAY	GO:0030177	biological_process	38	0.476454	1.49982	0.00801603	1270	tags=50%, list=30%, signal=71%
CELL ADHESION MOLECULE BINDING	GO:0050839	molecular_function	36	0.474099	1.49758	0.00902708	1387	tags=56%, list=33%, signal=83%
JNK CASCADE	GO:0007254	biological_process	51	0.457228	1.49641	0.003003	2008	tags=80%, list=48%, signal=153%
RESPIRATORY SYSTEM DEVELOPMENT	GO:0060541	biological_process	55	0.456226	1.49444	0.002	1702	tags=67%, list=41%, signal=112%
POSITIVE REGULATION OF LOCOMOTION	GO:0040017	biological_process	87	0.434938	1.49323	0.001	1328	tags=55%, list=32%, signal=79%
CELL-SUBSTRATE ADHESION	GO:0031589	biological_process	68	0.447588	1.49301	0.001001	1400	tags=57%, list=34%, signal=85%
EMBRYONIC ORGAN MORPHOGENESIS	GO:0048562	biological_process	81	0.437604	1.4929	0.001	1524	tags=57%, list=37%, signal=88%
ESTABLISHMENT OR MAINTENANCE OF CELL POLARITY	GO:0007163	biological_process	46	0.460458	1.49229	0.00601202	1558	tags=67%, list=37%, signal=106%
BINDING, BRIDGING	GO:0060090	molecular_function	39	0.468784	1.48975	0.01	1597	tags=69%, list=38%, signal=111%
UBIQUITIN-LIKE PROTEIN LIGASE ACTIVITY	GO:0061659	molecular_function	73	0.441313	1.48914	0.002	1178	tags=48%, list=28%, signal=66%
AXON ENSHEATHMENT	GO:0008366	biological_process	32	0.477359	1.48775	0.00903614	1324	tags=50%, list=32%, signal=73%
REGULATION OF STRESS-ACTIVATED MAPK CASCADE	GO:0032872	biological_process	53	0.455696	1.48692	0.001	1821	tags=72%, list=44%, signal=126%
REGULATION OF CYTOSKELETON ORGANIZATION	GO:0051493	biological_process	102	0.428097	1.4864	0.002	1440	tags=54%, list=35%, signal=80%
AXON	GO:0030424	cellular_component	102	0.430316	1.48565	0	1094	tags=45%, list=26%, signal=60%
VACUOLAR TRANSPORT	GO:0007034	biological_process	118	0.426802	1.48557	0	1510	tags=56%, list=36%, signal=85%
AXONOGENESIS	GO:0007409	biological_process	116	0.428138	1.48426	0	1452	tags=55%, list=35%, signal=82%
REGULATION OF STRESS-ACTIVATED PROTEIN KINASE SIGNALING CASCADE	GO:0070302	biological_process	53	0.455696	1.48321	0.007	1821	tags=72%, list=44%, signal=126%
CELL CORTEX	GO:0005938	cellular_component	74	0.440907	1.47955	0.001	1670	tags=66%, list=40%, signal=109%
REGULATION OF CANONICAL WNT SIGNALING PATHWAY	GO:0060828	biological_process	54	0.448177	1.47004	0.001	1270	tags=46%, list=30%, signal=66%
APICAL JUNCTION COMPLEX	GO:0043296	cellular_component	35	0.464385	1.47	0.00902708	1316	tags=57%, list=32%, signal=83%
CYTOPLASMIC REGION	GO:0099568	cellular_component	90	0.43024	1.46969	0.001	1591	tags=62%, list=38%, signal=98%
PROTEIN KINASE BINDING	GO:0019901	molecular_function	160	0.412851	1.46917	0	1565	tags=56%, list=38%, signal=87%
CELL GROWTH	GO:0016049	biological_process	114	0.422621	1.46587	0.001	1610	tags=58%, list=39%, signal=92%
REGULATION OF NERVOUS SYSTEM DEVELOPMENT	GO:0051960	biological_process	167	0.414522	1.46515	0	1699	tags=62%, list=41%, signal=100%
REGULATION OF RAS PROTEIN SIGNAL TRANSDUCTION	GO:0046578	biological_process	58	0.446481	1.46515	0.005	778	tags=41%, list=19%, signal=50%
MODULATION OF SYNAPTIC TRANSMISSION	GO:0050804	biological_process	60	0.44061	1.46137	0.00600601	1052	tags=42%, list=25%, signal=55%
REGULATION OF CELLULAR COMPONENT BIOGENESIS	GO:0044087	biological_process	175	0.409174	1.46034	0	1348	tags=49%, list=32%, signal=70%
REGULATION OF NEUROGENESIS	GO:0050767	biological_process	146	0.415152	1.46031	0	1292	tags=51%, list=31%, signal=71%
NEURON PROJECTION MORPHOGENESIS	GO:0048812	biological_process	150	0.411659	1.4588	0	1452	tags=53%, list=35%, signal=78%
REGULATION OF CELL DEVELOPMENT	GO:0060284	biological_process	181	0.408536	1.45853	0	1699	tags=62%, list=41%, signal=100%
POSITIVE REGULATION OF GTPASE ACTIVITY	GO:0043547	biological_process	161	0.412277	1.45781	0	1530	tags=55%, list=37%, signal=83%
ENDOSOMAL TRANSPORT	GO:0016197	biological_process	110	0.420459	1.45636	0	1510	tags=55%, list=36%, signal=85%
REGULATION OF VESICLE-MEDIATED TRANSPORT	GO:0060627	biological_process	123	0.415937	1.45495	0.002	1360	tags=51%, list=33%, signal=74%
EMBRYONIC ORGAN DEVELOPMENT	GO:0048568	biological_process	108	0.417998	1.45327	0.001	1524	tags=55%, list=37%, signal=84%
EPITHELIAL CELL DIFFERENTIATION	GO:0030855	biological_process	140	0.415728	1.44613	0.001	1400	tags=51%, list=34%, signal=74%
ENZYME BINDING	GO:0019899	molecular_function	491	0.389424	1.44223	0	1418	tags=48%, list=34%, signal=64%
CELL FATE COMMITMENT	GO:0045165	biological_process	45	0.450088	1.44061	0.00901804	1400	tags=60%, list=34%, signal=89%
RNA POLYMERASE II TRANSCRIPTION FACTOR ACTIVITY, SEQUENCE-SPECIFIC DNA BINDING	GO:0000981	molecular_function	114	0.414723	1.44055	0	1234	tags=47%, list=30%, signal=65%
POSITIVE REGULATION OF CELL DEVELOPMENT	GO:0010720	biological_process	111	0.416814	1.44042	0	1699	tags=64%, list=41%, signal=105%
ENDOMEMBRANE SYSTEM ORGANIZATION	GO:0010256	biological_process	198	0.401237	1.43892	0	1336	tags=48%, list=32%, signal=67%
ACTIN FILAMENT-BASED PROCESS	GO:0030029	biological_process	164	0.406021	1.43816	0	1567	tags=57%, list=38%, signal=88%
ENDOSOMAL PART	GO:0044440	cellular_component	138	0.409127	1.43723	0.001	1076	tags=41%, list=26%, signal=54%
PROTEIN LOCALIZATION TO PLASMA MEMBRANE	GO:0072659	biological_process	67	0.430348	1.43463	0.003	1591	tags=57%, list=38%, signal=90%
PROTEIN LOCALIZATION TO CELL PERIPHERY	GO:1990778	biological_process	69	0.42971	1.43415	0.006	1591	tags=57%, list=38%, signal=90%
REGULATION OF NEURON DIFFERENTIATION	GO:0045664	biological_process	119	0.407279	1.43324	0.002	1699	tags=61%, list=41%, signal=101%
REGULATION OF CELL DIFFERENTIATION	GO:0045595	biological_process	317	0.392221	1.43291	0	1699	tags=58%, list=41%, signal=90%
PERINUCLEAR REGION OF CYTOPLASM	GO:0048471	cellular_component	179	0.403749	1.43287	0	1201	tags=42%, list=29%, signal=57%
ACTIN CYTOSKELETON ORGANIZATION	GO:0030036	biological_process	148	0.404283	1.43115	0	1657	tags=60%, list=40%, signal=96%
CELL MORPHOGENESIS	GO:0000902	biological_process	304	0.392073	1.42986	0	1621	tags=55%, list=39%, signal=83%
POSITIVE REGULATION OF PHOSPHORUS METABOLIC PROCESS	GO:0010562	biological_process	221	0.397179	1.42965	0	1417	tags=49%, list=34%, signal=71%
POSITIVE REGULATION OF PHOSPHATE METABOLIC PROCESS	GO:0045937	biological_process	221	0.397179	1.42749	0	1417	tags=49%, list=34%, signal=71%
KINASE BINDING	GO:0019900	molecular_function	181	0.400603	1.42698	0	1542	tags=54%, list=37%, signal=82%
CELL-CELL SIGNALING BY WNT	GO:0198738	biological_process	123	0.408992	1.42661	0.001	1467	tags=52%, list=35%, signal=78%
POSITIVE REGULATION OF MAPK CASCADE	GO:0043410	biological_process	89	0.415591	1.42443	0.002	1819	tags=63%, list=44%, signal=109%
REGULATION OF ACTIN CYTOSKELETON ORGANIZATION	GO:0032956	biological_process	75	0.42382	1.42364	0.006	1342	tags=52%, list=32%, signal=75%
ACTIN CYTOSKELETON	GO:0015629	cellular_component	123	0.408469	1.42104	0.002	1783	tags=64%, list=43%, signal=109%
WNT SIGNALING PATHWAY	GO:0016055	biological_process	123	0.408992	1.42089	0.002	1467	tags=52%, list=35%, signal=78%
POSITIVE REGULATION OF PHOSPHORYLATION	GO:0042327	biological_process	201	0.395576	1.41992	0	1417	tags=49%, list=34%, signal=70%
CYTOSKELETON ORGANIZATION	GO:0007010	biological_process	255	0.392214	1.41983	0	1657	tags=56%, list=40%, signal=87%
UBIQUITIN-LIKE PROTEIN TRANSFERASE ACTIVITY	GO:0019787	molecular_function	138	0.402735	1.41926	0.001	1239	tags=47%, list=30%, signal=65%
UBIQUITIN-PROTEIN TRANSFERASE ACTIVITY	GO:0004842	molecular_function	133	0.403621	1.41782	0.003	1239	tags=47%, list=30%, signal=65%
REGULATION OF CELL MORPHOGENESIS	GO:0022604	biological_process	128	0.407517	1.41585	0	1445	tags=53%, list=35%, signal=79%
ACTIN BINDING	GO:0003779	molecular_function	98	0.412983	1.41425	0.003	1672	tags=60%, list=40%, signal=98%
NEGATIVE REGULATION OF TRANSCRIPTION FROM RNA POLYMERASE II PROMOTER	GO:0000122	biological_process	175	0.39934	1.41241	0	1416	tags=53%, list=34%, signal=76%
ENDOCYTIC VESICLE	GO:0030139	cellular_component	70	0.425622	1.41233	0.008	1052	tags=44%, list=25%, signal=58%
POSITIVE REGULATION OF CELL DIFFERENTIATION	GO:0045597	biological_process	168	0.397931	1.4115	0	1699	tags=60%, list=41%, signal=97%
CELLULAR COMPONENT MORPHOGENESIS	GO:0032989	biological_process	324	0.386699	1.41065	0	1621	tags=54%, list=39%, signal=82%
ENDOSOME MEMBRANE	GO:0010008	cellular_component	131	0.399655	1.41006	0	1076	tags=40%, list=26%, signal=53%
UBIQUITIN-LIKE PROTEIN LIGASE BINDING	GO:0044389	molecular_function	78	0.417655	1.41003	0.003	1178	tags=45%, list=28%, signal=61%
UBIQUITIN PROTEIN LIGASE BINDING	GO:0031625	molecular_function	78	0.417655	1.40811	0.003	1178	tags=45%, list=28%, signal=61%
NEGATIVE REGULATION OF MACROMOLECULE BIOSYNTHETIC PROCESS	GO:0010558	biological_process	297	0.387909	1.40788	0	1397	tags=49%, list=34%, signal=68%
REGULATION OF MAP KINASE ACTIVITY	GO:0043405	biological_process	76	0.416967	1.4057	0.006	1290	tags=49%, list=31%, signal=69%
CORE PROMOTER PROXIMAL REGION DNA BINDING	GO:0001159	molecular_function	64	0.426693	1.40431	0.005	1167	tags=48%, list=28%, signal=66%
CELL PROJECTION PART	GO:0044463	cellular_component	227	0.387937	1.40318	0	1440	tags=49%, list=35%, signal=71%
REGULATION OF GTPASE ACTIVITY	GO:0043087	biological_process	176	0.393871	1.40303	0	1530	tags=52%, list=37%, signal=79%
NEURON PROJECTION DEVELOPMENT	GO:0031175	biological_process	211	0.390201	1.40241	0.001	1681	tags=57%, list=40%, signal=90%
LIGASE ACTIVITY	GO:0016874	molecular_function	128	0.401514	1.40239	0	1306	tags=45%, list=31%, signal=64%
MEMBRANE PROTEIN COMPLEX	GO:0098796	cellular_component	213	0.392036	1.40029	0.001	1381	tags=46%, list=33%, signal=65%
MUSCLE CELL DIFFERENTIATION	GO:0042692	biological_process	86	0.410053	1.39837	0.005	1604	tags=58%, list=38%, signal=93%
EMBRYONIC MORPHOGENESIS	GO:0048598	biological_process	152	0.394707	1.3978	0	1436	tags=52%, list=34%, signal=76%
REGULATION OF CELL MORPHOGENESIS INVOLVED IN DIFFERENTIATION	GO:0010769	biological_process	77	0.412841	1.39625	0.006	1422	tags=56%, list=34%, signal=83%
CHROMATIN BINDING	GO:0003682	molecular_function	114	0.405535	1.39561	0.003	1673	tags=61%, list=40%, signal=98%
GTPASE ACTIVATOR ACTIVITY	GO:0005096	molecular_function	77	0.414612	1.39514	0.01	782	tags=38%, list=19%, signal=46%
REGULATION OF CELLULAR COMPONENT ORGANIZATION	GO:0051128	biological_process	548	0.378726	1.39497	0	1429	tags=47%, list=34%, signal=62%
REGULATION OF ANATOMICAL STRUCTURE MORPHOGENESIS	GO:0022603	biological_process	224	0.385856	1.39341	0	1460	tags=50%, list=35%, signal=72%
REGULATION OF PROTEIN COMPLEX ASSEMBLY	GO:0043254	biological_process	89	0.410612	1.39335	0.006	1124	tags=44%, list=27%, signal=59%
REGULATION OF MAPK CASCADE	GO:0043408	biological_process	140	0.395267	1.39204	0.003	1597	tags=54%, list=38%, signal=84%
NUCLEAR BODY	GO:0016604	cellular_component	87	0.410382	1.39103	0.003	1283	tags=47%, list=31%, signal=67%
NEURON DIFFERENTIATION	GO:0030182	biological_process	293	0.381276	1.38986	0	1454	tags=49%, list=35%, signal=70%
TRANSCRIPTION COFACTOR ACTIVITY	GO:0003712	molecular_function	127	0.395261	1.38893	0.002	1825	tags=65%, list=44%, signal=113%
POSITIVE REGULATION OF NEUROGENESIS	GO:0050769	biological_process	92	0.406053	1.3887	0.005	1699	tags=62%, list=41%, signal=102%
REGULATION OF CELLULAR COMPONENT SIZE	GO:0032535	biological_process	90	0.404957	1.38731	0.004	1610	tags=58%, list=39%, signal=92%
REGULATION OF DEVELOPMENTAL PROCESS	GO:0050793	biological_process	471	0.376532	1.38511	0	1681	tags=54%, list=40%, signal=80%
NEGATIVE REGULATION OF CELLULAR MACROMOLECULE BIOSYNTHETIC PROCESS	GO:2000113	biological_process	284	0.380464	1.38504	0	1397	tags=48%, list=34%, signal=68%
CYTOSKELETON	GO:0005856	cellular_component	447	0.374897	1.38351	0	1783	tags=57%, list=43%, signal=89%
NEGATIVE REGULATION OF NITROGEN COMPOUND METABOLIC PROCESS	GO:0051172	biological_process	311	0.378848	1.38319	0	1397	tags=47%, list=34%, signal=66%
SINGLE ORGANISM CELL ADHESION	GO:0098602	biological_process	138	0.394776	1.38272	0.001	1752	tags=62%, list=42%, signal=103%
CELL PROJECTION MORPHOGENESIS	GO:0048858	biological_process	212	0.382251	1.37986	0	1621	tags=53%, list=39%, signal=82%
STRESS-ACTIVATED MAPK CASCADE	GO:0051403	biological_process	73	0.410391	1.37965	0.01	2008	tags=70%, list=48%, signal=132%
POSITIVE REGULATION OF NERVOUS SYSTEM DEVELOPMENT	GO:0051962	biological_process	99	0.404089	1.37919	0.001	1699	tags=62%, list=41%, signal=102%
ACTIN FILAMENT ORGANIZATION	GO:0007015	biological_process	92	0.403466	1.37751	0.006	1567	tags=58%, list=38%, signal=90%
ENDOSOME	GO:0005768	cellular_component	266	0.382684	1.37696	0	1076	tags=39%, list=26%, signal=50%
REGULATION OF MULTICELLULAR ORGANISMAL DEVELOPMENT	GO:2000026	biological_process	348	0.376657	1.37612	0	1985	tags=63%, list=48%, signal=111%
CELL PART MORPHOGENESIS	GO:0032990	biological_process	218	0.380074	1.37433	0.001	1621	tags=53%, list=39%, signal=82%
SINGLE ORGANISMAL CELL-CELL ADHESION	GO:0016337	biological_process	127	0.391281	1.37297	0.001	1742	tags=61%, list=42%, signal=101%
NEGATIVE REGULATION OF NUCLEOBASE-CONTAINING COMPOUND METABOLIC PROCESS	GO:0045934	biological_process	282	0.377017	1.3721	0	1395	tags=47%, list=33%, signal=66%
NEGATIVE REGULATION OF NUCLEIC ACID-TEMPLATED TRANSCRIPTION	GO:1903507	biological_process	247	0.379237	1.37092	0	1395	tags=48%, list=33%, signal=68%
IN UTERO EMBRYONIC DEVELOPMENT	GO:0001701	biological_process	92	0.403103	1.37032	0.005	1514	tags=55%, list=36%, signal=85%
NEGATIVE REGULATION OF RNA BIOSYNTHETIC PROCESS	GO:1902679	biological_process	248	0.377947	1.36923	0	1395	tags=48%, list=33%, signal=68%
ORGAN MORPHOGENESIS	GO:0009887	biological_process	227	0.379906	1.3692	0	1548	tags=51%, list=37%, signal=76%
REGULATION OF CELLULAR COMPONENT MOVEMENT	GO:0051270	biological_process	165	0.385606	1.36875	0.004	1328	tags=48%, list=32%, signal=67%
TRANSCRIPTION FACTOR ACTIVITY, PROTEIN BINDING	GO:0000988	molecular_function	141	0.389016	1.36697	0.002	1825	tags=65%, list=44%, signal=111%
NEGATIVE REGULATION OF BIOSYNTHETIC PROCESS	GO:0009890	biological_process	315	0.375096	1.3669	0	1695	tags=55%, list=41%, signal=86%
NEGATIVE REGULATION OF RNA METABOLIC PROCESS	GO:0051253	biological_process	258	0.376599	1.36652	0	1395	tags=47%, list=33%, signal=67%
GROWTH	GO:0040007	biological_process	218	0.38252	1.36641	0	1676	tags=55%, list=40%, signal=87%
TISSUE MORPHOGENESIS	GO:0048729	biological_process	148	0.389785	1.36637	0.002	1274	tags=47%, list=31%, signal=65%
CELL MOTILITY	GO:0048870	biological_process	280	0.375033	1.3663	0	1800	tags=59%, list=43%, signal=97%
CYTOSKELETAL PROTEIN BINDING	GO:0008092	molecular_function	218	0.376818	1.36438	0	1742	tags=56%, list=42%, signal=91%
GENERATION OF NEURONS	GO:0048699	biological_process	320	0.373049	1.36359	0	1548	tags=51%, list=37%, signal=74%
NEGATIVE REGULATION OF DEVELOPMENTAL PROCESS	GO:0051093	biological_process	165	0.384294	1.36245	0	1489	tags=52%, list=36%, signal=77%
NEGATIVE REGULATION OF CELLULAR BIOSYNTHETIC PROCESS	GO:0031327	biological_process	306	0.374459	1.36188	0	1695	tags=55%, list=41%, signal=86%
CELLULAR RESPONSE TO ORGANONITROGEN COMPOUND	GO:0071417	biological_process	127	0.390455	1.36101	0.003	675	tags=31%, list=16%, signal=36%
TRANSCRIPTION FACTOR ACTIVITY, TRANSCRIPTION FACTOR BINDING	GO:0000989	molecular_function	140	0.387488	1.36085	0.003	1825	tags=64%, list=44%, signal=110%
SIGNAL TRANSDUCTION BY PROTEIN PHOSPHORYLATION	GO:0023014	biological_process	195	0.381503	1.35969	0	1597	tags=52%, list=38%, signal=80%
LOCALIZATION OF CELL	GO:0051674	biological_process	280	0.375033	1.35909	0	1800	tags=59%, list=43%, signal=97%
POSITIVE REGULATION OF INTRACELLULAR SIGNAL TRANSDUCTION	GO:1902533	biological_process	193	0.377733	1.35872	0.002	1819	tags=58%, list=44%, signal=97%
POSITIVE REGULATION OF PROTEIN PHOSPHORYLATION	GO:0001934	biological_process	190	0.381314	1.35825	0.001	1417	tags=47%, list=34%, signal=68%
TUBE DEVELOPMENT	GO:0035295	biological_process	145	0.384822	1.35736	0.003	1292	tags=47%, list=31%, signal=66%
POSITIVE REGULATION OF TRANSFERASE ACTIVITY	GO:0051347	biological_process	155	0.387176	1.35732	0	1304	tags=45%, list=31%, signal=63%
REGULATION OF SIGNAL TRANSDUCTION	GO:0009966	biological_process	632	0.363542	1.35541	0	1828	tags=55%, list=44%, signal=83%
MOVEMENT OF CELL OR SUBCELLULAR COMPONENT	GO:0006928	biological_process	403	0.369367	1.35385	0	1800	tags=57%, list=43%, signal=91%
POSITIVE REGULATION OF KINASE ACTIVITY	GO:0033674	biological_process	127	0.386511	1.35326	0.01	1417	tags=49%, list=34%, signal=72%
MAPK CASCADE	GO:0000165	biological_process	189	0.378898	1.35324	0.001	1597	tags=51%, list=38%, signal=79%
RNA POLYMERASE II REGULATORY REGION SEQUENCE-SPECIFIC DNA BINDING	GO:0000977	molecular_function	99	0.395678	1.35113	0.003	1234	tags=44%, list=30%, signal=62%
CELL MIGRATION	GO:0016477	biological_process	258	0.373564	1.35018	0	1800	tags=59%, list=43%, signal=98%
LOCOMOTION	GO:0040011	biological_process	328	0.368603	1.34939	0	1800	tags=58%, list=43%, signal=93%
POSITIVE REGULATION OF HYDROLASE ACTIVITY	GO:0051345	biological_process	217	0.375213	1.34938	0.001	1530	tags=49%, list=37%, signal=74%
EMBRYO DEVELOPMENT	GO:0009790	biological_process	236	0.374615	1.34919	0.001	1436	tags=49%, list=34%, signal=70%
HEART DEVELOPMENT	GO:0007507	biological_process	137	0.384353	1.34903	0.006	1542	tags=52%, list=37%, signal=80%
PEPTIDYL-AMINO ACID MODIFICATION	GO:0018193	biological_process	307	0.370757	1.3478	0	1830	tags=58%, list=44%, signal=96%
NEGATIVE REGULATION OF CELL CYCLE	GO:0045786	biological_process	122	0.386241	1.34737	0.01	1421	tags=48%, list=34%, signal=70%
CELL PROJECTION ORGANIZATION	GO:0030030	biological_process	306	0.370264	1.34684	0	1681	tags=53%, list=40%, signal=83%
EARLY ENDOSOME	GO:0005769	cellular_component	103	0.393763	1.34567	0.005	1061	tags=41%, list=25%, signal=53%
CELL-CELL ADHESION	GO:0098609	biological_process	147	0.379542	1.34538	0.001	1742	tags=59%, list=42%, signal=97%
ORGANELLE ORGANIZATION	GO:0006996	biological_process	893	0.359202	1.34425	0	2019	tags=60%, list=48%, signal=91%
NEURON PROJECTION	GO:0043005	cellular_component	240	0.373198	1.34386	0.002	1367	tags=45%, list=33%, signal=64%
POSITIVE REGULATION OF PROGRAMMED CELL DEATH	GO:0043068	biological_process	118	0.386153	1.34382	0.005	1342	tags=47%, list=32%, signal=68%
REGULATION OF CELL MIGRATION	GO:0030334	biological_process	144	0.380537	1.34274	0.004	1429	tags=51%, list=34%, signal=74%
SINGLE-ORGANISM ORGANELLE ORGANIZATION	GO:1902589	biological_process	424	0.363236	1.34224	0	1644	tags=52%, list=39%, signal=77%
CELLULAR PROTEIN COMPLEX ASSEMBLY	GO:0043623	biological_process	125	0.38593	1.34146	0.005	1558	tags=54%, list=37%, signal=83%
NEGATIVE REGULATION OF TRANSCRIPTION, DNA-TEMPLATED	GO:0045892	biological_process	242	0.372505	1.34101	0	1710	tags=56%, list=41%, signal=89%
POSITIVE REGULATION OF TRANSCRIPTION FROM RNA POLYMERASE II PROMOTER	GO:0045944	biological_process	231	0.371817	1.34101	0	1539	tags=50%, list=37%, signal=75%
MACROMOLECULAR COMPLEX BINDING	GO:0044877	molecular_function	298	0.367904	1.33857	0	1592	tags=51%, list=38%, signal=77%
VACUOLAR MEMBRANE	GO:0005774	cellular_component	216	0.374514	1.3382	0.001	1052	tags=38%, list=25%, signal=48%
CYTOSKELETAL PART	GO:0044430	cellular_component	321	0.365147	1.33739	0	1630	tags=51%, list=39%, signal=78%
POSITIVE REGULATION OF SIGNAL TRANSDUCTION	GO:0009967	biological_process	324	0.365469	1.33523	0	1417	tags=46%, list=34%, signal=64%
REGULATION OF CELL MOTILITY	GO:2000145	biological_process	152	0.378435	1.33363	0.004	1429	tags=50%, list=34%, signal=73%
REGULATION OF SIGNALING	GO:0023051	biological_process	709	0.356998	1.3327	0	1828	tags=54%, list=44%, signal=80%
POSITIVE REGULATION OF TRANSCRIPTION, DNA-TEMPLATED	GO:0045893	biological_process	304	0.36516	1.33185	0.001	1539	tags=49%, list=37%, signal=73%
POSITIVE REGULATION OF MACROMOLECULE BIOSYNTHETIC PROCESS	GO:0010557	biological_process	345	0.363408	1.33184	0	1539	tags=49%, list=37%, signal=71%
POSITIVE REGULATION OF RNA BIOSYNTHETIC PROCESS	GO:1902680	biological_process	307	0.364716	1.33168	0	1539	tags=49%, list=37%, signal=72%
POSITIVE REGULATION OF APOPTOTIC PROCESS	GO:0043065	biological_process	117	0.381596	1.33126	0.01	1342	tags=47%, list=32%, signal=67%
HISTONE MODIFICATION	GO:0016570	biological_process	122	0.381267	1.3308	0.003	2031	tags=70%, list=49%, signal=132%
MEMBRANE REGION	GO:0098589	cellular_component	106	0.384188	1.33069	0.007	1961	tags=65%, list=47%, signal=120%
NEUROGENESIS	GO:0022008	biological_process	340	0.365928	1.33036	0	1657	tags=52%, list=40%, signal=80%
POSITIVE REGULATION OF SIGNALING	GO:0023056	biological_process	351	0.362825	1.32996	0	1405	tags=45%, list=34%, signal=62%
REGULATION OF CELL COMMUNICATION	GO:0010646	biological_process	698	0.356689	1.32954	0	1828	tags=54%, list=44%, signal=80%
POSITIVE REGULATION OF NUCLEIC ACID-TEMPLATED TRANSCRIPTION	GO:1903508	biological_process	304	0.36516	1.32945	0	1539	tags=49%, list=37%, signal=73%
MACROAUTOPHAGY	GO:0016236	biological_process	109	0.385392	1.32913	0.01	1185	tags=41%, list=28%, signal=56%
COVALENT CHROMATIN MODIFICATION	GO:0016569	biological_process	123	0.379793	1.32887	0.007	2031	tags=69%, list=49%, signal=131%
SEQUENCE-SPECIFIC DNA BINDING	GO:0043565	molecular_function	171	0.376789	1.32873	0.004	1386	tags=47%, list=33%, signal=67%
POSITIVE REGULATION OF CELLULAR COMPONENT ORGANIZATION	GO:0051130	biological_process	280	0.366544	1.32842	0	1422	tags=47%, list=34%, signal=67%
CELL DEVELOPMENT	GO:0048468	biological_process	452	0.359898	1.32706	0	1621	tags=51%, list=39%, signal=74%
REGULATION OF TRANSCRIPTION FROM RNA POLYMERASE II PROMOTER	GO:0006357	biological_process	383	0.361566	1.32579	0	1539	tags=49%, list=37%, signal=70%
RNA POLYMERASE II REGULATORY REGION DNA BINDING	GO:0001012	molecular_function	101	0.383674	1.32555	0.01	1234	tags=44%, list=30%, signal=60%
NEURON DEVELOPMENT	GO:0048666	biological_process	244	0.366603	1.32551	0.001	1681	tags=53%, list=40%, signal=84%
ADHERENS JUNCTION	GO:0005912	cellular_component	130	0.376876	1.32538	0.004	1384	tags=49%, list=33%, signal=71%
ESTABLISHMENT OF ORGANELLE LOCALIZATION	GO:0051656	biological_process	107	0.380913	1.32444	0.01	1996	tags=67%, list=48%, signal=126%
CELL SURFACE RECEPTOR SIGNALING PATHWAY INVOLVED IN CELL-CELL SIGNALING	GO:1905114	biological_process	147	0.374446	1.32423	0.005	1467	tags=47%, list=35%, signal=70%
MORPHOGENESIS OF AN EPITHELIUM	GO:0002009	biological_process	129	0.379438	1.32415	0.007	1460	tags=50%, list=35%, signal=75%
POSITIVE REGULATION OF CELL COMMUNICATION	GO:0010647	biological_process	352	0.361148	1.32386	0	1405	tags=45%, list=34%, signal=62%
BIOLOGICAL ADHESION	GO:0022610	biological_process	264	0.36278	1.32352	0	1402	tags=45%, list=34%, signal=64%
POSITIVE REGULATION OF CATALYTIC ACTIVITY	GO:0043085	biological_process	365	0.3608	1.32296	0	1466	tags=46%, list=35%, signal=65%
AUTOPHAGY	GO:0006914	biological_process	157	0.375699	1.32236	0.004	1489	tags=48%, list=36%, signal=72%
REGULATION OF ORGANELLE ORGANIZATION	GO:0033043	biological_process	292	0.361745	1.3186	0.001	1517	tags=49%, list=36%, signal=71%
POSITIVE REGULATION OF BIOSYNTHETIC PROCESS	GO:0009891	biological_process	380	0.359317	1.31828	0	1593	tags=50%, list=38%, signal=74%
CELL ADHESION	GO:0007155	biological_process	257	0.364928	1.3178	0.002	1402	tags=46%, list=34%, signal=64%
SENSORY ORGAN DEVELOPMENT	GO:0007423	biological_process	126	0.376979	1.31735	0.01	1286	tags=44%, list=31%, signal=62%
POSITIVE REGULATION OF METABOLIC PROCESS	GO:0009893	biological_process	658	0.353342	1.31718	0	1833	tags=54%, list=44%, signal=81%
ORGANELLE LOCALIZATION	GO:0051640	biological_process	128	0.379645	1.31717	0.006	1996	tags=66%, list=48%, signal=123%
MICROTUBULE-BASED PROCESS	GO:0007017	biological_process	144	0.374739	1.31645	0.005	1776	tags=57%, list=43%, signal=96%
INTRACELLULAR NON-MEMBRANE-BOUNDED ORGANELLE	GO:0043232	cellular_component	796	0.351145	1.31457	0	1673	tags=50%, list=40%, signal=68%
NON-MEMBRANE-BOUNDED ORGANELLE	GO:0043228	cellular_component	796	0.351145	1.3141	0	1673	tags=50%, list=40%, signal=68%
REGULATION OF LOCOMOTION	GO:0040012	biological_process	157	0.371926	1.31283	0.005	1429	tags=49%, list=34%, signal=72%
ENDOCYTOSIS	GO:0006897	biological_process	180	0.368492	1.31173	0.001	1982	tags=64%, list=48%, signal=118%
CHORDATE EMBRYONIC DEVELOPMENT	GO:0043009	biological_process	149	0.370455	1.31105	0.008	1436	tags=49%, list=34%, signal=72%
MEMBRANE ORGANIZATION	GO:0061024	biological_process	278	0.362422	1.31102	0	1387	tags=45%, list=33%, signal=63%
DEVELOPMENTAL GROWTH	GO:0048589	biological_process	143	0.369163	1.30996	0.007	1676	tags=56%, list=40%, signal=90%
DOUBLE-STRANDED DNA BINDING	GO:0003690	molecular_function	139	0.3713	1.30995	0.008	1234	tags=42%, list=30%, signal=58%
POSITIVE REGULATION OF DEVELOPMENTAL PROCESS	GO:0051094	biological_process	231	0.364927	1.30977	0.002	1333	tags=45%, list=32%, signal=63%
CELL PROJECTION	GO:0042995	cellular_component	423	0.356005	1.30956	0	1374	tags=43%, list=33%, signal=58%
NEURON PART	GO:0097458	cellular_component	322	0.357466	1.30897	0.001	1456	tags=45%, list=35%, signal=64%
CYTOPLASMIC VESICLE MEMBRANE	GO:0030659	cellular_component	162	0.370894	1.30856	0.003	1381	tags=46%, list=33%, signal=66%
ANCHORING JUNCTION	GO:0070161	cellular_component	133	0.374027	1.30746	0.01	1384	tags=49%, list=33%, signal=71%
POSITIVE REGULATION OF CELL DEATH	GO:0010942	biological_process	126	0.376034	1.30671	0.008	1342	tags=46%, list=32%, signal=66%
NEGATIVE REGULATION OF GENE EXPRESSION	GO:0010629	biological_process	332	0.358079	1.30634	0.001	1397	tags=45%, list=34%, signal=63%
VASCULATURE DEVELOPMENT	GO:0001944	biological_process	139	0.370731	1.30505	0.007	1982	tags=63%, list=48%, signal=117%
POSITIVE REGULATION OF CELLULAR METABOLIC PROCESS	GO:0031325	biological_process	608	0.352	1.30498	0	1833	tags=54%, list=44%, signal=82%
GOLGI MEMBRANE	GO:0000139	cellular_component	205	0.366909	1.30489	0.004	1197	tags=42%, list=29%, signal=56%
POSITIVE REGULATION OF PROTEIN MODIFICATION PROCESS	GO:0031401	biological_process	262	0.358732	1.3046	0.005	1417	tags=45%, list=34%, signal=63%
EPITHELIUM DEVELOPMENT	GO:0060429	biological_process	239	0.362726	1.30432	0	1328	tags=43%, list=32%, signal=60%
POSITIVE REGULATION OF CELLULAR BIOSYNTHETIC PROCESS	GO:0031328	biological_process	369	0.355544	1.30392	0.001	1417	tags=45%, list=34%, signal=62%
ANATOMICAL STRUCTURE MORPHOGENESIS	GO:0009653	biological_process	606	0.350067	1.3026	0	1548	tags=47%, list=37%, signal=64%
TISSUE DEVELOPMENT	GO:0009888	biological_process	368	0.355523	1.30156	0.001	1856	tags=57%, list=45%, signal=93%
VESICLE MEMBRANE	GO:0012506	cellular_component	172	0.365173	1.30155	0.002	1381	tags=45%, list=33%, signal=64%
REGULATION OF INTRACELLULAR SIGNAL TRANSDUCTION	GO:1902531	biological_process	403	0.352881	1.29921	0	1821	tags=54%, list=44%, signal=87%
REGULATION OF GROWTH	GO:0040008	biological_process	130	0.372267	1.29873	0.01	1676	tags=55%, list=40%, signal=88%
CARDIOVASCULAR SYSTEM DEVELOPMENT	GO:0072358	biological_process	228	0.362304	1.29823	0.001	1568	tags=50%, list=38%, signal=75%
POSITIVE REGULATION OF RNA METABOLIC PROCESS	GO:0051254	biological_process	317	0.355836	1.29802	0	1539	tags=48%, list=37%, signal=71%
CYTOPLASMIC VESICLE	GO:0031410	cellular_component	353	0.353481	1.29782	0	1391	tags=43%, list=33%, signal=59%
EMBRYO DEVELOPMENT ENDING IN BIRTH OR EGG HATCHING	GO:0009792	biological_process	152	0.36932	1.29782	0.007	1436	tags=49%, list=34%, signal=72%
CIRCULATORY SYSTEM DEVELOPMENT	GO:0072359	biological_process	228	0.362304	1.29759	0	1568	tags=50%, list=38%, signal=75%
PROTEIN PHOSPHORYLATION	GO:0006468	biological_process	445	0.352423	1.29747	0	1405	tags=44%, list=34%, signal=59%
PROTEIN MODIFICATION BY SMALL PROTEIN CONJUGATION	GO:0032446	biological_process	245	0.35996	1.29723	0	1306	tags=42%, list=31%, signal=58%
SYNAPSE	GO:0045202	cellular_component	212	0.362026	1.29656	0.005	1052	tags=36%, list=25%, signal=46%
CELLULAR LOCALIZATION	GO:0051641	biological_process	668	0.347015	1.29603	0	1433	tags=44%, list=34%, signal=56%
CELL SURFACE RECEPTOR SIGNALING PATHWAY	GO:0007166	biological_process	515	0.350221	1.29559	0	1467	tags=45%, list=35%, signal=60%
ENZYME LINKED RECEPTOR PROTEIN SIGNALING PATHWAY	GO:0007167	biological_process	236	0.358673	1.2953	0.002	1638	tags=52%, list=39%, signal=81%
PROTEIN COMPLEX BINDING	GO:0032403	molecular_function	183	0.363064	1.29472	0.006	1577	tags=51%, list=38%, signal=78%
NEGATIVE REGULATION OF MACROMOLECULE METABOLIC PROCESS	GO:0010605	biological_process	509	0.346961	1.29331	0	1405	tags=43%, list=34%, signal=57%
NEGATIVE REGULATION OF CELLULAR PROCESS	GO:0048523	biological_process	930	0.34514	1.29185	0	1597	tags=46%, list=38%, signal=58%
REGULATION OF INTRACELLULAR TRANSPORT	GO:0032386	biological_process	139	0.368969	1.29144	0.01	1422	tags=48%, list=34%, signal=71%
TRANSMEMBRANE RECEPTOR PROTEIN TYROSINE KINASE SIGNALING PATHWAY	GO:0007169	biological_process	167	0.363706	1.29115	0.007	1888	tags=60%, list=45%, signal=105%
CELLULAR PROTEIN MODIFICATION PROCESS	GO:0006464	biological_process	927	0.344033	1.29094	0	1992	tags=57%, list=48%, signal=85%
SINGLE-ORGANISM MEMBRANE ORGANIZATION	GO:0044802	biological_process	237	0.359031	1.2909	0.001	1387	tags=45%, list=33%, signal=63%
POSITIVE REGULATION OF NITROGEN COMPOUND METABOLIC PROCESS	GO:0051173	biological_process	379	0.351748	1.28968	0	1830	tags=55%, list=44%, signal=90%
MICROTUBULE CYTOSKELETON	GO:0015630	cellular_component	262	0.356052	1.28953	0.001	1630	tags=50%, list=39%, signal=77%
CYTOPLASMIC, MEMBRANE-BOUNDED VESICLE	GO:0016023	cellular_component	328	0.355767	1.28912	0	1391	tags=43%, list=33%, signal=60%
CELL DIFFERENTIATION	GO:0030154	biological_process	766	0.345046	1.28864	0	1847	tags=54%, list=44%, signal=79%
POSITIVE REGULATION OF NUCLEOBASE-CONTAINING COMPOUND METABOLIC PROCESS	GO:0045935	biological_process	365	0.351173	1.2885	0.001	1577	tags=49%, list=38%, signal=72%
POSITIVE REGULATION OF MACROMOLECULE METABOLIC PROCESS	GO:0010604	biological_process	620	0.34643	1.28787	0	1833	tags=53%, list=44%, signal=81%
INTRACELLULAR VESICLE	GO:0097708	cellular_component	355	0.351647	1.2871	0	1391	tags=43%, list=33%, signal=59%
PROTEIN UBIQUITINATION	GO:0016567	biological_process	217	0.358254	1.28565	0.005	1346	tags=43%, list=32%, signal=60%
REGULATION OF RESPONSE TO STIMULUS	GO:0048583	biological_process	789	0.344358	1.28558	0	1831	tags=53%, list=44%, signal=76%
PROTEIN MODIFICATION PROCESS	GO:0036211	biological_process	927	0.344033	1.28544	0	1992	tags=57%, list=48%, signal=85%
REGULATION OF TRANSFERASE ACTIVITY	GO:0051338	biological_process	240	0.355448	1.28525	0.001	1429	tags=45%, list=34%, signal=65%
POSITIVE REGULATION OF ORGANELLE ORGANIZATION	GO:0010638	biological_process	158	0.36365	1.28457	0.009	1363	tags=46%, list=33%, signal=65%
REGULATION OF MULTICELLULAR ORGANISMAL PROCESS	GO:0051239	biological_process	539	0.347359	1.28403	0	1681	tags=50%, list=40%, signal=73%
REGULATION OF PHOSPHORYLATION	GO:0042325	biological_process	331	0.352134	1.28377	0.002	1573	tags=48%, list=38%, signal=71%
ZINC ION BINDING	GO:0008270	molecular_function	282	0.354111	1.28326	0	1198	tags=39%, list=29%, signal=51%
VESICLE-MEDIATED TRANSPORT	GO:0016192	biological_process	428	0.347989	1.28277	0.001	1769	tags=54%, list=42%, signal=83%
CELL-CELL SIGNALING	GO:0007267	biological_process	300	0.351835	1.28274	0.001	1467	tags=45%, list=35%, signal=64%
CELLULAR DEVELOPMENTAL PROCESS	GO:0048869	biological_process	852	0.343006	1.28262	0	1847	tags=53%, list=44%, signal=76%
GOLGI APPARATUS	GO:0005794	cellular_component	440	0.348368	1.2824	0	1361	tags=42%, list=33%, signal=56%
NERVOUS SYSTEM DEVELOPMENT	GO:0007399	biological_process	504	0.346855	1.28104	0	1657	tags=50%, list=40%, signal=73%
POSITIVE REGULATION OF MOLECULAR FUNCTION	GO:0044093	biological_process	440	0.347208	1.28013	0	1573	tags=48%, list=38%, signal=69%
NEGATIVE REGULATION OF CELLULAR METABOLIC PROCESS	GO:0031324	biological_process	504	0.345011	1.27805	0.001	1405	tags=42%, list=34%, signal=56%
PROTEIN MODIFICATION BY SMALL PROTEIN CONJUGATION OR REMOVAL	GO:0070647	biological_process	273	0.353405	1.27679	0.004	2004	tags=61%, list=48%, signal=109%
WHOLE MEMBRANE	GO:0098805	cellular_component	450	0.345762	1.27549	0	1052	tags=34%, list=25%, signal=41%
POSITIVE REGULATION OF CELLULAR PROTEIN METABOLIC PROCESS	GO:0032270	biological_process	322	0.348354	1.27545	0.004	2004	tags=59%, list=48%, signal=105%
POSITIVE REGULATION OF RESPONSE TO STIMULUS	GO:0048584	biological_process	410	0.346028	1.27527	0	1619	tags=49%, list=39%, signal=72%
POSITIVE REGULATION OF GENE EXPRESSION	GO:0010628	biological_process	359	0.347196	1.27419	0.002	1830	tags=55%, list=44%, signal=89%
MACROMOLECULE MODIFICATION	GO:0043412	biological_process	964	0.338843	1.2733	0	1992	tags=56%, list=48%, signal=83%
REGULATION OF CELLULAR LOCALIZATION	GO:0060341	biological_process	233	0.353059	1.2713	0.004	1429	tags=45%, list=34%, signal=65%
REGULATION OF PHOSPHATE METABOLIC PROCESS	GO:0019220	biological_process	376	0.347154	1.2712	0.001	1982	tags=59%, list=48%, signal=102%
VACUOLAR PART	GO:0044437	cellular_component	248	0.351392	1.27046	0.007	1052	tags=35%, list=25%, signal=44%
ANATOMICAL STRUCTURE FORMATION INVOLVED IN MORPHOGENESIS	GO:0048646	biological_process	262	0.350524	1.27006	0.002	1985	tags=61%, list=48%, signal=109%
PHOSPHORYLATION	GO:0016310	biological_process	527	0.342263	1.26964	0	1405	tags=43%, list=34%, signal=56%
REGULATION OF PROTEIN PHOSPHORYLATION	GO:0001932	biological_process	304	0.345884	1.26777	0	1429	tags=44%, list=34%, signal=62%
REGULATION OF PHOSPHORUS METABOLIC PROCESS	GO:0051174	biological_process	377	0.345484	1.26647	0	1982	tags=59%, list=48%, signal=102%
POSITIVE REGULATION OF PROTEIN METABOLIC PROCESS	GO:0051247	biological_process	345	0.346627	1.26573	0.003	2004	tags=59%, list=48%, signal=104%
CELL JUNCTION	GO:0030054	cellular_component	294	0.347473	1.26522	0.007	1384	tags=45%, list=33%, signal=62%
TRANSCRIPTION FROM RNA POLYMERASE II PROMOTER	GO:0006366	biological_process	421	0.341224	1.26436	0.003	1539	tags=47%, list=37%, signal=67%
CELL CYCLE PROCESS	GO:0022402	biological_process	328	0.346429	1.26372	0.003	1590	tags=49%, list=38%, signal=73%
NEGATIVE REGULATION OF METABOLIC PROCESS	GO:0009892	biological_process	550	0.34195	1.26285	0	1405	tags=42%, list=34%, signal=55%
INTRACELLULAR SIGNAL TRANSDUCTION	GO:0035556	biological_process	638	0.337199	1.26087	0	1790	tags=51%, list=43%, signal=76%
ANIMAL ORGAN DEVELOPMENT	GO:0048513	biological_process	677	0.337765	1.25992	0	1856	tags=53%, list=45%, signal=80%
MOLECULAR FUNCTION REGULATOR	GO:0098772	molecular_function	323	0.344146	1.25979	0	1034	tags=33%, list=25%, signal=41%
REGULATION OF KINASE ACTIVITY	GO:0043549	biological_process	209	0.350891	1.25887	0.008	1429	tags=45%, list=34%, signal=66%
POSITIVE REGULATION OF MULTICELLULAR ORGANISMAL PROCESS	GO:0051240	biological_process	271	0.348015	1.25873	0.005	1328	tags=43%, list=32%, signal=59%
ESTABLISHMENT OF LOCALIZATION IN CELL	GO:0051649	biological_process	545	0.340825	1.25837	0	1422	tags=43%, list=34%, signal=57%
REGULATION OF LOCALIZATION	GO:0032879	biological_process	554	0.338666	1.25557	0	1429	tags=44%, list=34%, signal=58%
CHROMOSOME ORGANIZATION	GO:0051276	biological_process	268	0.345989	1.25468	0.007	1915	tags=59%, list=46%, signal=101%
SYSTEM DEVELOPMENT	GO:0048731	biological_process	950	0.333879	1.252	0	1852	tags=52%, list=44%, signal=72%
CELLULAR RESPONSE TO ENDOGENOUS STIMULUS	GO:0071495	biological_process	289	0.342245	1.2449	0.004	1421	tags=44%, list=34%, signal=62%
PROTEIN COMPLEX	GO:0043234	cellular_component	936	0.331659	1.24243	0	1667	tags=47%, list=40%, signal=61%
SINGLE-ORGANISM CELLULAR LOCALIZATION	GO:1902580	biological_process	306	0.3406	1.23979	0.007	1715	tags=52%, list=41%, signal=82%
NEGATIVE REGULATION OF RESPONSE TO STIMULUS	GO:0048585	biological_process	306	0.339199	1.23802	0.01	1402	tags=41%, list=34%, signal=57%
REGULATION OF PROTEIN MODIFICATION PROCESS	GO:0031399	biological_process	412	0.336375	1.23775	0.004	1405	tags=42%, list=34%, signal=58%
NUCLEAR PART	GO:0044428	cellular_component	898	0.33023	1.23528	0.001	1577	tags=45%, list=38%, signal=57%
REGULATION OF PROTEIN METABOLIC PROCESS	GO:0051246	biological_process	570	0.333307	1.2338	0	1405	tags=41%, list=34%, signal=54%
INTRACELLULAR TRANSPORT	GO:0046907	biological_process	461	0.332067	1.23127	0.001	1505	tags=45%, list=36%, signal=62%
ESTABLISHMENT OF PROTEIN LOCALIZATION	GO:0045184	biological_process	537	0.33303	1.23073	0.001	1400	tags=42%, list=34%, signal=55%
MACROMOLECULAR COMPLEX SUBUNIT ORGANIZATION	GO:0043933	biological_process	534	0.331422	1.2291	0.002	2012	tags=58%, list=48%, signal=98%
BOUNDING MEMBRANE OF ORGANELLE	GO:0098588	cellular_component	541	0.331239	1.22795	0	1352	tags=40%, list=32%, signal=51%
PROGRAMMED CELL DEATH	GO:0012501	biological_process	399	0.333502	1.22683	0.002	1527	tags=45%, list=37%, signal=64%
VACUOLE	GO:0005773	cellular_component	399	0.331904	1.22507	0.006	1076	tags=34%, list=26%, signal=42%
REGULATION OF CATALYTIC ACTIVITY	GO:0050790	biological_process	546	0.329271	1.22481	0.002	1043	tags=33%, list=25%, signal=38%
REGULATION OF CELLULAR PROTEIN METABOLIC PROCESS	GO:0032268	biological_process	541	0.330522	1.22466	0	1405	tags=41%, list=34%, signal=54%
REGULATION OF MOLECULAR FUNCTION	GO:0065009	biological_process	661	0.329252	1.22366	0.001	1824	tags=51%, list=44%, signal=77%
CELLULAR MACROMOLECULE LOCALIZATION	GO:0070727	biological_process	441	0.32942	1.22193	0.005	1418	tags=42%, list=34%, signal=57%
CELLULAR COMPONENT ASSEMBLY	GO:0022607	biological_process	587	0.327704	1.22072	0.001	1857	tags=53%, list=45%, signal=82%
CYTOSOL	GO:0005829	cellular_component	923	0.324607	1.21675	0	1772	tags=49%, list=43%, signal=66%
PROTEIN LOCALIZATION	GO:0008104	biological_process	644	0.326172	1.21649	0	1402	tags=41%, list=34%, signal=52%
NUCLEOPLASM	GO:0005654	cellular_component	710	0.324752	1.21592	0.001	1596	tags=46%, list=38%, signal=62%
MACROMOLECULE LOCALIZATION	GO:0033036	biological_process	758	0.325886	1.21423	0	1418	tags=41%, list=34%, signal=51%
APOPTOTIC PROCESS	GO:0006915	biological_process	397	0.330413	1.21337	0.006	1527	tags=44%, list=37%, signal=63%
CELL PROLIFERATION	GO:0008283	biological_process	404	0.330053	1.21301	0.005	1915	tags=55%, list=46%, signal=91%
NUCLEAR LUMEN	GO:0031981	cellular_component	812	0.324317	1.21292	0	1676	tags=48%, list=40%, signal=64%
REGULATION OF NITROGEN COMPOUND METABOLIC PROCESS	GO:0051171	biological_process	868	0.324424	1.21192	0.002	1718	tags=48%, list=41%, signal=65%
CELL PERIPHERY	GO:0071944	cellular_component	970	0.322504	1.21141	0	1422	tags=39%, list=34%, signal=46%
REGULATION OF NUCLEOBASE-CONTAINING COMPOUND METABOLIC PROCESS	GO:0019219	biological_process	807	0.323519	1.21024	0.001	1718	tags=48%, list=41%, signal=66%
CELLULAR PROTEIN LOCALIZATION	GO:0034613	biological_process	440	0.330083	1.20972	0.003	1418	tags=42%, list=34%, signal=57%
CELL DEATH	GO:0008219	biological_process	430	0.327222	1.2069	0.006	1527	tags=44%, list=37%, signal=62%
REGULATION OF TRANSPORT	GO:0051049	biological_process	420	0.325138	1.2057	0.005	1422	tags=42%, list=34%, signal=58%
REGULATION OF MACROMOLECULE BIOSYNTHETIC PROCESS	GO:0010556	biological_process	815	0.322449	1.20365	0.002	1718	tags=48%, list=41%, signal=66%
REGULATION OF CELLULAR MACROMOLECULE BIOSYNTHETIC PROCESS	GO:2000112	biological_process	789	0.321547	1.19989	0.002	1718	tags=48%, list=41%, signal=66%
CELLULAR MACROMOLECULE BIOSYNTHETIC PROCESS	GO:0034645	biological_process	995	0.319437	1.19826	0.001	1718	tags=48%, list=41%, signal=62%
REGULATION OF BIOSYNTHETIC PROCESS	GO:0009889	biological_process	868	0.320055	1.19795	0	1718	tags=48%, list=41%, signal=65%
REGULATION OF TRANSCRIPTION, DNA-TEMPLATED	GO:0006355	biological_process	710	0.319894	1.19574	0.003	1714	tags=48%, list=41%, signal=68%
REGULATION OF GENE EXPRESSION	GO:0010468	biological_process	864	0.318519	1.19379	0.002	1714	tags=48%, list=41%, signal=64%
REGULATION OF RNA METABOLIC PROCESS	GO:0051252	biological_process	740	0.31944	1.19366	0.001	1714	tags=48%, list=41%, signal=67%
RESPONSE TO EXTERNAL STIMULUS	GO:0009605	biological_process	425	0.325019	1.19349	0.01	1618	tags=45%, list=39%, signal=66%
TRANSCRIPTION, DNA-TEMPLATED	GO:0006351	biological_process	751	0.318138	1.18984	0	1714	tags=48%, list=41%, signal=67%
REGULATION OF NUCLEIC ACID-TEMPLATED TRANSCRIPTION	GO:1903506	biological_process	716	0.318341	1.18542	0.002	1714	tags=48%, list=41%, signal=68%
PLASMA MEMBRANE	GO:0005886	cellular_component	949	0.316924	1.18487	0	1422	tags=39%, list=34%, signal=46%
REGULATION OF RNA BIOSYNTHETIC PROCESS	GO:2001141	biological_process	717	0.317761	1.18413	0.006	1714	tags=48%, list=41%, signal=67%
NUCLEIC ACID-TEMPLATED TRANSCRIPTION	GO:0097659	biological_process	756	0.317597	1.18353	0.002	1714	tags=48%, list=41%, signal=67%
ORGANELLE MEMBRANE	GO:0031090	cellular_component	705	0.316927	1.18101	0.001	1388	tags=39%, list=33%, signal=49%
REGULATION OF CELLULAR BIOSYNTHETIC PROCESS	GO:0031326	biological_process	847	0.315623	1.17885	0	1718	tags=48%, list=41%, signal=65%
CELLULAR COMPONENT BIOGENESIS	GO:0044085	biological_process	612	0.316632	1.17735	0.006	1857	tags=52%, list=45%, signal=79%
RNA BIOSYNTHETIC PROCESS	GO:0032774	biological_process	770	0.312831	1.17104	0.004	1714	tags=48%, list=41%, signal=66%
RESPONSE TO ORGANIC SUBSTANCE	GO:0010033	biological_process	633	0.311232	1.15633	0.005	1377	tags=39%, list=33%, signal=49%
