# Supplementary material for: Transcriptome Analyses Provide Insights into the Aggressive Behavior toward Conspecific and Heterospecific in Thitarodes xiaojinensis (Lepidoptera: Hepialidae)
Source: Insects. 2021 Jun 25;12(7):577. doi: 10.3390/insects12070577 (PMC8306418; doi:10.3390/insects12070577)
Supplement: Supplementary file 1 [file insects-12-00577-s001.zip › Table S2.xlsx]

## Sheet: Nemenyi test
Table S2. Statistical analysis of aggressive behavior in T. xiaojinensis
#	Comparing groups	obs.dif	p < 0.05		p < 0.01		p < 0.001		p < 0.0001
			critical.dif	difference	critical.dif	difference	critical.dif	difference	critical.dif	difference
1	L2.L2.Feeding-L2.L4.Feeding	274.517	201.06	TRUE	221.808	TRUE	248.747	TRUE	273.227	TRUE
2	L2.L2.Feeding-L2.L6.Feeding	257.05	201.06	TRUE	221.808	TRUE	248.747	TRUE	273.227	FALSE
3	L2.L2.Feeding-L4.L2.Feeding	220.25	201.06	TRUE	221.808	FALSE	248.747	FALSE	273.227	FALSE
4	L2.L2.Feeding-L4.L4.Feeding	26.9833	201.06	FALSE	221.808	FALSE	248.747	FALSE	273.227	FALSE
5	L2.L2.Feeding-L4.L6.Feeding	237.667	201.06	TRUE	221.808	TRUE	248.747	FALSE	273.227	FALSE
6	L2.L2.Feeding-L6.L2.Feeding	116.4	201.06	FALSE	221.808	FALSE	248.747	FALSE	273.227	FALSE
7	L2.L2.Feeding-L6.L4.Feeding	36.2333	201.06	FALSE	221.808	FALSE	248.747	FALSE	273.227	FALSE
8	L2.L2.Feeding-L6.L6.Feeding	39.7	201.06	FALSE	221.808	FALSE	248.747	FALSE	273.227	FALSE
9	L2.L2.Feeding-L6.L5.Feeding	152.467	201.06	FALSE	221.808	FALSE	248.747	FALSE	273.227	FALSE
10	L2.L2.Feeding-L5.L6.Feeding	173.3	201.06	FALSE	221.808	FALSE	248.747	FALSE	273.227	FALSE
11	L2.L2.Feeding-L5.L5.Feeding	128.9	201.06	FALSE	221.808	FALSE	248.747	FALSE	273.227	FALSE
12	L2.L2.Feeding-L2.L2.Starved	2.96667	201.06	FALSE	221.808	FALSE	248.747	FALSE	273.227	FALSE
13	L2.L2.Feeding-L2.L4.Starved	292.95	201.06	TRUE	221.808	TRUE	248.747	TRUE	273.227	TRUE
14	L2.L2.Feeding-L2.L6.Starved	286.583	201.06	TRUE	221.808	TRUE	248.747	TRUE	273.227	TRUE
15	L2.L2.Feeding-L4.L2.Starved	132.983	201.06	FALSE	221.808	FALSE	248.747	FALSE	273.227	FALSE
16	L2.L2.Feeding-L4.L4.Starved	37.45	201.06	FALSE	221.808	FALSE	248.747	FALSE	273.227	FALSE
17	L2.L2.Feeding-L4.L6.Starved	226.25	201.06	TRUE	221.808	TRUE	248.747	FALSE	273.227	FALSE
18	L2.L2.Feeding-L6.L2.Starved	116.4	201.06	FALSE	221.808	FALSE	248.747	FALSE	273.227	FALSE
19	L2.L2.Feeding-L6.L4.Starved	96.6333	201.06	FALSE	221.808	FALSE	248.747	FALSE	273.227	FALSE
20	L2.L2.Feeding-L6.L6.Starved	71.6833	201.06	FALSE	221.808	FALSE	248.747	FALSE	273.227	FALSE
21	L2.L2.Feeding-L6.L5.Starved	155.65	201.06	FALSE	221.808	FALSE	248.747	FALSE	273.227	FALSE
22	L2.L2.Feeding-L5.L6.Starved	95.1	201.06	FALSE	221.808	FALSE	248.747	FALSE	273.227	FALSE
23	L2.L2.Feeding-L5.L5.Starved	40.55	201.06	FALSE	221.808	FALSE	248.747	FALSE	273.227	FALSE
24	L2.L4.Feeding-L2.L6.Feeding	17.4667	201.06	FALSE	221.808	FALSE	248.747	FALSE	273.227	FALSE
25	L2.L4.Feeding-L4.L2.Feeding	54.2667	201.06	FALSE	221.808	FALSE	248.747	FALSE	273.227	FALSE
26	L2.L4.Feeding-L4.L4.Feeding	247.533	201.06	TRUE	221.808	TRUE	248.747	FALSE	273.227	FALSE
27	L2.L4.Feeding-L4.L6.Feeding	36.85	201.06	FALSE	221.808	FALSE	248.747	FALSE	273.227	FALSE
28	L2.L4.Feeding-L6.L2.Feeding	158.117	201.06	FALSE	221.808	FALSE	248.747	FALSE	273.227	FALSE
29	L2.L4.Feeding-L6.L4.Feeding	238.283	201.06	TRUE	221.808	TRUE	248.747	FALSE	273.227	FALSE
30	L2.L4.Feeding-L6.L6.Feeding	314.217	201.06	TRUE	221.808	TRUE	248.747	TRUE	273.227	TRUE
31	L2.L4.Feeding-L6.L5.Feeding	122.05	201.06	FALSE	221.808	FALSE	248.747	FALSE	273.227	FALSE
32	L2.L4.Feeding-L5.L6.Feeding	101.217	201.06	FALSE	221.808	FALSE	248.747	FALSE	273.227	FALSE
33	L2.L4.Feeding-L5.L5.Feeding	145.617	201.06	FALSE	221.808	FALSE	248.747	FALSE	273.227	FALSE
34	L2.L4.Feeding-L2.L2.Starved	271.55	201.06	TRUE	221.808	TRUE	248.747	TRUE	273.227	FALSE
35	L2.L4.Feeding-L2.L4.Starved	18.4333	201.06	FALSE	221.808	FALSE	248.747	FALSE	273.227	FALSE
36	L2.L4.Feeding-L2.L6.Starved	12.0667	201.06	FALSE	221.808	FALSE	248.747	FALSE	273.227	FALSE
37	L2.L4.Feeding-L4.L2.Starved	141.533	201.06	FALSE	221.808	FALSE	248.747	FALSE	273.227	FALSE
38	L2.L4.Feeding-L4.L4.Starved	237.067	201.06	TRUE	221.808	TRUE	248.747	FALSE	273.227	FALSE
39	L2.L4.Feeding-L4.L6.Starved	48.2667	201.06	FALSE	221.808	FALSE	248.747	FALSE	273.227	FALSE
40	L2.L4.Feeding-L6.L2.Starved	158.117	201.06	FALSE	221.808	FALSE	248.747	FALSE	273.227	FALSE
41	L2.L4.Feeding-L6.L4.Starved	177.883	201.06	FALSE	221.808	FALSE	248.747	FALSE	273.227	FALSE
42	L2.L4.Feeding-L6.L6.Starved	346.2	201.06	TRUE	221.808	TRUE	248.747	TRUE	273.227	TRUE
43	L2.L4.Feeding-L6.L5.Starved	118.867	201.06	FALSE	221.808	FALSE	248.747	FALSE	273.227	FALSE
44	L2.L4.Feeding-L5.L6.Starved	179.417	201.06	FALSE	221.808	FALSE	248.747	FALSE	273.227	FALSE
45	L2.L4.Feeding-L5.L5.Starved	315.067	201.06	TRUE	221.808	TRUE	248.747	TRUE	273.227	TRUE
46	L2.L6.Feeding-L4.L2.Feeding	36.8	201.06	FALSE	221.808	FALSE	248.747	FALSE	273.227	FALSE
47	L2.L6.Feeding-L4.L4.Feeding	230.067	201.06	TRUE	221.808	TRUE	248.747	FALSE	273.227	FALSE
48	L2.L6.Feeding-L4.L6.Feeding	19.3833	201.06	FALSE	221.808	FALSE	248.747	FALSE	273.227	FALSE
49	L2.L6.Feeding-L6.L2.Feeding	140.65	201.06	FALSE	221.808	FALSE	248.747	FALSE	273.227	FALSE
50	L2.L6.Feeding-L6.L4.Feeding	220.817	201.06	TRUE	221.808	FALSE	248.747	FALSE	273.227	FALSE
51	L2.L6.Feeding-L6.L6.Feeding	296.75	201.06	TRUE	221.808	TRUE	248.747	TRUE	273.227	TRUE
52	L2.L6.Feeding-L6.L5.Feeding	104.583	201.06	FALSE	221.808	FALSE	248.747	FALSE	273.227	FALSE
53	L2.L6.Feeding-L5.L6.Feeding	83.75	201.06	FALSE	221.808	FALSE	248.747	FALSE	273.227	FALSE
54	L2.L6.Feeding-L5.L5.Feeding	128.15	201.06	FALSE	221.808	FALSE	248.747	FALSE	273.227	FALSE
55	L2.L6.Feeding-L2.L2.Starved	254.083	201.06	TRUE	221.808	TRUE	248.747	TRUE	273.227	FALSE
56	L2.L6.Feeding-L2.L4.Starved	35.9	201.06	FALSE	221.808	FALSE	248.747	FALSE	273.227	FALSE
57	L2.L6.Feeding-L2.L6.Starved	29.5333	201.06	FALSE	221.808	FALSE	248.747	FALSE	273.227	FALSE
58	L2.L6.Feeding-L4.L2.Starved	124.067	201.06	FALSE	221.808	FALSE	248.747	FALSE	273.227	FALSE
59	L2.L6.Feeding-L4.L4.Starved	219.6	201.06	TRUE	221.808	FALSE	248.747	FALSE	273.227	FALSE
60	L2.L6.Feeding-L4.L6.Starved	30.8	201.06	FALSE	221.808	FALSE	248.747	FALSE	273.227	FALSE
61	L2.L6.Feeding-L6.L2.Starved	140.65	201.06	FALSE	221.808	FALSE	248.747	FALSE	273.227	FALSE
62	L2.L6.Feeding-L6.L4.Starved	160.417	201.06	FALSE	221.808	FALSE	248.747	FALSE	273.227	FALSE
63	L2.L6.Feeding-L6.L6.Starved	328.733	201.06	TRUE	221.808	TRUE	248.747	TRUE	273.227	TRUE
64	L2.L6.Feeding-L6.L5.Starved	101.4	201.06	FALSE	221.808	FALSE	248.747	FALSE	273.227	FALSE
65	L2.L6.Feeding-L5.L6.Starved	161.95	201.06	FALSE	221.808	FALSE	248.747	FALSE	273.227	FALSE
66	L2.L6.Feeding-L5.L5.Starved	297.6	201.06	TRUE	221.808	TRUE	248.747	TRUE	273.227	TRUE
67	L4.L2.Feeding-L4.L4.Feeding	193.267	201.06	FALSE	221.808	FALSE	248.747	FALSE	273.227	FALSE
68	L4.L2.Feeding-L4.L6.Feeding	17.4167	201.06	FALSE	221.808	FALSE	248.747	FALSE	273.227	FALSE
69	L4.L2.Feeding-L6.L2.Feeding	103.85	201.06	FALSE	221.808	FALSE	248.747	FALSE	273.227	FALSE
70	L4.L2.Feeding-L6.L4.Feeding	184.017	201.06	FALSE	221.808	FALSE	248.747	FALSE	273.227	FALSE
71	L4.L2.Feeding-L6.L6.Feeding	259.95	201.06	TRUE	221.808	TRUE	248.747	TRUE	273.227	FALSE
72	L4.L2.Feeding-L6.L5.Feeding	67.7833	201.06	FALSE	221.808	FALSE	248.747	FALSE	273.227	FALSE
73	L4.L2.Feeding-L5.L6.Feeding	46.95	201.06	FALSE	221.808	FALSE	248.747	FALSE	273.227	FALSE
74	L4.L2.Feeding-L5.L5.Feeding	91.35	201.06	FALSE	221.808	FALSE	248.747	FALSE	273.227	FALSE
75	L4.L2.Feeding-L2.L2.Starved	217.283	201.06	TRUE	221.808	FALSE	248.747	FALSE	273.227	FALSE
76	L4.L2.Feeding-L2.L4.Starved	72.7	201.06	FALSE	221.808	FALSE	248.747	FALSE	273.227	FALSE
77	L4.L2.Feeding-L2.L6.Starved	66.3333	201.06	FALSE	221.808	FALSE	248.747	FALSE	273.227	FALSE
78	L4.L2.Feeding-L4.L2.Starved	87.2667	201.06	FALSE	221.808	FALSE	248.747	FALSE	273.227	FALSE
79	L4.L2.Feeding-L4.L4.Starved	182.8	201.06	FALSE	221.808	FALSE	248.747	FALSE	273.227	FALSE
80	L4.L2.Feeding-L4.L6.Starved	6	201.06	FALSE	221.808	FALSE	248.747	FALSE	273.227	FALSE
81	L4.L2.Feeding-L6.L2.Starved	103.85	201.06	FALSE	221.808	FALSE	248.747	FALSE	273.227	FALSE
82	L4.L2.Feeding-L6.L4.Starved	123.617	201.06	FALSE	221.808	FALSE	248.747	FALSE	273.227	FALSE
83	L4.L2.Feeding-L6.L6.Starved	291.933	201.06	TRUE	221.808	TRUE	248.747	TRUE	273.227	TRUE
84	L4.L2.Feeding-L6.L5.Starved	64.6	201.06	FALSE	221.808	FALSE	248.747	FALSE	273.227	FALSE
85	L4.L2.Feeding-L5.L6.Starved	125.15	201.06	FALSE	221.808	FALSE	248.747	FALSE	273.227	FALSE
86	L4.L2.Feeding-L5.L5.Starved	260.8	201.06	TRUE	221.808	TRUE	248.747	TRUE	273.227	FALSE
87	L4.L4.Feeding-L4.L6.Feeding	210.683	201.06	TRUE	221.808	FALSE	248.747	FALSE	273.227	FALSE
88	L4.L4.Feeding-L6.L2.Feeding	89.4167	201.06	FALSE	221.808	FALSE	248.747	FALSE	273.227	FALSE
89	L4.L4.Feeding-L6.L4.Feeding	9.25	201.06	FALSE	221.808	FALSE	248.747	FALSE	273.227	FALSE
90	L4.L4.Feeding-L6.L6.Feeding	66.6833	201.06	FALSE	221.808	FALSE	248.747	FALSE	273.227	FALSE
91	L4.L4.Feeding-L6.L5.Feeding	125.483	201.06	FALSE	221.808	FALSE	248.747	FALSE	273.227	FALSE
92	L4.L4.Feeding-L5.L6.Feeding	146.317	201.06	FALSE	221.808	FALSE	248.747	FALSE	273.227	FALSE
93	L4.L4.Feeding-L5.L5.Feeding	101.917	201.06	FALSE	221.808	FALSE	248.747	FALSE	273.227	FALSE
94	L4.L4.Feeding-L2.L2.Starved	24.0167	201.06	FALSE	221.808	FALSE	248.747	FALSE	273.227	FALSE
95	L4.L4.Feeding-L2.L4.Starved	265.967	201.06	TRUE	221.808	TRUE	248.747	TRUE	273.227	FALSE
96	L4.L4.Feeding-L2.L6.Starved	259.6	201.06	TRUE	221.808	TRUE	248.747	TRUE	273.227	FALSE
97	L4.L4.Feeding-L4.L2.Starved	106	201.06	FALSE	221.808	FALSE	248.747	FALSE	273.227	FALSE
98	L4.L4.Feeding-L4.L4.Starved	10.4667	201.06	FALSE	221.808	FALSE	248.747	FALSE	273.227	FALSE
99	L4.L4.Feeding-L4.L6.Starved	199.267	201.06	FALSE	221.808	FALSE	248.747	FALSE	273.227	FALSE
100	L4.L4.Feeding-L6.L2.Starved	89.4167	201.06	FALSE	221.808	FALSE	248.747	FALSE	273.227	FALSE
101	L4.L4.Feeding-L6.L4.Starved	69.65	201.06	FALSE	221.808	FALSE	248.747	FALSE	273.227	FALSE
102	L4.L4.Feeding-L6.L6.Starved	98.6667	201.06	FALSE	221.808	FALSE	248.747	FALSE	273.227	FALSE
103	L4.L4.Feeding-L6.L5.Starved	128.667	201.06	FALSE	221.808	FALSE	248.747	FALSE	273.227	FALSE
104	L4.L4.Feeding-L5.L6.Starved	68.1167	201.06	FALSE	221.808	FALSE	248.747	FALSE	273.227	FALSE
105	L4.L4.Feeding-L5.L5.Starved	67.5333	201.06	FALSE	221.808	FALSE	248.747	FALSE	273.227	FALSE
106	L4.L6.Feeding-L6.L2.Feeding	121.267	201.06	FALSE	221.808	FALSE	248.747	FALSE	273.227	FALSE
107	L4.L6.Feeding-L6.L4.Feeding	201.433	201.06	TRUE	221.808	FALSE	248.747	FALSE	273.227	FALSE
108	L4.L6.Feeding-L6.L6.Feeding	277.367	201.06	TRUE	221.808	TRUE	248.747	TRUE	273.227	TRUE
109	L4.L6.Feeding-L6.L5.Feeding	85.2	201.06	FALSE	221.808	FALSE	248.747	FALSE	273.227	FALSE
110	L4.L6.Feeding-L5.L6.Feeding	64.3667	201.06	FALSE	221.808	FALSE	248.747	FALSE	273.227	FALSE
111	L4.L6.Feeding-L5.L5.Feeding	108.767	201.06	FALSE	221.808	FALSE	248.747	FALSE	273.227	FALSE
112	L4.L6.Feeding-L2.L2.Starved	234.7	201.06	TRUE	221.808	TRUE	248.747	FALSE	273.227	FALSE
113	L4.L6.Feeding-L2.L4.Starved	55.2833	201.06	FALSE	221.808	FALSE	248.747	FALSE	273.227	FALSE
114	L4.L6.Feeding-L2.L6.Starved	48.9167	201.06	FALSE	221.808	FALSE	248.747	FALSE	273.227	FALSE
115	L4.L6.Feeding-L4.L2.Starved	104.683	201.06	FALSE	221.808	FALSE	248.747	FALSE	273.227	FALSE
116	L4.L6.Feeding-L4.L4.Starved	200.217	201.06	FALSE	221.808	FALSE	248.747	FALSE	273.227	FALSE
117	L4.L6.Feeding-L4.L6.Starved	11.4167	201.06	FALSE	221.808	FALSE	248.747	FALSE	273.227	FALSE
118	L4.L6.Feeding-L6.L2.Starved	121.267	201.06	FALSE	221.808	FALSE	248.747	FALSE	273.227	FALSE
119	L4.L6.Feeding-L6.L4.Starved	141.033	201.06	FALSE	221.808	FALSE	248.747	FALSE	273.227	FALSE
120	L4.L6.Feeding-L6.L6.Starved	309.35	201.06	TRUE	221.808	TRUE	248.747	TRUE	273.227	TRUE
121	L4.L6.Feeding-L6.L5.Starved	82.0167	201.06	FALSE	221.808	FALSE	248.747	FALSE	273.227	FALSE
122	L4.L6.Feeding-L5.L6.Starved	142.567	201.06	FALSE	221.808	FALSE	248.747	FALSE	273.227	FALSE
123	L4.L6.Feeding-L5.L5.Starved	278.217	201.06	TRUE	221.808	TRUE	248.747	TRUE	273.227	TRUE
124	L6.L2.Feeding-L6.L4.Feeding	80.1667	201.06	FALSE	221.808	FALSE	248.747	FALSE	273.227	FALSE
125	L6.L2.Feeding-L6.L6.Feeding	156.1	201.06	FALSE	221.808	FALSE	248.747	FALSE	273.227	FALSE
126	L6.L2.Feeding-L6.L5.Feeding	36.0667	201.06	FALSE	221.808	FALSE	248.747	FALSE	273.227	FALSE
127	L6.L2.Feeding-L5.L6.Feeding	56.9	201.06	FALSE	221.808	FALSE	248.747	FALSE	273.227	FALSE
128	L6.L2.Feeding-L5.L5.Feeding	12.5	201.06	FALSE	221.808	FALSE	248.747	FALSE	273.227	FALSE
129	L6.L2.Feeding-L2.L2.Starved	113.433	201.06	FALSE	221.808	FALSE	248.747	FALSE	273.227	FALSE
130	L6.L2.Feeding-L2.L4.Starved	176.55	201.06	FALSE	221.808	FALSE	248.747	FALSE	273.227	FALSE
131	L6.L2.Feeding-L2.L6.Starved	170.183	201.06	FALSE	221.808	FALSE	248.747	FALSE	273.227	FALSE
132	L6.L2.Feeding-L4.L2.Starved	16.5833	201.06	FALSE	221.808	FALSE	248.747	FALSE	273.227	FALSE
133	L6.L2.Feeding-L4.L4.Starved	78.95	201.06	FALSE	221.808	FALSE	248.747	FALSE	273.227	FALSE
134	L6.L2.Feeding-L4.L6.Starved	109.85	201.06	FALSE	221.808	FALSE	248.747	FALSE	273.227	FALSE
135	L6.L2.Feeding-L6.L2.Starved	0	201.06	FALSE	221.808	FALSE	248.747	FALSE	273.227	FALSE
136	L6.L2.Feeding-L6.L4.Starved	19.7667	201.06	FALSE	221.808	FALSE	248.747	FALSE	273.227	FALSE
137	L6.L2.Feeding-L6.L6.Starved	188.083	201.06	FALSE	221.808	FALSE	248.747	FALSE	273.227	FALSE
138	L6.L2.Feeding-L6.L5.Starved	39.25	201.06	FALSE	221.808	FALSE	248.747	FALSE	273.227	FALSE
139	L6.L2.Feeding-L5.L6.Starved	21.3	201.06	FALSE	221.808	FALSE	248.747	FALSE	273.227	FALSE
140	L6.L2.Feeding-L5.L5.Starved	156.95	201.06	FALSE	221.808	FALSE	248.747	FALSE	273.227	FALSE
141	L6.L4.Feeding-L6.L6.Feeding	75.9333	201.06	FALSE	221.808	FALSE	248.747	FALSE	273.227	FALSE
142	L6.L4.Feeding-L6.L5.Feeding	116.233	201.06	FALSE	221.808	FALSE	248.747	FALSE	273.227	FALSE
143	L6.L4.Feeding-L5.L6.Feeding	137.067	201.06	FALSE	221.808	FALSE	248.747	FALSE	273.227	FALSE
144	L6.L4.Feeding-L5.L5.Feeding	92.6667	201.06	FALSE	221.808	FALSE	248.747	FALSE	273.227	FALSE
145	L6.L4.Feeding-L2.L2.Starved	33.2667	201.06	FALSE	221.808	FALSE	248.747	FALSE	273.227	FALSE
146	L6.L4.Feeding-L2.L4.Starved	256.717	201.06	TRUE	221.808	TRUE	248.747	TRUE	273.227	FALSE
147	L6.L4.Feeding-L2.L6.Starved	250.35	201.06	TRUE	221.808	TRUE	248.747	TRUE	273.227	FALSE
148	L6.L4.Feeding-L4.L2.Starved	96.75	201.06	FALSE	221.808	FALSE	248.747	FALSE	273.227	FALSE
149	L6.L4.Feeding-L4.L4.Starved	1.21667	201.06	FALSE	221.808	FALSE	248.747	FALSE	273.227	FALSE
150	L6.L4.Feeding-L4.L6.Starved	190.017	201.06	FALSE	221.808	FALSE	248.747	FALSE	273.227	FALSE
151	L6.L4.Feeding-L6.L2.Starved	80.1667	201.06	FALSE	221.808	FALSE	248.747	FALSE	273.227	FALSE
152	L6.L4.Feeding-L6.L4.Starved	60.4	201.06	FALSE	221.808	FALSE	248.747	FALSE	273.227	FALSE
153	L6.L4.Feeding-L6.L6.Starved	107.917	201.06	FALSE	221.808	FALSE	248.747	FALSE	273.227	FALSE
154	L6.L4.Feeding-L6.L5.Starved	119.417	201.06	FALSE	221.808	FALSE	248.747	FALSE	273.227	FALSE
155	L6.L4.Feeding-L5.L6.Starved	58.8667	201.06	FALSE	221.808	FALSE	248.747	FALSE	273.227	FALSE
156	L6.L4.Feeding-L5.L5.Starved	76.7833	201.06	FALSE	221.808	FALSE	248.747	FALSE	273.227	FALSE
157	L6.L6.Feeding-L6.L5.Feeding	192.167	201.06	FALSE	221.808	FALSE	248.747	FALSE	273.227	FALSE
158	L6.L6.Feeding-L5.L6.Feeding	213	201.06	TRUE	221.808	FALSE	248.747	FALSE	273.227	FALSE
159	L6.L6.Feeding-L5.L5.Feeding	168.6	201.06	FALSE	221.808	FALSE	248.747	FALSE	273.227	FALSE
160	L6.L6.Feeding-L2.L2.Starved	42.6667	201.06	FALSE	221.808	FALSE	248.747	FALSE	273.227	FALSE
161	L6.L6.Feeding-L2.L4.Starved	332.65	201.06	TRUE	221.808	TRUE	248.747	TRUE	273.227	TRUE
162	L6.L6.Feeding-L2.L6.Starved	326.283	201.06	TRUE	221.808	TRUE	248.747	TRUE	273.227	TRUE
163	L6.L6.Feeding-L4.L2.Starved	172.683	201.06	FALSE	221.808	FALSE	248.747	FALSE	273.227	FALSE
164	L6.L6.Feeding-L4.L4.Starved	77.15	201.06	FALSE	221.808	FALSE	248.747	FALSE	273.227	FALSE
165	L6.L6.Feeding-L4.L6.Starved	265.95	201.06	TRUE	221.808	TRUE	248.747	TRUE	273.227	FALSE
166	L6.L6.Feeding-L6.L2.Starved	156.1	201.06	FALSE	221.808	FALSE	248.747	FALSE	273.227	FALSE
167	L6.L6.Feeding-L6.L4.Starved	136.333	201.06	FALSE	221.808	FALSE	248.747	FALSE	273.227	FALSE
168	L6.L6.Feeding-L6.L6.Starved	31.9833	201.06	FALSE	221.808	FALSE	248.747	FALSE	273.227	FALSE
169	L6.L6.Feeding-L6.L5.Starved	195.35	201.06	FALSE	221.808	FALSE	248.747	FALSE	273.227	FALSE
170	L6.L6.Feeding-L5.L6.Starved	134.8	201.06	FALSE	221.808	FALSE	248.747	FALSE	273.227	FALSE
171	L6.L6.Feeding-L5.L5.Starved	0.85	201.06	FALSE	221.808	FALSE	248.747	FALSE	273.227	FALSE
172	L6.L5.Feeding-L5.L6.Feeding	20.8333	201.06	FALSE	221.808	FALSE	248.747	FALSE	273.227	FALSE
173	L6.L5.Feeding-L5.L5.Feeding	23.5667	201.06	FALSE	221.808	FALSE	248.747	FALSE	273.227	FALSE
174	L6.L5.Feeding-L2.L2.Starved	149.5	201.06	FALSE	221.808	FALSE	248.747	FALSE	273.227	FALSE
175	L6.L5.Feeding-L2.L4.Starved	140.483	201.06	FALSE	221.808	FALSE	248.747	FALSE	273.227	FALSE
176	L6.L5.Feeding-L2.L6.Starved	134.117	201.06	FALSE	221.808	FALSE	248.747	FALSE	273.227	FALSE
177	L6.L5.Feeding-L4.L2.Starved	19.4833	201.06	FALSE	221.808	FALSE	248.747	FALSE	273.227	FALSE
178	L6.L5.Feeding-L4.L4.Starved	115.017	201.06	FALSE	221.808	FALSE	248.747	FALSE	273.227	FALSE
179	L6.L5.Feeding-L4.L6.Starved	73.7833	201.06	FALSE	221.808	FALSE	248.747	FALSE	273.227	FALSE
180	L6.L5.Feeding-L6.L2.Starved	36.0667	201.06	FALSE	221.808	FALSE	248.747	FALSE	273.227	FALSE
181	L6.L5.Feeding-L6.L4.Starved	55.8333	201.06	FALSE	221.808	FALSE	248.747	FALSE	273.227	FALSE
182	L6.L5.Feeding-L6.L6.Starved	224.15	201.06	TRUE	221.808	TRUE	248.747	FALSE	273.227	FALSE
183	L6.L5.Feeding-L6.L5.Starved	3.18333	201.06	FALSE	221.808	FALSE	248.747	FALSE	273.227	FALSE
184	L6.L5.Feeding-L5.L6.Starved	57.3667	201.06	FALSE	221.808	FALSE	248.747	FALSE	273.227	FALSE
185	L6.L5.Feeding-L5.L5.Starved	193.017	201.06	FALSE	221.808	FALSE	248.747	FALSE	273.227	FALSE
186	L5.L6.Feeding-L5.L5.Feeding	44.4	201.06	FALSE	221.808	FALSE	248.747	FALSE	273.227	FALSE
187	L5.L6.Feeding-L2.L2.Starved	170.333	201.06	FALSE	221.808	FALSE	248.747	FALSE	273.227	FALSE
188	L5.L6.Feeding-L2.L4.Starved	119.65	201.06	FALSE	221.808	FALSE	248.747	FALSE	273.227	FALSE
189	L5.L6.Feeding-L2.L6.Starved	113.283	201.06	FALSE	221.808	FALSE	248.747	FALSE	273.227	FALSE
190	L5.L6.Feeding-L4.L2.Starved	40.3167	201.06	FALSE	221.808	FALSE	248.747	FALSE	273.227	FALSE
191	L5.L6.Feeding-L4.L4.Starved	135.85	201.06	FALSE	221.808	FALSE	248.747	FALSE	273.227	FALSE
192	L5.L6.Feeding-L4.L6.Starved	52.95	201.06	FALSE	221.808	FALSE	248.747	FALSE	273.227	FALSE
193	L5.L6.Feeding-L6.L2.Starved	56.9	201.06	FALSE	221.808	FALSE	248.747	FALSE	273.227	FALSE
194	L5.L6.Feeding-L6.L4.Starved	76.6667	201.06	FALSE	221.808	FALSE	248.747	FALSE	273.227	FALSE
195	L5.L6.Feeding-L6.L6.Starved	244.983	201.06	TRUE	221.808	TRUE	248.747	FALSE	273.227	FALSE
196	L5.L6.Feeding-L6.L5.Starved	17.65	201.06	FALSE	221.808	FALSE	248.747	FALSE	273.227	FALSE
197	L5.L6.Feeding-L5.L6.Starved	78.2	201.06	FALSE	221.808	FALSE	248.747	FALSE	273.227	FALSE
198	L5.L6.Feeding-L5.L5.Starved	213.85	201.06	TRUE	221.808	FALSE	248.747	FALSE	273.227	FALSE
199	L5.L5.Feeding-L2.L2.Starved	125.933	201.06	FALSE	221.808	FALSE	248.747	FALSE	273.227	FALSE
200	L5.L5.Feeding-L2.L4.Starved	164.05	201.06	FALSE	221.808	FALSE	248.747	FALSE	273.227	FALSE
201	L5.L5.Feeding-L2.L6.Starved	157.683	201.06	FALSE	221.808	FALSE	248.747	FALSE	273.227	FALSE
202	L5.L5.Feeding-L4.L2.Starved	4.08333	201.06	FALSE	221.808	FALSE	248.747	FALSE	273.227	FALSE
203	L5.L5.Feeding-L4.L4.Starved	91.45	201.06	FALSE	221.808	FALSE	248.747	FALSE	273.227	FALSE
204	L5.L5.Feeding-L4.L6.Starved	97.35	201.06	FALSE	221.808	FALSE	248.747	FALSE	273.227	FALSE
205	L5.L5.Feeding-L6.L2.Starved	12.5	201.06	FALSE	221.808	FALSE	248.747	FALSE	273.227	FALSE
206	L5.L5.Feeding-L6.L4.Starved	32.2667	201.06	FALSE	221.808	FALSE	248.747	FALSE	273.227	FALSE
207	L5.L5.Feeding-L6.L6.Starved	200.583	201.06	FALSE	221.808	FALSE	248.747	FALSE	273.227	FALSE
208	L5.L5.Feeding-L6.L5.Starved	26.75	201.06	FALSE	221.808	FALSE	248.747	FALSE	273.227	FALSE
209	L5.L5.Feeding-L5.L6.Starved	33.8	201.06	FALSE	221.808	FALSE	248.747	FALSE	273.227	FALSE
210	L5.L5.Feeding-L5.L5.Starved	169.45	201.06	FALSE	221.808	FALSE	248.747	FALSE	273.227	FALSE
211	L2.L2.Starved-L2.L4.Starved	289.983	201.06	TRUE	221.808	TRUE	248.747	TRUE	273.227	TRUE
212	L2.L2.Starved-L2.L6.Starved	283.617	201.06	TRUE	221.808	TRUE	248.747	TRUE	273.227	TRUE
213	L2.L2.Starved-L4.L2.Starved	130.017	201.06	FALSE	221.808	FALSE	248.747	FALSE	273.227	FALSE
214	L2.L2.Starved-L4.L4.Starved	34.4833	201.06	FALSE	221.808	FALSE	248.747	FALSE	273.227	FALSE
215	L2.L2.Starved-L4.L6.Starved	223.283	201.06	TRUE	221.808	TRUE	248.747	FALSE	273.227	FALSE
216	L2.L2.Starved-L6.L2.Starved	113.433	201.06	FALSE	221.808	FALSE	248.747	FALSE	273.227	FALSE
217	L2.L2.Starved-L6.L4.Starved	93.6667	201.06	FALSE	221.808	FALSE	248.747	FALSE	273.227	FALSE
218	L2.L2.Starved-L6.L6.Starved	74.65	201.06	FALSE	221.808	FALSE	248.747	FALSE	273.227	FALSE
219	L2.L2.Starved-L6.L5.Starved	152.683	201.06	FALSE	221.808	FALSE	248.747	FALSE	273.227	FALSE
220	L2.L2.Starved-L5.L6.Starved	92.1333	201.06	FALSE	221.808	FALSE	248.747	FALSE	273.227	FALSE
221	L2.L2.Starved-L5.L5.Starved	43.5167	201.06	FALSE	221.808	FALSE	248.747	FALSE	273.227	FALSE
222	L2.L4.Starved-L2.L6.Starved	6.36667	201.06	FALSE	221.808	FALSE	248.747	FALSE	273.227	FALSE
223	L2.L4.Starved-L4.L2.Starved	159.967	201.06	FALSE	221.808	FALSE	248.747	FALSE	273.227	FALSE
224	L2.L4.Starved-L4.L4.Starved	255.5	201.06	TRUE	221.808	TRUE	248.747	TRUE	273.227	FALSE
225	L2.L4.Starved-L4.L6.Starved	66.7	201.06	FALSE	221.808	FALSE	248.747	FALSE	273.227	FALSE
226	L2.L4.Starved-L6.L2.Starved	176.55	201.06	FALSE	221.808	FALSE	248.747	FALSE	273.227	FALSE
227	L2.L4.Starved-L6.L4.Starved	196.317	201.06	FALSE	221.808	FALSE	248.747	FALSE	273.227	FALSE
228	L2.L4.Starved-L6.L6.Starved	364.633	201.06	TRUE	221.808	TRUE	248.747	TRUE	273.227	TRUE
229	L2.L4.Starved-L6.L5.Starved	137.3	201.06	FALSE	221.808	FALSE	248.747	FALSE	273.227	FALSE
230	L2.L4.Starved-L5.L6.Starved	197.85	201.06	FALSE	221.808	FALSE	248.747	FALSE	273.227	FALSE
231	L2.L4.Starved-L5.L5.Starved	333.5	201.06	TRUE	221.808	TRUE	248.747	TRUE	273.227	TRUE
232	L2.L6.Starved-L4.L2.Starved	153.6	201.06	FALSE	221.808	FALSE	248.747	FALSE	273.227	FALSE
233	L2.L6.Starved-L4.L4.Starved	249.133	201.06	TRUE	221.808	TRUE	248.747	TRUE	273.227	FALSE
234	L2.L6.Starved-L4.L6.Starved	60.3333	201.06	FALSE	221.808	FALSE	248.747	FALSE	273.227	FALSE
235	L2.L6.Starved-L6.L2.Starved	170.183	201.06	FALSE	221.808	FALSE	248.747	FALSE	273.227	FALSE
236	L2.L6.Starved-L6.L4.Starved	189.95	201.06	FALSE	221.808	FALSE	248.747	FALSE	273.227	FALSE
237	L2.L6.Starved-L6.L6.Starved	358.267	201.06	TRUE	221.808	TRUE	248.747	TRUE	273.227	TRUE
238	L2.L6.Starved-L6.L5.Starved	130.933	201.06	FALSE	221.808	FALSE	248.747	FALSE	273.227	FALSE
239	L2.L6.Starved-L5.L6.Starved	191.483	201.06	FALSE	221.808	FALSE	248.747	FALSE	273.227	FALSE
240	L2.L6.Starved-L5.L5.Starved	327.133	201.06	TRUE	221.808	TRUE	248.747	TRUE	273.227	TRUE
241	L4.L2.Starved-L4.L4.Starved	95.5333	201.06	FALSE	221.808	FALSE	248.747	FALSE	273.227	FALSE
242	L4.L2.Starved-L4.L6.Starved	93.2667	201.06	FALSE	221.808	FALSE	248.747	FALSE	273.227	FALSE
243	L4.L2.Starved-L6.L2.Starved	16.5833	201.06	FALSE	221.808	FALSE	248.747	FALSE	273.227	FALSE
244	L4.L2.Starved-L6.L4.Starved	36.35	201.06	FALSE	221.808	FALSE	248.747	FALSE	273.227	FALSE
245	L4.L2.Starved-L6.L6.Starved	204.667	201.06	TRUE	221.808	FALSE	248.747	FALSE	273.227	FALSE
246	L4.L2.Starved-L6.L5.Starved	22.6667	201.06	FALSE	221.808	FALSE	248.747	FALSE	273.227	FALSE
247	L4.L2.Starved-L5.L6.Starved	37.8833	201.06	FALSE	221.808	FALSE	248.747	FALSE	273.227	FALSE
248	L4.L2.Starved-L5.L5.Starved	173.533	201.06	FALSE	221.808	FALSE	248.747	FALSE	273.227	FALSE
249	L4.L4.Starved-L4.L6.Starved	188.8	201.06	FALSE	221.808	FALSE	248.747	FALSE	273.227	FALSE
250	L4.L4.Starved-L6.L2.Starved	78.95	201.06	FALSE	221.808	FALSE	248.747	FALSE	273.227	FALSE
251	L4.L4.Starved-L6.L4.Starved	59.1833	201.06	FALSE	221.808	FALSE	248.747	FALSE	273.227	FALSE
252	L4.L4.Starved-L6.L6.Starved	109.133	201.06	FALSE	221.808	FALSE	248.747	FALSE	273.227	FALSE
253	L4.L4.Starved-L6.L5.Starved	118.2	201.06	FALSE	221.808	FALSE	248.747	FALSE	273.227	FALSE
254	L4.L4.Starved-L5.L6.Starved	57.65	201.06	FALSE	221.808	FALSE	248.747	FALSE	273.227	FALSE
255	L4.L4.Starved-L5.L5.Starved	78	201.06	FALSE	221.808	FALSE	248.747	FALSE	273.227	FALSE
256	L4.L6.Starved-L6.L2.Starved	109.85	201.06	FALSE	221.808	FALSE	248.747	FALSE	273.227	FALSE
257	L4.L6.Starved-L6.L4.Starved	129.617	201.06	FALSE	221.808	FALSE	248.747	FALSE	273.227	FALSE
258	L4.L6.Starved-L6.L6.Starved	297.933	201.06	TRUE	221.808	TRUE	248.747	TRUE	273.227	TRUE
259	L4.L6.Starved-L6.L5.Starved	70.6	201.06	FALSE	221.808	FALSE	248.747	FALSE	273.227	FALSE
260	L4.L6.Starved-L5.L6.Starved	131.15	201.06	FALSE	221.808	FALSE	248.747	FALSE	273.227	FALSE
261	L4.L6.Starved-L5.L5.Starved	266.8	201.06	TRUE	221.808	TRUE	248.747	TRUE	273.227	FALSE
262	L6.L2.Starved-L6.L4.Starved	19.7667	201.06	FALSE	221.808	FALSE	248.747	FALSE	273.227	FALSE
263	L6.L2.Starved-L6.L6.Starved	188.083	201.06	FALSE	221.808	FALSE	248.747	FALSE	273.227	FALSE
264	L6.L2.Starved-L6.L5.Starved	39.25	201.06	FALSE	221.808	FALSE	248.747	FALSE	273.227	FALSE
265	L6.L2.Starved-L5.L6.Starved	21.3	201.06	FALSE	221.808	FALSE	248.747	FALSE	273.227	FALSE
266	L6.L2.Starved-L5.L5.Starved	156.95	201.06	FALSE	221.808	FALSE	248.747	FALSE	273.227	FALSE
267	L6.L4.Starved-L6.L6.Starved	168.317	201.06	FALSE	221.808	FALSE	248.747	FALSE	273.227	FALSE
268	L6.L4.Starved-L6.L5.Starved	59.0167	201.06	FALSE	221.808	FALSE	248.747	FALSE	273.227	FALSE
269	L6.L4.Starved-L5.L6.Starved	1.53333	201.06	FALSE	221.808	FALSE	248.747	FALSE	273.227	FALSE
270	L6.L4.Starved-L5.L5.Starved	137.183	201.06	FALSE	221.808	FALSE	248.747	FALSE	273.227	FALSE
271	L6.L6.Starved-L6.L5.Starved	227.333	201.06	TRUE	221.808	TRUE	248.747	FALSE	273.227	FALSE
272	L6.L6.Starved-L5.L6.Starved	166.783	201.06	FALSE	221.808	FALSE	248.747	FALSE	273.227	FALSE
273	L6.L6.Starved-L5.L5.Starved	31.1333	201.06	FALSE	221.808	FALSE	248.747	FALSE	273.227	FALSE
274	L6.L5.Starved-L5.L6.Starved	60.55	201.06	FALSE	221.808	FALSE	248.747	FALSE	273.227	FALSE
275	L6.L5.Starved-L5.L5.Starved	196.2	201.06	FALSE	221.808	FALSE	248.747	FALSE	273.227	FALSE
276	L5.L6.Starved-L5.L5.Starved	135.65	201.06	TRUE	221.808	FALSE	248.747	FALSE	273.227	FALSE

## Sheet: KW test
Table S2. Statistical analysis of aggressive behavior in T. xiaojinensis
Condition	Groups	χ2	df	p-value
Feeding	Conspecific	85.49	8	3.808e-15
	Heterospecific	19.04	3	0.0002684
	Conspecific+Heterospecific	85.66	11	1.18e-13
Starved	Conspecific	90.81	8	3.18e-16
	Heterospecific	28.3	3	3.136e-06
	Conspecific+Heterospecific	111.71	11	< 2.2E-16
Feeding+Starved	Conspecific	176.5	17	< 2.2e-16
	Heterospecific	50.07	7	5.652e-09
	Conspecific+Heterospecific	198.25	23	< 2.2E-16

## Sheet: Nemenyi test(Feed vs Starved)
Table S2. Statistical analysis of aggressive behavior in T. xiaojinensis
#	Comparing groups	obs.dif	p < 0.05		p < 0.01		p < 0.001		p < 0.0001
			critical.dif	difference	critical.dif	difference	critical.dif	difference	critical.dif	difference
1	L2.L2.Feeding-L2.L2.Starved	2.96667	201.06	FALSE	221.808	FALSE	248.747	FALSE	273.227	FALSE
2	L2.L4.Feeding-L2.L4.Starved	18.4333	201.06	FALSE	221.808	FALSE	248.747	FALSE	273.227	FALSE
3	L2.L6.Feeding-L2.L6.Starved	29.5333	201.06	FALSE	221.808	FALSE	248.747	FALSE	273.227	FALSE
4	L4.L2.Feeding-L4.L2.Starved	87.2667	201.06	FALSE	221.808	FALSE	248.747	FALSE	273.227	FALSE
5	L4.L4.Feeding-L4.L4.Starved	10.4667	201.06	FALSE	221.808	FALSE	248.747	FALSE	273.227	FALSE
6	L4.L6.Feeding-L4.L6.Starved	11.4167	201.06	FALSE	221.808	FALSE	248.747	FALSE	273.227	FALSE
7	L6.L2.Feeding-L6.L2.Starved	0	201.06	FALSE	221.808	FALSE	248.747	FALSE	273.227	FALSE
8	L6.L4.Feeding-L6.L4.Starved	60.4	201.06	FALSE	221.808	FALSE	248.747	FALSE	273.227	FALSE
9	L6.L6.Feeding-L6.L6.Starved	31.9833	201.06	FALSE	221.808	FALSE	248.747	FALSE	273.227	FALSE
10	L6.L5.Feeding-L6.L5.Starved	3.18333	201.06	FALSE	221.808	FALSE	248.747	FALSE	273.227	FALSE
11	L5.L6.Feeding-L5.L6.Starved	78.2	201.06	FALSE	221.808	FALSE	248.747	FALSE	273.227	FALSE
12	L5.L5.Feeding-L5.L5.Starved	169.45	201.06	FALSE	221.808	FALSE	248.747	FALSE	273.227	FALSE
