# Supplementary material for: Transcriptome Analyses Provide Insights into the Aggressive Behavior toward Conspecific and Heterospecific in Thitarodes xiaojinensis (Lepidoptera: Hepialidae)
Source: Insects. 2021 Jun 25;12(7):577. doi: 10.3390/insects12070577 (PMC8306418; doi:10.3390/insects12070577)
Supplement: Supplementary file 1 [file insects-12-00577-s001.zip › Table S3.xlsx]

## Sheet: Feeding
Table S3: Scores for three aggressive behaviors and statistical analysis
Replicates	L2-L2*			L2-L4			L2-L6			L4-L2			L4-L4*			L4-L6			L6-L2			L6-L4			L6-L6*			L6-L5			L5-L6			L5-L5
	Hit	Bite	Chase	Hit	Bite	Chase	Hit	Bite	Chase	Hit	Bite	Chase	Hit	Bite	Chase	Hit	Bite	Chase	Hit	Bite	Chase	Hit	Bite	Chase	Hit	Bite	Chase	Hit	Bite	Chase	Hit	Bite	Chase	Hit	Bite	Chase
rep 1	10	0	0	5	0	0	5	1	0	5	1	0	8	2	0	4	2	0	10	0	0	6	0	0	10	1	0	8	1	0	5	0	0	8	3	0
rep 2	7	1	0	5	1	0	5	0	0	6	1	0	9	2	0	4	1	0	7	2	0	7	2	0	12	0	0	8	0	0	8	1	0	7	6	0
rep 3	8	2	0	7	0	0	10	1	0	7	1	0	8	0	0	6	2	0	10	1	0	8	1	0	7	0	1	8	2	0	5	0	0	6	0	0
rep 4	6	3	0	5	1	0	7	2	0	7	0	0	7	1	0	8	1	0	5	1	0	7	2	0	9	4	0	9	1	0	6	3	0	11	2	0
rep 5	12	0	0	7	2	0	6	1	0	8	1	0	9	1	0	6	2	0	11	1	0	9	2	0	10	1	0	8	3	0	8	1	0	3	1	0
rep 6	7	3	0	6	2	0	8	0	0	6	0	0	10	0	0	9	2	0	8	1	0	11	0	0	10	2	0	7	2	0	7	0	0	14	0	0
rep 7	8	2	0	5	1	0	5	1	0	7	1	0	10	2	0	2	0	0	10	1	0	8	3	0	8	2	1	5	1	0	6	0	0	9	3	0
rep 8	10	0	1	6	1	0	6	1	0	4	0	0	8	0	0	7	2	0	5	1	0	11	1	0	12	1	0	5	1	0	7	2	0	9	2	0
rep 9	17	1	0	9	0	0	5	2	0	7	0	0	16	2	1	8	0	0	6	2	0	8	1	0	6	0	0	8	0	0	7	2	0	7	2	0
rep 10	8	1	0	5	1	0	6	0	0	10	2	0	8	1	0	7	0	0	5	0	0	9	1	0	8	3	0	4	1	0	8	2	0	9	2	0
rep 11	7	2	0	4	1	0	6	0	0	5	1	0	8	1	0	6	2	0	10	0	0	8	1	0	11	0	0	6	1	0	4	2	0	9	2	0
rep 12	8	0	0	5	1	0	5	0	0	7	0	0	11	0	0	4	1	0	8	1	0	7	2	0	7	2	0	6	3	0	8	1	0	8	1	0
rep 13	8	3	0	5	2	0	10	1	0	6	2	0	8	0	0	8	0	0	11	0	0	10	1	0	7	1	0	2	4	0	4	0	0	7	1	0
rep 14	9	0	0	6	0	0	8	1	0	4	0	0	8	0	0	8	1	0	6	0	0	9	0	0	9	4	0	4	2	0	7	2	0	3	1	0
rep 15	9	3	0	8	1	0	7	0	0	9	2	0	8	0	0	4	0	0	12	0	0	7	2	0	10	1	0	9	3	0	4	0	0	8	3	0
rep 16	5	2	0	8	0	0	6	2	0	7	2	0	8	2	0	9	2	0	5	0	0	6	1	0	11	1	0	4	6	0	4	3	0	7	0	0
rep 17	7	3	0	9	2	0	6	0	0	6	2	0	12	0	0	2	0	0	9	2	0	11	0	0	8	3	0	11	0	0	10	1	0	5	2	0
rep 18	10	1	0	6	1	0	5	0	0	4	0	0	8	0	0	3	1	0	9	0	0	11	1	0	11	2	0	6	3	0	12	0	0	4	2	0
rep 19	16	2	0	7	2	0	6	1	0	4	0	0	17	2	0	8	0	0	7	1	0	7	2	0	7	0	0	6	2	0	9	0	0	3	0	0
rep 20	6	1	0	6	0	0	6	0	0	11	1	0	8	1	0	4	3	0	5	0	0	9	1	0	9	2	0	2	3	0	6	0	0	3	0	0
rep 21	8	0	0	5	0	0	5	1	0	5	1	0	8	1	0	6	2	0	9	1	0	7	2	0	10	0	1	5	5	0	7	2	0	4	0	0
rep 22	11	0	0	4	2	0	5	0	0	6	1	0	11	0	0	2	1	0	7	2	0	8	1	0	9	0	0	2	7	0	7	2	0	7	2	0
rep 23	10	1	0	4	3	0	6	1	0	8	0	0	8	0	0	6	2	0	6	2	0	5	0	0	6	2	0	7	1	0	5	0	0	8	0	0
rep 24	8	1	0	6	0	0	8	1	0	4	0	0	8	0	0	8	1	0	7	0	0	8	1	0	6	0	0	2	0	0	7	2	0	9	0	0
rep 25	11	1	0	8	1	0	7	0	0	7	2	0	8	0	0	4	0	0	11	1	0	8	1	0	10	1	0	11	1	0	4	0	0	10	1	0
rep 26	5	0	0	6	2	0	8	0	0	6	0	0	9	1	0	11	0	0	8	1	0	7	0	0	12	0	0	6	3	0	7	0	0	9	3	0
rep 27	10	0	0	6	0	0	6	0	0	8	0	0	10	2	0	2	0	0	8	3	0	10	1	0	13	4	0	6	5	0	9	0	0	6	2	0
rep 28	9	2	0	4	3	0	11	0	0	4	0	0	8	0	0	9	0	0	5	1	0	11	1	0	12	1	0	2	0	0	9	0	0	4	0	0
rep 29	14	4	0	4	0	0	7	0	0	11	0	0	17	2	0	7	1	0	7	1	0	9	0	0	8	0	0	7	1	0	9	0	0	7	1	0
rep 30	6	3	0	5	1	0	6	0	0	12	0	0	9	0	0	7	0	0	5	0	0	10	0	0	11	0	0	5	0	0	10	0	0	6	0	0
* The marked larval in L2-L2, L4-L4 and L6-L6 (Figure S1) were used to calculate the ABS

## Sheet: Starved
Table S3: Scores for three aggressive behaviors and statistical analysis
Replicates	L2-L2*			L2-L4			L2-L6			L4-L2			L4-L4*			L4-L6			L6-L2			L6-L4			L6-L6*			L6-L5			L5-L6			L5-L5
	Hit	Bite	Chase	Hit	Bite	Chase	Hit	Bite	Chase	Hit	Bite	Chase	Hit	Bite	Chase	Hit	Bite	Chase	Hit	Bite	Chase	Hit	Bite	Chase	Hit	Bite	Chase	Hit	Bite	Chase	Hit	Bite	Chase	Hit	Bite	Chase
rep 1	10	1	0	5	0	0	7	0	0	5	1	0	8	1	0	7	1	0	10	0	0	6	0	0	10	1	0	8	1	0	8	3	0	8	1	0
rep 2	7	1	0	5	1	0	7	0	0	6	1	0	9	2	0	4	1	0	7	2	0	7	2	0	7	2	0	8	0	0	8	1	0	7	0	1
rep 3	10	1	0	7	0	0	7	0	0	7	1	0	8	0	0	6	2	0	10	1	0	5	0	0	7	0	1	7	0	0	5	0	0	6	3	1
rep 4	9	0	0	6	0	0	7	2	0	9	2	0	7	1	0	8	1	0	5	1	0	7	2	0	9	4	0	5	1	0	6	3	0	9	4	0
rep 5	11	0	0	9	0	0	6	1	0	8	1	0	7	1	0	3	1	0	11	1	0	9	2	0	10	1	0	8	3	0	8	1	0	3	8	0
rep 6	7	0	0	8	0	0	8	0	0	6	0	0	10	0	0	9	2	0	8	1	0	5	2	0	10	2	0	7	2	0	7	0	0	8	4	0
rep 7	8	2	0	6	0	0	5	1	0	7	1	0	10	2	0	2	0	0	10	1	0	8	3	0	13	4	0	5	1	0	9	2	0	9	3	0
rep 8	10	1	0	6	1	0	6	1	0	4	2	0	8	0	0	7	2	0	5	1	0	11	1	0	12	1	0	5	1	0	6	2	1	9	3	1
rep 9	11	0	0	5	1	0	7	0	0	8	3	0	16	2	1	8	0	0	6	2	0	8	1	0	8	1	0	8	0	0	7	2	0	7	1	1
rep 10	8	1	0	5	1	0	6	0	0	10	2	0	8	1	0	7	0	0	5	0	0	9	1	0	8	3	0	4	1	0	8	2	0	9	1	1
rep 11	7	0	0	4	1	0	6	0	0	5	1	0	8	1	0	6	2	0	10	0	0	6	0	0	11	0	0	6	1	0	4	2	0	3	8	0
rep 12	8	0	0	5	1	0	7	1	0	7	0	0	11	0	0	4	1	0	8	1	0	7	2	0	7	2	0	6	3	0	8	1	0	6	2	1
rep 13	9	2	0	6	1	0	4	0	0	6	2	0	8	0	0	8	0	0	11	0	0	10	1	0	7	1	0	2	4	0	9	2	0	7	1	0
rep 14	9	0	0	6	0	0	8	1	0	9	3	0	8	0	0	8	1	0	6	0	0	9	0	0	11	2	0	4	2	0	7	2	0	3	9	1
rep 15	10	2	0	8	1	0	7	0	0	9	2	0	7	1	0	4	0	0	12	0	0	4	0	0	10	1	0	9	3	0	4	0	0	8	3	0
rep 16	9	0	0	8	0	0	7	1	0	7	2	0	8	2	0	9	2	0	5	0	0	6	1	0	11	1	0	4	6	0	4	3	0	7	4	1
rep 17	8	2	0	9	2	0	6	0	0	6	2	0	12	0	0	2	0	0	9	2	0	11	0	0	14	3	0	11	0	0	10	1	0	5	5	1
rep 18	11	0	0	6	1	0	5	0	0	4	0	0	8	0	0	8	1	0	9	0	0	11	1	0	11	2	0	6	3	0	12	0	0	4	4	0
rep 19	16	2	0	6	0	0	6	1	0	11	0	0	17	2	0	8	0	0	7	1	0	7	2	0	7	1	0	6	2	0	9	0	0	3	4	1
rep 20	9	0	0	6	0	0	6	0	0	11	1	0	8	1	0	5	2	0	5	0	0	9	1	0	9	2	0	2	3	0	9	1	0	4	6	1
rep 21	8	2	0	5	0	0	5	1	0	5	1	0	8	1	0	7	1	0	9	1	0	7	2	0	10	1	0	5	5	0	7	2	0	4	7	0
rep 22	7	1	0	4	2	0	5	0	0	6	1	0	10	1	0	5	0	0	7	2	0	8	1	0	9	0	0	2	7	0	7	2	0	4	5	0
rep 23	10	1	0	6	1	0	6	1	0	8	0	0	8	0	0	6	2	0	6	2	0	5	0	0	6	2	0	7	1	0	5	0	0	8	0	0
rep 24	8	1	0	6	0	0	8	1	0	11	0	0	8	0	0	8	1	0	7	0	0	8	1	0	6	7	0	2	5	0	7	2	0	5	4	0
rep 25	11	1	0	8	1	0	7	0	0	7	2	0	8	0	0	4	0	0	11	1	0	4	0	0	10	1	0	11	1	0	4	0	0	10	1	0
rep 26	6	1	0	6	2	0	8	0	0	6	0	0	9	1	0	11	0	0	8	1	0	7	0	0	12	0	0	6	3	0	7	0	0	9	3	0
rep 27	10	0	0	6	0	0	6	0	0	8	0	0	10	2	0	2	0	0	8	3	0	10	1	0	13	4	0	6	5	0	9	2	0	6	11	0
rep 28	10	1	0	6	1	0	6	1	0	4	0	0	7	1	0	9	0	0	5	1	0	11	1	0	12	1	0	2	7	0	9	3	0	6	7	0
rep 29	16	2	0	4	1	0	7	0	0	11	0	0	17	2	0	7	1	0	7	1	0	9	0	0	8	0	0	7	1	0	9	0	0	7	1	0
rep 30	8	1	0	5	1	0	6	0	0	12	0	0	9	0	0	7	0	0	5	0	0	10	0	0	11	0	0	5	0	0	10	0	0	6	5	0
* The marked larval in L2-L2, L4-L4 and L6-L6 (Figure S1) were used to calculate the ABS

## Sheet: Nemenyi test
Table S3: Scores for three aggressive behaviors and statistical analysis
#	Comparing groups	obs.dif	p < 0.05		p < 0.01		p < 0.001		p < 0.0001
			critical.dif	difference	critical.dif	difference	critical.dif	difference	critical.dif	difference
1	L2.L2.Hit.feeding-L2.L2.Bite.feeding	883.483	687.589	TRUE	743.331	TRUE	816.954	TRUE	884.844	FALSE
2	L2.L2.Hit.feeding-L2.L2.Chase.feeding	1404.02	687.589	TRUE	743.331	TRUE	816.954	TRUE	884.844	TRUE
3	L2.L2.Hit.feeding-L2.L4.Hit.feeding	269.167	687.589	FALSE	743.331	FALSE	816.954	FALSE	884.844	FALSE
4	L2.L2.Hit.feeding-L2.L4.Bite.feeding	951.3	687.589	TRUE	743.331	TRUE	816.954	TRUE	884.844	TRUE
5	L2.L2.Hit.feeding-L2.L4.Chase.feeding	1424.22	687.589	TRUE	743.331	TRUE	816.954	TRUE	884.844	TRUE
6	L2.L2.Hit.feeding-L2.L6.Hit.feeding	205.283	687.589	FALSE	743.331	FALSE	816.954	FALSE	884.844	FALSE
7	L2.L2.Hit.feeding-L2.L6.Bite.feeding	1120.87	687.589	TRUE	743.331	TRUE	816.954	TRUE	884.844	TRUE
8	L2.L2.Hit.feeding-L2.L6.Chase.feeding	1424.22	687.589	TRUE	743.331	TRUE	816.954	TRUE	884.844	TRUE
9	L2.L2.Hit.feeding-L4.L2.Hit.feeding	189.533	687.589	FALSE	743.331	FALSE	816.954	FALSE	884.844	FALSE
10	L2.L2.Hit.feeding-L4.L2.Bite.feeding	1080.12	687.589	TRUE	743.331	TRUE	816.954	TRUE	884.844	TRUE
11	L2.L2.Hit.feeding-L4.L2.Chase.feeding	1424.22	687.589	TRUE	743.331	TRUE	816.954	TRUE	884.844	TRUE
12	L2.L2.Hit.feeding-L4.L4.Hit.feeding	52.7167	687.589	FALSE	743.331	FALSE	816.954	FALSE	884.844	FALSE
13	L2.L2.Hit.feeding-L4.L4.Bite.feeding	1066.42	687.589	TRUE	743.331	TRUE	816.954	TRUE	884.844	TRUE
14	L2.L2.Hit.feeding-L4.L4.Chase.feeding	1404.02	687.589	TRUE	743.331	TRUE	816.954	TRUE	884.844	TRUE
15	L2.L2.Hit.feeding-L4.L6.Hit.feeding	243.117	687.589	FALSE	743.331	FALSE	816.954	FALSE	884.844	FALSE
16	L2.L2.Hit.feeding-L4.L6.Bite.feeding	988.483	687.589	TRUE	743.331	TRUE	816.954	TRUE	884.844	TRUE
17	L2.L2.Hit.feeding-L4.L6.Chase.feeding	1424.22	687.589	TRUE	743.331	TRUE	816.954	TRUE	884.844	TRUE
18	L2.L2.Hit.feeding-L6.L2.Hit.feeding	86.9667	687.589	FALSE	743.331	FALSE	816.954	FALSE	884.844	FALSE
19	L2.L2.Hit.feeding-L6.L2.Bite.feeding	995.683	687.589	TRUE	743.331	TRUE	816.954	TRUE	884.844	TRUE
20	L2.L2.Hit.feeding-L6.L2.Chase.feeding	1424.22	687.589	TRUE	743.331	TRUE	816.954	TRUE	884.844	TRUE
21	L2.L2.Hit.feeding-L6.L4.Hit.feeding	11.0333	687.589	FALSE	743.331	FALSE	816.954	FALSE	884.844	FALSE
22	L2.L2.Hit.feeding-L6.L4.Bite.feeding	921.383	687.589	TRUE	743.331	TRUE	816.954	TRUE	884.844	TRUE
23	L2.L2.Hit.feeding-L6.L4.Chase.feeding	1424.22	687.589	TRUE	743.331	TRUE	816.954	TRUE	884.844	TRUE
24	L2.L2.Hit.feeding-L6.L6.Hit.feeding	54.1667	687.589	FALSE	743.331	FALSE	816.954	FALSE	884.844	FALSE
25	L2.L2.Hit.feeding-L6.L6.Bite.feeding	940.75	687.589	TRUE	743.331	TRUE	816.954	TRUE	884.844	TRUE
26	L2.L2.Hit.feeding-L6.L6.Chase.feeding	1363.62	687.589	TRUE	743.331	TRUE	816.954	TRUE	884.844	TRUE
27	L2.L2.Hit.feeding-L6.L5.Hit.feeding	250.783	687.589	FALSE	743.331	FALSE	816.954	FALSE	884.844	FALSE
28	L2.L2.Hit.feeding-L6.L5.Bite.feeding	766.217	687.589	TRUE	743.331	TRUE	816.954	FALSE	884.844	FALSE
29	L2.L2.Hit.feeding-L6.L5.Chase.feeding	1424.22	687.589	TRUE	743.331	TRUE	816.954	TRUE	884.844	TRUE
30	L2.L2.Hit.feeding-L5.L6.Hit.feeding	153.883	687.589	FALSE	743.331	FALSE	816.954	FALSE	884.844	FALSE
31	L2.L2.Hit.feeding-L5.L6.Bite.feeding	1065.65	687.589	TRUE	743.331	TRUE	816.954	TRUE	884.844	TRUE
32	L2.L2.Hit.feeding-L5.L6.Chase.feeding	1424.22	687.589	TRUE	743.331	TRUE	816.954	TRUE	884.844	TRUE
33	L2.L2.Hit.feeding-L5.L5.Hit.feeding	149.283	687.589	FALSE	743.331	FALSE	816.954	FALSE	884.844	FALSE
34	L2.L2.Hit.feeding-L5.L5.Bite.feeding	898.417	687.589	TRUE	743.331	TRUE	816.954	TRUE	884.844	TRUE
35	L2.L2.Hit.feeding-L5.L5.Chase.feeding	1424.22	687.589	TRUE	743.331	TRUE	816.954	TRUE	884.844	TRUE
36	L2.L2.Hit.feeding-L2.L2.Hit.Starved	55.0833	687.589	FALSE	743.331	FALSE	816.954	FALSE	884.844	FALSE
37	L2.L2.Hit.feeding-L2.L2.Bite.Starved	992.467	687.589	TRUE	743.331	TRUE	816.954	TRUE	884.844	TRUE
38	L2.L2.Hit.feeding-L2.L2.Chase.Starved	1424.22	687.589	TRUE	743.331	TRUE	816.954	TRUE	884.844	TRUE
39	L2.L2.Hit.feeding-L2.L4.Hit.Starved	251.017	687.589	FALSE	743.331	FALSE	816.954	FALSE	884.844	FALSE
40	L2.L2.Hit.feeding-L2.L4.Bite.Starved	1060.27	687.589	TRUE	743.331	TRUE	816.954	TRUE	884.844	TRUE
41	L2.L2.Hit.feeding-L2.L4.Chase.Starved	1424.22	687.589	TRUE	743.331	TRUE	816.954	TRUE	884.844	TRUE
42	L2.L2.Hit.feeding-L2.L6.Hit.Starved	218.067	687.589	FALSE	743.331	FALSE	816.954	FALSE	884.844	FALSE
43	L2.L2.Hit.feeding-L2.L6.Bite.Starved	1174.97	687.589	TRUE	743.331	TRUE	816.954	TRUE	884.844	TRUE
44	L2.L2.Hit.feeding-L2.L6.Chase.Starved	1424.22	687.589	TRUE	743.331	TRUE	816.954	TRUE	884.844	TRUE
45	L2.L2.Hit.feeding-L4.L2.Hit.Starved	117.333	687.589	FALSE	743.331	FALSE	816.954	FALSE	884.844	FALSE
46	L2.L2.Hit.feeding-L4.L2.Bite.Starved	964.65	687.589	TRUE	743.331	TRUE	816.954	TRUE	884.844	TRUE
47	L2.L2.Hit.feeding-L4.L2.Chase.Starved	1424.22	687.589	TRUE	743.331	TRUE	816.954	TRUE	884.844	TRUE
48	L2.L2.Hit.feeding-L4.L4.Hit.Starved	34.6333	687.589	FALSE	743.331	FALSE	816.954	FALSE	884.844	FALSE
49	L2.L2.Hit.feeding-L4.L4.Bite.Starved	1012.67	687.589	TRUE	743.331	TRUE	816.954	TRUE	884.844	TRUE
50	L2.L2.Hit.feeding-L4.L4.Chase.Starved	1404.02	687.589	TRUE	743.331	TRUE	816.954	TRUE	884.844	TRUE
51	L2.L2.Hit.feeding-L4.L6.Hit.Starved	210.733	687.589	FALSE	743.331	FALSE	816.954	FALSE	884.844	FALSE
52	L2.L2.Hit.feeding-L4.L6.Bite.Starved	1032.87	687.589	TRUE	743.331	TRUE	816.954	TRUE	884.844	TRUE
53	L2.L2.Hit.feeding-L4.L6.Chase.Starved	1424.22	687.589	TRUE	743.331	TRUE	816.954	TRUE	884.844	TRUE
54	L2.L2.Hit.feeding-L6.L2.Hit.Starved	86.9667	687.589	FALSE	743.331	FALSE	816.954	FALSE	884.844	FALSE
55	L2.L2.Hit.feeding-L6.L2.Bite.Starved	995.683	687.589	TRUE	743.331	TRUE	816.954	TRUE	884.844	TRUE
56	L2.L2.Hit.feeding-L6.L2.Chase.Starved	1424.22	687.589	TRUE	743.331	TRUE	816.954	TRUE	884.844	TRUE
57	L2.L2.Hit.feeding-L6.L4.Hit.Starved	73.0833	687.589	FALSE	743.331	FALSE	816.954	FALSE	884.844	FALSE
58	L2.L2.Hit.feeding-L6.L4.Bite.Starved	981.983	687.589	TRUE	743.331	TRUE	816.954	TRUE	884.844	TRUE
59	L2.L2.Hit.feeding-L6.L4.Chase.Starved	1424.22	687.589	TRUE	743.331	TRUE	816.954	TRUE	884.844	TRUE
60	L2.L2.Hit.feeding-L6.L6.Hit.Starved	71.2833	687.589	FALSE	743.331	FALSE	816.954	FALSE	884.844	FALSE
61	L2.L2.Hit.feeding-L6.L6.Bite.Starved	810.75	687.589	TRUE	743.331	TRUE	816.954	FALSE	884.844	FALSE
62	L2.L2.Hit.feeding-L6.L6.Chase.Starved	1404.02	687.589	TRUE	743.331	TRUE	816.954	TRUE	884.844	TRUE
63	L2.L2.Hit.feeding-L6.L5.Hit.Starved	270.017	687.589	FALSE	743.331	FALSE	816.954	FALSE	884.844	FALSE
64	L2.L2.Hit.feeding-L6.L5.Bite.Starved	715.717	687.589	TRUE	743.331	FALSE	816.954	FALSE	884.844	FALSE
65	L2.L2.Hit.feeding-L6.L5.Chase.Starved	1424.22	687.589	TRUE	743.331	TRUE	816.954	TRUE	884.844	TRUE
66	L2.L2.Hit.feeding-L5.L6.Hit.Starved	105.5	687.589	FALSE	743.331	FALSE	816.954	FALSE	884.844	FALSE
67	L2.L2.Hit.feeding-L5.L6.Bite.Starved	902.933	687.589	TRUE	743.331	TRUE	816.954	TRUE	884.844	TRUE
68	L2.L2.Hit.feeding-L5.L6.Chase.Starved	1404.02	687.589	TRUE	743.331	TRUE	816.954	TRUE	884.844	TRUE
69	L2.L2.Hit.feeding-L5.L5.Hit.Starved	206.667	687.589	FALSE	743.331	FALSE	816.954	FALSE	884.844	FALSE
70	L2.L2.Hit.feeding-L5.L5.Bite.Starved	499.933	687.589	FALSE	743.331	FALSE	816.954	FALSE	884.844	FALSE
71	L2.L2.Hit.feeding-L5.L5.Chase.Starved	1202.02	687.589	TRUE	743.331	TRUE	816.954	TRUE	884.844	TRUE
72	L2.L2.Bite.feeding-L2.L2.Chase.feeding	520.533	687.589	FALSE	743.331	FALSE	816.954	FALSE	884.844	FALSE
73	L2.L2.Bite.feeding-L2.L4.Hit.feeding	614.317	687.589	FALSE	743.331	FALSE	816.954	FALSE	884.844	FALSE
74	L2.L2.Bite.feeding-L2.L4.Bite.feeding	67.8167	687.589	FALSE	743.331	FALSE	816.954	FALSE	884.844	FALSE
75	L2.L2.Bite.feeding-L2.L4.Chase.feeding	540.733	687.589	FALSE	743.331	FALSE	816.954	FALSE	884.844	FALSE
76	L2.L2.Bite.feeding-L2.L6.Hit.feeding	678.2	687.589	FALSE	743.331	FALSE	816.954	FALSE	884.844	FALSE
77	L2.L2.Bite.feeding-L2.L6.Bite.feeding	237.383	687.589	FALSE	743.331	FALSE	816.954	FALSE	884.844	FALSE
78	L2.L2.Bite.feeding-L2.L6.Chase.feeding	540.733	687.589	FALSE	743.331	FALSE	816.954	FALSE	884.844	FALSE
79	L2.L2.Bite.feeding-L4.L2.Hit.feeding	693.95	687.589	TRUE	743.331	FALSE	816.954	FALSE	884.844	FALSE
80	L2.L2.Bite.feeding-L4.L2.Bite.feeding	196.633	687.589	FALSE	743.331	FALSE	816.954	FALSE	884.844	FALSE
81	L2.L2.Bite.feeding-L4.L2.Chase.feeding	540.733	687.589	FALSE	743.331	FALSE	816.954	FALSE	884.844	FALSE
82	L2.L2.Bite.feeding-L4.L4.Hit.feeding	936.2	687.589	TRUE	743.331	TRUE	816.954	TRUE	884.844	TRUE
83	L2.L2.Bite.feeding-L4.L4.Bite.feeding	182.933	687.589	FALSE	743.331	FALSE	816.954	FALSE	884.844	FALSE
84	L2.L2.Bite.feeding-L4.L4.Chase.feeding	520.533	687.589	FALSE	743.331	FALSE	816.954	FALSE	884.844	FALSE
85	L2.L2.Bite.feeding-L4.L6.Hit.feeding	640.367	687.589	FALSE	743.331	FALSE	816.954	FALSE	884.844	FALSE
86	L2.L2.Bite.feeding-L4.L6.Bite.feeding	105	687.589	FALSE	743.331	FALSE	816.954	FALSE	884.844	FALSE
87	L2.L2.Bite.feeding-L4.L6.Chase.feeding	540.733	687.589	FALSE	743.331	FALSE	816.954	FALSE	884.844	FALSE
88	L2.L2.Bite.feeding-L6.L2.Hit.feeding	796.517	687.589	TRUE	743.331	TRUE	816.954	FALSE	884.844	FALSE
89	L2.L2.Bite.feeding-L6.L2.Bite.feeding	112.2	687.589	FALSE	743.331	FALSE	816.954	FALSE	884.844	FALSE
90	L2.L2.Bite.feeding-L6.L2.Chase.feeding	540.733	687.589	FALSE	743.331	FALSE	816.954	FALSE	884.844	FALSE
91	L2.L2.Bite.feeding-L6.L4.Hit.feeding	872.45	687.589	TRUE	743.331	TRUE	816.954	TRUE	884.844	FALSE
92	L2.L2.Bite.feeding-L6.L4.Bite.feeding	37.9	687.589	FALSE	743.331	FALSE	816.954	FALSE	884.844	FALSE
93	L2.L2.Bite.feeding-L6.L4.Chase.feeding	540.733	687.589	FALSE	743.331	FALSE	816.954	FALSE	884.844	FALSE
94	L2.L2.Bite.feeding-L6.L6.Hit.feeding	937.65	687.589	TRUE	743.331	TRUE	816.954	TRUE	884.844	TRUE
95	L2.L2.Bite.feeding-L6.L6.Bite.feeding	57.2667	687.589	FALSE	743.331	FALSE	816.954	FALSE	884.844	FALSE
96	L2.L2.Bite.feeding-L6.L6.Chase.feeding	480.133	687.589	FALSE	743.331	FALSE	816.954	FALSE	884.844	FALSE
97	L2.L2.Bite.feeding-L6.L5.Hit.feeding	632.7	687.589	FALSE	743.331	FALSE	816.954	FALSE	884.844	FALSE
98	L2.L2.Bite.feeding-L6.L5.Bite.feeding	117.267	687.589	FALSE	743.331	FALSE	816.954	FALSE	884.844	FALSE
99	L2.L2.Bite.feeding-L6.L5.Chase.feeding	540.733	687.589	FALSE	743.331	FALSE	816.954	FALSE	884.844	FALSE
100	L2.L2.Bite.feeding-L5.L6.Hit.feeding	729.6	687.589	TRUE	743.331	FALSE	816.954	FALSE	884.844	FALSE
101	L2.L2.Bite.feeding-L5.L6.Bite.feeding	182.167	687.589	FALSE	743.331	FALSE	816.954	FALSE	884.844	FALSE
102	L2.L2.Bite.feeding-L5.L6.Chase.feeding	540.733	687.589	FALSE	743.331	FALSE	816.954	FALSE	884.844	FALSE
103	L2.L2.Bite.feeding-L5.L5.Hit.feeding	734.2	687.589	TRUE	743.331	FALSE	816.954	FALSE	884.844	FALSE
104	L2.L2.Bite.feeding-L5.L5.Bite.feeding	14.9333	687.589	FALSE	743.331	FALSE	816.954	FALSE	884.844	FALSE
105	L2.L2.Bite.feeding-L5.L5.Chase.feeding	540.733	687.589	FALSE	743.331	FALSE	816.954	FALSE	884.844	FALSE
106	L2.L2.Bite.feeding-L2.L2.Hit.Starved	938.567	687.589	TRUE	743.331	TRUE	816.954	TRUE	884.844	TRUE
107	L2.L2.Bite.feeding-L2.L2.Bite.Starved	108.983	687.589	FALSE	743.331	FALSE	816.954	FALSE	884.844	FALSE
108	L2.L2.Bite.feeding-L2.L2.Chase.Starved	540.733	687.589	FALSE	743.331	FALSE	816.954	FALSE	884.844	FALSE
109	L2.L2.Bite.feeding-L2.L4.Hit.Starved	632.467	687.589	FALSE	743.331	FALSE	816.954	FALSE	884.844	FALSE
110	L2.L2.Bite.feeding-L2.L4.Bite.Starved	176.783	687.589	FALSE	743.331	FALSE	816.954	FALSE	884.844	FALSE
111	L2.L2.Bite.feeding-L2.L4.Chase.Starved	540.733	687.589	FALSE	743.331	FALSE	816.954	FALSE	884.844	FALSE
112	L2.L2.Bite.feeding-L2.L6.Hit.Starved	665.417	687.589	FALSE	743.331	FALSE	816.954	FALSE	884.844	FALSE
113	L2.L2.Bite.feeding-L2.L6.Bite.Starved	291.483	687.589	FALSE	743.331	FALSE	816.954	FALSE	884.844	FALSE
114	L2.L2.Bite.feeding-L2.L6.Chase.Starved	540.733	687.589	FALSE	743.331	FALSE	816.954	FALSE	884.844	FALSE
115	L2.L2.Bite.feeding-L4.L2.Hit.Starved	766.15	687.589	TRUE	743.331	TRUE	816.954	FALSE	884.844	FALSE
116	L2.L2.Bite.feeding-L4.L2.Bite.Starved	81.1667	687.589	FALSE	743.331	FALSE	816.954	FALSE	884.844	FALSE
117	L2.L2.Bite.feeding-L4.L2.Chase.Starved	540.733	687.589	FALSE	743.331	FALSE	816.954	FALSE	884.844	FALSE
118	L2.L2.Bite.feeding-L4.L4.Hit.Starved	918.117	687.589	TRUE	743.331	TRUE	816.954	TRUE	884.844	TRUE
119	L2.L2.Bite.feeding-L4.L4.Bite.Starved	129.183	687.589	FALSE	743.331	FALSE	816.954	FALSE	884.844	FALSE
120	L2.L2.Bite.feeding-L4.L4.Chase.Starved	520.533	687.589	FALSE	743.331	FALSE	816.954	FALSE	884.844	FALSE
121	L2.L2.Bite.feeding-L4.L6.Hit.Starved	672.75	687.589	FALSE	743.331	FALSE	816.954	FALSE	884.844	FALSE
122	L2.L2.Bite.feeding-L4.L6.Bite.Starved	149.383	687.589	FALSE	743.331	FALSE	816.954	FALSE	884.844	FALSE
123	L2.L2.Bite.feeding-L4.L6.Chase.Starved	540.733	687.589	FALSE	743.331	FALSE	816.954	FALSE	884.844	FALSE
124	L2.L2.Bite.feeding-L6.L2.Hit.Starved	796.517	687.589	TRUE	743.331	TRUE	816.954	FALSE	884.844	FALSE
125	L2.L2.Bite.feeding-L6.L2.Bite.Starved	112.2	687.589	FALSE	743.331	FALSE	816.954	FALSE	884.844	FALSE
126	L2.L2.Bite.feeding-L6.L2.Chase.Starved	540.733	687.589	FALSE	743.331	FALSE	816.954	FALSE	884.844	FALSE
127	L2.L2.Bite.feeding-L6.L4.Hit.Starved	810.4	687.589	TRUE	743.331	TRUE	816.954	FALSE	884.844	FALSE
128	L2.L2.Bite.feeding-L6.L4.Bite.Starved	98.5	687.589	FALSE	743.331	FALSE	816.954	FALSE	884.844	FALSE
129	L2.L2.Bite.feeding-L6.L4.Chase.Starved	540.733	687.589	FALSE	743.331	FALSE	816.954	FALSE	884.844	FALSE
130	L2.L2.Bite.feeding-L6.L6.Hit.Starved	954.767	687.589	TRUE	743.331	TRUE	816.954	TRUE	884.844	TRUE
131	L2.L2.Bite.feeding-L6.L6.Bite.Starved	72.7333	687.589	FALSE	743.331	FALSE	816.954	FALSE	884.844	FALSE
132	L2.L2.Bite.feeding-L6.L6.Chase.Starved	520.533	687.589	FALSE	743.331	FALSE	816.954	FALSE	884.844	FALSE
133	L2.L2.Bite.feeding-L6.L5.Hit.Starved	613.467	687.589	FALSE	743.331	FALSE	816.954	FALSE	884.844	FALSE
134	L2.L2.Bite.feeding-L6.L5.Bite.Starved	167.767	687.589	FALSE	743.331	FALSE	816.954	FALSE	884.844	FALSE
135	L2.L2.Bite.feeding-L6.L5.Chase.Starved	540.733	687.589	FALSE	743.331	FALSE	816.954	FALSE	884.844	FALSE
136	L2.L2.Bite.feeding-L5.L6.Hit.Starved	777.983	687.589	TRUE	743.331	TRUE	816.954	FALSE	884.844	FALSE
137	L2.L2.Bite.feeding-L5.L6.Bite.Starved	19.45	687.589	FALSE	743.331	FALSE	816.954	FALSE	884.844	FALSE
138	L2.L2.Bite.feeding-L5.L6.Chase.Starved	520.533	687.589	FALSE	743.331	FALSE	816.954	FALSE	884.844	FALSE
139	L2.L2.Bite.feeding-L5.L5.Hit.Starved	676.817	687.589	FALSE	743.331	FALSE	816.954	FALSE	884.844	FALSE
140	L2.L2.Bite.feeding-L5.L5.Bite.Starved	383.55	687.589	FALSE	743.331	FALSE	816.954	FALSE	884.844	FALSE
141	L2.L2.Bite.feeding-L5.L5.Chase.Starved	318.533	687.589	FALSE	743.331	FALSE	816.954	FALSE	884.844	FALSE
142	L2.L2.Chase.feeding-L2.L4.Hit.feeding	1134.85	687.589	TRUE	743.331	TRUE	816.954	TRUE	884.844	TRUE
143	L2.L2.Chase.feeding-L2.L4.Bite.feeding	452.717	687.589	FALSE	743.331	FALSE	816.954	FALSE	884.844	FALSE
144	L2.L2.Chase.feeding-L2.L4.Chase.feeding	20.2	687.589	FALSE	743.331	FALSE	816.954	FALSE	884.844	FALSE
145	L2.L2.Chase.feeding-L2.L6.Hit.feeding	1198.73	687.589	TRUE	743.331	TRUE	816.954	TRUE	884.844	TRUE
146	L2.L2.Chase.feeding-L2.L6.Bite.feeding	283.15	687.589	FALSE	743.331	FALSE	816.954	FALSE	884.844	FALSE
147	L2.L2.Chase.feeding-L2.L6.Chase.feeding	20.2	687.589	FALSE	743.331	FALSE	816.954	FALSE	884.844	FALSE
148	L2.L2.Chase.feeding-L4.L2.Hit.feeding	1214.48	687.589	TRUE	743.331	TRUE	816.954	TRUE	884.844	TRUE
149	L2.L2.Chase.feeding-L4.L2.Bite.feeding	323.9	687.589	FALSE	743.331	FALSE	816.954	FALSE	884.844	FALSE
150	L2.L2.Chase.feeding-L4.L2.Chase.feeding	20.2	687.589	FALSE	743.331	FALSE	816.954	FALSE	884.844	FALSE
151	L2.L2.Chase.feeding-L4.L4.Hit.feeding	1456.73	687.589	TRUE	743.331	TRUE	816.954	TRUE	884.844	TRUE
152	L2.L2.Chase.feeding-L4.L4.Bite.feeding	337.6	687.589	FALSE	743.331	FALSE	816.954	FALSE	884.844	FALSE
153	L2.L2.Chase.feeding-L4.L4.Chase.feeding	0	687.589	FALSE	743.331	FALSE	816.954	FALSE	884.844	FALSE
154	L2.L2.Chase.feeding-L4.L6.Hit.feeding	1160.9	687.589	TRUE	743.331	TRUE	816.954	TRUE	884.844	TRUE
155	L2.L2.Chase.feeding-L4.L6.Bite.feeding	415.533	687.589	FALSE	743.331	FALSE	816.954	FALSE	884.844	FALSE
156	L2.L2.Chase.feeding-L4.L6.Chase.feeding	20.2	687.589	FALSE	743.331	FALSE	816.954	FALSE	884.844	FALSE
157	L2.L2.Chase.feeding-L6.L2.Hit.feeding	1317.05	687.589	TRUE	743.331	TRUE	816.954	TRUE	884.844	TRUE
158	L2.L2.Chase.feeding-L6.L2.Bite.feeding	408.333	687.589	FALSE	743.331	FALSE	816.954	FALSE	884.844	FALSE
159	L2.L2.Chase.feeding-L6.L2.Chase.feeding	20.2	687.589	FALSE	743.331	FALSE	816.954	FALSE	884.844	FALSE
160	L2.L2.Chase.feeding-L6.L4.Hit.feeding	1392.98	687.589	TRUE	743.331	TRUE	816.954	TRUE	884.844	TRUE
161	L2.L2.Chase.feeding-L6.L4.Bite.feeding	482.633	687.589	FALSE	743.331	FALSE	816.954	FALSE	884.844	FALSE
162	L2.L2.Chase.feeding-L6.L4.Chase.feeding	20.2	687.589	FALSE	743.331	FALSE	816.954	FALSE	884.844	FALSE
163	L2.L2.Chase.feeding-L6.L6.Hit.feeding	1458.18	687.589	TRUE	743.331	TRUE	816.954	TRUE	884.844	TRUE
164	L2.L2.Chase.feeding-L6.L6.Bite.feeding	463.267	687.589	FALSE	743.331	FALSE	816.954	FALSE	884.844	FALSE
165	L2.L2.Chase.feeding-L6.L6.Chase.feeding	40.4	687.589	FALSE	743.331	FALSE	816.954	FALSE	884.844	FALSE
166	L2.L2.Chase.feeding-L6.L5.Hit.feeding	1153.23	687.589	TRUE	743.331	TRUE	816.954	TRUE	884.844	TRUE
167	L2.L2.Chase.feeding-L6.L5.Bite.feeding	637.8	687.589	FALSE	743.331	FALSE	816.954	FALSE	884.844	FALSE
168	L2.L2.Chase.feeding-L6.L5.Chase.feeding	20.2	687.589	FALSE	743.331	FALSE	816.954	FALSE	884.844	FALSE
169	L2.L2.Chase.feeding-L5.L6.Hit.feeding	1250.13	687.589	TRUE	743.331	TRUE	816.954	TRUE	884.844	TRUE
170	L2.L2.Chase.feeding-L5.L6.Bite.feeding	338.367	687.589	FALSE	743.331	FALSE	816.954	FALSE	884.844	FALSE
171	L2.L2.Chase.feeding-L5.L6.Chase.feeding	20.2	687.589	FALSE	743.331	FALSE	816.954	FALSE	884.844	FALSE
172	L2.L2.Chase.feeding-L5.L5.Hit.feeding	1254.73	687.589	TRUE	743.331	TRUE	816.954	TRUE	884.844	TRUE
173	L2.L2.Chase.feeding-L5.L5.Bite.feeding	505.6	687.589	FALSE	743.331	FALSE	816.954	FALSE	884.844	FALSE
174	L2.L2.Chase.feeding-L5.L5.Chase.feeding	20.2	687.589	FALSE	743.331	FALSE	816.954	FALSE	884.844	FALSE
175	L2.L2.Chase.feeding-L2.L2.Hit.Starved	1459.1	687.589	TRUE	743.331	TRUE	816.954	TRUE	884.844	TRUE
176	L2.L2.Chase.feeding-L2.L2.Bite.Starved	411.55	687.589	FALSE	743.331	FALSE	816.954	FALSE	884.844	FALSE
177	L2.L2.Chase.feeding-L2.L2.Chase.Starved	20.2	687.589	FALSE	743.331	FALSE	816.954	FALSE	884.844	FALSE
178	L2.L2.Chase.feeding-L2.L4.Hit.Starved	1153	687.589	TRUE	743.331	TRUE	816.954	TRUE	884.844	TRUE
179	L2.L2.Chase.feeding-L2.L4.Bite.Starved	343.75	687.589	FALSE	743.331	FALSE	816.954	FALSE	884.844	FALSE
180	L2.L2.Chase.feeding-L2.L4.Chase.Starved	20.2	687.589	FALSE	743.331	FALSE	816.954	FALSE	884.844	FALSE
181	L2.L2.Chase.feeding-L2.L6.Hit.Starved	1185.95	687.589	TRUE	743.331	TRUE	816.954	TRUE	884.844	TRUE
182	L2.L2.Chase.feeding-L2.L6.Bite.Starved	229.05	687.589	FALSE	743.331	FALSE	816.954	FALSE	884.844	FALSE
183	L2.L2.Chase.feeding-L2.L6.Chase.Starved	20.2	687.589	FALSE	743.331	FALSE	816.954	FALSE	884.844	FALSE
184	L2.L2.Chase.feeding-L4.L2.Hit.Starved	1286.68	687.589	TRUE	743.331	TRUE	816.954	TRUE	884.844	TRUE
185	L2.L2.Chase.feeding-L4.L2.Bite.Starved	439.367	687.589	FALSE	743.331	FALSE	816.954	FALSE	884.844	FALSE
186	L2.L2.Chase.feeding-L4.L2.Chase.Starved	20.2	687.589	FALSE	743.331	FALSE	816.954	FALSE	884.844	FALSE
187	L2.L2.Chase.feeding-L4.L4.Hit.Starved	1438.65	687.589	TRUE	743.331	TRUE	816.954	TRUE	884.844	TRUE
188	L2.L2.Chase.feeding-L4.L4.Bite.Starved	391.35	687.589	FALSE	743.331	FALSE	816.954	FALSE	884.844	FALSE
189	L2.L2.Chase.feeding-L4.L4.Chase.Starved	0	687.589	FALSE	743.331	FALSE	816.954	FALSE	884.844	FALSE
190	L2.L2.Chase.feeding-L4.L6.Hit.Starved	1193.28	687.589	TRUE	743.331	TRUE	816.954	TRUE	884.844	TRUE
191	L2.L2.Chase.feeding-L4.L6.Bite.Starved	371.15	687.589	FALSE	743.331	FALSE	816.954	FALSE	884.844	FALSE
192	L2.L2.Chase.feeding-L4.L6.Chase.Starved	20.2	687.589	FALSE	743.331	FALSE	816.954	FALSE	884.844	FALSE
193	L2.L2.Chase.feeding-L6.L2.Hit.Starved	1317.05	687.589	TRUE	743.331	TRUE	816.954	TRUE	884.844	TRUE
194	L2.L2.Chase.feeding-L6.L2.Bite.Starved	408.333	687.589	FALSE	743.331	FALSE	816.954	FALSE	884.844	FALSE
195	L2.L2.Chase.feeding-L6.L2.Chase.Starved	20.2	687.589	FALSE	743.331	FALSE	816.954	FALSE	884.844	FALSE
196	L2.L2.Chase.feeding-L6.L4.Hit.Starved	1330.93	687.589	TRUE	743.331	TRUE	816.954	TRUE	884.844	TRUE
197	L2.L2.Chase.feeding-L6.L4.Bite.Starved	422.033	687.589	FALSE	743.331	FALSE	816.954	FALSE	884.844	FALSE
198	L2.L2.Chase.feeding-L6.L4.Chase.Starved	20.2	687.589	FALSE	743.331	FALSE	816.954	FALSE	884.844	FALSE
199	L2.L2.Chase.feeding-L6.L6.Hit.Starved	1475.3	687.589	TRUE	743.331	TRUE	816.954	TRUE	884.844	TRUE
200	L2.L2.Chase.feeding-L6.L6.Bite.Starved	593.267	687.589	FALSE	743.331	FALSE	816.954	FALSE	884.844	FALSE
201	L2.L2.Chase.feeding-L6.L6.Chase.Starved	0	687.589	FALSE	743.331	FALSE	816.954	FALSE	884.844	FALSE
202	L2.L2.Chase.feeding-L6.L5.Hit.Starved	1134	687.589	TRUE	743.331	TRUE	816.954	TRUE	884.844	TRUE
203	L2.L2.Chase.feeding-L6.L5.Bite.Starved	688.3	687.589	TRUE	743.331	FALSE	816.954	FALSE	884.844	FALSE
204	L2.L2.Chase.feeding-L6.L5.Chase.Starved	20.2	687.589	FALSE	743.331	FALSE	816.954	FALSE	884.844	FALSE
205	L2.L2.Chase.feeding-L5.L6.Hit.Starved	1298.52	687.589	TRUE	743.331	TRUE	816.954	TRUE	884.844	TRUE
206	L2.L2.Chase.feeding-L5.L6.Bite.Starved	501.083	687.589	FALSE	743.331	FALSE	816.954	FALSE	884.844	FALSE
207	L2.L2.Chase.feeding-L5.L6.Chase.Starved	0	687.589	FALSE	743.331	FALSE	816.954	FALSE	884.844	FALSE
208	L2.L2.Chase.feeding-L5.L5.Hit.Starved	1197.35	687.589	TRUE	743.331	TRUE	816.954	TRUE	884.844	TRUE
209	L2.L2.Chase.feeding-L5.L5.Bite.Starved	904.083	687.589	TRUE	743.331	TRUE	816.954	TRUE	884.844	TRUE
210	L2.L2.Chase.feeding-L5.L5.Chase.Starved	202	687.589	FALSE	743.331	FALSE	816.954	FALSE	884.844	FALSE
211	L2.L4.Hit.feeding-L2.L4.Bite.feeding	682.133	687.589	FALSE	743.331	FALSE	816.954	FALSE	884.844	FALSE
212	L2.L4.Hit.feeding-L2.L4.Chase.feeding	1155.05	687.589	TRUE	743.331	TRUE	816.954	TRUE	884.844	TRUE
213	L2.L4.Hit.feeding-L2.L6.Hit.feeding	63.8833	687.589	FALSE	743.331	FALSE	816.954	FALSE	884.844	FALSE
214	L2.L4.Hit.feeding-L2.L6.Bite.feeding	851.7	687.589	TRUE	743.331	TRUE	816.954	TRUE	884.844	FALSE
215	L2.L4.Hit.feeding-L2.L6.Chase.feeding	1155.05	687.589	TRUE	743.331	TRUE	816.954	TRUE	884.844	TRUE
216	L2.L4.Hit.feeding-L4.L2.Hit.feeding	79.6333	687.589	FALSE	743.331	FALSE	816.954	FALSE	884.844	FALSE
217	L2.L4.Hit.feeding-L4.L2.Bite.feeding	810.95	687.589	TRUE	743.331	TRUE	816.954	FALSE	884.844	FALSE
218	L2.L4.Hit.feeding-L4.L2.Chase.feeding	1155.05	687.589	TRUE	743.331	TRUE	816.954	TRUE	884.844	TRUE
219	L2.L4.Hit.feeding-L4.L4.Hit.feeding	321.883	687.589	FALSE	743.331	FALSE	816.954	FALSE	884.844	FALSE
220	L2.L4.Hit.feeding-L4.L4.Bite.feeding	797.25	687.589	TRUE	743.331	TRUE	816.954	FALSE	884.844	FALSE
221	L2.L4.Hit.feeding-L4.L4.Chase.feeding	1134.85	687.589	TRUE	743.331	TRUE	816.954	TRUE	884.844	TRUE
222	L2.L4.Hit.feeding-L4.L6.Hit.feeding	26.05	687.589	FALSE	743.331	FALSE	816.954	FALSE	884.844	FALSE
223	L2.L4.Hit.feeding-L4.L6.Bite.feeding	719.317	687.589	TRUE	743.331	FALSE	816.954	FALSE	884.844	FALSE
224	L2.L4.Hit.feeding-L4.L6.Chase.feeding	1155.05	687.589	TRUE	743.331	TRUE	816.954	TRUE	884.844	TRUE
225	L2.L4.Hit.feeding-L6.L2.Hit.feeding	182.2	687.589	FALSE	743.331	FALSE	816.954	FALSE	884.844	FALSE
226	L2.L4.Hit.feeding-L6.L2.Bite.feeding	726.517	687.589	TRUE	743.331	FALSE	816.954	FALSE	884.844	FALSE
227	L2.L4.Hit.feeding-L6.L2.Chase.feeding	1155.05	687.589	TRUE	743.331	TRUE	816.954	TRUE	884.844	TRUE
228	L2.L4.Hit.feeding-L6.L4.Hit.feeding	258.133	687.589	FALSE	743.331	FALSE	816.954	FALSE	884.844	FALSE
229	L2.L4.Hit.feeding-L6.L4.Bite.feeding	652.217	687.589	FALSE	743.331	FALSE	816.954	FALSE	884.844	FALSE
230	L2.L4.Hit.feeding-L6.L4.Chase.feeding	1155.05	687.589	TRUE	743.331	TRUE	816.954	TRUE	884.844	TRUE
231	L2.L4.Hit.feeding-L6.L6.Hit.feeding	323.333	687.589	FALSE	743.331	FALSE	816.954	FALSE	884.844	FALSE
232	L2.L4.Hit.feeding-L6.L6.Bite.feeding	671.583	687.589	FALSE	743.331	FALSE	816.954	FALSE	884.844	FALSE
233	L2.L4.Hit.feeding-L6.L6.Chase.feeding	1094.45	687.589	TRUE	743.331	TRUE	816.954	TRUE	884.844	TRUE
234	L2.L4.Hit.feeding-L6.L5.Hit.feeding	18.3833	687.589	FALSE	743.331	FALSE	816.954	FALSE	884.844	FALSE
235	L2.L4.Hit.feeding-L6.L5.Bite.feeding	497.05	687.589	FALSE	743.331	FALSE	816.954	FALSE	884.844	FALSE
236	L2.L4.Hit.feeding-L6.L5.Chase.feeding	1155.05	687.589	TRUE	743.331	TRUE	816.954	TRUE	884.844	TRUE
237	L2.L4.Hit.feeding-L5.L6.Hit.feeding	115.283	687.589	FALSE	743.331	FALSE	816.954	FALSE	884.844	FALSE
238	L2.L4.Hit.feeding-L5.L6.Bite.feeding	796.483	687.589	TRUE	743.331	TRUE	816.954	FALSE	884.844	FALSE
239	L2.L4.Hit.feeding-L5.L6.Chase.feeding	1155.05	687.589	TRUE	743.331	TRUE	816.954	TRUE	884.844	TRUE
240	L2.L4.Hit.feeding-L5.L5.Hit.feeding	119.883	687.589	FALSE	743.331	FALSE	816.954	FALSE	884.844	FALSE
241	L2.L4.Hit.feeding-L5.L5.Bite.feeding	629.25	687.589	FALSE	743.331	FALSE	816.954	FALSE	884.844	FALSE
242	L2.L4.Hit.feeding-L5.L5.Chase.feeding	1155.05	687.589	TRUE	743.331	TRUE	816.954	TRUE	884.844	TRUE
243	L2.L4.Hit.feeding-L2.L2.Hit.Starved	324.25	687.589	FALSE	743.331	FALSE	816.954	FALSE	884.844	FALSE
244	L2.L4.Hit.feeding-L2.L2.Bite.Starved	723.3	687.589	TRUE	743.331	FALSE	816.954	FALSE	884.844	FALSE
245	L2.L4.Hit.feeding-L2.L2.Chase.Starved	1155.05	687.589	TRUE	743.331	TRUE	816.954	TRUE	884.844	TRUE
246	L2.L4.Hit.feeding-L2.L4.Hit.Starved	18.15	687.589	FALSE	743.331	FALSE	816.954	FALSE	884.844	FALSE
247	L2.L4.Hit.feeding-L2.L4.Bite.Starved	791.1	687.589	TRUE	743.331	TRUE	816.954	FALSE	884.844	FALSE
248	L2.L4.Hit.feeding-L2.L4.Chase.Starved	1155.05	687.589	TRUE	743.331	TRUE	816.954	TRUE	884.844	TRUE
249	L2.L4.Hit.feeding-L2.L6.Hit.Starved	51.1	687.589	FALSE	743.331	FALSE	816.954	FALSE	884.844	FALSE
250	L2.L4.Hit.feeding-L2.L6.Bite.Starved	905.8	687.589	TRUE	743.331	TRUE	816.954	TRUE	884.844	TRUE
251	L2.L4.Hit.feeding-L2.L6.Chase.Starved	1155.05	687.589	TRUE	743.331	TRUE	816.954	TRUE	884.844	TRUE
252	L2.L4.Hit.feeding-L4.L2.Hit.Starved	151.833	687.589	FALSE	743.331	FALSE	816.954	FALSE	884.844	FALSE
253	L2.L4.Hit.feeding-L4.L2.Bite.Starved	695.483	687.589	TRUE	743.331	FALSE	816.954	FALSE	884.844	FALSE
254	L2.L4.Hit.feeding-L4.L2.Chase.Starved	1155.05	687.589	TRUE	743.331	TRUE	816.954	TRUE	884.844	TRUE
255	L2.L4.Hit.feeding-L4.L4.Hit.Starved	303.8	687.589	FALSE	743.331	FALSE	816.954	FALSE	884.844	FALSE
256	L2.L4.Hit.feeding-L4.L4.Bite.Starved	743.5	687.589	TRUE	743.331	TRUE	816.954	FALSE	884.844	FALSE
257	L2.L4.Hit.feeding-L4.L4.Chase.Starved	1134.85	687.589	TRUE	743.331	TRUE	816.954	TRUE	884.844	TRUE
258	L2.L4.Hit.feeding-L4.L6.Hit.Starved	58.4333	687.589	FALSE	743.331	FALSE	816.954	FALSE	884.844	FALSE
259	L2.L4.Hit.feeding-L4.L6.Bite.Starved	763.7	687.589	TRUE	743.331	TRUE	816.954	FALSE	884.844	FALSE
260	L2.L4.Hit.feeding-L4.L6.Chase.Starved	1155.05	687.589	TRUE	743.331	TRUE	816.954	TRUE	884.844	TRUE
261	L2.L4.Hit.feeding-L6.L2.Hit.Starved	182.2	687.589	FALSE	743.331	FALSE	816.954	FALSE	884.844	FALSE
262	L2.L4.Hit.feeding-L6.L2.Bite.Starved	726.517	687.589	TRUE	743.331	FALSE	816.954	FALSE	884.844	FALSE
263	L2.L4.Hit.feeding-L6.L2.Chase.Starved	1155.05	687.589	TRUE	743.331	TRUE	816.954	TRUE	884.844	TRUE
264	L2.L4.Hit.feeding-L6.L4.Hit.Starved	196.083	687.589	FALSE	743.331	FALSE	816.954	FALSE	884.844	FALSE
265	L2.L4.Hit.feeding-L6.L4.Bite.Starved	712.817	687.589	TRUE	743.331	FALSE	816.954	FALSE	884.844	FALSE
266	L2.L4.Hit.feeding-L6.L4.Chase.Starved	1155.05	687.589	TRUE	743.331	TRUE	816.954	TRUE	884.844	TRUE
267	L2.L4.Hit.feeding-L6.L6.Hit.Starved	340.45	687.589	FALSE	743.331	FALSE	816.954	FALSE	884.844	FALSE
268	L2.L4.Hit.feeding-L6.L6.Bite.Starved	541.583	687.589	FALSE	743.331	FALSE	816.954	FALSE	884.844	FALSE
269	L2.L4.Hit.feeding-L6.L6.Chase.Starved	1134.85	687.589	TRUE	743.331	TRUE	816.954	TRUE	884.844	TRUE
270	L2.L4.Hit.feeding-L6.L5.Hit.Starved	0.85	687.589	FALSE	743.331	FALSE	816.954	FALSE	884.844	FALSE
271	L2.L4.Hit.feeding-L6.L5.Bite.Starved	446.55	687.589	FALSE	743.331	FALSE	816.954	FALSE	884.844	FALSE
272	L2.L4.Hit.feeding-L6.L5.Chase.Starved	1155.05	687.589	TRUE	743.331	TRUE	816.954	TRUE	884.844	TRUE
273	L2.L4.Hit.feeding-L5.L6.Hit.Starved	163.667	687.589	FALSE	743.331	FALSE	816.954	FALSE	884.844	FALSE
274	L2.L4.Hit.feeding-L5.L6.Bite.Starved	633.767	687.589	FALSE	743.331	FALSE	816.954	FALSE	884.844	FALSE
275	L2.L4.Hit.feeding-L5.L6.Chase.Starved	1134.85	687.589	TRUE	743.331	TRUE	816.954	TRUE	884.844	TRUE
276	L2.L4.Hit.feeding-L5.L5.Hit.Starved	62.5	687.589	FALSE	743.331	FALSE	816.954	FALSE	884.844	FALSE
277	L2.L4.Hit.feeding-L5.L5.Bite.Starved	230.767	687.589	FALSE	743.331	FALSE	816.954	FALSE	884.844	FALSE
278	L2.L4.Hit.feeding-L5.L5.Chase.Starved	932.85	687.589	TRUE	743.331	TRUE	816.954	TRUE	884.844	TRUE
279	L2.L4.Bite.feeding-L2.L4.Chase.feeding	472.917	687.589	FALSE	743.331	FALSE	816.954	FALSE	884.844	FALSE
280	L2.L4.Bite.feeding-L2.L6.Hit.feeding	746.017	687.589	TRUE	743.331	TRUE	816.954	FALSE	884.844	FALSE
281	L2.L4.Bite.feeding-L2.L6.Bite.feeding	169.567	687.589	FALSE	743.331	FALSE	816.954	FALSE	884.844	FALSE
282	L2.L4.Bite.feeding-L2.L6.Chase.feeding	472.917	687.589	FALSE	743.331	FALSE	816.954	FALSE	884.844	FALSE
283	L2.L4.Bite.feeding-L4.L2.Hit.feeding	761.767	687.589	TRUE	743.331	TRUE	816.954	FALSE	884.844	FALSE
284	L2.L4.Bite.feeding-L4.L2.Bite.feeding	128.817	687.589	FALSE	743.331	FALSE	816.954	FALSE	884.844	FALSE
285	L2.L4.Bite.feeding-L4.L2.Chase.feeding	472.917	687.589	FALSE	743.331	FALSE	816.954	FALSE	884.844	FALSE
286	L2.L4.Bite.feeding-L4.L4.Hit.feeding	1004.02	687.589	TRUE	743.331	TRUE	816.954	TRUE	884.844	TRUE
287	L2.L4.Bite.feeding-L4.L4.Bite.feeding	115.117	687.589	FALSE	743.331	FALSE	816.954	FALSE	884.844	FALSE
288	L2.L4.Bite.feeding-L4.L4.Chase.feeding	452.717	687.589	FALSE	743.331	FALSE	816.954	FALSE	884.844	FALSE
289	L2.L4.Bite.feeding-L4.L6.Hit.feeding	708.183	687.589	TRUE	743.331	FALSE	816.954	FALSE	884.844	FALSE
290	L2.L4.Bite.feeding-L4.L6.Bite.feeding	37.1833	687.589	FALSE	743.331	FALSE	816.954	FALSE	884.844	FALSE
291	L2.L4.Bite.feeding-L4.L6.Chase.feeding	472.917	687.589	FALSE	743.331	FALSE	816.954	FALSE	884.844	FALSE
292	L2.L4.Bite.feeding-L6.L2.Hit.feeding	864.333	687.589	TRUE	743.331	TRUE	816.954	TRUE	884.844	FALSE
293	L2.L4.Bite.feeding-L6.L2.Bite.feeding	44.3833	687.589	FALSE	743.331	FALSE	816.954	FALSE	884.844	FALSE
294	L2.L4.Bite.feeding-L6.L2.Chase.feeding	472.917	687.589	FALSE	743.331	FALSE	816.954	FALSE	884.844	FALSE
295	L2.L4.Bite.feeding-L6.L4.Hit.feeding	940.267	687.589	TRUE	743.331	TRUE	816.954	TRUE	884.844	TRUE
296	L2.L4.Bite.feeding-L6.L4.Bite.feeding	29.9167	687.589	FALSE	743.331	FALSE	816.954	FALSE	884.844	FALSE
297	L2.L4.Bite.feeding-L6.L4.Chase.feeding	472.917	687.589	FALSE	743.331	FALSE	816.954	FALSE	884.844	FALSE
298	L2.L4.Bite.feeding-L6.L6.Hit.feeding	1005.47	687.589	TRUE	743.331	TRUE	816.954	TRUE	884.844	TRUE
299	L2.L4.Bite.feeding-L6.L6.Bite.feeding	10.55	687.589	FALSE	743.331	FALSE	816.954	FALSE	884.844	FALSE
300	L2.L4.Bite.feeding-L6.L6.Chase.feeding	412.317	687.589	FALSE	743.331	FALSE	816.954	FALSE	884.844	FALSE
301	L2.L4.Bite.feeding-L6.L5.Hit.feeding	700.517	687.589	TRUE	743.331	FALSE	816.954	FALSE	884.844	FALSE
302	L2.L4.Bite.feeding-L6.L5.Bite.feeding	185.083	687.589	FALSE	743.331	FALSE	816.954	FALSE	884.844	FALSE
303	L2.L4.Bite.feeding-L6.L5.Chase.feeding	472.917	687.589	FALSE	743.331	FALSE	816.954	FALSE	884.844	FALSE
304	L2.L4.Bite.feeding-L5.L6.Hit.feeding	797.417	687.589	TRUE	743.331	TRUE	816.954	FALSE	884.844	FALSE
305	L2.L4.Bite.feeding-L5.L6.Bite.feeding	114.35	687.589	FALSE	743.331	FALSE	816.954	FALSE	884.844	FALSE
306	L2.L4.Bite.feeding-L5.L6.Chase.feeding	472.917	687.589	FALSE	743.331	FALSE	816.954	FALSE	884.844	FALSE
307	L2.L4.Bite.feeding-L5.L5.Hit.feeding	802.017	687.589	TRUE	743.331	TRUE	816.954	FALSE	884.844	FALSE
308	L2.L4.Bite.feeding-L5.L5.Bite.feeding	52.8833	687.589	FALSE	743.331	FALSE	816.954	FALSE	884.844	FALSE
309	L2.L4.Bite.feeding-L5.L5.Chase.feeding	472.917	687.589	FALSE	743.331	FALSE	816.954	FALSE	884.844	FALSE
310	L2.L4.Bite.feeding-L2.L2.Hit.Starved	1006.38	687.589	TRUE	743.331	TRUE	816.954	TRUE	884.844	TRUE
311	L2.L4.Bite.feeding-L2.L2.Bite.Starved	41.1667	687.589	FALSE	743.331	FALSE	816.954	FALSE	884.844	FALSE
312	L2.L4.Bite.feeding-L2.L2.Chase.Starved	472.917	687.589	FALSE	743.331	FALSE	816.954	FALSE	884.844	FALSE
313	L2.L4.Bite.feeding-L2.L4.Hit.Starved	700.283	687.589	TRUE	743.331	FALSE	816.954	FALSE	884.844	FALSE
314	L2.L4.Bite.feeding-L2.L4.Bite.Starved	108.967	687.589	FALSE	743.331	FALSE	816.954	FALSE	884.844	FALSE
315	L2.L4.Bite.feeding-L2.L4.Chase.Starved	472.917	687.589	FALSE	743.331	FALSE	816.954	FALSE	884.844	FALSE
316	L2.L4.Bite.feeding-L2.L6.Hit.Starved	733.233	687.589	TRUE	743.331	FALSE	816.954	FALSE	884.844	FALSE
317	L2.L4.Bite.feeding-L2.L6.Bite.Starved	223.667	687.589	FALSE	743.331	FALSE	816.954	FALSE	884.844	FALSE
318	L2.L4.Bite.feeding-L2.L6.Chase.Starved	472.917	687.589	FALSE	743.331	FALSE	816.954	FALSE	884.844	FALSE
319	L2.L4.Bite.feeding-L4.L2.Hit.Starved	833.967	687.589	TRUE	743.331	TRUE	816.954	TRUE	884.844	FALSE
320	L2.L4.Bite.feeding-L4.L2.Bite.Starved	13.35	687.589	FALSE	743.331	FALSE	816.954	FALSE	884.844	FALSE
321	L2.L4.Bite.feeding-L4.L2.Chase.Starved	472.917	687.589	FALSE	743.331	FALSE	816.954	FALSE	884.844	FALSE
322	L2.L4.Bite.feeding-L4.L4.Hit.Starved	985.933	687.589	TRUE	743.331	TRUE	816.954	TRUE	884.844	TRUE
323	L2.L4.Bite.feeding-L4.L4.Bite.Starved	61.3667	687.589	FALSE	743.331	FALSE	816.954	FALSE	884.844	FALSE
324	L2.L4.Bite.feeding-L4.L4.Chase.Starved	452.717	687.589	FALSE	743.331	FALSE	816.954	FALSE	884.844	FALSE
325	L2.L4.Bite.feeding-L4.L6.Hit.Starved	740.567	687.589	TRUE	743.331	FALSE	816.954	FALSE	884.844	FALSE
326	L2.L4.Bite.feeding-L4.L6.Bite.Starved	81.5667	687.589	FALSE	743.331	FALSE	816.954	FALSE	884.844	FALSE
327	L2.L4.Bite.feeding-L4.L6.Chase.Starved	472.917	687.589	FALSE	743.331	FALSE	816.954	FALSE	884.844	FALSE
328	L2.L4.Bite.feeding-L6.L2.Hit.Starved	864.333	687.589	TRUE	743.331	TRUE	816.954	TRUE	884.844	FALSE
329	L2.L4.Bite.feeding-L6.L2.Bite.Starved	44.3833	687.589	FALSE	743.331	FALSE	816.954	FALSE	884.844	FALSE
330	L2.L4.Bite.feeding-L6.L2.Chase.Starved	472.917	687.589	FALSE	743.331	FALSE	816.954	FALSE	884.844	FALSE
331	L2.L4.Bite.feeding-L6.L4.Hit.Starved	878.217	687.589	TRUE	743.331	TRUE	816.954	TRUE	884.844	FALSE
332	L2.L4.Bite.feeding-L6.L4.Bite.Starved	30.6833	687.589	FALSE	743.331	FALSE	816.954	FALSE	884.844	FALSE
333	L2.L4.Bite.feeding-L6.L4.Chase.Starved	472.917	687.589	FALSE	743.331	FALSE	816.954	FALSE	884.844	FALSE
334	L2.L4.Bite.feeding-L6.L6.Hit.Starved	1022.58	687.589	TRUE	743.331	TRUE	816.954	TRUE	884.844	TRUE
335	L2.L4.Bite.feeding-L6.L6.Bite.Starved	140.55	687.589	FALSE	743.331	FALSE	816.954	FALSE	884.844	FALSE
336	L2.L4.Bite.feeding-L6.L6.Chase.Starved	452.717	687.589	FALSE	743.331	FALSE	816.954	FALSE	884.844	FALSE
337	L2.L4.Bite.feeding-L6.L5.Hit.Starved	681.283	687.589	FALSE	743.331	FALSE	816.954	FALSE	884.844	FALSE
338	L2.L4.Bite.feeding-L6.L5.Bite.Starved	235.583	687.589	FALSE	743.331	FALSE	816.954	FALSE	884.844	FALSE
339	L2.L4.Bite.feeding-L6.L5.Chase.Starved	472.917	687.589	FALSE	743.331	FALSE	816.954	FALSE	884.844	FALSE
340	L2.L4.Bite.feeding-L5.L6.Hit.Starved	845.8	687.589	TRUE	743.331	TRUE	816.954	TRUE	884.844	FALSE
341	L2.L4.Bite.feeding-L5.L6.Bite.Starved	48.3667	687.589	FALSE	743.331	FALSE	816.954	FALSE	884.844	FALSE
342	L2.L4.Bite.feeding-L5.L6.Chase.Starved	452.717	687.589	FALSE	743.331	FALSE	816.954	FALSE	884.844	FALSE
343	L2.L4.Bite.feeding-L5.L5.Hit.Starved	744.633	687.589	TRUE	743.331	TRUE	816.954	FALSE	884.844	FALSE
344	L2.L4.Bite.feeding-L5.L5.Bite.Starved	451.367	687.589	FALSE	743.331	FALSE	816.954	FALSE	884.844	FALSE
345	L2.L4.Bite.feeding-L5.L5.Chase.Starved	250.717	687.589	FALSE	743.331	FALSE	816.954	FALSE	884.844	FALSE
346	L2.L4.Chase.feeding-L2.L6.Hit.feeding	1218.93	687.589	TRUE	743.331	TRUE	816.954	TRUE	884.844	TRUE
347	L2.L4.Chase.feeding-L2.L6.Bite.feeding	303.35	687.589	FALSE	743.331	FALSE	816.954	FALSE	884.844	FALSE
348	L2.L4.Chase.feeding-L2.L6.Chase.feeding	0	687.589	FALSE	743.331	FALSE	816.954	FALSE	884.844	FALSE
349	L2.L4.Chase.feeding-L4.L2.Hit.feeding	1234.68	687.589	TRUE	743.331	TRUE	816.954	TRUE	884.844	TRUE
350	L2.L4.Chase.feeding-L4.L2.Bite.feeding	344.1	687.589	FALSE	743.331	FALSE	816.954	FALSE	884.844	FALSE
351	L2.L4.Chase.feeding-L4.L2.Chase.feeding	0	687.589	FALSE	743.331	FALSE	816.954	FALSE	884.844	FALSE
352	L2.L4.Chase.feeding-L4.L4.Hit.feeding	1476.93	687.589	TRUE	743.331	TRUE	816.954	TRUE	884.844	TRUE
353	L2.L4.Chase.feeding-L4.L4.Bite.feeding	357.8	687.589	FALSE	743.331	FALSE	816.954	FALSE	884.844	FALSE
354	L2.L4.Chase.feeding-L4.L4.Chase.feeding	20.2	687.589	FALSE	743.331	FALSE	816.954	FALSE	884.844	FALSE
355	L2.L4.Chase.feeding-L4.L6.Hit.feeding	1181.1	687.589	TRUE	743.331	TRUE	816.954	TRUE	884.844	TRUE
356	L2.L4.Chase.feeding-L4.L6.Bite.feeding	435.733	687.589	FALSE	743.331	FALSE	816.954	FALSE	884.844	FALSE
357	L2.L4.Chase.feeding-L4.L6.Chase.feeding	0	687.589	FALSE	743.331	FALSE	816.954	FALSE	884.844	FALSE
358	L2.L4.Chase.feeding-L6.L2.Hit.feeding	1337.25	687.589	TRUE	743.331	TRUE	816.954	TRUE	884.844	TRUE
359	L2.L4.Chase.feeding-L6.L2.Bite.feeding	428.533	687.589	FALSE	743.331	FALSE	816.954	FALSE	884.844	FALSE
360	L2.L4.Chase.feeding-L6.L2.Chase.feeding	0	687.589	FALSE	743.331	FALSE	816.954	FALSE	884.844	FALSE
361	L2.L4.Chase.feeding-L6.L4.Hit.feeding	1413.18	687.589	TRUE	743.331	TRUE	816.954	TRUE	884.844	TRUE
362	L2.L4.Chase.feeding-L6.L4.Bite.feeding	502.833	687.589	FALSE	743.331	FALSE	816.954	FALSE	884.844	FALSE
363	L2.L4.Chase.feeding-L6.L4.Chase.feeding	0	687.589	FALSE	743.331	FALSE	816.954	FALSE	884.844	FALSE
364	L2.L4.Chase.feeding-L6.L6.Hit.feeding	1478.38	687.589	TRUE	743.331	TRUE	816.954	TRUE	884.844	TRUE
365	L2.L4.Chase.feeding-L6.L6.Bite.feeding	483.467	687.589	FALSE	743.331	FALSE	816.954	FALSE	884.844	FALSE
366	L2.L4.Chase.feeding-L6.L6.Chase.feeding	60.6	687.589	FALSE	743.331	FALSE	816.954	FALSE	884.844	FALSE
367	L2.L4.Chase.feeding-L6.L5.Hit.feeding	1173.43	687.589	TRUE	743.331	TRUE	816.954	TRUE	884.844	TRUE
368	L2.L4.Chase.feeding-L6.L5.Bite.feeding	658	687.589	FALSE	743.331	FALSE	816.954	FALSE	884.844	FALSE
369	L2.L4.Chase.feeding-L6.L5.Chase.feeding	0	687.589	FALSE	743.331	FALSE	816.954	FALSE	884.844	FALSE
370	L2.L4.Chase.feeding-L5.L6.Hit.feeding	1270.33	687.589	TRUE	743.331	TRUE	816.954	TRUE	884.844	TRUE
371	L2.L4.Chase.feeding-L5.L6.Bite.feeding	358.567	687.589	FALSE	743.331	FALSE	816.954	FALSE	884.844	FALSE
372	L2.L4.Chase.feeding-L5.L6.Chase.feeding	0	687.589	FALSE	743.331	FALSE	816.954	FALSE	884.844	FALSE
373	L2.L4.Chase.feeding-L5.L5.Hit.feeding	1274.93	687.589	TRUE	743.331	TRUE	816.954	TRUE	884.844	TRUE
374	L2.L4.Chase.feeding-L5.L5.Bite.feeding	525.8	687.589	FALSE	743.331	FALSE	816.954	FALSE	884.844	FALSE
375	L2.L4.Chase.feeding-L5.L5.Chase.feeding	0	687.589	FALSE	743.331	FALSE	816.954	FALSE	884.844	FALSE
376	L2.L4.Chase.feeding-L2.L2.Hit.Starved	1479.3	687.589	TRUE	743.331	TRUE	816.954	TRUE	884.844	TRUE
377	L2.L4.Chase.feeding-L2.L2.Bite.Starved	431.75	687.589	FALSE	743.331	FALSE	816.954	FALSE	884.844	FALSE
378	L2.L4.Chase.feeding-L2.L2.Chase.Starved	0	687.589	FALSE	743.331	FALSE	816.954	FALSE	884.844	FALSE
379	L2.L4.Chase.feeding-L2.L4.Hit.Starved	1173.2	687.589	TRUE	743.331	TRUE	816.954	TRUE	884.844	TRUE
380	L2.L4.Chase.feeding-L2.L4.Bite.Starved	363.95	687.589	FALSE	743.331	FALSE	816.954	FALSE	884.844	FALSE
381	L2.L4.Chase.feeding-L2.L4.Chase.Starved	0	687.589	FALSE	743.331	FALSE	816.954	FALSE	884.844	FALSE
382	L2.L4.Chase.feeding-L2.L6.Hit.Starved	1206.15	687.589	TRUE	743.331	TRUE	816.954	TRUE	884.844	TRUE
383	L2.L4.Chase.feeding-L2.L6.Bite.Starved	249.25	687.589	FALSE	743.331	FALSE	816.954	FALSE	884.844	FALSE
384	L2.L4.Chase.feeding-L2.L6.Chase.Starved	0	687.589	FALSE	743.331	FALSE	816.954	FALSE	884.844	FALSE
385	L2.L4.Chase.feeding-L4.L2.Hit.Starved	1306.88	687.589	TRUE	743.331	TRUE	816.954	TRUE	884.844	TRUE
386	L2.L4.Chase.feeding-L4.L2.Bite.Starved	459.567	687.589	FALSE	743.331	FALSE	816.954	FALSE	884.844	FALSE
387	L2.L4.Chase.feeding-L4.L2.Chase.Starved	0	687.589	FALSE	743.331	FALSE	816.954	FALSE	884.844	FALSE
388	L2.L4.Chase.feeding-L4.L4.Hit.Starved	1458.85	687.589	TRUE	743.331	TRUE	816.954	TRUE	884.844	TRUE
389	L2.L4.Chase.feeding-L4.L4.Bite.Starved	411.55	687.589	FALSE	743.331	FALSE	816.954	FALSE	884.844	FALSE
390	L2.L4.Chase.feeding-L4.L4.Chase.Starved	20.2	687.589	FALSE	743.331	FALSE	816.954	FALSE	884.844	FALSE
391	L2.L4.Chase.feeding-L4.L6.Hit.Starved	1213.48	687.589	TRUE	743.331	TRUE	816.954	TRUE	884.844	TRUE
392	L2.L4.Chase.feeding-L4.L6.Bite.Starved	391.35	687.589	FALSE	743.331	FALSE	816.954	FALSE	884.844	FALSE
393	L2.L4.Chase.feeding-L4.L6.Chase.Starved	0	687.589	FALSE	743.331	FALSE	816.954	FALSE	884.844	FALSE
394	L2.L4.Chase.feeding-L6.L2.Hit.Starved	1337.25	687.589	TRUE	743.331	TRUE	816.954	TRUE	884.844	TRUE
395	L2.L4.Chase.feeding-L6.L2.Bite.Starved	428.533	687.589	FALSE	743.331	FALSE	816.954	FALSE	884.844	FALSE
396	L2.L4.Chase.feeding-L6.L2.Chase.Starved	0	687.589	FALSE	743.331	FALSE	816.954	FALSE	884.844	FALSE
397	L2.L4.Chase.feeding-L6.L4.Hit.Starved	1351.13	687.589	TRUE	743.331	TRUE	816.954	TRUE	884.844	TRUE
398	L2.L4.Chase.feeding-L6.L4.Bite.Starved	442.233	687.589	FALSE	743.331	FALSE	816.954	FALSE	884.844	FALSE
399	L2.L4.Chase.feeding-L6.L4.Chase.Starved	0	687.589	FALSE	743.331	FALSE	816.954	FALSE	884.844	FALSE
400	L2.L4.Chase.feeding-L6.L6.Hit.Starved	1495.5	687.589	TRUE	743.331	TRUE	816.954	TRUE	884.844	TRUE
401	L2.L4.Chase.feeding-L6.L6.Bite.Starved	613.467	687.589	FALSE	743.331	FALSE	816.954	FALSE	884.844	FALSE
402	L2.L4.Chase.feeding-L6.L6.Chase.Starved	20.2	687.589	FALSE	743.331	FALSE	816.954	FALSE	884.844	FALSE
403	L2.L4.Chase.feeding-L6.L5.Hit.Starved	1154.2	687.589	TRUE	743.331	TRUE	816.954	TRUE	884.844	TRUE
404	L2.L4.Chase.feeding-L6.L5.Bite.Starved	708.5	687.589	TRUE	743.331	FALSE	816.954	FALSE	884.844	FALSE
405	L2.L4.Chase.feeding-L6.L5.Chase.Starved	0	687.589	FALSE	743.331	FALSE	816.954	FALSE	884.844	FALSE
406	L2.L4.Chase.feeding-L5.L6.Hit.Starved	1318.72	687.589	TRUE	743.331	TRUE	816.954	TRUE	884.844	TRUE
407	L2.L4.Chase.feeding-L5.L6.Bite.Starved	521.283	687.589	FALSE	743.331	FALSE	816.954	FALSE	884.844	FALSE
408	L2.L4.Chase.feeding-L5.L6.Chase.Starved	20.2	687.589	FALSE	743.331	FALSE	816.954	FALSE	884.844	FALSE
409	L2.L4.Chase.feeding-L5.L5.Hit.Starved	1217.55	687.589	TRUE	743.331	TRUE	816.954	TRUE	884.844	TRUE
410	L2.L4.Chase.feeding-L5.L5.Bite.Starved	924.283	687.589	TRUE	743.331	TRUE	816.954	TRUE	884.844	TRUE
411	L2.L4.Chase.feeding-L5.L5.Chase.Starved	222.2	687.589	FALSE	743.331	FALSE	816.954	FALSE	884.844	FALSE
412	L2.L6.Hit.feeding-L2.L6.Bite.feeding	915.583	687.589	TRUE	743.331	TRUE	816.954	TRUE	884.844	TRUE
413	L2.L6.Hit.feeding-L2.L6.Chase.feeding	1218.93	687.589	TRUE	743.331	TRUE	816.954	TRUE	884.844	TRUE
414	L2.L6.Hit.feeding-L4.L2.Hit.feeding	15.75	687.589	FALSE	743.331	FALSE	816.954	FALSE	884.844	FALSE
415	L2.L6.Hit.feeding-L4.L2.Bite.feeding	874.833	687.589	TRUE	743.331	TRUE	816.954	TRUE	884.844	FALSE
416	L2.L6.Hit.feeding-L4.L2.Chase.feeding	1218.93	687.589	TRUE	743.331	TRUE	816.954	TRUE	884.844	TRUE
417	L2.L6.Hit.feeding-L4.L4.Hit.feeding	258	687.589	FALSE	743.331	FALSE	816.954	FALSE	884.844	FALSE
418	L2.L6.Hit.feeding-L4.L4.Bite.feeding	861.133	687.589	TRUE	743.331	TRUE	816.954	TRUE	884.844	FALSE
419	L2.L6.Hit.feeding-L4.L4.Chase.feeding	1198.73	687.589	TRUE	743.331	TRUE	816.954	TRUE	884.844	TRUE
420	L2.L6.Hit.feeding-L4.L6.Hit.feeding	37.8333	687.589	FALSE	743.331	FALSE	816.954	FALSE	884.844	FALSE
421	L2.L6.Hit.feeding-L4.L6.Bite.feeding	783.2	687.589	TRUE	743.331	TRUE	816.954	FALSE	884.844	FALSE
422	L2.L6.Hit.feeding-L4.L6.Chase.feeding	1218.93	687.589	TRUE	743.331	TRUE	816.954	TRUE	884.844	TRUE
423	L2.L6.Hit.feeding-L6.L2.Hit.feeding	118.317	687.589	FALSE	743.331	FALSE	816.954	FALSE	884.844	FALSE
424	L2.L6.Hit.feeding-L6.L2.Bite.feeding	790.4	687.589	TRUE	743.331	TRUE	816.954	FALSE	884.844	FALSE
425	L2.L6.Hit.feeding-L6.L2.Chase.feeding	1218.93	687.589	TRUE	743.331	TRUE	816.954	TRUE	884.844	TRUE
426	L2.L6.Hit.feeding-L6.L4.Hit.feeding	194.25	687.589	FALSE	743.331	FALSE	816.954	FALSE	884.844	FALSE
427	L2.L6.Hit.feeding-L6.L4.Bite.feeding	716.1	687.589	TRUE	743.331	FALSE	816.954	FALSE	884.844	FALSE
428	L2.L6.Hit.feeding-L6.L4.Chase.feeding	1218.93	687.589	TRUE	743.331	TRUE	816.954	TRUE	884.844	TRUE
429	L2.L6.Hit.feeding-L6.L6.Hit.feeding	259.45	687.589	FALSE	743.331	FALSE	816.954	FALSE	884.844	FALSE
430	L2.L6.Hit.feeding-L6.L6.Bite.feeding	735.467	687.589	TRUE	743.331	FALSE	816.954	FALSE	884.844	FALSE
431	L2.L6.Hit.feeding-L6.L6.Chase.feeding	1158.33	687.589	TRUE	743.331	TRUE	816.954	TRUE	884.844	TRUE
432	L2.L6.Hit.feeding-L6.L5.Hit.feeding	45.5	687.589	FALSE	743.331	FALSE	816.954	FALSE	884.844	FALSE
433	L2.L6.Hit.feeding-L6.L5.Bite.feeding	560.933	687.589	FALSE	743.331	FALSE	816.954	FALSE	884.844	FALSE
434	L2.L6.Hit.feeding-L6.L5.Chase.feeding	1218.93	687.589	TRUE	743.331	TRUE	816.954	TRUE	884.844	TRUE
435	L2.L6.Hit.feeding-L5.L6.Hit.feeding	51.4	687.589	FALSE	743.331	FALSE	816.954	FALSE	884.844	FALSE
436	L2.L6.Hit.feeding-L5.L6.Bite.feeding	860.367	687.589	TRUE	743.331	TRUE	816.954	TRUE	884.844	FALSE
437	L2.L6.Hit.feeding-L5.L6.Chase.feeding	1218.93	687.589	TRUE	743.331	TRUE	816.954	TRUE	884.844	TRUE
438	L2.L6.Hit.feeding-L5.L5.Hit.feeding	56	687.589	FALSE	743.331	FALSE	816.954	FALSE	884.844	FALSE
439	L2.L6.Hit.feeding-L5.L5.Bite.feeding	693.133	687.589	TRUE	743.331	FALSE	816.954	FALSE	884.844	FALSE
440	L2.L6.Hit.feeding-L5.L5.Chase.feeding	1218.93	687.589	TRUE	743.331	TRUE	816.954	TRUE	884.844	TRUE
441	L2.L6.Hit.feeding-L2.L2.Hit.Starved	260.367	687.589	FALSE	743.331	FALSE	816.954	FALSE	884.844	FALSE
442	L2.L6.Hit.feeding-L2.L2.Bite.Starved	787.183	687.589	TRUE	743.331	TRUE	816.954	FALSE	884.844	FALSE
443	L2.L6.Hit.feeding-L2.L2.Chase.Starved	1218.93	687.589	TRUE	743.331	TRUE	816.954	TRUE	884.844	TRUE
444	L2.L6.Hit.feeding-L2.L4.Hit.Starved	45.7333	687.589	FALSE	743.331	FALSE	816.954	FALSE	884.844	FALSE
445	L2.L6.Hit.feeding-L2.L4.Bite.Starved	854.983	687.589	TRUE	743.331	TRUE	816.954	TRUE	884.844	FALSE
446	L2.L6.Hit.feeding-L2.L4.Chase.Starved	1218.93	687.589	TRUE	743.331	TRUE	816.954	TRUE	884.844	TRUE
447	L2.L6.Hit.feeding-L2.L6.Hit.Starved	12.7833	687.589	FALSE	743.331	FALSE	816.954	FALSE	884.844	FALSE
448	L2.L6.Hit.feeding-L2.L6.Bite.Starved	969.683	687.589	TRUE	743.331	TRUE	816.954	TRUE	884.844	TRUE
449	L2.L6.Hit.feeding-L2.L6.Chase.Starved	1218.93	687.589	TRUE	743.331	TRUE	816.954	TRUE	884.844	TRUE
450	L2.L6.Hit.feeding-L4.L2.Hit.Starved	87.95	687.589	FALSE	743.331	FALSE	816.954	FALSE	884.844	FALSE
451	L2.L6.Hit.feeding-L4.L2.Bite.Starved	759.367	687.589	TRUE	743.331	TRUE	816.954	FALSE	884.844	FALSE
452	L2.L6.Hit.feeding-L4.L2.Chase.Starved	1218.93	687.589	TRUE	743.331	TRUE	816.954	TRUE	884.844	TRUE
453	L2.L6.Hit.feeding-L4.L4.Hit.Starved	239.917	687.589	FALSE	743.331	FALSE	816.954	FALSE	884.844	FALSE
454	L2.L6.Hit.feeding-L4.L4.Bite.Starved	807.383	687.589	TRUE	743.331	TRUE	816.954	FALSE	884.844	FALSE
455	L2.L6.Hit.feeding-L4.L4.Chase.Starved	1198.73	687.589	TRUE	743.331	TRUE	816.954	TRUE	884.844	TRUE
456	L2.L6.Hit.feeding-L4.L6.Hit.Starved	5.45	687.589	FALSE	743.331	FALSE	816.954	FALSE	884.844	FALSE
457	L2.L6.Hit.feeding-L4.L6.Bite.Starved	827.583	687.589	TRUE	743.331	TRUE	816.954	TRUE	884.844	FALSE
458	L2.L6.Hit.feeding-L4.L6.Chase.Starved	1218.93	687.589	TRUE	743.331	TRUE	816.954	TRUE	884.844	TRUE
459	L2.L6.Hit.feeding-L6.L2.Hit.Starved	118.317	687.589	FALSE	743.331	FALSE	816.954	FALSE	884.844	FALSE
460	L2.L6.Hit.feeding-L6.L2.Bite.Starved	790.4	687.589	TRUE	743.331	TRUE	816.954	FALSE	884.844	FALSE
461	L2.L6.Hit.feeding-L6.L2.Chase.Starved	1218.93	687.589	TRUE	743.331	TRUE	816.954	TRUE	884.844	TRUE
462	L2.L6.Hit.feeding-L6.L4.Hit.Starved	132.2	687.589	FALSE	743.331	FALSE	816.954	FALSE	884.844	FALSE
463	L2.L6.Hit.feeding-L6.L4.Bite.Starved	776.7	687.589	TRUE	743.331	TRUE	816.954	FALSE	884.844	FALSE
464	L2.L6.Hit.feeding-L6.L4.Chase.Starved	1218.93	687.589	TRUE	743.331	TRUE	816.954	TRUE	884.844	TRUE
465	L2.L6.Hit.feeding-L6.L6.Hit.Starved	276.567	687.589	FALSE	743.331	FALSE	816.954	FALSE	884.844	FALSE
466	L2.L6.Hit.feeding-L6.L6.Bite.Starved	605.467	687.589	FALSE	743.331	FALSE	816.954	FALSE	884.844	FALSE
467	L2.L6.Hit.feeding-L6.L6.Chase.Starved	1198.73	687.589	TRUE	743.331	TRUE	816.954	TRUE	884.844	TRUE
468	L2.L6.Hit.feeding-L6.L5.Hit.Starved	64.7333	687.589	FALSE	743.331	FALSE	816.954	FALSE	884.844	FALSE
469	L2.L6.Hit.feeding-L6.L5.Bite.Starved	510.433	687.589	FALSE	743.331	FALSE	816.954	FALSE	884.844	FALSE
470	L2.L6.Hit.feeding-L6.L5.Chase.Starved	1218.93	687.589	TRUE	743.331	TRUE	816.954	TRUE	884.844	TRUE
471	L2.L6.Hit.feeding-L5.L6.Hit.Starved	99.7833	687.589	FALSE	743.331	FALSE	816.954	FALSE	884.844	FALSE
472	L2.L6.Hit.feeding-L5.L6.Bite.Starved	697.65	687.589	TRUE	743.331	FALSE	816.954	FALSE	884.844	FALSE
473	L2.L6.Hit.feeding-L5.L6.Chase.Starved	1198.73	687.589	TRUE	743.331	TRUE	816.954	TRUE	884.844	TRUE
474	L2.L6.Hit.feeding-L5.L5.Hit.Starved	1.38333	687.589	FALSE	743.331	FALSE	816.954	FALSE	884.844	FALSE
475	L2.L6.Hit.feeding-L5.L5.Bite.Starved	294.65	687.589	FALSE	743.331	FALSE	816.954	FALSE	884.844	FALSE
476	L2.L6.Hit.feeding-L5.L5.Chase.Starved	996.733	687.589	TRUE	743.331	TRUE	816.954	TRUE	884.844	TRUE
477	L2.L6.Bite.feeding-L2.L6.Chase.feeding	303.35	687.589	FALSE	743.331	FALSE	816.954	FALSE	884.844	FALSE
478	L2.L6.Bite.feeding-L4.L2.Hit.feeding	931.333	687.589	TRUE	743.331	TRUE	816.954	TRUE	884.844	TRUE
479	L2.L6.Bite.feeding-L4.L2.Bite.feeding	40.75	687.589	FALSE	743.331	FALSE	816.954	FALSE	884.844	FALSE
480	L2.L6.Bite.feeding-L4.L2.Chase.feeding	303.35	687.589	FALSE	743.331	FALSE	816.954	FALSE	884.844	FALSE
481	L2.L6.Bite.feeding-L4.L4.Hit.feeding	1173.58	687.589	TRUE	743.331	TRUE	816.954	TRUE	884.844	TRUE
482	L2.L6.Bite.feeding-L4.L4.Bite.feeding	54.45	687.589	FALSE	743.331	FALSE	816.954	FALSE	884.844	FALSE
483	L2.L6.Bite.feeding-L4.L4.Chase.feeding	283.15	687.589	FALSE	743.331	FALSE	816.954	FALSE	884.844	FALSE
484	L2.L6.Bite.feeding-L4.L6.Hit.feeding	877.75	687.589	TRUE	743.331	TRUE	816.954	TRUE	884.844	FALSE
485	L2.L6.Bite.feeding-L4.L6.Bite.feeding	132.383	687.589	FALSE	743.331	FALSE	816.954	FALSE	884.844	FALSE
486	L2.L6.Bite.feeding-L4.L6.Chase.feeding	303.35	687.589	FALSE	743.331	FALSE	816.954	FALSE	884.844	FALSE
487	L2.L6.Bite.feeding-L6.L2.Hit.feeding	1033.9	687.589	TRUE	743.331	TRUE	816.954	TRUE	884.844	TRUE
488	L2.L6.Bite.feeding-L6.L2.Bite.feeding	125.183	687.589	FALSE	743.331	FALSE	816.954	FALSE	884.844	FALSE
489	L2.L6.Bite.feeding-L6.L2.Chase.feeding	303.35	687.589	FALSE	743.331	FALSE	816.954	FALSE	884.844	FALSE
490	L2.L6.Bite.feeding-L6.L4.Hit.feeding	1109.83	687.589	TRUE	743.331	TRUE	816.954	TRUE	884.844	TRUE
491	L2.L6.Bite.feeding-L6.L4.Bite.feeding	199.483	687.589	FALSE	743.331	FALSE	816.954	FALSE	884.844	FALSE
492	L2.L6.Bite.feeding-L6.L4.Chase.feeding	303.35	687.589	FALSE	743.331	FALSE	816.954	FALSE	884.844	FALSE
493	L2.L6.Bite.feeding-L6.L6.Hit.feeding	1175.03	687.589	TRUE	743.331	TRUE	816.954	TRUE	884.844	TRUE
494	L2.L6.Bite.feeding-L6.L6.Bite.feeding	180.117	687.589	FALSE	743.331	FALSE	816.954	FALSE	884.844	FALSE
495	L2.L6.Bite.feeding-L6.L6.Chase.feeding	242.75	687.589	FALSE	743.331	FALSE	816.954	FALSE	884.844	FALSE
496	L2.L6.Bite.feeding-L6.L5.Hit.feeding	870.083	687.589	TRUE	743.331	TRUE	816.954	TRUE	884.844	FALSE
497	L2.L6.Bite.feeding-L6.L5.Bite.feeding	354.65	687.589	FALSE	743.331	FALSE	816.954	FALSE	884.844	FALSE
498	L2.L6.Bite.feeding-L6.L5.Chase.feeding	303.35	687.589	FALSE	743.331	FALSE	816.954	FALSE	884.844	FALSE
499	L2.L6.Bite.feeding-L5.L6.Hit.feeding	966.983	687.589	TRUE	743.331	TRUE	816.954	TRUE	884.844	TRUE
500	L2.L6.Bite.feeding-L5.L6.Bite.feeding	55.2167	687.589	FALSE	743.331	FALSE	816.954	FALSE	884.844	FALSE
501	L2.L6.Bite.feeding-L5.L6.Chase.feeding	303.35	687.589	FALSE	743.331	FALSE	816.954	FALSE	884.844	FALSE
502	L2.L6.Bite.feeding-L5.L5.Hit.feeding	971.583	687.589	TRUE	743.331	TRUE	816.954	TRUE	884.844	TRUE
503	L2.L6.Bite.feeding-L5.L5.Bite.feeding	222.45	687.589	FALSE	743.331	FALSE	816.954	FALSE	884.844	FALSE
504	L2.L6.Bite.feeding-L5.L5.Chase.feeding	303.35	687.589	FALSE	743.331	FALSE	816.954	FALSE	884.844	FALSE
505	L2.L6.Bite.feeding-L2.L2.Hit.Starved	1175.95	687.589	TRUE	743.331	TRUE	816.954	TRUE	884.844	TRUE
506	L2.L6.Bite.feeding-L2.L2.Bite.Starved	128.4	687.589	FALSE	743.331	FALSE	816.954	FALSE	884.844	FALSE
507	L2.L6.Bite.feeding-L2.L2.Chase.Starved	303.35	687.589	FALSE	743.331	FALSE	816.954	FALSE	884.844	FALSE
508	L2.L6.Bite.feeding-L2.L4.Hit.Starved	869.85	687.589	TRUE	743.331	TRUE	816.954	TRUE	884.844	FALSE
509	L2.L6.Bite.feeding-L2.L4.Bite.Starved	60.6	687.589	FALSE	743.331	FALSE	816.954	FALSE	884.844	FALSE
510	L2.L6.Bite.feeding-L2.L4.Chase.Starved	303.35	687.589	FALSE	743.331	FALSE	816.954	FALSE	884.844	FALSE
511	L2.L6.Bite.feeding-L2.L6.Hit.Starved	902.8	687.589	TRUE	743.331	TRUE	816.954	TRUE	884.844	TRUE
512	L2.L6.Bite.feeding-L2.L6.Bite.Starved	54.1	687.589	FALSE	743.331	FALSE	816.954	FALSE	884.844	FALSE
513	L2.L6.Bite.feeding-L2.L6.Chase.Starved	303.35	687.589	FALSE	743.331	FALSE	816.954	FALSE	884.844	FALSE
514	L2.L6.Bite.feeding-L4.L2.Hit.Starved	1003.53	687.589	TRUE	743.331	TRUE	816.954	TRUE	884.844	TRUE
515	L2.L6.Bite.feeding-L4.L2.Bite.Starved	156.217	687.589	FALSE	743.331	FALSE	816.954	FALSE	884.844	FALSE
516	L2.L6.Bite.feeding-L4.L2.Chase.Starved	303.35	687.589	FALSE	743.331	FALSE	816.954	FALSE	884.844	FALSE
517	L2.L6.Bite.feeding-L4.L4.Hit.Starved	1155.5	687.589	TRUE	743.331	TRUE	816.954	TRUE	884.844	TRUE
518	L2.L6.Bite.feeding-L4.L4.Bite.Starved	108.2	687.589	FALSE	743.331	FALSE	816.954	FALSE	884.844	FALSE
519	L2.L6.Bite.feeding-L4.L4.Chase.Starved	283.15	687.589	FALSE	743.331	FALSE	816.954	FALSE	884.844	FALSE
520	L2.L6.Bite.feeding-L4.L6.Hit.Starved	910.133	687.589	TRUE	743.331	TRUE	816.954	TRUE	884.844	TRUE
521	L2.L6.Bite.feeding-L4.L6.Bite.Starved	88	687.589	FALSE	743.331	FALSE	816.954	FALSE	884.844	FALSE
522	L2.L6.Bite.feeding-L4.L6.Chase.Starved	303.35	687.589	FALSE	743.331	FALSE	816.954	FALSE	884.844	FALSE
523	L2.L6.Bite.feeding-L6.L2.Hit.Starved	1033.9	687.589	TRUE	743.331	TRUE	816.954	TRUE	884.844	TRUE
524	L2.L6.Bite.feeding-L6.L2.Bite.Starved	125.183	687.589	FALSE	743.331	FALSE	816.954	FALSE	884.844	FALSE
525	L2.L6.Bite.feeding-L6.L2.Chase.Starved	303.35	687.589	FALSE	743.331	FALSE	816.954	FALSE	884.844	FALSE
526	L2.L6.Bite.feeding-L6.L4.Hit.Starved	1047.78	687.589	TRUE	743.331	TRUE	816.954	TRUE	884.844	TRUE
527	L2.L6.Bite.feeding-L6.L4.Bite.Starved	138.883	687.589	FALSE	743.331	FALSE	816.954	FALSE	884.844	FALSE
528	L2.L6.Bite.feeding-L6.L4.Chase.Starved	303.35	687.589	FALSE	743.331	FALSE	816.954	FALSE	884.844	FALSE
529	L2.L6.Bite.feeding-L6.L6.Hit.Starved	1192.15	687.589	TRUE	743.331	TRUE	816.954	TRUE	884.844	TRUE
530	L2.L6.Bite.feeding-L6.L6.Bite.Starved	310.117	687.589	FALSE	743.331	FALSE	816.954	FALSE	884.844	FALSE
531	L2.L6.Bite.feeding-L6.L6.Chase.Starved	283.15	687.589	FALSE	743.331	FALSE	816.954	FALSE	884.844	FALSE
532	L2.L6.Bite.feeding-L6.L5.Hit.Starved	850.85	687.589	TRUE	743.331	TRUE	816.954	TRUE	884.844	FALSE
533	L2.L6.Bite.feeding-L6.L5.Bite.Starved	405.15	687.589	FALSE	743.331	FALSE	816.954	FALSE	884.844	FALSE
534	L2.L6.Bite.feeding-L6.L5.Chase.Starved	303.35	687.589	FALSE	743.331	FALSE	816.954	FALSE	884.844	FALSE
535	L2.L6.Bite.feeding-L5.L6.Hit.Starved	1015.37	687.589	TRUE	743.331	TRUE	816.954	TRUE	884.844	TRUE
536	L2.L6.Bite.feeding-L5.L6.Bite.Starved	217.933	687.589	FALSE	743.331	FALSE	816.954	FALSE	884.844	FALSE
537	L2.L6.Bite.feeding-L5.L6.Chase.Starved	283.15	687.589	FALSE	743.331	FALSE	816.954	FALSE	884.844	FALSE
538	L2.L6.Bite.feeding-L5.L5.Hit.Starved	914.2	687.589	TRUE	743.331	TRUE	816.954	TRUE	884.844	TRUE
539	L2.L6.Bite.feeding-L5.L5.Bite.Starved	620.933	687.589	FALSE	743.331	FALSE	816.954	FALSE	884.844	FALSE
540	L2.L6.Bite.feeding-L5.L5.Chase.Starved	81.15	687.589	FALSE	743.331	FALSE	816.954	FALSE	884.844	FALSE
541	L2.L6.Chase.feeding-L4.L2.Hit.feeding	1234.68	687.589	TRUE	743.331	TRUE	816.954	TRUE	884.844	TRUE
542	L2.L6.Chase.feeding-L4.L2.Bite.feeding	344.1	687.589	FALSE	743.331	FALSE	816.954	FALSE	884.844	FALSE
543	L2.L6.Chase.feeding-L4.L2.Chase.feeding	0	687.589	FALSE	743.331	FALSE	816.954	FALSE	884.844	FALSE
544	L2.L6.Chase.feeding-L4.L4.Hit.feeding	1476.93	687.589	TRUE	743.331	TRUE	816.954	TRUE	884.844	TRUE
545	L2.L6.Chase.feeding-L4.L4.Bite.feeding	357.8	687.589	FALSE	743.331	FALSE	816.954	FALSE	884.844	FALSE
546	L2.L6.Chase.feeding-L4.L4.Chase.feeding	20.2	687.589	FALSE	743.331	FALSE	816.954	FALSE	884.844	FALSE
547	L2.L6.Chase.feeding-L4.L6.Hit.feeding	1181.1	687.589	TRUE	743.331	TRUE	816.954	TRUE	884.844	TRUE
548	L2.L6.Chase.feeding-L4.L6.Bite.feeding	435.733	687.589	FALSE	743.331	FALSE	816.954	FALSE	884.844	FALSE
549	L2.L6.Chase.feeding-L4.L6.Chase.feeding	0	687.589	FALSE	743.331	FALSE	816.954	FALSE	884.844	FALSE
550	L2.L6.Chase.feeding-L6.L2.Hit.feeding	1337.25	687.589	TRUE	743.331	TRUE	816.954	TRUE	884.844	TRUE
551	L2.L6.Chase.feeding-L6.L2.Bite.feeding	428.533	687.589	FALSE	743.331	FALSE	816.954	FALSE	884.844	FALSE
552	L2.L6.Chase.feeding-L6.L2.Chase.feeding	0	687.589	FALSE	743.331	FALSE	816.954	FALSE	884.844	FALSE
553	L2.L6.Chase.feeding-L6.L4.Hit.feeding	1413.18	687.589	TRUE	743.331	TRUE	816.954	TRUE	884.844	TRUE
554	L2.L6.Chase.feeding-L6.L4.Bite.feeding	502.833	687.589	FALSE	743.331	FALSE	816.954	FALSE	884.844	FALSE
555	L2.L6.Chase.feeding-L6.L4.Chase.feeding	0	687.589	FALSE	743.331	FALSE	816.954	FALSE	884.844	FALSE
556	L2.L6.Chase.feeding-L6.L6.Hit.feeding	1478.38	687.589	TRUE	743.331	TRUE	816.954	TRUE	884.844	TRUE
557	L2.L6.Chase.feeding-L6.L6.Bite.feeding	483.467	687.589	FALSE	743.331	FALSE	816.954	FALSE	884.844	FALSE
558	L2.L6.Chase.feeding-L6.L6.Chase.feeding	60.6	687.589	FALSE	743.331	FALSE	816.954	FALSE	884.844	FALSE
559	L2.L6.Chase.feeding-L6.L5.Hit.feeding	1173.43	687.589	TRUE	743.331	TRUE	816.954	TRUE	884.844	TRUE
560	L2.L6.Chase.feeding-L6.L5.Bite.feeding	658	687.589	FALSE	743.331	FALSE	816.954	FALSE	884.844	FALSE
561	L2.L6.Chase.feeding-L6.L5.Chase.feeding	0	687.589	FALSE	743.331	FALSE	816.954	FALSE	884.844	FALSE
562	L2.L6.Chase.feeding-L5.L6.Hit.feeding	1270.33	687.589	TRUE	743.331	TRUE	816.954	TRUE	884.844	TRUE
563	L2.L6.Chase.feeding-L5.L6.Bite.feeding	358.567	687.589	FALSE	743.331	FALSE	816.954	FALSE	884.844	FALSE
564	L2.L6.Chase.feeding-L5.L6.Chase.feeding	0	687.589	FALSE	743.331	FALSE	816.954	FALSE	884.844	FALSE
565	L2.L6.Chase.feeding-L5.L5.Hit.feeding	1274.93	687.589	TRUE	743.331	TRUE	816.954	TRUE	884.844	TRUE
566	L2.L6.Chase.feeding-L5.L5.Bite.feeding	525.8	687.589	FALSE	743.331	FALSE	816.954	FALSE	884.844	FALSE
567	L2.L6.Chase.feeding-L5.L5.Chase.feeding	0	687.589	FALSE	743.331	FALSE	816.954	FALSE	884.844	FALSE
568	L2.L6.Chase.feeding-L2.L2.Hit.Starved	1479.3	687.589	TRUE	743.331	TRUE	816.954	TRUE	884.844	TRUE
569	L2.L6.Chase.feeding-L2.L2.Bite.Starved	431.75	687.589	FALSE	743.331	FALSE	816.954	FALSE	884.844	FALSE
570	L2.L6.Chase.feeding-L2.L2.Chase.Starved	0	687.589	FALSE	743.331	FALSE	816.954	FALSE	884.844	FALSE
571	L2.L6.Chase.feeding-L2.L4.Hit.Starved	1173.2	687.589	TRUE	743.331	TRUE	816.954	TRUE	884.844	TRUE
572	L2.L6.Chase.feeding-L2.L4.Bite.Starved	363.95	687.589	FALSE	743.331	FALSE	816.954	FALSE	884.844	FALSE
573	L2.L6.Chase.feeding-L2.L4.Chase.Starved	0	687.589	FALSE	743.331	FALSE	816.954	FALSE	884.844	FALSE
574	L2.L6.Chase.feeding-L2.L6.Hit.Starved	1206.15	687.589	TRUE	743.331	TRUE	816.954	TRUE	884.844	TRUE
575	L2.L6.Chase.feeding-L2.L6.Bite.Starved	249.25	687.589	FALSE	743.331	FALSE	816.954	FALSE	884.844	FALSE
576	L2.L6.Chase.feeding-L2.L6.Chase.Starved	0	687.589	FALSE	743.331	FALSE	816.954	FALSE	884.844	FALSE
577	L2.L6.Chase.feeding-L4.L2.Hit.Starved	1306.88	687.589	TRUE	743.331	TRUE	816.954	TRUE	884.844	TRUE
578	L2.L6.Chase.feeding-L4.L2.Bite.Starved	459.567	687.589	FALSE	743.331	FALSE	816.954	FALSE	884.844	FALSE
579	L2.L6.Chase.feeding-L4.L2.Chase.Starved	0	687.589	FALSE	743.331	FALSE	816.954	FALSE	884.844	FALSE
580	L2.L6.Chase.feeding-L4.L4.Hit.Starved	1458.85	687.589	TRUE	743.331	TRUE	816.954	TRUE	884.844	TRUE
581	L2.L6.Chase.feeding-L4.L4.Bite.Starved	411.55	687.589	FALSE	743.331	FALSE	816.954	FALSE	884.844	FALSE
582	L2.L6.Chase.feeding-L4.L4.Chase.Starved	20.2	687.589	FALSE	743.331	FALSE	816.954	FALSE	884.844	FALSE
583	L2.L6.Chase.feeding-L4.L6.Hit.Starved	1213.48	687.589	TRUE	743.331	TRUE	816.954	TRUE	884.844	TRUE
584	L2.L6.Chase.feeding-L4.L6.Bite.Starved	391.35	687.589	FALSE	743.331	FALSE	816.954	FALSE	884.844	FALSE
585	L2.L6.Chase.feeding-L4.L6.Chase.Starved	0	687.589	FALSE	743.331	FALSE	816.954	FALSE	884.844	FALSE
586	L2.L6.Chase.feeding-L6.L2.Hit.Starved	1337.25	687.589	TRUE	743.331	TRUE	816.954	TRUE	884.844	TRUE
587	L2.L6.Chase.feeding-L6.L2.Bite.Starved	428.533	687.589	FALSE	743.331	FALSE	816.954	FALSE	884.844	FALSE
588	L2.L6.Chase.feeding-L6.L2.Chase.Starved	0	687.589	FALSE	743.331	FALSE	816.954	FALSE	884.844	FALSE
589	L2.L6.Chase.feeding-L6.L4.Hit.Starved	1351.13	687.589	TRUE	743.331	TRUE	816.954	TRUE	884.844	TRUE
590	L2.L6.Chase.feeding-L6.L4.Bite.Starved	442.233	687.589	FALSE	743.331	FALSE	816.954	FALSE	884.844	FALSE
591	L2.L6.Chase.feeding-L6.L4.Chase.Starved	0	687.589	FALSE	743.331	FALSE	816.954	FALSE	884.844	FALSE
592	L2.L6.Chase.feeding-L6.L6.Hit.Starved	1495.5	687.589	TRUE	743.331	TRUE	816.954	TRUE	884.844	TRUE
593	L2.L6.Chase.feeding-L6.L6.Bite.Starved	613.467	687.589	FALSE	743.331	FALSE	816.954	FALSE	884.844	FALSE
594	L2.L6.Chase.feeding-L6.L6.Chase.Starved	20.2	687.589	FALSE	743.331	FALSE	816.954	FALSE	884.844	FALSE
595	L2.L6.Chase.feeding-L6.L5.Hit.Starved	1154.2	687.589	TRUE	743.331	TRUE	816.954	TRUE	884.844	TRUE
596	L2.L6.Chase.feeding-L6.L5.Bite.Starved	708.5	687.589	TRUE	743.331	FALSE	816.954	FALSE	884.844	FALSE
597	L2.L6.Chase.feeding-L6.L5.Chase.Starved	0	687.589	FALSE	743.331	FALSE	816.954	FALSE	884.844	FALSE
598	L2.L6.Chase.feeding-L5.L6.Hit.Starved	1318.72	687.589	TRUE	743.331	TRUE	816.954	TRUE	884.844	TRUE
599	L2.L6.Chase.feeding-L5.L6.Bite.Starved	521.283	687.589	FALSE	743.331	FALSE	816.954	FALSE	884.844	FALSE
600	L2.L6.Chase.feeding-L5.L6.Chase.Starved	20.2	687.589	FALSE	743.331	FALSE	816.954	FALSE	884.844	FALSE
601	L2.L6.Chase.feeding-L5.L5.Hit.Starved	1217.55	687.589	TRUE	743.331	TRUE	816.954	TRUE	884.844	TRUE
602	L2.L6.Chase.feeding-L5.L5.Bite.Starved	924.283	687.589	TRUE	743.331	TRUE	816.954	TRUE	884.844	TRUE
603	L2.L6.Chase.feeding-L5.L5.Chase.Starved	222.2	687.589	FALSE	743.331	FALSE	816.954	FALSE	884.844	FALSE
604	L4.L2.Hit.feeding-L4.L2.Bite.feeding	890.583	687.589	TRUE	743.331	TRUE	816.954	TRUE	884.844	TRUE
605	L4.L2.Hit.feeding-L4.L2.Chase.feeding	1234.68	687.589	TRUE	743.331	TRUE	816.954	TRUE	884.844	TRUE
606	L4.L2.Hit.feeding-L4.L4.Hit.feeding	242.25	687.589	FALSE	743.331	FALSE	816.954	FALSE	884.844	FALSE
607	L4.L2.Hit.feeding-L4.L4.Bite.feeding	876.883	687.589	TRUE	743.331	TRUE	816.954	TRUE	884.844	FALSE
608	L4.L2.Hit.feeding-L4.L4.Chase.feeding	1214.48	687.589	TRUE	743.331	TRUE	816.954	TRUE	884.844	TRUE
609	L4.L2.Hit.feeding-L4.L6.Hit.feeding	53.5833	687.589	FALSE	743.331	FALSE	816.954	FALSE	884.844	FALSE
610	L4.L2.Hit.feeding-L4.L6.Bite.feeding	798.95	687.589	TRUE	743.331	TRUE	816.954	FALSE	884.844	FALSE
611	L4.L2.Hit.feeding-L4.L6.Chase.feeding	1234.68	687.589	TRUE	743.331	TRUE	816.954	TRUE	884.844	TRUE
612	L4.L2.Hit.feeding-L6.L2.Hit.feeding	102.567	687.589	FALSE	743.331	FALSE	816.954	FALSE	884.844	FALSE
613	L4.L2.Hit.feeding-L6.L2.Bite.feeding	806.15	687.589	TRUE	743.331	TRUE	816.954	FALSE	884.844	FALSE
614	L4.L2.Hit.feeding-L6.L2.Chase.feeding	1234.68	687.589	TRUE	743.331	TRUE	816.954	TRUE	884.844	TRUE
615	L4.L2.Hit.feeding-L6.L4.Hit.feeding	178.5	687.589	FALSE	743.331	FALSE	816.954	FALSE	884.844	FALSE
616	L4.L2.Hit.feeding-L6.L4.Bite.feeding	731.85	687.589	TRUE	743.331	FALSE	816.954	FALSE	884.844	FALSE
617	L4.L2.Hit.feeding-L6.L4.Chase.feeding	1234.68	687.589	TRUE	743.331	TRUE	816.954	TRUE	884.844	TRUE
618	L4.L2.Hit.feeding-L6.L6.Hit.feeding	243.7	687.589	FALSE	743.331	FALSE	816.954	FALSE	884.844	FALSE
619	L4.L2.Hit.feeding-L6.L6.Bite.feeding	751.217	687.589	TRUE	743.331	TRUE	816.954	FALSE	884.844	FALSE
620	L4.L2.Hit.feeding-L6.L6.Chase.feeding	1174.08	687.589	TRUE	743.331	TRUE	816.954	TRUE	884.844	TRUE
621	L4.L2.Hit.feeding-L6.L5.Hit.feeding	61.25	687.589	FALSE	743.331	FALSE	816.954	FALSE	884.844	FALSE
622	L4.L2.Hit.feeding-L6.L5.Bite.feeding	576.683	687.589	FALSE	743.331	FALSE	816.954	FALSE	884.844	FALSE
623	L4.L2.Hit.feeding-L6.L5.Chase.feeding	1234.68	687.589	TRUE	743.331	TRUE	816.954	TRUE	884.844	TRUE
624	L4.L2.Hit.feeding-L5.L6.Hit.feeding	35.65	687.589	FALSE	743.331	FALSE	816.954	FALSE	884.844	FALSE
625	L4.L2.Hit.feeding-L5.L6.Bite.feeding	876.117	687.589	TRUE	743.331	TRUE	816.954	TRUE	884.844	FALSE
626	L4.L2.Hit.feeding-L5.L6.Chase.feeding	1234.68	687.589	TRUE	743.331	TRUE	816.954	TRUE	884.844	TRUE
627	L4.L2.Hit.feeding-L5.L5.Hit.feeding	40.25	687.589	FALSE	743.331	FALSE	816.954	FALSE	884.844	FALSE
628	L4.L2.Hit.feeding-L5.L5.Bite.feeding	708.883	687.589	TRUE	743.331	FALSE	816.954	FALSE	884.844	FALSE
629	L4.L2.Hit.feeding-L5.L5.Chase.feeding	1234.68	687.589	TRUE	743.331	TRUE	816.954	TRUE	884.844	TRUE
630	L4.L2.Hit.feeding-L2.L2.Hit.Starved	244.617	687.589	FALSE	743.331	FALSE	816.954	FALSE	884.844	FALSE
631	L4.L2.Hit.feeding-L2.L2.Bite.Starved	802.933	687.589	TRUE	743.331	TRUE	816.954	FALSE	884.844	FALSE
632	L4.L2.Hit.feeding-L2.L2.Chase.Starved	1234.68	687.589	TRUE	743.331	TRUE	816.954	TRUE	884.844	TRUE
633	L4.L2.Hit.feeding-L2.L4.Hit.Starved	61.4833	687.589	FALSE	743.331	FALSE	816.954	FALSE	884.844	FALSE
634	L4.L2.Hit.feeding-L2.L4.Bite.Starved	870.733	687.589	TRUE	743.331	TRUE	816.954	TRUE	884.844	FALSE
635	L4.L2.Hit.feeding-L2.L4.Chase.Starved	1234.68	687.589	TRUE	743.331	TRUE	816.954	TRUE	884.844	TRUE
636	L4.L2.Hit.feeding-L2.L6.Hit.Starved	28.5333	687.589	FALSE	743.331	FALSE	816.954	FALSE	884.844	FALSE
637	L4.L2.Hit.feeding-L2.L6.Bite.Starved	985.433	687.589	TRUE	743.331	TRUE	816.954	TRUE	884.844	TRUE
638	L4.L2.Hit.feeding-L2.L6.Chase.Starved	1234.68	687.589	TRUE	743.331	TRUE	816.954	TRUE	884.844	TRUE
639	L4.L2.Hit.feeding-L4.L2.Hit.Starved	72.2	687.589	FALSE	743.331	FALSE	816.954	FALSE	884.844	FALSE
640	L4.L2.Hit.feeding-L4.L2.Bite.Starved	775.117	687.589	TRUE	743.331	TRUE	816.954	FALSE	884.844	FALSE
641	L4.L2.Hit.feeding-L4.L2.Chase.Starved	1234.68	687.589	TRUE	743.331	TRUE	816.954	TRUE	884.844	TRUE
642	L4.L2.Hit.feeding-L4.L4.Hit.Starved	224.167	687.589	FALSE	743.331	FALSE	816.954	FALSE	884.844	FALSE
643	L4.L2.Hit.feeding-L4.L4.Bite.Starved	823.133	687.589	TRUE	743.331	TRUE	816.954	TRUE	884.844	FALSE
644	L4.L2.Hit.feeding-L4.L4.Chase.Starved	1214.48	687.589	TRUE	743.331	TRUE	816.954	TRUE	884.844	TRUE
645	L4.L2.Hit.feeding-L4.L6.Hit.Starved	21.2	687.589	FALSE	743.331	FALSE	816.954	FALSE	884.844	FALSE
646	L4.L2.Hit.feeding-L4.L6.Bite.Starved	843.333	687.589	TRUE	743.331	TRUE	816.954	TRUE	884.844	FALSE
647	L4.L2.Hit.feeding-L4.L6.Chase.Starved	1234.68	687.589	TRUE	743.331	TRUE	816.954	TRUE	884.844	TRUE
648	L4.L2.Hit.feeding-L6.L2.Hit.Starved	102.567	687.589	FALSE	743.331	FALSE	816.954	FALSE	884.844	FALSE
649	L4.L2.Hit.feeding-L6.L2.Bite.Starved	806.15	687.589	TRUE	743.331	TRUE	816.954	FALSE	884.844	FALSE
650	L4.L2.Hit.feeding-L6.L2.Chase.Starved	1234.68	687.589	TRUE	743.331	TRUE	816.954	TRUE	884.844	TRUE
651	L4.L2.Hit.feeding-L6.L4.Hit.Starved	116.45	687.589	FALSE	743.331	FALSE	816.954	FALSE	884.844	FALSE
652	L4.L2.Hit.feeding-L6.L4.Bite.Starved	792.45	687.589	TRUE	743.331	TRUE	816.954	FALSE	884.844	FALSE
653	L4.L2.Hit.feeding-L6.L4.Chase.Starved	1234.68	687.589	TRUE	743.331	TRUE	816.954	TRUE	884.844	TRUE
654	L4.L2.Hit.feeding-L6.L6.Hit.Starved	260.817	687.589	FALSE	743.331	FALSE	816.954	FALSE	884.844	FALSE
655	L4.L2.Hit.feeding-L6.L6.Bite.Starved	621.217	687.589	FALSE	743.331	FALSE	816.954	FALSE	884.844	FALSE
656	L4.L2.Hit.feeding-L6.L6.Chase.Starved	1214.48	687.589	TRUE	743.331	TRUE	816.954	TRUE	884.844	TRUE
657	L4.L2.Hit.feeding-L6.L5.Hit.Starved	80.4833	687.589	FALSE	743.331	FALSE	816.954	FALSE	884.844	FALSE
658	L4.L2.Hit.feeding-L6.L5.Bite.Starved	526.183	687.589	FALSE	743.331	FALSE	816.954	FALSE	884.844	FALSE
659	L4.L2.Hit.feeding-L6.L5.Chase.Starved	1234.68	687.589	TRUE	743.331	TRUE	816.954	TRUE	884.844	TRUE
660	L4.L2.Hit.feeding-L5.L6.Hit.Starved	84.0333	687.589	FALSE	743.331	FALSE	816.954	FALSE	884.844	FALSE
661	L4.L2.Hit.feeding-L5.L6.Bite.Starved	713.4	687.589	TRUE	743.331	FALSE	816.954	FALSE	884.844	FALSE
662	L4.L2.Hit.feeding-L5.L6.Chase.Starved	1214.48	687.589	TRUE	743.331	TRUE	816.954	TRUE	884.844	TRUE
663	L4.L2.Hit.feeding-L5.L5.Hit.Starved	17.1333	687.589	FALSE	743.331	FALSE	816.954	FALSE	884.844	FALSE
664	L4.L2.Hit.feeding-L5.L5.Bite.Starved	310.4	687.589	FALSE	743.331	FALSE	816.954	FALSE	884.844	FALSE
665	L4.L2.Hit.feeding-L5.L5.Chase.Starved	1012.48	687.589	TRUE	743.331	TRUE	816.954	TRUE	884.844	TRUE
666	L4.L2.Bite.feeding-L4.L2.Chase.feeding	344.1	687.589	FALSE	743.331	FALSE	816.954	FALSE	884.844	FALSE
667	L4.L2.Bite.feeding-L4.L4.Hit.feeding	1132.83	687.589	TRUE	743.331	TRUE	816.954	TRUE	884.844	TRUE
668	L4.L2.Bite.feeding-L4.L4.Bite.feeding	13.7	687.589	FALSE	743.331	FALSE	816.954	FALSE	884.844	FALSE
669	L4.L2.Bite.feeding-L4.L4.Chase.feeding	323.9	687.589	FALSE	743.331	FALSE	816.954	FALSE	884.844	FALSE
670	L4.L2.Bite.feeding-L4.L6.Hit.feeding	837	687.589	TRUE	743.331	TRUE	816.954	TRUE	884.844	FALSE
671	L4.L2.Bite.feeding-L4.L6.Bite.feeding	91.6333	687.589	FALSE	743.331	FALSE	816.954	FALSE	884.844	FALSE
672	L4.L2.Bite.feeding-L4.L6.Chase.feeding	344.1	687.589	FALSE	743.331	FALSE	816.954	FALSE	884.844	FALSE
673	L4.L2.Bite.feeding-L6.L2.Hit.feeding	993.15	687.589	TRUE	743.331	TRUE	816.954	TRUE	884.844	TRUE
674	L4.L2.Bite.feeding-L6.L2.Bite.feeding	84.4333	687.589	FALSE	743.331	FALSE	816.954	FALSE	884.844	FALSE
675	L4.L2.Bite.feeding-L6.L2.Chase.feeding	344.1	687.589	FALSE	743.331	FALSE	816.954	FALSE	884.844	FALSE
676	L4.L2.Bite.feeding-L6.L4.Hit.feeding	1069.08	687.589	TRUE	743.331	TRUE	816.954	TRUE	884.844	TRUE
677	L4.L2.Bite.feeding-L6.L4.Bite.feeding	158.733	687.589	FALSE	743.331	FALSE	816.954	FALSE	884.844	FALSE
678	L4.L2.Bite.feeding-L6.L4.Chase.feeding	344.1	687.589	FALSE	743.331	FALSE	816.954	FALSE	884.844	FALSE
679	L4.L2.Bite.feeding-L6.L6.Hit.feeding	1134.28	687.589	TRUE	743.331	TRUE	816.954	TRUE	884.844	TRUE
680	L4.L2.Bite.feeding-L6.L6.Bite.feeding	139.367	687.589	FALSE	743.331	FALSE	816.954	FALSE	884.844	FALSE
681	L4.L2.Bite.feeding-L6.L6.Chase.feeding	283.5	687.589	FALSE	743.331	FALSE	816.954	FALSE	884.844	FALSE
682	L4.L2.Bite.feeding-L6.L5.Hit.feeding	829.333	687.589	TRUE	743.331	TRUE	816.954	TRUE	884.844	FALSE
683	L4.L2.Bite.feeding-L6.L5.Bite.feeding	313.9	687.589	FALSE	743.331	FALSE	816.954	FALSE	884.844	FALSE
684	L4.L2.Bite.feeding-L6.L5.Chase.feeding	344.1	687.589	FALSE	743.331	FALSE	816.954	FALSE	884.844	FALSE
685	L4.L2.Bite.feeding-L5.L6.Hit.feeding	926.233	687.589	TRUE	743.331	TRUE	816.954	TRUE	884.844	TRUE
686	L4.L2.Bite.feeding-L5.L6.Bite.feeding	14.4667	687.589	FALSE	743.331	FALSE	816.954	FALSE	884.844	FALSE
687	L4.L2.Bite.feeding-L5.L6.Chase.feeding	344.1	687.589	FALSE	743.331	FALSE	816.954	FALSE	884.844	FALSE
688	L4.L2.Bite.feeding-L5.L5.Hit.feeding	930.833	687.589	TRUE	743.331	TRUE	816.954	TRUE	884.844	TRUE
689	L4.L2.Bite.feeding-L5.L5.Bite.feeding	181.7	687.589	FALSE	743.331	FALSE	816.954	FALSE	884.844	FALSE
690	L4.L2.Bite.feeding-L5.L5.Chase.feeding	344.1	687.589	FALSE	743.331	FALSE	816.954	FALSE	884.844	FALSE
691	L4.L2.Bite.feeding-L2.L2.Hit.Starved	1135.2	687.589	TRUE	743.331	TRUE	816.954	TRUE	884.844	TRUE
692	L4.L2.Bite.feeding-L2.L2.Bite.Starved	87.65	687.589	FALSE	743.331	FALSE	816.954	FALSE	884.844	FALSE
693	L4.L2.Bite.feeding-L2.L2.Chase.Starved	344.1	687.589	FALSE	743.331	FALSE	816.954	FALSE	884.844	FALSE
694	L4.L2.Bite.feeding-L2.L4.Hit.Starved	829.1	687.589	TRUE	743.331	TRUE	816.954	TRUE	884.844	FALSE
695	L4.L2.Bite.feeding-L2.L4.Bite.Starved	19.85	687.589	FALSE	743.331	FALSE	816.954	FALSE	884.844	FALSE
696	L4.L2.Bite.feeding-L2.L4.Chase.Starved	344.1	687.589	FALSE	743.331	FALSE	816.954	FALSE	884.844	FALSE
697	L4.L2.Bite.feeding-L2.L6.Hit.Starved	862.05	687.589	TRUE	743.331	TRUE	816.954	TRUE	884.844	FALSE
698	L4.L2.Bite.feeding-L2.L6.Bite.Starved	94.85	687.589	FALSE	743.331	FALSE	816.954	FALSE	884.844	FALSE
699	L4.L2.Bite.feeding-L2.L6.Chase.Starved	344.1	687.589	FALSE	743.331	FALSE	816.954	FALSE	884.844	FALSE
700	L4.L2.Bite.feeding-L4.L2.Hit.Starved	962.783	687.589	TRUE	743.331	TRUE	816.954	TRUE	884.844	TRUE
701	L4.L2.Bite.feeding-L4.L2.Bite.Starved	115.467	687.589	FALSE	743.331	FALSE	816.954	FALSE	884.844	FALSE
702	L4.L2.Bite.feeding-L4.L2.Chase.Starved	344.1	687.589	FALSE	743.331	FALSE	816.954	FALSE	884.844	FALSE
703	L4.L2.Bite.feeding-L4.L4.Hit.Starved	1114.75	687.589	TRUE	743.331	TRUE	816.954	TRUE	884.844	TRUE
704	L4.L2.Bite.feeding-L4.L4.Bite.Starved	67.45	687.589	FALSE	743.331	FALSE	816.954	FALSE	884.844	FALSE
705	L4.L2.Bite.feeding-L4.L4.Chase.Starved	323.9	687.589	FALSE	743.331	FALSE	816.954	FALSE	884.844	FALSE
706	L4.L2.Bite.feeding-L4.L6.Hit.Starved	869.383	687.589	TRUE	743.331	TRUE	816.954	TRUE	884.844	FALSE
707	L4.L2.Bite.feeding-L4.L6.Bite.Starved	47.25	687.589	FALSE	743.331	FALSE	816.954	FALSE	884.844	FALSE
708	L4.L2.Bite.feeding-L4.L6.Chase.Starved	344.1	687.589	FALSE	743.331	FALSE	816.954	FALSE	884.844	FALSE
709	L4.L2.Bite.feeding-L6.L2.Hit.Starved	993.15	687.589	TRUE	743.331	TRUE	816.954	TRUE	884.844	TRUE
710	L4.L2.Bite.feeding-L6.L2.Bite.Starved	84.4333	687.589	FALSE	743.331	FALSE	816.954	FALSE	884.844	FALSE
711	L4.L2.Bite.feeding-L6.L2.Chase.Starved	344.1	687.589	FALSE	743.331	FALSE	816.954	FALSE	884.844	FALSE
712	L4.L2.Bite.feeding-L6.L4.Hit.Starved	1007.03	687.589	TRUE	743.331	TRUE	816.954	TRUE	884.844	TRUE
713	L4.L2.Bite.feeding-L6.L4.Bite.Starved	98.1333	687.589	FALSE	743.331	FALSE	816.954	FALSE	884.844	FALSE
714	L4.L2.Bite.feeding-L6.L4.Chase.Starved	344.1	687.589	FALSE	743.331	FALSE	816.954	FALSE	884.844	FALSE
715	L4.L2.Bite.feeding-L6.L6.Hit.Starved	1151.4	687.589	TRUE	743.331	TRUE	816.954	TRUE	884.844	TRUE
716	L4.L2.Bite.feeding-L6.L6.Bite.Starved	269.367	687.589	FALSE	743.331	FALSE	816.954	FALSE	884.844	FALSE
717	L4.L2.Bite.feeding-L6.L6.Chase.Starved	323.9	687.589	FALSE	743.331	FALSE	816.954	FALSE	884.844	FALSE
718	L4.L2.Bite.feeding-L6.L5.Hit.Starved	810.1	687.589	TRUE	743.331	TRUE	816.954	FALSE	884.844	FALSE
719	L4.L2.Bite.feeding-L6.L5.Bite.Starved	364.4	687.589	FALSE	743.331	FALSE	816.954	FALSE	884.844	FALSE
720	L4.L2.Bite.feeding-L6.L5.Chase.Starved	344.1	687.589	FALSE	743.331	FALSE	816.954	FALSE	884.844	FALSE
721	L4.L2.Bite.feeding-L5.L6.Hit.Starved	974.617	687.589	TRUE	743.331	TRUE	816.954	TRUE	884.844	TRUE
722	L4.L2.Bite.feeding-L5.L6.Bite.Starved	177.183	687.589	FALSE	743.331	FALSE	816.954	FALSE	884.844	FALSE
723	L4.L2.Bite.feeding-L5.L6.Chase.Starved	323.9	687.589	FALSE	743.331	FALSE	816.954	FALSE	884.844	FALSE
724	L4.L2.Bite.feeding-L5.L5.Hit.Starved	873.45	687.589	TRUE	743.331	TRUE	816.954	TRUE	884.844	FALSE
725	L4.L2.Bite.feeding-L5.L5.Bite.Starved	580.183	687.589	FALSE	743.331	FALSE	816.954	FALSE	884.844	FALSE
726	L4.L2.Bite.feeding-L5.L5.Chase.Starved	121.9	687.589	FALSE	743.331	FALSE	816.954	FALSE	884.844	FALSE
727	L4.L2.Chase.feeding-L4.L4.Hit.feeding	1476.93	687.589	TRUE	743.331	TRUE	816.954	TRUE	884.844	TRUE
728	L4.L2.Chase.feeding-L4.L4.Bite.feeding	357.8	687.589	FALSE	743.331	FALSE	816.954	FALSE	884.844	FALSE
729	L4.L2.Chase.feeding-L4.L4.Chase.feeding	20.2	687.589	FALSE	743.331	FALSE	816.954	FALSE	884.844	FALSE
730	L4.L2.Chase.feeding-L4.L6.Hit.feeding	1181.1	687.589	TRUE	743.331	TRUE	816.954	TRUE	884.844	TRUE
731	L4.L2.Chase.feeding-L4.L6.Bite.feeding	435.733	687.589	FALSE	743.331	FALSE	816.954	FALSE	884.844	FALSE
732	L4.L2.Chase.feeding-L4.L6.Chase.feeding	0	687.589	FALSE	743.331	FALSE	816.954	FALSE	884.844	FALSE
733	L4.L2.Chase.feeding-L6.L2.Hit.feeding	1337.25	687.589	TRUE	743.331	TRUE	816.954	TRUE	884.844	TRUE
734	L4.L2.Chase.feeding-L6.L2.Bite.feeding	428.533	687.589	FALSE	743.331	FALSE	816.954	FALSE	884.844	FALSE
735	L4.L2.Chase.feeding-L6.L2.Chase.feeding	0	687.589	FALSE	743.331	FALSE	816.954	FALSE	884.844	FALSE
736	L4.L2.Chase.feeding-L6.L4.Hit.feeding	1413.18	687.589	TRUE	743.331	TRUE	816.954	TRUE	884.844	TRUE
737	L4.L2.Chase.feeding-L6.L4.Bite.feeding	502.833	687.589	FALSE	743.331	FALSE	816.954	FALSE	884.844	FALSE
738	L4.L2.Chase.feeding-L6.L4.Chase.feeding	0	687.589	FALSE	743.331	FALSE	816.954	FALSE	884.844	FALSE
739	L4.L2.Chase.feeding-L6.L6.Hit.feeding	1478.38	687.589	TRUE	743.331	TRUE	816.954	TRUE	884.844	TRUE
740	L4.L2.Chase.feeding-L6.L6.Bite.feeding	483.467	687.589	FALSE	743.331	FALSE	816.954	FALSE	884.844	FALSE
741	L4.L2.Chase.feeding-L6.L6.Chase.feeding	60.6	687.589	FALSE	743.331	FALSE	816.954	FALSE	884.844	FALSE
742	L4.L2.Chase.feeding-L6.L5.Hit.feeding	1173.43	687.589	TRUE	743.331	TRUE	816.954	TRUE	884.844	TRUE
743	L4.L2.Chase.feeding-L6.L5.Bite.feeding	658	687.589	FALSE	743.331	FALSE	816.954	FALSE	884.844	FALSE
744	L4.L2.Chase.feeding-L6.L5.Chase.feeding	0	687.589	FALSE	743.331	FALSE	816.954	FALSE	884.844	FALSE
745	L4.L2.Chase.feeding-L5.L6.Hit.feeding	1270.33	687.589	TRUE	743.331	TRUE	816.954	TRUE	884.844	TRUE
746	L4.L2.Chase.feeding-L5.L6.Bite.feeding	358.567	687.589	FALSE	743.331	FALSE	816.954	FALSE	884.844	FALSE
747	L4.L2.Chase.feeding-L5.L6.Chase.feeding	0	687.589	FALSE	743.331	FALSE	816.954	FALSE	884.844	FALSE
748	L4.L2.Chase.feeding-L5.L5.Hit.feeding	1274.93	687.589	TRUE	743.331	TRUE	816.954	TRUE	884.844	TRUE
749	L4.L2.Chase.feeding-L5.L5.Bite.feeding	525.8	687.589	FALSE	743.331	FALSE	816.954	FALSE	884.844	FALSE
750	L4.L2.Chase.feeding-L5.L5.Chase.feeding	0	687.589	FALSE	743.331	FALSE	816.954	FALSE	884.844	FALSE
751	L4.L2.Chase.feeding-L2.L2.Hit.Starved	1479.3	687.589	TRUE	743.331	TRUE	816.954	TRUE	884.844	TRUE
752	L4.L2.Chase.feeding-L2.L2.Bite.Starved	431.75	687.589	FALSE	743.331	FALSE	816.954	FALSE	884.844	FALSE
753	L4.L2.Chase.feeding-L2.L2.Chase.Starved	0	687.589	FALSE	743.331	FALSE	816.954	FALSE	884.844	FALSE
754	L4.L2.Chase.feeding-L2.L4.Hit.Starved	1173.2	687.589	TRUE	743.331	TRUE	816.954	TRUE	884.844	TRUE
755	L4.L2.Chase.feeding-L2.L4.Bite.Starved	363.95	687.589	FALSE	743.331	FALSE	816.954	FALSE	884.844	FALSE
756	L4.L2.Chase.feeding-L2.L4.Chase.Starved	0	687.589	FALSE	743.331	FALSE	816.954	FALSE	884.844	FALSE
757	L4.L2.Chase.feeding-L2.L6.Hit.Starved	1206.15	687.589	TRUE	743.331	TRUE	816.954	TRUE	884.844	TRUE
758	L4.L2.Chase.feeding-L2.L6.Bite.Starved	249.25	687.589	FALSE	743.331	FALSE	816.954	FALSE	884.844	FALSE
759	L4.L2.Chase.feeding-L2.L6.Chase.Starved	0	687.589	FALSE	743.331	FALSE	816.954	FALSE	884.844	FALSE
760	L4.L2.Chase.feeding-L4.L2.Hit.Starved	1306.88	687.589	TRUE	743.331	TRUE	816.954	TRUE	884.844	TRUE
761	L4.L2.Chase.feeding-L4.L2.Bite.Starved	459.567	687.589	FALSE	743.331	FALSE	816.954	FALSE	884.844	FALSE
762	L4.L2.Chase.feeding-L4.L2.Chase.Starved	0	687.589	FALSE	743.331	FALSE	816.954	FALSE	884.844	FALSE
763	L4.L2.Chase.feeding-L4.L4.Hit.Starved	1458.85	687.589	TRUE	743.331	TRUE	816.954	TRUE	884.844	TRUE
764	L4.L2.Chase.feeding-L4.L4.Bite.Starved	411.55	687.589	FALSE	743.331	FALSE	816.954	FALSE	884.844	FALSE
765	L4.L2.Chase.feeding-L4.L4.Chase.Starved	20.2	687.589	FALSE	743.331	FALSE	816.954	FALSE	884.844	FALSE
766	L4.L2.Chase.feeding-L4.L6.Hit.Starved	1213.48	687.589	TRUE	743.331	TRUE	816.954	TRUE	884.844	TRUE
767	L4.L2.Chase.feeding-L4.L6.Bite.Starved	391.35	687.589	FALSE	743.331	FALSE	816.954	FALSE	884.844	FALSE
768	L4.L2.Chase.feeding-L4.L6.Chase.Starved	0	687.589	FALSE	743.331	FALSE	816.954	FALSE	884.844	FALSE
769	L4.L2.Chase.feeding-L6.L2.Hit.Starved	1337.25	687.589	TRUE	743.331	TRUE	816.954	TRUE	884.844	TRUE
770	L4.L2.Chase.feeding-L6.L2.Bite.Starved	428.533	687.589	FALSE	743.331	FALSE	816.954	FALSE	884.844	FALSE
771	L4.L2.Chase.feeding-L6.L2.Chase.Starved	0	687.589	FALSE	743.331	FALSE	816.954	FALSE	884.844	FALSE
772	L4.L2.Chase.feeding-L6.L4.Hit.Starved	1351.13	687.589	TRUE	743.331	TRUE	816.954	TRUE	884.844	TRUE
773	L4.L2.Chase.feeding-L6.L4.Bite.Starved	442.233	687.589	FALSE	743.331	FALSE	816.954	FALSE	884.844	FALSE
774	L4.L2.Chase.feeding-L6.L4.Chase.Starved	0	687.589	FALSE	743.331	FALSE	816.954	FALSE	884.844	FALSE
775	L4.L2.Chase.feeding-L6.L6.Hit.Starved	1495.5	687.589	TRUE	743.331	TRUE	816.954	TRUE	884.844	TRUE
776	L4.L2.Chase.feeding-L6.L6.Bite.Starved	613.467	687.589	FALSE	743.331	FALSE	816.954	FALSE	884.844	FALSE
777	L4.L2.Chase.feeding-L6.L6.Chase.Starved	20.2	687.589	FALSE	743.331	FALSE	816.954	FALSE	884.844	FALSE
778	L4.L2.Chase.feeding-L6.L5.Hit.Starved	1154.2	687.589	TRUE	743.331	TRUE	816.954	TRUE	884.844	TRUE
779	L4.L2.Chase.feeding-L6.L5.Bite.Starved	708.5	687.589	TRUE	743.331	FALSE	816.954	FALSE	884.844	FALSE
780	L4.L2.Chase.feeding-L6.L5.Chase.Starved	0	687.589	FALSE	743.331	FALSE	816.954	FALSE	884.844	FALSE
781	L4.L2.Chase.feeding-L5.L6.Hit.Starved	1318.72	687.589	TRUE	743.331	TRUE	816.954	TRUE	884.844	TRUE
782	L4.L2.Chase.feeding-L5.L6.Bite.Starved	521.283	687.589	FALSE	743.331	FALSE	816.954	FALSE	884.844	FALSE
783	L4.L2.Chase.feeding-L5.L6.Chase.Starved	20.2	687.589	FALSE	743.331	FALSE	816.954	FALSE	884.844	FALSE
784	L4.L2.Chase.feeding-L5.L5.Hit.Starved	1217.55	687.589	TRUE	743.331	TRUE	816.954	TRUE	884.844	TRUE
785	L4.L2.Chase.feeding-L5.L5.Bite.Starved	924.283	687.589	TRUE	743.331	TRUE	816.954	TRUE	884.844	TRUE
786	L4.L2.Chase.feeding-L5.L5.Chase.Starved	222.2	687.589	FALSE	743.331	FALSE	816.954	FALSE	884.844	FALSE
787	L4.L4.Hit.feeding-L4.L4.Bite.feeding	1119.13	687.589	TRUE	743.331	TRUE	816.954	TRUE	884.844	TRUE
788	L4.L4.Hit.feeding-L4.L4.Chase.feeding	1456.73	687.589	TRUE	743.331	TRUE	816.954	TRUE	884.844	TRUE
789	L4.L4.Hit.feeding-L4.L6.Hit.feeding	295.833	687.589	FALSE	743.331	FALSE	816.954	FALSE	884.844	FALSE
790	L4.L4.Hit.feeding-L4.L6.Bite.feeding	1041.2	687.589	TRUE	743.331	TRUE	816.954	TRUE	884.844	TRUE
791	L4.L4.Hit.feeding-L4.L6.Chase.feeding	1476.93	687.589	TRUE	743.331	TRUE	816.954	TRUE	884.844	TRUE
792	L4.L4.Hit.feeding-L6.L2.Hit.feeding	139.683	687.589	FALSE	743.331	FALSE	816.954	FALSE	884.844	FALSE
793	L4.L4.Hit.feeding-L6.L2.Bite.feeding	1048.4	687.589	TRUE	743.331	TRUE	816.954	TRUE	884.844	TRUE
794	L4.L4.Hit.feeding-L6.L2.Chase.feeding	1476.93	687.589	TRUE	743.331	TRUE	816.954	TRUE	884.844	TRUE
795	L4.L4.Hit.feeding-L6.L4.Hit.feeding	63.75	687.589	FALSE	743.331	FALSE	816.954	FALSE	884.844	FALSE
796	L4.L4.Hit.feeding-L6.L4.Bite.feeding	974.1	687.589	TRUE	743.331	TRUE	816.954	TRUE	884.844	TRUE
797	L4.L4.Hit.feeding-L6.L4.Chase.feeding	1476.93	687.589	TRUE	743.331	TRUE	816.954	TRUE	884.844	TRUE
798	L4.L4.Hit.feeding-L6.L6.Hit.feeding	1.45	687.589	FALSE	743.331	FALSE	816.954	FALSE	884.844	FALSE
799	L4.L4.Hit.feeding-L6.L6.Bite.feeding	993.467	687.589	TRUE	743.331	TRUE	816.954	TRUE	884.844	TRUE
800	L4.L4.Hit.feeding-L6.L6.Chase.feeding	1416.33	687.589	TRUE	743.331	TRUE	816.954	TRUE	884.844	TRUE
801	L4.L4.Hit.feeding-L6.L5.Hit.feeding	303.5	687.589	FALSE	743.331	FALSE	816.954	FALSE	884.844	FALSE
802	L4.L4.Hit.feeding-L6.L5.Bite.feeding	818.933	687.589	TRUE	743.331	TRUE	816.954	TRUE	884.844	FALSE
803	L4.L4.Hit.feeding-L6.L5.Chase.feeding	1476.93	687.589	TRUE	743.331	TRUE	816.954	TRUE	884.844	TRUE
804	L4.L4.Hit.feeding-L5.L6.Hit.feeding	206.6	687.589	FALSE	743.331	FALSE	816.954	FALSE	884.844	FALSE
805	L4.L4.Hit.feeding-L5.L6.Bite.feeding	1118.37	687.589	TRUE	743.331	TRUE	816.954	TRUE	884.844	TRUE
806	L4.L4.Hit.feeding-L5.L6.Chase.feeding	1476.93	687.589	TRUE	743.331	TRUE	816.954	TRUE	884.844	TRUE
807	L4.L4.Hit.feeding-L5.L5.Hit.feeding	202	687.589	FALSE	743.331	FALSE	816.954	FALSE	884.844	FALSE
808	L4.L4.Hit.feeding-L5.L5.Bite.feeding	951.133	687.589	TRUE	743.331	TRUE	816.954	TRUE	884.844	TRUE
809	L4.L4.Hit.feeding-L5.L5.Chase.feeding	1476.93	687.589	TRUE	743.331	TRUE	816.954	TRUE	884.844	TRUE
810	L4.L4.Hit.feeding-L2.L2.Hit.Starved	2.36667	687.589	FALSE	743.331	FALSE	816.954	FALSE	884.844	FALSE
811	L4.L4.Hit.feeding-L2.L2.Bite.Starved	1045.18	687.589	TRUE	743.331	TRUE	816.954	TRUE	884.844	TRUE
812	L4.L4.Hit.feeding-L2.L2.Chase.Starved	1476.93	687.589	TRUE	743.331	TRUE	816.954	TRUE	884.844	TRUE
813	L4.L4.Hit.feeding-L2.L4.Hit.Starved	303.733	687.589	FALSE	743.331	FALSE	816.954	FALSE	884.844	FALSE
814	L4.L4.Hit.feeding-L2.L4.Bite.Starved	1112.98	687.589	TRUE	743.331	TRUE	816.954	TRUE	884.844	TRUE
815	L4.L4.Hit.feeding-L2.L4.Chase.Starved	1476.93	687.589	TRUE	743.331	TRUE	816.954	TRUE	884.844	TRUE
816	L4.L4.Hit.feeding-L2.L6.Hit.Starved	270.783	687.589	FALSE	743.331	FALSE	816.954	FALSE	884.844	FALSE
817	L4.L4.Hit.feeding-L2.L6.Bite.Starved	1227.68	687.589	TRUE	743.331	TRUE	816.954	TRUE	884.844	TRUE
818	L4.L4.Hit.feeding-L2.L6.Chase.Starved	1476.93	687.589	TRUE	743.331	TRUE	816.954	TRUE	884.844	TRUE
819	L4.L4.Hit.feeding-L4.L2.Hit.Starved	170.05	687.589	FALSE	743.331	FALSE	816.954	FALSE	884.844	FALSE
820	L4.L4.Hit.feeding-L4.L2.Bite.Starved	1017.37	687.589	TRUE	743.331	TRUE	816.954	TRUE	884.844	TRUE
821	L4.L4.Hit.feeding-L4.L2.Chase.Starved	1476.93	687.589	TRUE	743.331	TRUE	816.954	TRUE	884.844	TRUE
822	L4.L4.Hit.feeding-L4.L4.Hit.Starved	18.0833	687.589	FALSE	743.331	FALSE	816.954	FALSE	884.844	FALSE
823	L4.L4.Hit.feeding-L4.L4.Bite.Starved	1065.38	687.589	TRUE	743.331	TRUE	816.954	TRUE	884.844	TRUE
824	L4.L4.Hit.feeding-L4.L4.Chase.Starved	1456.73	687.589	TRUE	743.331	TRUE	816.954	TRUE	884.844	TRUE
825	L4.L4.Hit.feeding-L4.L6.Hit.Starved	263.45	687.589	FALSE	743.331	FALSE	816.954	FALSE	884.844	FALSE
826	L4.L4.Hit.feeding-L4.L6.Bite.Starved	1085.58	687.589	TRUE	743.331	TRUE	816.954	TRUE	884.844	TRUE
827	L4.L4.Hit.feeding-L4.L6.Chase.Starved	1476.93	687.589	TRUE	743.331	TRUE	816.954	TRUE	884.844	TRUE
828	L4.L4.Hit.feeding-L6.L2.Hit.Starved	139.683	687.589	FALSE	743.331	FALSE	816.954	FALSE	884.844	FALSE
829	L4.L4.Hit.feeding-L6.L2.Bite.Starved	1048.4	687.589	TRUE	743.331	TRUE	816.954	TRUE	884.844	TRUE
830	L4.L4.Hit.feeding-L6.L2.Chase.Starved	1476.93	687.589	TRUE	743.331	TRUE	816.954	TRUE	884.844	TRUE
831	L4.L4.Hit.feeding-L6.L4.Hit.Starved	125.8	687.589	FALSE	743.331	FALSE	816.954	FALSE	884.844	FALSE
832	L4.L4.Hit.feeding-L6.L4.Bite.Starved	1034.7	687.589	TRUE	743.331	TRUE	816.954	TRUE	884.844	TRUE
833	L4.L4.Hit.feeding-L6.L4.Chase.Starved	1476.93	687.589	TRUE	743.331	TRUE	816.954	TRUE	884.844	TRUE
834	L4.L4.Hit.feeding-L6.L6.Hit.Starved	18.5667	687.589	FALSE	743.331	FALSE	816.954	FALSE	884.844	FALSE
835	L4.L4.Hit.feeding-L6.L6.Bite.Starved	863.467	687.589	TRUE	743.331	TRUE	816.954	TRUE	884.844	FALSE
836	L4.L4.Hit.feeding-L6.L6.Chase.Starved	1456.73	687.589	TRUE	743.331	TRUE	816.954	TRUE	884.844	TRUE
837	L4.L4.Hit.feeding-L6.L5.Hit.Starved	322.733	687.589	FALSE	743.331	FALSE	816.954	FALSE	884.844	FALSE
838	L4.L4.Hit.feeding-L6.L5.Bite.Starved	768.433	687.589	TRUE	743.331	TRUE	816.954	FALSE	884.844	FALSE
839	L4.L4.Hit.feeding-L6.L5.Chase.Starved	1476.93	687.589	TRUE	743.331	TRUE	816.954	TRUE	884.844	TRUE
840	L4.L4.Hit.feeding-L5.L6.Hit.Starved	158.217	687.589	FALSE	743.331	FALSE	816.954	FALSE	884.844	FALSE
841	L4.L4.Hit.feeding-L5.L6.Bite.Starved	955.65	687.589	TRUE	743.331	TRUE	816.954	TRUE	884.844	TRUE
842	L4.L4.Hit.feeding-L5.L6.Chase.Starved	1456.73	687.589	TRUE	743.331	TRUE	816.954	TRUE	884.844	TRUE
843	L4.L4.Hit.feeding-L5.L5.Hit.Starved	259.383	687.589	FALSE	743.331	FALSE	816.954	FALSE	884.844	FALSE
844	L4.L4.Hit.feeding-L5.L5.Bite.Starved	552.65	687.589	FALSE	743.331	FALSE	816.954	FALSE	884.844	FALSE
845	L4.L4.Hit.feeding-L5.L5.Chase.Starved	1254.73	687.589	TRUE	743.331	TRUE	816.954	TRUE	884.844	TRUE
846	L4.L4.Bite.feeding-L4.L4.Chase.feeding	337.6	687.589	FALSE	743.331	FALSE	816.954	FALSE	884.844	FALSE
847	L4.L4.Bite.feeding-L4.L6.Hit.feeding	823.3	687.589	TRUE	743.331	TRUE	816.954	TRUE	884.844	FALSE
848	L4.L4.Bite.feeding-L4.L6.Bite.feeding	77.9333	687.589	FALSE	743.331	FALSE	816.954	FALSE	884.844	FALSE
849	L4.L4.Bite.feeding-L4.L6.Chase.feeding	357.8	687.589	FALSE	743.331	FALSE	816.954	FALSE	884.844	FALSE
850	L4.L4.Bite.feeding-L6.L2.Hit.feeding	979.45	687.589	TRUE	743.331	TRUE	816.954	TRUE	884.844	TRUE
851	L4.L4.Bite.feeding-L6.L2.Bite.feeding	70.7333	687.589	FALSE	743.331	FALSE	816.954	FALSE	884.844	FALSE
852	L4.L4.Bite.feeding-L6.L2.Chase.feeding	357.8	687.589	FALSE	743.331	FALSE	816.954	FALSE	884.844	FALSE
853	L4.L4.Bite.feeding-L6.L4.Hit.feeding	1055.38	687.589	TRUE	743.331	TRUE	816.954	TRUE	884.844	TRUE
854	L4.L4.Bite.feeding-L6.L4.Bite.feeding	145.033	687.589	FALSE	743.331	FALSE	816.954	FALSE	884.844	FALSE
855	L4.L4.Bite.feeding-L6.L4.Chase.feeding	357.8	687.589	FALSE	743.331	FALSE	816.954	FALSE	884.844	FALSE
856	L4.L4.Bite.feeding-L6.L6.Hit.feeding	1120.58	687.589	TRUE	743.331	TRUE	816.954	TRUE	884.844	TRUE
857	L4.L4.Bite.feeding-L6.L6.Bite.feeding	125.667	687.589	FALSE	743.331	FALSE	816.954	FALSE	884.844	FALSE
858	L4.L4.Bite.feeding-L6.L6.Chase.feeding	297.2	687.589	FALSE	743.331	FALSE	816.954	FALSE	884.844	FALSE
859	L4.L4.Bite.feeding-L6.L5.Hit.feeding	815.633	687.589	TRUE	743.331	TRUE	816.954	FALSE	884.844	FALSE
860	L4.L4.Bite.feeding-L6.L5.Bite.feeding	300.2	687.589	FALSE	743.331	FALSE	816.954	FALSE	884.844	FALSE
861	L4.L4.Bite.feeding-L6.L5.Chase.feeding	357.8	687.589	FALSE	743.331	FALSE	816.954	FALSE	884.844	FALSE
862	L4.L4.Bite.feeding-L5.L6.Hit.feeding	912.533	687.589	TRUE	743.331	TRUE	816.954	TRUE	884.844	TRUE
863	L4.L4.Bite.feeding-L5.L6.Bite.feeding	0.766667	687.589	FALSE	743.331	FALSE	816.954	FALSE	884.844	FALSE
864	L4.L4.Bite.feeding-L5.L6.Chase.feeding	357.8	687.589	FALSE	743.331	FALSE	816.954	FALSE	884.844	FALSE
865	L4.L4.Bite.feeding-L5.L5.Hit.feeding	917.133	687.589	TRUE	743.331	TRUE	816.954	TRUE	884.844	TRUE
866	L4.L4.Bite.feeding-L5.L5.Bite.feeding	168	687.589	FALSE	743.331	FALSE	816.954	FALSE	884.844	FALSE
867	L4.L4.Bite.feeding-L5.L5.Chase.feeding	357.8	687.589	FALSE	743.331	FALSE	816.954	FALSE	884.844	FALSE
868	L4.L4.Bite.feeding-L2.L2.Hit.Starved	1121.5	687.589	TRUE	743.331	TRUE	816.954	TRUE	884.844	TRUE
869	L4.L4.Bite.feeding-L2.L2.Bite.Starved	73.95	687.589	FALSE	743.331	FALSE	816.954	FALSE	884.844	FALSE
870	L4.L4.Bite.feeding-L2.L2.Chase.Starved	357.8	687.589	FALSE	743.331	FALSE	816.954	FALSE	884.844	FALSE
871	L4.L4.Bite.feeding-L2.L4.Hit.Starved	815.4	687.589	TRUE	743.331	TRUE	816.954	FALSE	884.844	FALSE
872	L4.L4.Bite.feeding-L2.L4.Bite.Starved	6.15	687.589	FALSE	743.331	FALSE	816.954	FALSE	884.844	FALSE
873	L4.L4.Bite.feeding-L2.L4.Chase.Starved	357.8	687.589	FALSE	743.331	FALSE	816.954	FALSE	884.844	FALSE
874	L4.L4.Bite.feeding-L2.L6.Hit.Starved	848.35	687.589	TRUE	743.331	TRUE	816.954	TRUE	884.844	FALSE
875	L4.L4.Bite.feeding-L2.L6.Bite.Starved	108.55	687.589	FALSE	743.331	FALSE	816.954	FALSE	884.844	FALSE
876	L4.L4.Bite.feeding-L2.L6.Chase.Starved	357.8	687.589	FALSE	743.331	FALSE	816.954	FALSE	884.844	FALSE
877	L4.L4.Bite.feeding-L4.L2.Hit.Starved	949.083	687.589	TRUE	743.331	TRUE	816.954	TRUE	884.844	TRUE
878	L4.L4.Bite.feeding-L4.L2.Bite.Starved	101.767	687.589	FALSE	743.331	FALSE	816.954	FALSE	884.844	FALSE
879	L4.L4.Bite.feeding-L4.L2.Chase.Starved	357.8	687.589	FALSE	743.331	FALSE	816.954	FALSE	884.844	FALSE
880	L4.L4.Bite.feeding-L4.L4.Hit.Starved	1101.05	687.589	TRUE	743.331	TRUE	816.954	TRUE	884.844	TRUE
881	L4.L4.Bite.feeding-L4.L4.Bite.Starved	53.75	687.589	FALSE	743.331	FALSE	816.954	FALSE	884.844	FALSE
882	L4.L4.Bite.feeding-L4.L4.Chase.Starved	337.6	687.589	FALSE	743.331	FALSE	816.954	FALSE	884.844	FALSE
883	L4.L4.Bite.feeding-L4.L6.Hit.Starved	855.683	687.589	TRUE	743.331	TRUE	816.954	TRUE	884.844	FALSE
884	L4.L4.Bite.feeding-L4.L6.Bite.Starved	33.55	687.589	FALSE	743.331	FALSE	816.954	FALSE	884.844	FALSE
885	L4.L4.Bite.feeding-L4.L6.Chase.Starved	357.8	687.589	FALSE	743.331	FALSE	816.954	FALSE	884.844	FALSE
886	L4.L4.Bite.feeding-L6.L2.Hit.Starved	979.45	687.589	TRUE	743.331	TRUE	816.954	TRUE	884.844	TRUE
887	L4.L4.Bite.feeding-L6.L2.Bite.Starved	70.7333	687.589	FALSE	743.331	FALSE	816.954	FALSE	884.844	FALSE
888	L4.L4.Bite.feeding-L6.L2.Chase.Starved	357.8	687.589	FALSE	743.331	FALSE	816.954	FALSE	884.844	FALSE
889	L4.L4.Bite.feeding-L6.L4.Hit.Starved	993.333	687.589	TRUE	743.331	TRUE	816.954	TRUE	884.844	TRUE
890	L4.L4.Bite.feeding-L6.L4.Bite.Starved	84.4333	687.589	FALSE	743.331	FALSE	816.954	FALSE	884.844	FALSE
891	L4.L4.Bite.feeding-L6.L4.Chase.Starved	357.8	687.589	FALSE	743.331	FALSE	816.954	FALSE	884.844	FALSE
892	L4.L4.Bite.feeding-L6.L6.Hit.Starved	1137.7	687.589	TRUE	743.331	TRUE	816.954	TRUE	884.844	TRUE
893	L4.L4.Bite.feeding-L6.L6.Bite.Starved	255.667	687.589	FALSE	743.331	FALSE	816.954	FALSE	884.844	FALSE
894	L4.L4.Bite.feeding-L6.L6.Chase.Starved	337.6	687.589	FALSE	743.331	FALSE	816.954	FALSE	884.844	FALSE
895	L4.L4.Bite.feeding-L6.L5.Hit.Starved	796.4	687.589	TRUE	743.331	TRUE	816.954	FALSE	884.844	FALSE
896	L4.L4.Bite.feeding-L6.L5.Bite.Starved	350.7	687.589	FALSE	743.331	FALSE	816.954	FALSE	884.844	FALSE
897	L4.L4.Bite.feeding-L6.L5.Chase.Starved	357.8	687.589	FALSE	743.331	FALSE	816.954	FALSE	884.844	FALSE
898	L4.L4.Bite.feeding-L5.L6.Hit.Starved	960.917	687.589	TRUE	743.331	TRUE	816.954	TRUE	884.844	TRUE
899	L4.L4.Bite.feeding-L5.L6.Bite.Starved	163.483	687.589	FALSE	743.331	FALSE	816.954	FALSE	884.844	FALSE
900	L4.L4.Bite.feeding-L5.L6.Chase.Starved	337.6	687.589	FALSE	743.331	FALSE	816.954	FALSE	884.844	FALSE
901	L4.L4.Bite.feeding-L5.L5.Hit.Starved	859.75	687.589	TRUE	743.331	TRUE	816.954	TRUE	884.844	FALSE
902	L4.L4.Bite.feeding-L5.L5.Bite.Starved	566.483	687.589	FALSE	743.331	FALSE	816.954	FALSE	884.844	FALSE
903	L4.L4.Bite.feeding-L5.L5.Chase.Starved	135.6	687.589	FALSE	743.331	FALSE	816.954	FALSE	884.844	FALSE
904	L4.L4.Chase.feeding-L4.L6.Hit.feeding	1160.9	687.589	TRUE	743.331	TRUE	816.954	TRUE	884.844	TRUE
905	L4.L4.Chase.feeding-L4.L6.Bite.feeding	415.533	687.589	FALSE	743.331	FALSE	816.954	FALSE	884.844	FALSE
906	L4.L4.Chase.feeding-L4.L6.Chase.feeding	20.2	687.589	FALSE	743.331	FALSE	816.954	FALSE	884.844	FALSE
907	L4.L4.Chase.feeding-L6.L2.Hit.feeding	1317.05	687.589	TRUE	743.331	TRUE	816.954	TRUE	884.844	TRUE
908	L4.L4.Chase.feeding-L6.L2.Bite.feeding	408.333	687.589	FALSE	743.331	FALSE	816.954	FALSE	884.844	FALSE
909	L4.L4.Chase.feeding-L6.L2.Chase.feeding	20.2	687.589	FALSE	743.331	FALSE	816.954	FALSE	884.844	FALSE
910	L4.L4.Chase.feeding-L6.L4.Hit.feeding	1392.98	687.589	TRUE	743.331	TRUE	816.954	TRUE	884.844	TRUE
911	L4.L4.Chase.feeding-L6.L4.Bite.feeding	482.633	687.589	FALSE	743.331	FALSE	816.954	FALSE	884.844	FALSE
912	L4.L4.Chase.feeding-L6.L4.Chase.feeding	20.2	687.589	FALSE	743.331	FALSE	816.954	FALSE	884.844	FALSE
913	L4.L4.Chase.feeding-L6.L6.Hit.feeding	1458.18	687.589	TRUE	743.331	TRUE	816.954	TRUE	884.844	TRUE
914	L4.L4.Chase.feeding-L6.L6.Bite.feeding	463.267	687.589	FALSE	743.331	FALSE	816.954	FALSE	884.844	FALSE
915	L4.L4.Chase.feeding-L6.L6.Chase.feeding	40.4	687.589	FALSE	743.331	FALSE	816.954	FALSE	884.844	FALSE
916	L4.L4.Chase.feeding-L6.L5.Hit.feeding	1153.23	687.589	TRUE	743.331	TRUE	816.954	TRUE	884.844	TRUE
917	L4.L4.Chase.feeding-L6.L5.Bite.feeding	637.8	687.589	FALSE	743.331	FALSE	816.954	FALSE	884.844	FALSE
918	L4.L4.Chase.feeding-L6.L5.Chase.feeding	20.2	687.589	FALSE	743.331	FALSE	816.954	FALSE	884.844	FALSE
919	L4.L4.Chase.feeding-L5.L6.Hit.feeding	1250.13	687.589	TRUE	743.331	TRUE	816.954	TRUE	884.844	TRUE
920	L4.L4.Chase.feeding-L5.L6.Bite.feeding	338.367	687.589	FALSE	743.331	FALSE	816.954	FALSE	884.844	FALSE
921	L4.L4.Chase.feeding-L5.L6.Chase.feeding	20.2	687.589	FALSE	743.331	FALSE	816.954	FALSE	884.844	FALSE
922	L4.L4.Chase.feeding-L5.L5.Hit.feeding	1254.73	687.589	TRUE	743.331	TRUE	816.954	TRUE	884.844	TRUE
923	L4.L4.Chase.feeding-L5.L5.Bite.feeding	505.6	687.589	FALSE	743.331	FALSE	816.954	FALSE	884.844	FALSE
924	L4.L4.Chase.feeding-L5.L5.Chase.feeding	20.2	687.589	FALSE	743.331	FALSE	816.954	FALSE	884.844	FALSE
925	L4.L4.Chase.feeding-L2.L2.Hit.Starved	1459.1	687.589	TRUE	743.331	TRUE	816.954	TRUE	884.844	TRUE
926	L4.L4.Chase.feeding-L2.L2.Bite.Starved	411.55	687.589	FALSE	743.331	FALSE	816.954	FALSE	884.844	FALSE
927	L4.L4.Chase.feeding-L2.L2.Chase.Starved	20.2	687.589	FALSE	743.331	FALSE	816.954	FALSE	884.844	FALSE
928	L4.L4.Chase.feeding-L2.L4.Hit.Starved	1153	687.589	TRUE	743.331	TRUE	816.954	TRUE	884.844	TRUE
929	L4.L4.Chase.feeding-L2.L4.Bite.Starved	343.75	687.589	FALSE	743.331	FALSE	816.954	FALSE	884.844	FALSE
930	L4.L4.Chase.feeding-L2.L4.Chase.Starved	20.2	687.589	FALSE	743.331	FALSE	816.954	FALSE	884.844	FALSE
931	L4.L4.Chase.feeding-L2.L6.Hit.Starved	1185.95	687.589	TRUE	743.331	TRUE	816.954	TRUE	884.844	TRUE
932	L4.L4.Chase.feeding-L2.L6.Bite.Starved	229.05	687.589	FALSE	743.331	FALSE	816.954	FALSE	884.844	FALSE
933	L4.L4.Chase.feeding-L2.L6.Chase.Starved	20.2	687.589	FALSE	743.331	FALSE	816.954	FALSE	884.844	FALSE
934	L4.L4.Chase.feeding-L4.L2.Hit.Starved	1286.68	687.589	TRUE	743.331	TRUE	816.954	TRUE	884.844	TRUE
935	L4.L4.Chase.feeding-L4.L2.Bite.Starved	439.367	687.589	FALSE	743.331	FALSE	816.954	FALSE	884.844	FALSE
936	L4.L4.Chase.feeding-L4.L2.Chase.Starved	20.2	687.589	FALSE	743.331	FALSE	816.954	FALSE	884.844	FALSE
937	L4.L4.Chase.feeding-L4.L4.Hit.Starved	1438.65	687.589	TRUE	743.331	TRUE	816.954	TRUE	884.844	TRUE
938	L4.L4.Chase.feeding-L4.L4.Bite.Starved	391.35	687.589	FALSE	743.331	FALSE	816.954	FALSE	884.844	FALSE
939	L4.L4.Chase.feeding-L4.L4.Chase.Starved	0	687.589	FALSE	743.331	FALSE	816.954	FALSE	884.844	FALSE
940	L4.L4.Chase.feeding-L4.L6.Hit.Starved	1193.28	687.589	TRUE	743.331	TRUE	816.954	TRUE	884.844	TRUE
941	L4.L4.Chase.feeding-L4.L6.Bite.Starved	371.15	687.589	FALSE	743.331	FALSE	816.954	FALSE	884.844	FALSE
942	L4.L4.Chase.feeding-L4.L6.Chase.Starved	20.2	687.589	FALSE	743.331	FALSE	816.954	FALSE	884.844	FALSE
943	L4.L4.Chase.feeding-L6.L2.Hit.Starved	1317.05	687.589	TRUE	743.331	TRUE	816.954	TRUE	884.844	TRUE
944	L4.L4.Chase.feeding-L6.L2.Bite.Starved	408.333	687.589	FALSE	743.331	FALSE	816.954	FALSE	884.844	FALSE
945	L4.L4.Chase.feeding-L6.L2.Chase.Starved	20.2	687.589	FALSE	743.331	FALSE	816.954	FALSE	884.844	FALSE
946	L4.L4.Chase.feeding-L6.L4.Hit.Starved	1330.93	687.589	TRUE	743.331	TRUE	816.954	TRUE	884.844	TRUE
947	L4.L4.Chase.feeding-L6.L4.Bite.Starved	422.033	687.589	FALSE	743.331	FALSE	816.954	FALSE	884.844	FALSE
948	L4.L4.Chase.feeding-L6.L4.Chase.Starved	20.2	687.589	FALSE	743.331	FALSE	816.954	FALSE	884.844	FALSE
949	L4.L4.Chase.feeding-L6.L6.Hit.Starved	1475.3	687.589	TRUE	743.331	TRUE	816.954	TRUE	884.844	TRUE
950	L4.L4.Chase.feeding-L6.L6.Bite.Starved	593.267	687.589	FALSE	743.331	FALSE	816.954	FALSE	884.844	FALSE
951	L4.L4.Chase.feeding-L6.L6.Chase.Starved	0	687.589	FALSE	743.331	FALSE	816.954	FALSE	884.844	FALSE
952	L4.L4.Chase.feeding-L6.L5.Hit.Starved	1134	687.589	TRUE	743.331	TRUE	816.954	TRUE	884.844	TRUE
953	L4.L4.Chase.feeding-L6.L5.Bite.Starved	688.3	687.589	TRUE	743.331	FALSE	816.954	FALSE	884.844	FALSE
954	L4.L4.Chase.feeding-L6.L5.Chase.Starved	20.2	687.589	FALSE	743.331	FALSE	816.954	FALSE	884.844	FALSE
955	L4.L4.Chase.feeding-L5.L6.Hit.Starved	1298.52	687.589	TRUE	743.331	TRUE	816.954	TRUE	884.844	TRUE
956	L4.L4.Chase.feeding-L5.L6.Bite.Starved	501.083	687.589	FALSE	743.331	FALSE	816.954	FALSE	884.844	FALSE
957	L4.L4.Chase.feeding-L5.L6.Chase.Starved	0	687.589	FALSE	743.331	FALSE	816.954	FALSE	884.844	FALSE
958	L4.L4.Chase.feeding-L5.L5.Hit.Starved	1197.35	687.589	TRUE	743.331	TRUE	816.954	TRUE	884.844	TRUE
959	L4.L4.Chase.feeding-L5.L5.Bite.Starved	904.083	687.589	TRUE	743.331	TRUE	816.954	TRUE	884.844	TRUE
960	L4.L4.Chase.feeding-L5.L5.Chase.Starved	202	687.589	FALSE	743.331	FALSE	816.954	FALSE	884.844	FALSE
961	L4.L6.Hit.feeding-L4.L6.Bite.feeding	745.367	687.589	TRUE	743.331	TRUE	816.954	FALSE	884.844	FALSE
962	L4.L6.Hit.feeding-L4.L6.Chase.feeding	1181.1	687.589	TRUE	743.331	TRUE	816.954	TRUE	884.844	TRUE
963	L4.L6.Hit.feeding-L6.L2.Hit.feeding	156.15	687.589	FALSE	743.331	FALSE	816.954	FALSE	884.844	FALSE
964	L4.L6.Hit.feeding-L6.L2.Bite.feeding	752.567	687.589	TRUE	743.331	TRUE	816.954	FALSE	884.844	FALSE
965	L4.L6.Hit.feeding-L6.L2.Chase.feeding	1181.1	687.589	TRUE	743.331	TRUE	816.954	TRUE	884.844	TRUE
966	L4.L6.Hit.feeding-L6.L4.Hit.feeding	232.083	687.589	FALSE	743.331	FALSE	816.954	FALSE	884.844	FALSE
967	L4.L6.Hit.feeding-L6.L4.Bite.feeding	678.267	687.589	FALSE	743.331	FALSE	816.954	FALSE	884.844	FALSE
968	L4.L6.Hit.feeding-L6.L4.Chase.feeding	1181.1	687.589	TRUE	743.331	TRUE	816.954	TRUE	884.844	TRUE
969	L4.L6.Hit.feeding-L6.L6.Hit.feeding	297.283	687.589	FALSE	743.331	FALSE	816.954	FALSE	884.844	FALSE
970	L4.L6.Hit.feeding-L6.L6.Bite.feeding	697.633	687.589	TRUE	743.331	FALSE	816.954	FALSE	884.844	FALSE
971	L4.L6.Hit.feeding-L6.L6.Chase.feeding	1120.5	687.589	TRUE	743.331	TRUE	816.954	TRUE	884.844	TRUE
972	L4.L6.Hit.feeding-L6.L5.Hit.feeding	7.66667	687.589	FALSE	743.331	FALSE	816.954	FALSE	884.844	FALSE
973	L4.L6.Hit.feeding-L6.L5.Bite.feeding	523.1	687.589	FALSE	743.331	FALSE	816.954	FALSE	884.844	FALSE
974	L4.L6.Hit.feeding-L6.L5.Chase.feeding	1181.1	687.589	TRUE	743.331	TRUE	816.954	TRUE	884.844	TRUE
975	L4.L6.Hit.feeding-L5.L6.Hit.feeding	89.2333	687.589	FALSE	743.331	FALSE	816.954	FALSE	884.844	FALSE
976	L4.L6.Hit.feeding-L5.L6.Bite.feeding	822.533	687.589	TRUE	743.331	TRUE	816.954	TRUE	884.844	FALSE
977	L4.L6.Hit.feeding-L5.L6.Chase.feeding	1181.1	687.589	TRUE	743.331	TRUE	816.954	TRUE	884.844	TRUE
978	L4.L6.Hit.feeding-L5.L5.Hit.feeding	93.8333	687.589	FALSE	743.331	FALSE	816.954	FALSE	884.844	FALSE
979	L4.L6.Hit.feeding-L5.L5.Bite.feeding	655.3	687.589	FALSE	743.331	FALSE	816.954	FALSE	884.844	FALSE
980	L4.L6.Hit.feeding-L5.L5.Chase.feeding	1181.1	687.589	TRUE	743.331	TRUE	816.954	TRUE	884.844	TRUE
981	L4.L6.Hit.feeding-L2.L2.Hit.Starved	298.2	687.589	FALSE	743.331	FALSE	816.954	FALSE	884.844	FALSE
982	L4.L6.Hit.feeding-L2.L2.Bite.Starved	749.35	687.589	TRUE	743.331	TRUE	816.954	FALSE	884.844	FALSE
983	L4.L6.Hit.feeding-L2.L2.Chase.Starved	1181.1	687.589	TRUE	743.331	TRUE	816.954	TRUE	884.844	TRUE
984	L4.L6.Hit.feeding-L2.L4.Hit.Starved	7.9	687.589	FALSE	743.331	FALSE	816.954	FALSE	884.844	FALSE
985	L4.L6.Hit.feeding-L2.L4.Bite.Starved	817.15	687.589	TRUE	743.331	TRUE	816.954	TRUE	884.844	FALSE
986	L4.L6.Hit.feeding-L2.L4.Chase.Starved	1181.1	687.589	TRUE	743.331	TRUE	816.954	TRUE	884.844	TRUE
987	L4.L6.Hit.feeding-L2.L6.Hit.Starved	25.05	687.589	FALSE	743.331	FALSE	816.954	FALSE	884.844	FALSE
988	L4.L6.Hit.feeding-L2.L6.Bite.Starved	931.85	687.589	TRUE	743.331	TRUE	816.954	TRUE	884.844	TRUE
989	L4.L6.Hit.feeding-L2.L6.Chase.Starved	1181.1	687.589	TRUE	743.331	TRUE	816.954	TRUE	884.844	TRUE
990	L4.L6.Hit.feeding-L4.L2.Hit.Starved	125.783	687.589	FALSE	743.331	FALSE	816.954	FALSE	884.844	FALSE
991	L4.L6.Hit.feeding-L4.L2.Bite.Starved	721.533	687.589	TRUE	743.331	FALSE	816.954	FALSE	884.844	FALSE
992	L4.L6.Hit.feeding-L4.L2.Chase.Starved	1181.1	687.589	TRUE	743.331	TRUE	816.954	TRUE	884.844	TRUE
993	L4.L6.Hit.feeding-L4.L4.Hit.Starved	277.75	687.589	FALSE	743.331	FALSE	816.954	FALSE	884.844	FALSE
994	L4.L6.Hit.feeding-L4.L4.Bite.Starved	769.55	687.589	TRUE	743.331	TRUE	816.954	FALSE	884.844	FALSE
995	L4.L6.Hit.feeding-L4.L4.Chase.Starved	1160.9	687.589	TRUE	743.331	TRUE	816.954	TRUE	884.844	TRUE
996	L4.L6.Hit.feeding-L4.L6.Hit.Starved	32.3833	687.589	FALSE	743.331	FALSE	816.954	FALSE	884.844	FALSE
997	L4.L6.Hit.feeding-L4.L6.Bite.Starved	789.75	687.589	TRUE	743.331	TRUE	816.954	FALSE	884.844	FALSE
998	L4.L6.Hit.feeding-L4.L6.Chase.Starved	1181.1	687.589	TRUE	743.331	TRUE	816.954	TRUE	884.844	TRUE
999	L4.L6.Hit.feeding-L6.L2.Hit.Starved	156.15	687.589	FALSE	743.331	FALSE	816.954	FALSE	884.844	FALSE
1000	L4.L6.Hit.feeding-L6.L2.Bite.Starved	752.567	687.589	TRUE	743.331	TRUE	816.954	FALSE	884.844	FALSE
1001	L4.L6.Hit.feeding-L6.L2.Chase.Starved	1181.1	687.589	TRUE	743.331	TRUE	816.954	TRUE	884.844	TRUE
1002	L4.L6.Hit.feeding-L6.L4.Hit.Starved	170.033	687.589	FALSE	743.331	FALSE	816.954	FALSE	884.844	FALSE
1003	L4.L6.Hit.feeding-L6.L4.Bite.Starved	738.867	687.589	TRUE	743.331	FALSE	816.954	FALSE	884.844	FALSE
1004	L4.L6.Hit.feeding-L6.L4.Chase.Starved	1181.1	687.589	TRUE	743.331	TRUE	816.954	TRUE	884.844	TRUE
1005	L4.L6.Hit.feeding-L6.L6.Hit.Starved	314.4	687.589	FALSE	743.331	FALSE	816.954	FALSE	884.844	FALSE
1006	L4.L6.Hit.feeding-L6.L6.Bite.Starved	567.633	687.589	FALSE	743.331	FALSE	816.954	FALSE	884.844	FALSE
1007	L4.L6.Hit.feeding-L6.L6.Chase.Starved	1160.9	687.589	TRUE	743.331	TRUE	816.954	TRUE	884.844	TRUE
1008	L4.L6.Hit.feeding-L6.L5.Hit.Starved	26.9	687.589	FALSE	743.331	FALSE	816.954	FALSE	884.844	FALSE
1009	L4.L6.Hit.feeding-L6.L5.Bite.Starved	472.6	687.589	FALSE	743.331	FALSE	816.954	FALSE	884.844	FALSE
1010	L4.L6.Hit.feeding-L6.L5.Chase.Starved	1181.1	687.589	TRUE	743.331	TRUE	816.954	TRUE	884.844	TRUE
1011	L4.L6.Hit.feeding-L5.L6.Hit.Starved	137.617	687.589	FALSE	743.331	FALSE	816.954	FALSE	884.844	FALSE
1012	L4.L6.Hit.feeding-L5.L6.Bite.Starved	659.817	687.589	FALSE	743.331	FALSE	816.954	FALSE	884.844	FALSE
1013	L4.L6.Hit.feeding-L5.L6.Chase.Starved	1160.9	687.589	TRUE	743.331	TRUE	816.954	TRUE	884.844	TRUE
1014	L4.L6.Hit.feeding-L5.L5.Hit.Starved	36.45	687.589	FALSE	743.331	FALSE	816.954	FALSE	884.844	FALSE
1015	L4.L6.Hit.feeding-L5.L5.Bite.Starved	256.817	687.589	FALSE	743.331	FALSE	816.954	FALSE	884.844	FALSE
1016	L4.L6.Hit.feeding-L5.L5.Chase.Starved	958.9	687.589	TRUE	743.331	TRUE	816.954	TRUE	884.844	TRUE
1017	L4.L6.Bite.feeding-L4.L6.Chase.feeding	435.733	687.589	FALSE	743.331	FALSE	816.954	FALSE	884.844	FALSE
1018	L4.L6.Bite.feeding-L6.L2.Hit.feeding	901.517	687.589	TRUE	743.331	TRUE	816.954	TRUE	884.844	TRUE
1019	L4.L6.Bite.feeding-L6.L2.Bite.feeding	7.2	687.589	FALSE	743.331	FALSE	816.954	FALSE	884.844	FALSE
1020	L4.L6.Bite.feeding-L6.L2.Chase.feeding	435.733	687.589	FALSE	743.331	FALSE	816.954	FALSE	884.844	FALSE
1021	L4.L6.Bite.feeding-L6.L4.Hit.feeding	977.45	687.589	TRUE	743.331	TRUE	816.954	TRUE	884.844	TRUE
1022	L4.L6.Bite.feeding-L6.L4.Bite.feeding	67.1	687.589	FALSE	743.331	FALSE	816.954	FALSE	884.844	FALSE
1023	L4.L6.Bite.feeding-L6.L4.Chase.feeding	435.733	687.589	FALSE	743.331	FALSE	816.954	FALSE	884.844	FALSE
1024	L4.L6.Bite.feeding-L6.L6.Hit.feeding	1042.65	687.589	TRUE	743.331	TRUE	816.954	TRUE	884.844	TRUE
1025	L4.L6.Bite.feeding-L6.L6.Bite.feeding	47.7333	687.589	FALSE	743.331	FALSE	816.954	FALSE	884.844	FALSE
1026	L4.L6.Bite.feeding-L6.L6.Chase.feeding	375.133	687.589	FALSE	743.331	FALSE	816.954	FALSE	884.844	FALSE
1027	L4.L6.Bite.feeding-L6.L5.Hit.feeding	737.7	687.589	TRUE	743.331	FALSE	816.954	FALSE	884.844	FALSE
1028	L4.L6.Bite.feeding-L6.L5.Bite.feeding	222.267	687.589	FALSE	743.331	FALSE	816.954	FALSE	884.844	FALSE
1029	L4.L6.Bite.feeding-L6.L5.Chase.feeding	435.733	687.589	FALSE	743.331	FALSE	816.954	FALSE	884.844	FALSE
1030	L4.L6.Bite.feeding-L5.L6.Hit.feeding	834.6	687.589	TRUE	743.331	TRUE	816.954	TRUE	884.844	FALSE
1031	L4.L6.Bite.feeding-L5.L6.Bite.feeding	77.1667	687.589	FALSE	743.331	FALSE	816.954	FALSE	884.844	FALSE
1032	L4.L6.Bite.feeding-L5.L6.Chase.feeding	435.733	687.589	FALSE	743.331	FALSE	816.954	FALSE	884.844	FALSE
1033	L4.L6.Bite.feeding-L5.L5.Hit.feeding	839.2	687.589	TRUE	743.331	TRUE	816.954	TRUE	884.844	FALSE
1034	L4.L6.Bite.feeding-L5.L5.Bite.feeding	90.0667	687.589	FALSE	743.331	FALSE	816.954	FALSE	884.844	FALSE
1035	L4.L6.Bite.feeding-L5.L5.Chase.feeding	435.733	687.589	FALSE	743.331	FALSE	816.954	FALSE	884.844	FALSE
1036	L4.L6.Bite.feeding-L2.L2.Hit.Starved	1043.57	687.589	TRUE	743.331	TRUE	816.954	TRUE	884.844	TRUE
1037	L4.L6.Bite.feeding-L2.L2.Bite.Starved	3.98333	687.589	FALSE	743.331	FALSE	816.954	FALSE	884.844	FALSE
1038	L4.L6.Bite.feeding-L2.L2.Chase.Starved	435.733	687.589	FALSE	743.331	FALSE	816.954	FALSE	884.844	FALSE
1039	L4.L6.Bite.feeding-L2.L4.Hit.Starved	737.467	687.589	TRUE	743.331	FALSE	816.954	FALSE	884.844	FALSE
1040	L4.L6.Bite.feeding-L2.L4.Bite.Starved	71.7833	687.589	FALSE	743.331	FALSE	816.954	FALSE	884.844	FALSE
1041	L4.L6.Bite.feeding-L2.L4.Chase.Starved	435.733	687.589	FALSE	743.331	FALSE	816.954	FALSE	884.844	FALSE
1042	L4.L6.Bite.feeding-L2.L6.Hit.Starved	770.417	687.589	TRUE	743.331	TRUE	816.954	FALSE	884.844	FALSE
1043	L4.L6.Bite.feeding-L2.L6.Bite.Starved	186.483	687.589	FALSE	743.331	FALSE	816.954	FALSE	884.844	FALSE
1044	L4.L6.Bite.feeding-L2.L6.Chase.Starved	435.733	687.589	FALSE	743.331	FALSE	816.954	FALSE	884.844	FALSE
1045	L4.L6.Bite.feeding-L4.L2.Hit.Starved	871.15	687.589	TRUE	743.331	TRUE	816.954	TRUE	884.844	FALSE
1046	L4.L6.Bite.feeding-L4.L2.Bite.Starved	23.8333	687.589	FALSE	743.331	FALSE	816.954	FALSE	884.844	FALSE
1047	L4.L6.Bite.feeding-L4.L2.Chase.Starved	435.733	687.589	FALSE	743.331	FALSE	816.954	FALSE	884.844	FALSE
1048	L4.L6.Bite.feeding-L4.L4.Hit.Starved	1023.12	687.589	TRUE	743.331	TRUE	816.954	TRUE	884.844	TRUE
1049	L4.L6.Bite.feeding-L4.L4.Bite.Starved	24.1833	687.589	FALSE	743.331	FALSE	816.954	FALSE	884.844	FALSE
1050	L4.L6.Bite.feeding-L4.L4.Chase.Starved	415.533	687.589	FALSE	743.331	FALSE	816.954	FALSE	884.844	FALSE
1051	L4.L6.Bite.feeding-L4.L6.Hit.Starved	777.75	687.589	TRUE	743.331	TRUE	816.954	FALSE	884.844	FALSE
1052	L4.L6.Bite.feeding-L4.L6.Bite.Starved	44.3833	687.589	FALSE	743.331	FALSE	816.954	FALSE	884.844	FALSE
1053	L4.L6.Bite.feeding-L4.L6.Chase.Starved	435.733	687.589	FALSE	743.331	FALSE	816.954	FALSE	884.844	FALSE
1054	L4.L6.Bite.feeding-L6.L2.Hit.Starved	901.517	687.589	TRUE	743.331	TRUE	816.954	TRUE	884.844	TRUE
1055	L4.L6.Bite.feeding-L6.L2.Bite.Starved	7.2	687.589	FALSE	743.331	FALSE	816.954	FALSE	884.844	FALSE
1056	L4.L6.Bite.feeding-L6.L2.Chase.Starved	435.733	687.589	FALSE	743.331	FALSE	816.954	FALSE	884.844	FALSE
1057	L4.L6.Bite.feeding-L6.L4.Hit.Starved	915.4	687.589	TRUE	743.331	TRUE	816.954	TRUE	884.844	TRUE
1058	L4.L6.Bite.feeding-L6.L4.Bite.Starved	6.5	687.589	FALSE	743.331	FALSE	816.954	FALSE	884.844	FALSE
1059	L4.L6.Bite.feeding-L6.L4.Chase.Starved	435.733	687.589	FALSE	743.331	FALSE	816.954	FALSE	884.844	FALSE
1060	L4.L6.Bite.feeding-L6.L6.Hit.Starved	1059.77	687.589	TRUE	743.331	TRUE	816.954	TRUE	884.844	TRUE
1061	L4.L6.Bite.feeding-L6.L6.Bite.Starved	177.733	687.589	FALSE	743.331	FALSE	816.954	FALSE	884.844	FALSE
1062	L4.L6.Bite.feeding-L6.L6.Chase.Starved	415.533	687.589	FALSE	743.331	FALSE	816.954	FALSE	884.844	FALSE
1063	L4.L6.Bite.feeding-L6.L5.Hit.Starved	718.467	687.589	TRUE	743.331	FALSE	816.954	FALSE	884.844	FALSE
1064	L4.L6.Bite.feeding-L6.L5.Bite.Starved	272.767	687.589	FALSE	743.331	FALSE	816.954	FALSE	884.844	FALSE
1065	L4.L6.Bite.feeding-L6.L5.Chase.Starved	435.733	687.589	FALSE	743.331	FALSE	816.954	FALSE	884.844	FALSE
1066	L4.L6.Bite.feeding-L5.L6.Hit.Starved	882.983	687.589	TRUE	743.331	TRUE	816.954	TRUE	884.844	FALSE
1067	L4.L6.Bite.feeding-L5.L6.Bite.Starved	85.55	687.589	FALSE	743.331	FALSE	816.954	FALSE	884.844	FALSE
1068	L4.L6.Bite.feeding-L5.L6.Chase.Starved	415.533	687.589	FALSE	743.331	FALSE	816.954	FALSE	884.844	FALSE
1069	L4.L6.Bite.feeding-L5.L5.Hit.Starved	781.817	687.589	TRUE	743.331	TRUE	816.954	FALSE	884.844	FALSE
1070	L4.L6.Bite.feeding-L5.L5.Bite.Starved	488.55	687.589	FALSE	743.331	FALSE	816.954	FALSE	884.844	FALSE
1071	L4.L6.Bite.feeding-L5.L5.Chase.Starved	213.533	687.589	FALSE	743.331	FALSE	816.954	FALSE	884.844	FALSE
1072	L4.L6.Chase.feeding-L6.L2.Hit.feeding	1337.25	687.589	TRUE	743.331	TRUE	816.954	TRUE	884.844	TRUE
1073	L4.L6.Chase.feeding-L6.L2.Bite.feeding	428.533	687.589	FALSE	743.331	FALSE	816.954	FALSE	884.844	FALSE
1074	L4.L6.Chase.feeding-L6.L2.Chase.feeding	0	687.589	FALSE	743.331	FALSE	816.954	FALSE	884.844	FALSE
1075	L4.L6.Chase.feeding-L6.L4.Hit.feeding	1413.18	687.589	TRUE	743.331	TRUE	816.954	TRUE	884.844	TRUE
1076	L4.L6.Chase.feeding-L6.L4.Bite.feeding	502.833	687.589	FALSE	743.331	FALSE	816.954	FALSE	884.844	FALSE
1077	L4.L6.Chase.feeding-L6.L4.Chase.feeding	0	687.589	FALSE	743.331	FALSE	816.954	FALSE	884.844	FALSE
1078	L4.L6.Chase.feeding-L6.L6.Hit.feeding	1478.38	687.589	TRUE	743.331	TRUE	816.954	TRUE	884.844	TRUE
1079	L4.L6.Chase.feeding-L6.L6.Bite.feeding	483.467	687.589	FALSE	743.331	FALSE	816.954	FALSE	884.844	FALSE
1080	L4.L6.Chase.feeding-L6.L6.Chase.feeding	60.6	687.589	FALSE	743.331	FALSE	816.954	FALSE	884.844	FALSE
1081	L4.L6.Chase.feeding-L6.L5.Hit.feeding	1173.43	687.589	TRUE	743.331	TRUE	816.954	TRUE	884.844	TRUE
1082	L4.L6.Chase.feeding-L6.L5.Bite.feeding	658	687.589	FALSE	743.331	FALSE	816.954	FALSE	884.844	FALSE
1083	L4.L6.Chase.feeding-L6.L5.Chase.feeding	0	687.589	FALSE	743.331	FALSE	816.954	FALSE	884.844	FALSE
1084	L4.L6.Chase.feeding-L5.L6.Hit.feeding	1270.33	687.589	TRUE	743.331	TRUE	816.954	TRUE	884.844	TRUE
1085	L4.L6.Chase.feeding-L5.L6.Bite.feeding	358.567	687.589	FALSE	743.331	FALSE	816.954	FALSE	884.844	FALSE
1086	L4.L6.Chase.feeding-L5.L6.Chase.feeding	0	687.589	FALSE	743.331	FALSE	816.954	FALSE	884.844	FALSE
1087	L4.L6.Chase.feeding-L5.L5.Hit.feeding	1274.93	687.589	TRUE	743.331	TRUE	816.954	TRUE	884.844	TRUE
1088	L4.L6.Chase.feeding-L5.L5.Bite.feeding	525.8	687.589	FALSE	743.331	FALSE	816.954	FALSE	884.844	FALSE
1089	L4.L6.Chase.feeding-L5.L5.Chase.feeding	0	687.589	FALSE	743.331	FALSE	816.954	FALSE	884.844	FALSE
1090	L4.L6.Chase.feeding-L2.L2.Hit.Starved	1479.3	687.589	TRUE	743.331	TRUE	816.954	TRUE	884.844	TRUE
1091	L4.L6.Chase.feeding-L2.L2.Bite.Starved	431.75	687.589	FALSE	743.331	FALSE	816.954	FALSE	884.844	FALSE
1092	L4.L6.Chase.feeding-L2.L2.Chase.Starved	0	687.589	FALSE	743.331	FALSE	816.954	FALSE	884.844	FALSE
1093	L4.L6.Chase.feeding-L2.L4.Hit.Starved	1173.2	687.589	TRUE	743.331	TRUE	816.954	TRUE	884.844	TRUE
1094	L4.L6.Chase.feeding-L2.L4.Bite.Starved	363.95	687.589	FALSE	743.331	FALSE	816.954	FALSE	884.844	FALSE
1095	L4.L6.Chase.feeding-L2.L4.Chase.Starved	0	687.589	FALSE	743.331	FALSE	816.954	FALSE	884.844	FALSE
1096	L4.L6.Chase.feeding-L2.L6.Hit.Starved	1206.15	687.589	TRUE	743.331	TRUE	816.954	TRUE	884.844	TRUE
1097	L4.L6.Chase.feeding-L2.L6.Bite.Starved	249.25	687.589	FALSE	743.331	FALSE	816.954	FALSE	884.844	FALSE
1098	L4.L6.Chase.feeding-L2.L6.Chase.Starved	0	687.589	FALSE	743.331	FALSE	816.954	FALSE	884.844	FALSE
1099	L4.L6.Chase.feeding-L4.L2.Hit.Starved	1306.88	687.589	TRUE	743.331	TRUE	816.954	TRUE	884.844	TRUE
1100	L4.L6.Chase.feeding-L4.L2.Bite.Starved	459.567	687.589	FALSE	743.331	FALSE	816.954	FALSE	884.844	FALSE
1101	L4.L6.Chase.feeding-L4.L2.Chase.Starved	0	687.589	FALSE	743.331	FALSE	816.954	FALSE	884.844	FALSE
1102	L4.L6.Chase.feeding-L4.L4.Hit.Starved	1458.85	687.589	TRUE	743.331	TRUE	816.954	TRUE	884.844	TRUE
1103	L4.L6.Chase.feeding-L4.L4.Bite.Starved	411.55	687.589	FALSE	743.331	FALSE	816.954	FALSE	884.844	FALSE
1104	L4.L6.Chase.feeding-L4.L4.Chase.Starved	20.2	687.589	FALSE	743.331	FALSE	816.954	FALSE	884.844	FALSE
1105	L4.L6.Chase.feeding-L4.L6.Hit.Starved	1213.48	687.589	TRUE	743.331	TRUE	816.954	TRUE	884.844	TRUE
1106	L4.L6.Chase.feeding-L4.L6.Bite.Starved	391.35	687.589	FALSE	743.331	FALSE	816.954	FALSE	884.844	FALSE
1107	L4.L6.Chase.feeding-L4.L6.Chase.Starved	0	687.589	FALSE	743.331	FALSE	816.954	FALSE	884.844	FALSE
1108	L4.L6.Chase.feeding-L6.L2.Hit.Starved	1337.25	687.589	TRUE	743.331	TRUE	816.954	TRUE	884.844	TRUE
1109	L4.L6.Chase.feeding-L6.L2.Bite.Starved	428.533	687.589	FALSE	743.331	FALSE	816.954	FALSE	884.844	FALSE
1110	L4.L6.Chase.feeding-L6.L2.Chase.Starved	0	687.589	FALSE	743.331	FALSE	816.954	FALSE	884.844	FALSE
1111	L4.L6.Chase.feeding-L6.L4.Hit.Starved	1351.13	687.589	TRUE	743.331	TRUE	816.954	TRUE	884.844	TRUE
1112	L4.L6.Chase.feeding-L6.L4.Bite.Starved	442.233	687.589	FALSE	743.331	FALSE	816.954	FALSE	884.844	FALSE
1113	L4.L6.Chase.feeding-L6.L4.Chase.Starved	0	687.589	FALSE	743.331	FALSE	816.954	FALSE	884.844	FALSE
1114	L4.L6.Chase.feeding-L6.L6.Hit.Starved	1495.5	687.589	TRUE	743.331	TRUE	816.954	TRUE	884.844	TRUE
1115	L4.L6.Chase.feeding-L6.L6.Bite.Starved	613.467	687.589	FALSE	743.331	FALSE	816.954	FALSE	884.844	FALSE
1116	L4.L6.Chase.feeding-L6.L6.Chase.Starved	20.2	687.589	FALSE	743.331	FALSE	816.954	FALSE	884.844	FALSE
1117	L4.L6.Chase.feeding-L6.L5.Hit.Starved	1154.2	687.589	TRUE	743.331	TRUE	816.954	TRUE	884.844	TRUE
1118	L4.L6.Chase.feeding-L6.L5.Bite.Starved	708.5	687.589	TRUE	743.331	FALSE	816.954	FALSE	884.844	FALSE
1119	L4.L6.Chase.feeding-L6.L5.Chase.Starved	0	687.589	FALSE	743.331	FALSE	816.954	FALSE	884.844	FALSE
1120	L4.L6.Chase.feeding-L5.L6.Hit.Starved	1318.72	687.589	TRUE	743.331	TRUE	816.954	TRUE	884.844	TRUE
1121	L4.L6.Chase.feeding-L5.L6.Bite.Starved	521.283	687.589	FALSE	743.331	FALSE	816.954	FALSE	884.844	FALSE
1122	L4.L6.Chase.feeding-L5.L6.Chase.Starved	20.2	687.589	FALSE	743.331	FALSE	816.954	FALSE	884.844	FALSE
1123	L4.L6.Chase.feeding-L5.L5.Hit.Starved	1217.55	687.589	TRUE	743.331	TRUE	816.954	TRUE	884.844	TRUE
1124	L4.L6.Chase.feeding-L5.L5.Bite.Starved	924.283	687.589	TRUE	743.331	TRUE	816.954	TRUE	884.844	TRUE
1125	L4.L6.Chase.feeding-L5.L5.Chase.Starved	222.2	687.589	FALSE	743.331	FALSE	816.954	FALSE	884.844	FALSE
1126	L6.L2.Hit.feeding-L6.L2.Bite.feeding	908.717	687.589	TRUE	743.331	TRUE	816.954	TRUE	884.844	TRUE
1127	L6.L2.Hit.feeding-L6.L2.Chase.feeding	1337.25	687.589	TRUE	743.331	TRUE	816.954	TRUE	884.844	TRUE
1128	L6.L2.Hit.feeding-L6.L4.Hit.feeding	75.9333	687.589	FALSE	743.331	FALSE	816.954	FALSE	884.844	FALSE
1129	L6.L2.Hit.feeding-L6.L4.Bite.feeding	834.417	687.589	TRUE	743.331	TRUE	816.954	TRUE	884.844	FALSE
1130	L6.L2.Hit.feeding-L6.L4.Chase.feeding	1337.25	687.589	TRUE	743.331	TRUE	816.954	TRUE	884.844	TRUE
1131	L6.L2.Hit.feeding-L6.L6.Hit.feeding	141.133	687.589	FALSE	743.331	FALSE	816.954	FALSE	884.844	FALSE
1132	L6.L2.Hit.feeding-L6.L6.Bite.feeding	853.783	687.589	TRUE	743.331	TRUE	816.954	TRUE	884.844	FALSE
1133	L6.L2.Hit.feeding-L6.L6.Chase.feeding	1276.65	687.589	TRUE	743.331	TRUE	816.954	TRUE	884.844	TRUE
1134	L6.L2.Hit.feeding-L6.L5.Hit.feeding	163.817	687.589	FALSE	743.331	FALSE	816.954	FALSE	884.844	FALSE
1135	L6.L2.Hit.feeding-L6.L5.Bite.feeding	679.25	687.589	FALSE	743.331	FALSE	816.954	FALSE	884.844	FALSE
1136	L6.L2.Hit.feeding-L6.L5.Chase.feeding	1337.25	687.589	TRUE	743.331	TRUE	816.954	TRUE	884.844	TRUE
1137	L6.L2.Hit.feeding-L5.L6.Hit.feeding	66.9167	687.589	FALSE	743.331	FALSE	816.954	FALSE	884.844	FALSE
1138	L6.L2.Hit.feeding-L5.L6.Bite.feeding	978.683	687.589	TRUE	743.331	TRUE	816.954	TRUE	884.844	TRUE
1139	L6.L2.Hit.feeding-L5.L6.Chase.feeding	1337.25	687.589	TRUE	743.331	TRUE	816.954	TRUE	884.844	TRUE
1140	L6.L2.Hit.feeding-L5.L5.Hit.feeding	62.3167	687.589	FALSE	743.331	FALSE	816.954	FALSE	884.844	FALSE
1141	L6.L2.Hit.feeding-L5.L5.Bite.feeding	811.45	687.589	TRUE	743.331	TRUE	816.954	FALSE	884.844	FALSE
1142	L6.L2.Hit.feeding-L5.L5.Chase.feeding	1337.25	687.589	TRUE	743.331	TRUE	816.954	TRUE	884.844	TRUE
1143	L6.L2.Hit.feeding-L2.L2.Hit.Starved	142.05	687.589	FALSE	743.331	FALSE	816.954	FALSE	884.844	FALSE
1144	L6.L2.Hit.feeding-L2.L2.Bite.Starved	905.5	687.589	TRUE	743.331	TRUE	816.954	TRUE	884.844	TRUE
1145	L6.L2.Hit.feeding-L2.L2.Chase.Starved	1337.25	687.589	TRUE	743.331	TRUE	816.954	TRUE	884.844	TRUE
1146	L6.L2.Hit.feeding-L2.L4.Hit.Starved	164.05	687.589	FALSE	743.331	FALSE	816.954	FALSE	884.844	FALSE
1147	L6.L2.Hit.feeding-L2.L4.Bite.Starved	973.3	687.589	TRUE	743.331	TRUE	816.954	TRUE	884.844	TRUE
1148	L6.L2.Hit.feeding-L2.L4.Chase.Starved	1337.25	687.589	TRUE	743.331	TRUE	816.954	TRUE	884.844	TRUE
1149	L6.L2.Hit.feeding-L2.L6.Hit.Starved	131.1	687.589	FALSE	743.331	FALSE	816.954	FALSE	884.844	FALSE
1150	L6.L2.Hit.feeding-L2.L6.Bite.Starved	1088	687.589	TRUE	743.331	TRUE	816.954	TRUE	884.844	TRUE
1151	L6.L2.Hit.feeding-L2.L6.Chase.Starved	1337.25	687.589	TRUE	743.331	TRUE	816.954	TRUE	884.844	TRUE
1152	L6.L2.Hit.feeding-L4.L2.Hit.Starved	30.3667	687.589	FALSE	743.331	FALSE	816.954	FALSE	884.844	FALSE
1153	L6.L2.Hit.feeding-L4.L2.Bite.Starved	877.683	687.589	TRUE	743.331	TRUE	816.954	TRUE	884.844	FALSE
1154	L6.L2.Hit.feeding-L4.L2.Chase.Starved	1337.25	687.589	TRUE	743.331	TRUE	816.954	TRUE	884.844	TRUE
1155	L6.L2.Hit.feeding-L4.L4.Hit.Starved	121.6	687.589	FALSE	743.331	FALSE	816.954	FALSE	884.844	FALSE
1156	L6.L2.Hit.feeding-L4.L4.Bite.Starved	925.7	687.589	TRUE	743.331	TRUE	816.954	TRUE	884.844	TRUE
1157	L6.L2.Hit.feeding-L4.L4.Chase.Starved	1317.05	687.589	TRUE	743.331	TRUE	816.954	TRUE	884.844	TRUE
1158	L6.L2.Hit.feeding-L4.L6.Hit.Starved	123.767	687.589	FALSE	743.331	FALSE	816.954	FALSE	884.844	FALSE
1159	L6.L2.Hit.feeding-L4.L6.Bite.Starved	945.9	687.589	TRUE	743.331	TRUE	816.954	TRUE	884.844	TRUE
1160	L6.L2.Hit.feeding-L4.L6.Chase.Starved	1337.25	687.589	TRUE	743.331	TRUE	816.954	TRUE	884.844	TRUE
1161	L6.L2.Hit.feeding-L6.L2.Hit.Starved	0	687.589	FALSE	743.331	FALSE	816.954	FALSE	884.844	FALSE
1162	L6.L2.Hit.feeding-L6.L2.Bite.Starved	908.717	687.589	TRUE	743.331	TRUE	816.954	TRUE	884.844	TRUE
1163	L6.L2.Hit.feeding-L6.L2.Chase.Starved	1337.25	687.589	TRUE	743.331	TRUE	816.954	TRUE	884.844	TRUE
1164	L6.L2.Hit.feeding-L6.L4.Hit.Starved	13.8833	687.589	FALSE	743.331	FALSE	816.954	FALSE	884.844	FALSE
1165	L6.L2.Hit.feeding-L6.L4.Bite.Starved	895.017	687.589	TRUE	743.331	TRUE	816.954	TRUE	884.844	TRUE
1166	L6.L2.Hit.feeding-L6.L4.Chase.Starved	1337.25	687.589	TRUE	743.331	TRUE	816.954	TRUE	884.844	TRUE
1167	L6.L2.Hit.feeding-L6.L6.Hit.Starved	158.25	687.589	FALSE	743.331	FALSE	816.954	FALSE	884.844	FALSE
1168	L6.L2.Hit.feeding-L6.L6.Bite.Starved	723.783	687.589	TRUE	743.331	FALSE	816.954	FALSE	884.844	FALSE
1169	L6.L2.Hit.feeding-L6.L6.Chase.Starved	1317.05	687.589	TRUE	743.331	TRUE	816.954	TRUE	884.844	TRUE
1170	L6.L2.Hit.feeding-L6.L5.Hit.Starved	183.05	687.589	FALSE	743.331	FALSE	816.954	FALSE	884.844	FALSE
1171	L6.L2.Hit.feeding-L6.L5.Bite.Starved	628.75	687.589	FALSE	743.331	FALSE	816.954	FALSE	884.844	FALSE
1172	L6.L2.Hit.feeding-L6.L5.Chase.Starved	1337.25	687.589	TRUE	743.331	TRUE	816.954	TRUE	884.844	TRUE
1173	L6.L2.Hit.feeding-L5.L6.Hit.Starved	18.5333	687.589	FALSE	743.331	FALSE	816.954	FALSE	884.844	FALSE
1174	L6.L2.Hit.feeding-L5.L6.Bite.Starved	815.967	687.589	TRUE	743.331	TRUE	816.954	FALSE	884.844	FALSE
1175	L6.L2.Hit.feeding-L5.L6.Chase.Starved	1317.05	687.589	TRUE	743.331	TRUE	816.954	TRUE	884.844	TRUE
1176	L6.L2.Hit.feeding-L5.L5.Hit.Starved	119.7	687.589	FALSE	743.331	FALSE	816.954	FALSE	884.844	FALSE
1177	L6.L2.Hit.feeding-L5.L5.Bite.Starved	412.967	687.589	FALSE	743.331	FALSE	816.954	FALSE	884.844	FALSE
1178	L6.L2.Hit.feeding-L5.L5.Chase.Starved	1115.05	687.589	TRUE	743.331	TRUE	816.954	TRUE	884.844	TRUE
1179	L6.L2.Bite.feeding-L6.L2.Chase.feeding	428.533	687.589	FALSE	743.331	FALSE	816.954	FALSE	884.844	FALSE
1180	L6.L2.Bite.feeding-L6.L4.Hit.feeding	984.65	687.589	TRUE	743.331	TRUE	816.954	TRUE	884.844	TRUE
1181	L6.L2.Bite.feeding-L6.L4.Bite.feeding	74.3	687.589	FALSE	743.331	FALSE	816.954	FALSE	884.844	FALSE
1182	L6.L2.Bite.feeding-L6.L4.Chase.feeding	428.533	687.589	FALSE	743.331	FALSE	816.954	FALSE	884.844	FALSE
1183	L6.L2.Bite.feeding-L6.L6.Hit.feeding	1049.85	687.589	TRUE	743.331	TRUE	816.954	TRUE	884.844	TRUE
1184	L6.L2.Bite.feeding-L6.L6.Bite.feeding	54.9333	687.589	FALSE	743.331	FALSE	816.954	FALSE	884.844	FALSE
1185	L6.L2.Bite.feeding-L6.L6.Chase.feeding	367.933	687.589	FALSE	743.331	FALSE	816.954	FALSE	884.844	FALSE
1186	L6.L2.Bite.feeding-L6.L5.Hit.feeding	744.9	687.589	TRUE	743.331	TRUE	816.954	FALSE	884.844	FALSE
1187	L6.L2.Bite.feeding-L6.L5.Bite.feeding	229.467	687.589	FALSE	743.331	FALSE	816.954	FALSE	884.844	FALSE
1188	L6.L2.Bite.feeding-L6.L5.Chase.feeding	428.533	687.589	FALSE	743.331	FALSE	816.954	FALSE	884.844	FALSE
1189	L6.L2.Bite.feeding-L5.L6.Hit.feeding	841.8	687.589	TRUE	743.331	TRUE	816.954	TRUE	884.844	FALSE
1190	L6.L2.Bite.feeding-L5.L6.Bite.feeding	69.9667	687.589	FALSE	743.331	FALSE	816.954	FALSE	884.844	FALSE
1191	L6.L2.Bite.feeding-L5.L6.Chase.feeding	428.533	687.589	FALSE	743.331	FALSE	816.954	FALSE	884.844	FALSE
1192	L6.L2.Bite.feeding-L5.L5.Hit.feeding	846.4	687.589	TRUE	743.331	TRUE	816.954	TRUE	884.844	FALSE
1193	L6.L2.Bite.feeding-L5.L5.Bite.feeding	97.2667	687.589	FALSE	743.331	FALSE	816.954	FALSE	884.844	FALSE
1194	L6.L2.Bite.feeding-L5.L5.Chase.feeding	428.533	687.589	FALSE	743.331	FALSE	816.954	FALSE	884.844	FALSE
1195	L6.L2.Bite.feeding-L2.L2.Hit.Starved	1050.77	687.589	TRUE	743.331	TRUE	816.954	TRUE	884.844	TRUE
1196	L6.L2.Bite.feeding-L2.L2.Bite.Starved	3.21667	687.589	FALSE	743.331	FALSE	816.954	FALSE	884.844	FALSE
1197	L6.L2.Bite.feeding-L2.L2.Chase.Starved	428.533	687.589	FALSE	743.331	FALSE	816.954	FALSE	884.844	FALSE
1198	L6.L2.Bite.feeding-L2.L4.Hit.Starved	744.667	687.589	TRUE	743.331	TRUE	816.954	FALSE	884.844	FALSE
1199	L6.L2.Bite.feeding-L2.L4.Bite.Starved	64.5833	687.589	FALSE	743.331	FALSE	816.954	FALSE	884.844	FALSE
1200	L6.L2.Bite.feeding-L2.L4.Chase.Starved	428.533	687.589	FALSE	743.331	FALSE	816.954	FALSE	884.844	FALSE
1201	L6.L2.Bite.feeding-L2.L6.Hit.Starved	777.617	687.589	TRUE	743.331	TRUE	816.954	FALSE	884.844	FALSE
1202	L6.L2.Bite.feeding-L2.L6.Bite.Starved	179.283	687.589	FALSE	743.331	FALSE	816.954	FALSE	884.844	FALSE
1203	L6.L2.Bite.feeding-L2.L6.Chase.Starved	428.533	687.589	FALSE	743.331	FALSE	816.954	FALSE	884.844	FALSE
1204	L6.L2.Bite.feeding-L4.L2.Hit.Starved	878.35	687.589	TRUE	743.331	TRUE	816.954	TRUE	884.844	FALSE
1205	L6.L2.Bite.feeding-L4.L2.Bite.Starved	31.0333	687.589	FALSE	743.331	FALSE	816.954	FALSE	884.844	FALSE
1206	L6.L2.Bite.feeding-L4.L2.Chase.Starved	428.533	687.589	FALSE	743.331	FALSE	816.954	FALSE	884.844	FALSE
1207	L6.L2.Bite.feeding-L4.L4.Hit.Starved	1030.32	687.589	TRUE	743.331	TRUE	816.954	TRUE	884.844	TRUE
1208	L6.L2.Bite.feeding-L4.L4.Bite.Starved	16.9833	687.589	FALSE	743.331	FALSE	816.954	FALSE	884.844	FALSE
1209	L6.L2.Bite.feeding-L4.L4.Chase.Starved	408.333	687.589	FALSE	743.331	FALSE	816.954	FALSE	884.844	FALSE
1210	L6.L2.Bite.feeding-L4.L6.Hit.Starved	784.95	687.589	TRUE	743.331	TRUE	816.954	FALSE	884.844	FALSE
1211	L6.L2.Bite.feeding-L4.L6.Bite.Starved	37.1833	687.589	FALSE	743.331	FALSE	816.954	FALSE	884.844	FALSE
1212	L6.L2.Bite.feeding-L4.L6.Chase.Starved	428.533	687.589	FALSE	743.331	FALSE	816.954	FALSE	884.844	FALSE
1213	L6.L2.Bite.feeding-L6.L2.Hit.Starved	908.717	687.589	TRUE	743.331	TRUE	816.954	TRUE	884.844	TRUE
1214	L6.L2.Bite.feeding-L6.L2.Bite.Starved	0	687.589	FALSE	743.331	FALSE	816.954	FALSE	884.844	FALSE
1215	L6.L2.Bite.feeding-L6.L2.Chase.Starved	428.533	687.589	FALSE	743.331	FALSE	816.954	FALSE	884.844	FALSE
1216	L6.L2.Bite.feeding-L6.L4.Hit.Starved	922.6	687.589	TRUE	743.331	TRUE	816.954	TRUE	884.844	TRUE
1217	L6.L2.Bite.feeding-L6.L4.Bite.Starved	13.7	687.589	FALSE	743.331	FALSE	816.954	FALSE	884.844	FALSE
1218	L6.L2.Bite.feeding-L6.L4.Chase.Starved	428.533	687.589	FALSE	743.331	FALSE	816.954	FALSE	884.844	FALSE
1219	L6.L2.Bite.feeding-L6.L6.Hit.Starved	1066.97	687.589	TRUE	743.331	TRUE	816.954	TRUE	884.844	TRUE
1220	L6.L2.Bite.feeding-L6.L6.Bite.Starved	184.933	687.589	FALSE	743.331	FALSE	816.954	FALSE	884.844	FALSE
1221	L6.L2.Bite.feeding-L6.L6.Chase.Starved	408.333	687.589	FALSE	743.331	FALSE	816.954	FALSE	884.844	FALSE
1222	L6.L2.Bite.feeding-L6.L5.Hit.Starved	725.667	687.589	TRUE	743.331	FALSE	816.954	FALSE	884.844	FALSE
1223	L6.L2.Bite.feeding-L6.L5.Bite.Starved	279.967	687.589	FALSE	743.331	FALSE	816.954	FALSE	884.844	FALSE
1224	L6.L2.Bite.feeding-L6.L5.Chase.Starved	428.533	687.589	FALSE	743.331	FALSE	816.954	FALSE	884.844	FALSE
1225	L6.L2.Bite.feeding-L5.L6.Hit.Starved	890.183	687.589	TRUE	743.331	TRUE	816.954	TRUE	884.844	TRUE
1226	L6.L2.Bite.feeding-L5.L6.Bite.Starved	92.75	687.589	FALSE	743.331	FALSE	816.954	FALSE	884.844	FALSE
1227	L6.L2.Bite.feeding-L5.L6.Chase.Starved	408.333	687.589	FALSE	743.331	FALSE	816.954	FALSE	884.844	FALSE
1228	L6.L2.Bite.feeding-L5.L5.Hit.Starved	789.017	687.589	TRUE	743.331	TRUE	816.954	FALSE	884.844	FALSE
1229	L6.L2.Bite.feeding-L5.L5.Bite.Starved	495.75	687.589	FALSE	743.331	FALSE	816.954	FALSE	884.844	FALSE
1230	L6.L2.Bite.feeding-L5.L5.Chase.Starved	206.333	687.589	FALSE	743.331	FALSE	816.954	FALSE	884.844	FALSE
1231	L6.L2.Chase.feeding-L6.L4.Hit.feeding	1413.18	687.589	TRUE	743.331	TRUE	816.954	TRUE	884.844	TRUE
1232	L6.L2.Chase.feeding-L6.L4.Bite.feeding	502.833	687.589	FALSE	743.331	FALSE	816.954	FALSE	884.844	FALSE
1233	L6.L2.Chase.feeding-L6.L4.Chase.feeding	0	687.589	FALSE	743.331	FALSE	816.954	FALSE	884.844	FALSE
1234	L6.L2.Chase.feeding-L6.L6.Hit.feeding	1478.38	687.589	TRUE	743.331	TRUE	816.954	TRUE	884.844	TRUE
1235	L6.L2.Chase.feeding-L6.L6.Bite.feeding	483.467	687.589	FALSE	743.331	FALSE	816.954	FALSE	884.844	FALSE
1236	L6.L2.Chase.feeding-L6.L6.Chase.feeding	60.6	687.589	FALSE	743.331	FALSE	816.954	FALSE	884.844	FALSE
1237	L6.L2.Chase.feeding-L6.L5.Hit.feeding	1173.43	687.589	TRUE	743.331	TRUE	816.954	TRUE	884.844	TRUE
1238	L6.L2.Chase.feeding-L6.L5.Bite.feeding	658	687.589	FALSE	743.331	FALSE	816.954	FALSE	884.844	FALSE
1239	L6.L2.Chase.feeding-L6.L5.Chase.feeding	0	687.589	FALSE	743.331	FALSE	816.954	FALSE	884.844	FALSE
1240	L6.L2.Chase.feeding-L5.L6.Hit.feeding	1270.33	687.589	TRUE	743.331	TRUE	816.954	TRUE	884.844	TRUE
1241	L6.L2.Chase.feeding-L5.L6.Bite.feeding	358.567	687.589	FALSE	743.331	FALSE	816.954	FALSE	884.844	FALSE
1242	L6.L2.Chase.feeding-L5.L6.Chase.feeding	0	687.589	FALSE	743.331	FALSE	816.954	FALSE	884.844	FALSE
1243	L6.L2.Chase.feeding-L5.L5.Hit.feeding	1274.93	687.589	TRUE	743.331	TRUE	816.954	TRUE	884.844	TRUE
1244	L6.L2.Chase.feeding-L5.L5.Bite.feeding	525.8	687.589	FALSE	743.331	FALSE	816.954	FALSE	884.844	FALSE
1245	L6.L2.Chase.feeding-L5.L5.Chase.feeding	0	687.589	FALSE	743.331	FALSE	816.954	FALSE	884.844	FALSE
1246	L6.L2.Chase.feeding-L2.L2.Hit.Starved	1479.3	687.589	TRUE	743.331	TRUE	816.954	TRUE	884.844	TRUE
1247	L6.L2.Chase.feeding-L2.L2.Bite.Starved	431.75	687.589	FALSE	743.331	FALSE	816.954	FALSE	884.844	FALSE
1248	L6.L2.Chase.feeding-L2.L2.Chase.Starved	0	687.589	FALSE	743.331	FALSE	816.954	FALSE	884.844	FALSE
1249	L6.L2.Chase.feeding-L2.L4.Hit.Starved	1173.2	687.589	TRUE	743.331	TRUE	816.954	TRUE	884.844	TRUE
1250	L6.L2.Chase.feeding-L2.L4.Bite.Starved	363.95	687.589	FALSE	743.331	FALSE	816.954	FALSE	884.844	FALSE
1251	L6.L2.Chase.feeding-L2.L4.Chase.Starved	0	687.589	FALSE	743.331	FALSE	816.954	FALSE	884.844	FALSE
1252	L6.L2.Chase.feeding-L2.L6.Hit.Starved	1206.15	687.589	TRUE	743.331	TRUE	816.954	TRUE	884.844	TRUE
1253	L6.L2.Chase.feeding-L2.L6.Bite.Starved	249.25	687.589	FALSE	743.331	FALSE	816.954	FALSE	884.844	FALSE
1254	L6.L2.Chase.feeding-L2.L6.Chase.Starved	0	687.589	FALSE	743.331	FALSE	816.954	FALSE	884.844	FALSE
1255	L6.L2.Chase.feeding-L4.L2.Hit.Starved	1306.88	687.589	TRUE	743.331	TRUE	816.954	TRUE	884.844	TRUE
1256	L6.L2.Chase.feeding-L4.L2.Bite.Starved	459.567	687.589	FALSE	743.331	FALSE	816.954	FALSE	884.844	FALSE
1257	L6.L2.Chase.feeding-L4.L2.Chase.Starved	0	687.589	FALSE	743.331	FALSE	816.954	FALSE	884.844	FALSE
1258	L6.L2.Chase.feeding-L4.L4.Hit.Starved	1458.85	687.589	TRUE	743.331	TRUE	816.954	TRUE	884.844	TRUE
1259	L6.L2.Chase.feeding-L4.L4.Bite.Starved	411.55	687.589	FALSE	743.331	FALSE	816.954	FALSE	884.844	FALSE
1260	L6.L2.Chase.feeding-L4.L4.Chase.Starved	20.2	687.589	FALSE	743.331	FALSE	816.954	FALSE	884.844	FALSE
1261	L6.L2.Chase.feeding-L4.L6.Hit.Starved	1213.48	687.589	TRUE	743.331	TRUE	816.954	TRUE	884.844	TRUE
1262	L6.L2.Chase.feeding-L4.L6.Bite.Starved	391.35	687.589	FALSE	743.331	FALSE	816.954	FALSE	884.844	FALSE
1263	L6.L2.Chase.feeding-L4.L6.Chase.Starved	0	687.589	FALSE	743.331	FALSE	816.954	FALSE	884.844	FALSE
1264	L6.L2.Chase.feeding-L6.L2.Hit.Starved	1337.25	687.589	TRUE	743.331	TRUE	816.954	TRUE	884.844	TRUE
1265	L6.L2.Chase.feeding-L6.L2.Bite.Starved	428.533	687.589	FALSE	743.331	FALSE	816.954	FALSE	884.844	FALSE
1266	L6.L2.Chase.feeding-L6.L2.Chase.Starved	0	687.589	FALSE	743.331	FALSE	816.954	FALSE	884.844	FALSE
1267	L6.L2.Chase.feeding-L6.L4.Hit.Starved	1351.13	687.589	TRUE	743.331	TRUE	816.954	TRUE	884.844	TRUE
1268	L6.L2.Chase.feeding-L6.L4.Bite.Starved	442.233	687.589	FALSE	743.331	FALSE	816.954	FALSE	884.844	FALSE
1269	L6.L2.Chase.feeding-L6.L4.Chase.Starved	0	687.589	FALSE	743.331	FALSE	816.954	FALSE	884.844	FALSE
1270	L6.L2.Chase.feeding-L6.L6.Hit.Starved	1495.5	687.589	TRUE	743.331	TRUE	816.954	TRUE	884.844	TRUE
1271	L6.L2.Chase.feeding-L6.L6.Bite.Starved	613.467	687.589	FALSE	743.331	FALSE	816.954	FALSE	884.844	FALSE
1272	L6.L2.Chase.feeding-L6.L6.Chase.Starved	20.2	687.589	FALSE	743.331	FALSE	816.954	FALSE	884.844	FALSE
1273	L6.L2.Chase.feeding-L6.L5.Hit.Starved	1154.2	687.589	TRUE	743.331	TRUE	816.954	TRUE	884.844	TRUE
1274	L6.L2.Chase.feeding-L6.L5.Bite.Starved	708.5	687.589	TRUE	743.331	FALSE	816.954	FALSE	884.844	FALSE
1275	L6.L2.Chase.feeding-L6.L5.Chase.Starved	0	687.589	FALSE	743.331	FALSE	816.954	FALSE	884.844	FALSE
1276	L6.L2.Chase.feeding-L5.L6.Hit.Starved	1318.72	687.589	TRUE	743.331	TRUE	816.954	TRUE	884.844	TRUE
1277	L6.L2.Chase.feeding-L5.L6.Bite.Starved	521.283	687.589	FALSE	743.331	FALSE	816.954	FALSE	884.844	FALSE
1278	L6.L2.Chase.feeding-L5.L6.Chase.Starved	20.2	687.589	FALSE	743.331	FALSE	816.954	FALSE	884.844	FALSE
1279	L6.L2.Chase.feeding-L5.L5.Hit.Starved	1217.55	687.589	TRUE	743.331	TRUE	816.954	TRUE	884.844	TRUE
1280	L6.L2.Chase.feeding-L5.L5.Bite.Starved	924.283	687.589	TRUE	743.331	TRUE	816.954	TRUE	884.844	TRUE
1281	L6.L2.Chase.feeding-L5.L5.Chase.Starved	222.2	687.589	FALSE	743.331	FALSE	816.954	FALSE	884.844	FALSE
1282	L6.L4.Hit.feeding-L6.L4.Bite.feeding	910.35	687.589	TRUE	743.331	TRUE	816.954	TRUE	884.844	TRUE
1283	L6.L4.Hit.feeding-L6.L4.Chase.feeding	1413.18	687.589	TRUE	743.331	TRUE	816.954	TRUE	884.844	TRUE
1284	L6.L4.Hit.feeding-L6.L6.Hit.feeding	65.2	687.589	FALSE	743.331	FALSE	816.954	FALSE	884.844	FALSE
1285	L6.L4.Hit.feeding-L6.L6.Bite.feeding	929.717	687.589	TRUE	743.331	TRUE	816.954	TRUE	884.844	TRUE
1286	L6.L4.Hit.feeding-L6.L6.Chase.feeding	1352.58	687.589	TRUE	743.331	TRUE	816.954	TRUE	884.844	TRUE
1287	L6.L4.Hit.feeding-L6.L5.Hit.feeding	239.75	687.589	FALSE	743.331	FALSE	816.954	FALSE	884.844	FALSE
1288	L6.L4.Hit.feeding-L6.L5.Bite.feeding	755.183	687.589	TRUE	743.331	TRUE	816.954	FALSE	884.844	FALSE
1289	L6.L4.Hit.feeding-L6.L5.Chase.feeding	1413.18	687.589	TRUE	743.331	TRUE	816.954	TRUE	884.844	TRUE
1290	L6.L4.Hit.feeding-L5.L6.Hit.feeding	142.85	687.589	FALSE	743.331	FALSE	816.954	FALSE	884.844	FALSE
1291	L6.L4.Hit.feeding-L5.L6.Bite.feeding	1054.62	687.589	TRUE	743.331	TRUE	816.954	TRUE	884.844	TRUE
1292	L6.L4.Hit.feeding-L5.L6.Chase.feeding	1413.18	687.589	TRUE	743.331	TRUE	816.954	TRUE	884.844	TRUE
1293	L6.L4.Hit.feeding-L5.L5.Hit.feeding	138.25	687.589	FALSE	743.331	FALSE	816.954	FALSE	884.844	FALSE
1294	L6.L4.Hit.feeding-L5.L5.Bite.feeding	887.383	687.589	TRUE	743.331	TRUE	816.954	TRUE	884.844	TRUE
1295	L6.L4.Hit.feeding-L5.L5.Chase.feeding	1413.18	687.589	TRUE	743.331	TRUE	816.954	TRUE	884.844	TRUE
1296	L6.L4.Hit.feeding-L2.L2.Hit.Starved	66.1167	687.589	FALSE	743.331	FALSE	816.954	FALSE	884.844	FALSE
1297	L6.L4.Hit.feeding-L2.L2.Bite.Starved	981.433	687.589	TRUE	743.331	TRUE	816.954	TRUE	884.844	TRUE
1298	L6.L4.Hit.feeding-L2.L2.Chase.Starved	1413.18	687.589	TRUE	743.331	TRUE	816.954	TRUE	884.844	TRUE
1299	L6.L4.Hit.feeding-L2.L4.Hit.Starved	239.983	687.589	FALSE	743.331	FALSE	816.954	FALSE	884.844	FALSE
1300	L6.L4.Hit.feeding-L2.L4.Bite.Starved	1049.23	687.589	TRUE	743.331	TRUE	816.954	TRUE	884.844	TRUE
1301	L6.L4.Hit.feeding-L2.L4.Chase.Starved	1413.18	687.589	TRUE	743.331	TRUE	816.954	TRUE	884.844	TRUE
1302	L6.L4.Hit.feeding-L2.L6.Hit.Starved	207.033	687.589	FALSE	743.331	FALSE	816.954	FALSE	884.844	FALSE
1303	L6.L4.Hit.feeding-L2.L6.Bite.Starved	1163.93	687.589	TRUE	743.331	TRUE	816.954	TRUE	884.844	TRUE
1304	L6.L4.Hit.feeding-L2.L6.Chase.Starved	1413.18	687.589	TRUE	743.331	TRUE	816.954	TRUE	884.844	TRUE
1305	L6.L4.Hit.feeding-L4.L2.Hit.Starved	106.3	687.589	FALSE	743.331	FALSE	816.954	FALSE	884.844	FALSE
1306	L6.L4.Hit.feeding-L4.L2.Bite.Starved	953.617	687.589	TRUE	743.331	TRUE	816.954	TRUE	884.844	TRUE
1307	L6.L4.Hit.feeding-L4.L2.Chase.Starved	1413.18	687.589	TRUE	743.331	TRUE	816.954	TRUE	884.844	TRUE
1308	L6.L4.Hit.feeding-L4.L4.Hit.Starved	45.6667	687.589	FALSE	743.331	FALSE	816.954	FALSE	884.844	FALSE
1309	L6.L4.Hit.feeding-L4.L4.Bite.Starved	1001.63	687.589	TRUE	743.331	TRUE	816.954	TRUE	884.844	TRUE
1310	L6.L4.Hit.feeding-L4.L4.Chase.Starved	1392.98	687.589	TRUE	743.331	TRUE	816.954	TRUE	884.844	TRUE
1311	L6.L4.Hit.feeding-L4.L6.Hit.Starved	199.7	687.589	FALSE	743.331	FALSE	816.954	FALSE	884.844	FALSE
1312	L6.L4.Hit.feeding-L4.L6.Bite.Starved	1021.83	687.589	TRUE	743.331	TRUE	816.954	TRUE	884.844	TRUE
1313	L6.L4.Hit.feeding-L4.L6.Chase.Starved	1413.18	687.589	TRUE	743.331	TRUE	816.954	TRUE	884.844	TRUE
1314	L6.L4.Hit.feeding-L6.L2.Hit.Starved	75.9333	687.589	FALSE	743.331	FALSE	816.954	FALSE	884.844	FALSE
1315	L6.L4.Hit.feeding-L6.L2.Bite.Starved	984.65	687.589	TRUE	743.331	TRUE	816.954	TRUE	884.844	TRUE
1316	L6.L4.Hit.feeding-L6.L2.Chase.Starved	1413.18	687.589	TRUE	743.331	TRUE	816.954	TRUE	884.844	TRUE
1317	L6.L4.Hit.feeding-L6.L4.Hit.Starved	62.05	687.589	FALSE	743.331	FALSE	816.954	FALSE	884.844	FALSE
1318	L6.L4.Hit.feeding-L6.L4.Bite.Starved	970.95	687.589	TRUE	743.331	TRUE	816.954	TRUE	884.844	TRUE
1319	L6.L4.Hit.feeding-L6.L4.Chase.Starved	1413.18	687.589	TRUE	743.331	TRUE	816.954	TRUE	884.844	TRUE
1320	L6.L4.Hit.feeding-L6.L6.Hit.Starved	82.3167	687.589	FALSE	743.331	FALSE	816.954	FALSE	884.844	FALSE
1321	L6.L4.Hit.feeding-L6.L6.Bite.Starved	799.717	687.589	TRUE	743.331	TRUE	816.954	FALSE	884.844	FALSE
1322	L6.L4.Hit.feeding-L6.L6.Chase.Starved	1392.98	687.589	TRUE	743.331	TRUE	816.954	TRUE	884.844	TRUE
1323	L6.L4.Hit.feeding-L6.L5.Hit.Starved	258.983	687.589	FALSE	743.331	FALSE	816.954	FALSE	884.844	FALSE
1324	L6.L4.Hit.feeding-L6.L5.Bite.Starved	704.683	687.589	TRUE	743.331	FALSE	816.954	FALSE	884.844	FALSE
1325	L6.L4.Hit.feeding-L6.L5.Chase.Starved	1413.18	687.589	TRUE	743.331	TRUE	816.954	TRUE	884.844	TRUE
1326	L6.L4.Hit.feeding-L5.L6.Hit.Starved	94.4667	687.589	FALSE	743.331	FALSE	816.954	FALSE	884.844	FALSE
1327	L6.L4.Hit.feeding-L5.L6.Bite.Starved	891.9	687.589	TRUE	743.331	TRUE	816.954	TRUE	884.844	TRUE
1328	L6.L4.Hit.feeding-L5.L6.Chase.Starved	1392.98	687.589	TRUE	743.331	TRUE	816.954	TRUE	884.844	TRUE
1329	L6.L4.Hit.feeding-L5.L5.Hit.Starved	195.633	687.589	FALSE	743.331	FALSE	816.954	FALSE	884.844	FALSE
1330	L6.L4.Hit.feeding-L5.L5.Bite.Starved	488.9	687.589	FALSE	743.331	FALSE	816.954	FALSE	884.844	FALSE
1331	L6.L4.Hit.feeding-L5.L5.Chase.Starved	1190.98	687.589	TRUE	743.331	TRUE	816.954	TRUE	884.844	TRUE
1332	L6.L4.Bite.feeding-L6.L4.Chase.feeding	502.833	687.589	FALSE	743.331	FALSE	816.954	FALSE	884.844	FALSE
1333	L6.L4.Bite.feeding-L6.L6.Hit.feeding	975.55	687.589	TRUE	743.331	TRUE	816.954	TRUE	884.844	TRUE
1334	L6.L4.Bite.feeding-L6.L6.Bite.feeding	19.3667	687.589	FALSE	743.331	FALSE	816.954	FALSE	884.844	FALSE
1335	L6.L4.Bite.feeding-L6.L6.Chase.feeding	442.233	687.589	FALSE	743.331	FALSE	816.954	FALSE	884.844	FALSE
1336	L6.L4.Bite.feeding-L6.L5.Hit.feeding	670.6	687.589	FALSE	743.331	FALSE	816.954	FALSE	884.844	FALSE
1337	L6.L4.Bite.feeding-L6.L5.Bite.feeding	155.167	687.589	FALSE	743.331	FALSE	816.954	FALSE	884.844	FALSE
1338	L6.L4.Bite.feeding-L6.L5.Chase.feeding	502.833	687.589	FALSE	743.331	FALSE	816.954	FALSE	884.844	FALSE
1339	L6.L4.Bite.feeding-L5.L6.Hit.feeding	767.5	687.589	TRUE	743.331	TRUE	816.954	FALSE	884.844	FALSE
1340	L6.L4.Bite.feeding-L5.L6.Bite.feeding	144.267	687.589	FALSE	743.331	FALSE	816.954	FALSE	884.844	FALSE
1341	L6.L4.Bite.feeding-L5.L6.Chase.feeding	502.833	687.589	FALSE	743.331	FALSE	816.954	FALSE	884.844	FALSE
1342	L6.L4.Bite.feeding-L5.L5.Hit.feeding	772.1	687.589	TRUE	743.331	TRUE	816.954	FALSE	884.844	FALSE
1343	L6.L4.Bite.feeding-L5.L5.Bite.feeding	22.9667	687.589	FALSE	743.331	FALSE	816.954	FALSE	884.844	FALSE
1344	L6.L4.Bite.feeding-L5.L5.Chase.feeding	502.833	687.589	FALSE	743.331	FALSE	816.954	FALSE	884.844	FALSE
1345	L6.L4.Bite.feeding-L2.L2.Hit.Starved	976.467	687.589	TRUE	743.331	TRUE	816.954	TRUE	884.844	TRUE
1346	L6.L4.Bite.feeding-L2.L2.Bite.Starved	71.0833	687.589	FALSE	743.331	FALSE	816.954	FALSE	884.844	FALSE
1347	L6.L4.Bite.feeding-L2.L2.Chase.Starved	502.833	687.589	FALSE	743.331	FALSE	816.954	FALSE	884.844	FALSE
1348	L6.L4.Bite.feeding-L2.L4.Hit.Starved	670.367	687.589	FALSE	743.331	FALSE	816.954	FALSE	884.844	FALSE
1349	L6.L4.Bite.feeding-L2.L4.Bite.Starved	138.883	687.589	FALSE	743.331	FALSE	816.954	FALSE	884.844	FALSE
1350	L6.L4.Bite.feeding-L2.L4.Chase.Starved	502.833	687.589	FALSE	743.331	FALSE	816.954	FALSE	884.844	FALSE
1351	L6.L4.Bite.feeding-L2.L6.Hit.Starved	703.317	687.589	TRUE	743.331	FALSE	816.954	FALSE	884.844	FALSE
1352	L6.L4.Bite.feeding-L2.L6.Bite.Starved	253.583	687.589	FALSE	743.331	FALSE	816.954	FALSE	884.844	FALSE
1353	L6.L4.Bite.feeding-L2.L6.Chase.Starved	502.833	687.589	FALSE	743.331	FALSE	816.954	FALSE	884.844	FALSE
1354	L6.L4.Bite.feeding-L4.L2.Hit.Starved	804.05	687.589	TRUE	743.331	TRUE	816.954	FALSE	884.844	FALSE
1355	L6.L4.Bite.feeding-L4.L2.Bite.Starved	43.2667	687.589	FALSE	743.331	FALSE	816.954	FALSE	884.844	FALSE
1356	L6.L4.Bite.feeding-L4.L2.Chase.Starved	502.833	687.589	FALSE	743.331	FALSE	816.954	FALSE	884.844	FALSE
1357	L6.L4.Bite.feeding-L4.L4.Hit.Starved	956.017	687.589	TRUE	743.331	TRUE	816.954	TRUE	884.844	TRUE
1358	L6.L4.Bite.feeding-L4.L4.Bite.Starved	91.2833	687.589	FALSE	743.331	FALSE	816.954	FALSE	884.844	FALSE
1359	L6.L4.Bite.feeding-L4.L4.Chase.Starved	482.633	687.589	FALSE	743.331	FALSE	816.954	FALSE	884.844	FALSE
1360	L6.L4.Bite.feeding-L4.L6.Hit.Starved	710.65	687.589	TRUE	743.331	FALSE	816.954	FALSE	884.844	FALSE
1361	L6.L4.Bite.feeding-L4.L6.Bite.Starved	111.483	687.589	FALSE	743.331	FALSE	816.954	FALSE	884.844	FALSE
1362	L6.L4.Bite.feeding-L4.L6.Chase.Starved	502.833	687.589	FALSE	743.331	FALSE	816.954	FALSE	884.844	FALSE
1363	L6.L4.Bite.feeding-L6.L2.Hit.Starved	834.417	687.589	TRUE	743.331	TRUE	816.954	TRUE	884.844	FALSE
1364	L6.L4.Bite.feeding-L6.L2.Bite.Starved	74.3	687.589	FALSE	743.331	FALSE	816.954	FALSE	884.844	FALSE
1365	L6.L4.Bite.feeding-L6.L2.Chase.Starved	502.833	687.589	FALSE	743.331	FALSE	816.954	FALSE	884.844	FALSE
1366	L6.L4.Bite.feeding-L6.L4.Hit.Starved	848.3	687.589	TRUE	743.331	TRUE	816.954	TRUE	884.844	FALSE
1367	L6.L4.Bite.feeding-L6.L4.Bite.Starved	60.6	687.589	FALSE	743.331	FALSE	816.954	FALSE	884.844	FALSE
1368	L6.L4.Bite.feeding-L6.L4.Chase.Starved	502.833	687.589	FALSE	743.331	FALSE	816.954	FALSE	884.844	FALSE
1369	L6.L4.Bite.feeding-L6.L6.Hit.Starved	992.667	687.589	TRUE	743.331	TRUE	816.954	TRUE	884.844	TRUE
1370	L6.L4.Bite.feeding-L6.L6.Bite.Starved	110.633	687.589	FALSE	743.331	FALSE	816.954	FALSE	884.844	FALSE
1371	L6.L4.Bite.feeding-L6.L6.Chase.Starved	482.633	687.589	FALSE	743.331	FALSE	816.954	FALSE	884.844	FALSE
1372	L6.L4.Bite.feeding-L6.L5.Hit.Starved	651.367	687.589	FALSE	743.331	FALSE	816.954	FALSE	884.844	FALSE
1373	L6.L4.Bite.feeding-L6.L5.Bite.Starved	205.667	687.589	FALSE	743.331	FALSE	816.954	FALSE	884.844	FALSE
1374	L6.L4.Bite.feeding-L6.L5.Chase.Starved	502.833	687.589	FALSE	743.331	FALSE	816.954	FALSE	884.844	FALSE
1375	L6.L4.Bite.feeding-L5.L6.Hit.Starved	815.883	687.589	TRUE	743.331	TRUE	816.954	FALSE	884.844	FALSE
1376	L6.L4.Bite.feeding-L5.L6.Bite.Starved	18.45	687.589	FALSE	743.331	FALSE	816.954	FALSE	884.844	FALSE
1377	L6.L4.Bite.feeding-L5.L6.Chase.Starved	482.633	687.589	FALSE	743.331	FALSE	816.954	FALSE	884.844	FALSE
1378	L6.L4.Bite.feeding-L5.L5.Hit.Starved	714.717	687.589	TRUE	743.331	FALSE	816.954	FALSE	884.844	FALSE
1379	L6.L4.Bite.feeding-L5.L5.Bite.Starved	421.45	687.589	FALSE	743.331	FALSE	816.954	FALSE	884.844	FALSE
1380	L6.L4.Bite.feeding-L5.L5.Chase.Starved	280.633	687.589	FALSE	743.331	FALSE	816.954	FALSE	884.844	FALSE
1381	L6.L4.Chase.feeding-L6.L6.Hit.feeding	1478.38	687.589	TRUE	743.331	TRUE	816.954	TRUE	884.844	TRUE
1382	L6.L4.Chase.feeding-L6.L6.Bite.feeding	483.467	687.589	FALSE	743.331	FALSE	816.954	FALSE	884.844	FALSE
1383	L6.L4.Chase.feeding-L6.L6.Chase.feeding	60.6	687.589	FALSE	743.331	FALSE	816.954	FALSE	884.844	FALSE
1384	L6.L4.Chase.feeding-L6.L5.Hit.feeding	1173.43	687.589	TRUE	743.331	TRUE	816.954	TRUE	884.844	TRUE
1385	L6.L4.Chase.feeding-L6.L5.Bite.feeding	658	687.589	FALSE	743.331	FALSE	816.954	FALSE	884.844	FALSE
1386	L6.L4.Chase.feeding-L6.L5.Chase.feeding	0	687.589	FALSE	743.331	FALSE	816.954	FALSE	884.844	FALSE
1387	L6.L4.Chase.feeding-L5.L6.Hit.feeding	1270.33	687.589	TRUE	743.331	TRUE	816.954	TRUE	884.844	TRUE
1388	L6.L4.Chase.feeding-L5.L6.Bite.feeding	358.567	687.589	FALSE	743.331	FALSE	816.954	FALSE	884.844	FALSE
1389	L6.L4.Chase.feeding-L5.L6.Chase.feeding	0	687.589	FALSE	743.331	FALSE	816.954	FALSE	884.844	FALSE
1390	L6.L4.Chase.feeding-L5.L5.Hit.feeding	1274.93	687.589	TRUE	743.331	TRUE	816.954	TRUE	884.844	TRUE
1391	L6.L4.Chase.feeding-L5.L5.Bite.feeding	525.8	687.589	FALSE	743.331	FALSE	816.954	FALSE	884.844	FALSE
1392	L6.L4.Chase.feeding-L5.L5.Chase.feeding	0	687.589	FALSE	743.331	FALSE	816.954	FALSE	884.844	FALSE
1393	L6.L4.Chase.feeding-L2.L2.Hit.Starved	1479.3	687.589	TRUE	743.331	TRUE	816.954	TRUE	884.844	TRUE
1394	L6.L4.Chase.feeding-L2.L2.Bite.Starved	431.75	687.589	FALSE	743.331	FALSE	816.954	FALSE	884.844	FALSE
1395	L6.L4.Chase.feeding-L2.L2.Chase.Starved	0	687.589	FALSE	743.331	FALSE	816.954	FALSE	884.844	FALSE
1396	L6.L4.Chase.feeding-L2.L4.Hit.Starved	1173.2	687.589	TRUE	743.331	TRUE	816.954	TRUE	884.844	TRUE
1397	L6.L4.Chase.feeding-L2.L4.Bite.Starved	363.95	687.589	FALSE	743.331	FALSE	816.954	FALSE	884.844	FALSE
1398	L6.L4.Chase.feeding-L2.L4.Chase.Starved	0	687.589	FALSE	743.331	FALSE	816.954	FALSE	884.844	FALSE
1399	L6.L4.Chase.feeding-L2.L6.Hit.Starved	1206.15	687.589	TRUE	743.331	TRUE	816.954	TRUE	884.844	TRUE
1400	L6.L4.Chase.feeding-L2.L6.Bite.Starved	249.25	687.589	FALSE	743.331	FALSE	816.954	FALSE	884.844	FALSE
1401	L6.L4.Chase.feeding-L2.L6.Chase.Starved	0	687.589	FALSE	743.331	FALSE	816.954	FALSE	884.844	FALSE
1402	L6.L4.Chase.feeding-L4.L2.Hit.Starved	1306.88	687.589	TRUE	743.331	TRUE	816.954	TRUE	884.844	TRUE
1403	L6.L4.Chase.feeding-L4.L2.Bite.Starved	459.567	687.589	FALSE	743.331	FALSE	816.954	FALSE	884.844	FALSE
1404	L6.L4.Chase.feeding-L4.L2.Chase.Starved	0	687.589	FALSE	743.331	FALSE	816.954	FALSE	884.844	FALSE
1405	L6.L4.Chase.feeding-L4.L4.Hit.Starved	1458.85	687.589	TRUE	743.331	TRUE	816.954	TRUE	884.844	TRUE
1406	L6.L4.Chase.feeding-L4.L4.Bite.Starved	411.55	687.589	FALSE	743.331	FALSE	816.954	FALSE	884.844	FALSE
1407	L6.L4.Chase.feeding-L4.L4.Chase.Starved	20.2	687.589	FALSE	743.331	FALSE	816.954	FALSE	884.844	FALSE
1408	L6.L4.Chase.feeding-L4.L6.Hit.Starved	1213.48	687.589	TRUE	743.331	TRUE	816.954	TRUE	884.844	TRUE
1409	L6.L4.Chase.feeding-L4.L6.Bite.Starved	391.35	687.589	FALSE	743.331	FALSE	816.954	FALSE	884.844	FALSE
1410	L6.L4.Chase.feeding-L4.L6.Chase.Starved	0	687.589	FALSE	743.331	FALSE	816.954	FALSE	884.844	FALSE
1411	L6.L4.Chase.feeding-L6.L2.Hit.Starved	1337.25	687.589	TRUE	743.331	TRUE	816.954	TRUE	884.844	TRUE
1412	L6.L4.Chase.feeding-L6.L2.Bite.Starved	428.533	687.589	FALSE	743.331	FALSE	816.954	FALSE	884.844	FALSE
1413	L6.L4.Chase.feeding-L6.L2.Chase.Starved	0	687.589	FALSE	743.331	FALSE	816.954	FALSE	884.844	FALSE
1414	L6.L4.Chase.feeding-L6.L4.Hit.Starved	1351.13	687.589	TRUE	743.331	TRUE	816.954	TRUE	884.844	TRUE
1415	L6.L4.Chase.feeding-L6.L4.Bite.Starved	442.233	687.589	FALSE	743.331	FALSE	816.954	FALSE	884.844	FALSE
1416	L6.L4.Chase.feeding-L6.L4.Chase.Starved	0	687.589	FALSE	743.331	FALSE	816.954	FALSE	884.844	FALSE
1417	L6.L4.Chase.feeding-L6.L6.Hit.Starved	1495.5	687.589	TRUE	743.331	TRUE	816.954	TRUE	884.844	TRUE
1418	L6.L4.Chase.feeding-L6.L6.Bite.Starved	613.467	687.589	FALSE	743.331	FALSE	816.954	FALSE	884.844	FALSE
1419	L6.L4.Chase.feeding-L6.L6.Chase.Starved	20.2	687.589	FALSE	743.331	FALSE	816.954	FALSE	884.844	FALSE
1420	L6.L4.Chase.feeding-L6.L5.Hit.Starved	1154.2	687.589	TRUE	743.331	TRUE	816.954	TRUE	884.844	TRUE
1421	L6.L4.Chase.feeding-L6.L5.Bite.Starved	708.5	687.589	TRUE	743.331	FALSE	816.954	FALSE	884.844	FALSE
1422	L6.L4.Chase.feeding-L6.L5.Chase.Starved	0	687.589	FALSE	743.331	FALSE	816.954	FALSE	884.844	FALSE
1423	L6.L4.Chase.feeding-L5.L6.Hit.Starved	1318.72	687.589	TRUE	743.331	TRUE	816.954	TRUE	884.844	TRUE
1424	L6.L4.Chase.feeding-L5.L6.Bite.Starved	521.283	687.589	FALSE	743.331	FALSE	816.954	FALSE	884.844	FALSE
1425	L6.L4.Chase.feeding-L5.L6.Chase.Starved	20.2	687.589	FALSE	743.331	FALSE	816.954	FALSE	884.844	FALSE
1426	L6.L4.Chase.feeding-L5.L5.Hit.Starved	1217.55	687.589	TRUE	743.331	TRUE	816.954	TRUE	884.844	TRUE
1427	L6.L4.Chase.feeding-L5.L5.Bite.Starved	924.283	687.589	TRUE	743.331	TRUE	816.954	TRUE	884.844	TRUE
1428	L6.L4.Chase.feeding-L5.L5.Chase.Starved	222.2	687.589	FALSE	743.331	FALSE	816.954	FALSE	884.844	FALSE
1429	L6.L6.Hit.feeding-L6.L6.Bite.feeding	994.917	687.589	TRUE	743.331	TRUE	816.954	TRUE	884.844	TRUE
1430	L6.L6.Hit.feeding-L6.L6.Chase.feeding	1417.78	687.589	TRUE	743.331	TRUE	816.954	TRUE	884.844	TRUE
1431	L6.L6.Hit.feeding-L6.L5.Hit.feeding	304.95	687.589	FALSE	743.331	FALSE	816.954	FALSE	884.844	FALSE
1432	L6.L6.Hit.feeding-L6.L5.Bite.feeding	820.383	687.589	TRUE	743.331	TRUE	816.954	TRUE	884.844	FALSE
1433	L6.L6.Hit.feeding-L6.L5.Chase.feeding	1478.38	687.589	TRUE	743.331	TRUE	816.954	TRUE	884.844	TRUE
1434	L6.L6.Hit.feeding-L5.L6.Hit.feeding	208.05	687.589	FALSE	743.331	FALSE	816.954	FALSE	884.844	FALSE
1435	L6.L6.Hit.feeding-L5.L6.Bite.feeding	1119.82	687.589	TRUE	743.331	TRUE	816.954	TRUE	884.844	TRUE
1436	L6.L6.Hit.feeding-L5.L6.Chase.feeding	1478.38	687.589	TRUE	743.331	TRUE	816.954	TRUE	884.844	TRUE
1437	L6.L6.Hit.feeding-L5.L5.Hit.feeding	203.45	687.589	FALSE	743.331	FALSE	816.954	FALSE	884.844	FALSE
1438	L6.L6.Hit.feeding-L5.L5.Bite.feeding	952.583	687.589	TRUE	743.331	TRUE	816.954	TRUE	884.844	TRUE
1439	L6.L6.Hit.feeding-L5.L5.Chase.feeding	1478.38	687.589	TRUE	743.331	TRUE	816.954	TRUE	884.844	TRUE
1440	L6.L6.Hit.feeding-L2.L2.Hit.Starved	0.916667	687.589	FALSE	743.331	FALSE	816.954	FALSE	884.844	FALSE
1441	L6.L6.Hit.feeding-L2.L2.Bite.Starved	1046.63	687.589	TRUE	743.331	TRUE	816.954	TRUE	884.844	TRUE
1442	L6.L6.Hit.feeding-L2.L2.Chase.Starved	1478.38	687.589	TRUE	743.331	TRUE	816.954	TRUE	884.844	TRUE
1443	L6.L6.Hit.feeding-L2.L4.Hit.Starved	305.183	687.589	FALSE	743.331	FALSE	816.954	FALSE	884.844	FALSE
1444	L6.L6.Hit.feeding-L2.L4.Bite.Starved	1114.43	687.589	TRUE	743.331	TRUE	816.954	TRUE	884.844	TRUE
1445	L6.L6.Hit.feeding-L2.L4.Chase.Starved	1478.38	687.589	TRUE	743.331	TRUE	816.954	TRUE	884.844	TRUE
1446	L6.L6.Hit.feeding-L2.L6.Hit.Starved	272.233	687.589	FALSE	743.331	FALSE	816.954	FALSE	884.844	FALSE
1447	L6.L6.Hit.feeding-L2.L6.Bite.Starved	1229.13	687.589	TRUE	743.331	TRUE	816.954	TRUE	884.844	TRUE
1448	L6.L6.Hit.feeding-L2.L6.Chase.Starved	1478.38	687.589	TRUE	743.331	TRUE	816.954	TRUE	884.844	TRUE
1449	L6.L6.Hit.feeding-L4.L2.Hit.Starved	171.5	687.589	FALSE	743.331	FALSE	816.954	FALSE	884.844	FALSE
1450	L6.L6.Hit.feeding-L4.L2.Bite.Starved	1018.82	687.589	TRUE	743.331	TRUE	816.954	TRUE	884.844	TRUE
1451	L6.L6.Hit.feeding-L4.L2.Chase.Starved	1478.38	687.589	TRUE	743.331	TRUE	816.954	TRUE	884.844	TRUE
1452	L6.L6.Hit.feeding-L4.L4.Hit.Starved	19.5333	687.589	FALSE	743.331	FALSE	816.954	FALSE	884.844	FALSE
1453	L6.L6.Hit.feeding-L4.L4.Bite.Starved	1066.83	687.589	TRUE	743.331	TRUE	816.954	TRUE	884.844	TRUE
1454	L6.L6.Hit.feeding-L4.L4.Chase.Starved	1458.18	687.589	TRUE	743.331	TRUE	816.954	TRUE	884.844	TRUE
1455	L6.L6.Hit.feeding-L4.L6.Hit.Starved	264.9	687.589	FALSE	743.331	FALSE	816.954	FALSE	884.844	FALSE
1456	L6.L6.Hit.feeding-L4.L6.Bite.Starved	1087.03	687.589	TRUE	743.331	TRUE	816.954	TRUE	884.844	TRUE
1457	L6.L6.Hit.feeding-L4.L6.Chase.Starved	1478.38	687.589	TRUE	743.331	TRUE	816.954	TRUE	884.844	TRUE
1458	L6.L6.Hit.feeding-L6.L2.Hit.Starved	141.133	687.589	FALSE	743.331	FALSE	816.954	FALSE	884.844	FALSE
1459	L6.L6.Hit.feeding-L6.L2.Bite.Starved	1049.85	687.589	TRUE	743.331	TRUE	816.954	TRUE	884.844	TRUE
1460	L6.L6.Hit.feeding-L6.L2.Chase.Starved	1478.38	687.589	TRUE	743.331	TRUE	816.954	TRUE	884.844	TRUE
1461	L6.L6.Hit.feeding-L6.L4.Hit.Starved	127.25	687.589	FALSE	743.331	FALSE	816.954	FALSE	884.844	FALSE
1462	L6.L6.Hit.feeding-L6.L4.Bite.Starved	1036.15	687.589	TRUE	743.331	TRUE	816.954	TRUE	884.844	TRUE
1463	L6.L6.Hit.feeding-L6.L4.Chase.Starved	1478.38	687.589	TRUE	743.331	TRUE	816.954	TRUE	884.844	TRUE
1464	L6.L6.Hit.feeding-L6.L6.Hit.Starved	17.1167	687.589	FALSE	743.331	FALSE	816.954	FALSE	884.844	FALSE
1465	L6.L6.Hit.feeding-L6.L6.Bite.Starved	864.917	687.589	TRUE	743.331	TRUE	816.954	TRUE	884.844	FALSE
1466	L6.L6.Hit.feeding-L6.L6.Chase.Starved	1458.18	687.589	TRUE	743.331	TRUE	816.954	TRUE	884.844	TRUE
1467	L6.L6.Hit.feeding-L6.L5.Hit.Starved	324.183	687.589	FALSE	743.331	FALSE	816.954	FALSE	884.844	FALSE
1468	L6.L6.Hit.feeding-L6.L5.Bite.Starved	769.883	687.589	TRUE	743.331	TRUE	816.954	FALSE	884.844	FALSE
1469	L6.L6.Hit.feeding-L6.L5.Chase.Starved	1478.38	687.589	TRUE	743.331	TRUE	816.954	TRUE	884.844	TRUE
1470	L6.L6.Hit.feeding-L5.L6.Hit.Starved	159.667	687.589	FALSE	743.331	FALSE	816.954	FALSE	884.844	FALSE
1471	L6.L6.Hit.feeding-L5.L6.Bite.Starved	957.1	687.589	TRUE	743.331	TRUE	816.954	TRUE	884.844	TRUE
1472	L6.L6.Hit.feeding-L5.L6.Chase.Starved	1458.18	687.589	TRUE	743.331	TRUE	816.954	TRUE	884.844	TRUE
1473	L6.L6.Hit.feeding-L5.L5.Hit.Starved	260.833	687.589	FALSE	743.331	FALSE	816.954	FALSE	884.844	FALSE
1474	L6.L6.Hit.feeding-L5.L5.Bite.Starved	554.1	687.589	FALSE	743.331	FALSE	816.954	FALSE	884.844	FALSE
1475	L6.L6.Hit.feeding-L5.L5.Chase.Starved	1256.18	687.589	TRUE	743.331	TRUE	816.954	TRUE	884.844	TRUE
1476	L6.L6.Bite.feeding-L6.L6.Chase.feeding	422.867	687.589	FALSE	743.331	FALSE	816.954	FALSE	884.844	FALSE
1477	L6.L6.Bite.feeding-L6.L5.Hit.feeding	689.967	687.589	TRUE	743.331	FALSE	816.954	FALSE	884.844	FALSE
1478	L6.L6.Bite.feeding-L6.L5.Bite.feeding	174.533	687.589	FALSE	743.331	FALSE	816.954	FALSE	884.844	FALSE
1479	L6.L6.Bite.feeding-L6.L5.Chase.feeding	483.467	687.589	FALSE	743.331	FALSE	816.954	FALSE	884.844	FALSE
1480	L6.L6.Bite.feeding-L5.L6.Hit.feeding	786.867	687.589	TRUE	743.331	TRUE	816.954	FALSE	884.844	FALSE
1481	L6.L6.Bite.feeding-L5.L6.Bite.feeding	124.9	687.589	FALSE	743.331	FALSE	816.954	FALSE	884.844	FALSE
1482	L6.L6.Bite.feeding-L5.L6.Chase.feeding	483.467	687.589	FALSE	743.331	FALSE	816.954	FALSE	884.844	FALSE
1483	L6.L6.Bite.feeding-L5.L5.Hit.feeding	791.467	687.589	TRUE	743.331	TRUE	816.954	FALSE	884.844	FALSE
1484	L6.L6.Bite.feeding-L5.L5.Bite.feeding	42.3333	687.589	FALSE	743.331	FALSE	816.954	FALSE	884.844	FALSE
1485	L6.L6.Bite.feeding-L5.L5.Chase.feeding	483.467	687.589	FALSE	743.331	FALSE	816.954	FALSE	884.844	FALSE
1486	L6.L6.Bite.feeding-L2.L2.Hit.Starved	995.833	687.589	TRUE	743.331	TRUE	816.954	TRUE	884.844	TRUE
1487	L6.L6.Bite.feeding-L2.L2.Bite.Starved	51.7167	687.589	FALSE	743.331	FALSE	816.954	FALSE	884.844	FALSE
1488	L6.L6.Bite.feeding-L2.L2.Chase.Starved	483.467	687.589	FALSE	743.331	FALSE	816.954	FALSE	884.844	FALSE
1489	L6.L6.Bite.feeding-L2.L4.Hit.Starved	689.733	687.589	TRUE	743.331	FALSE	816.954	FALSE	884.844	FALSE
1490	L6.L6.Bite.feeding-L2.L4.Bite.Starved	119.517	687.589	FALSE	743.331	FALSE	816.954	FALSE	884.844	FALSE
1491	L6.L6.Bite.feeding-L2.L4.Chase.Starved	483.467	687.589	FALSE	743.331	FALSE	816.954	FALSE	884.844	FALSE
1492	L6.L6.Bite.feeding-L2.L6.Hit.Starved	722.683	687.589	TRUE	743.331	FALSE	816.954	FALSE	884.844	FALSE
1493	L6.L6.Bite.feeding-L2.L6.Bite.Starved	234.217	687.589	FALSE	743.331	FALSE	816.954	FALSE	884.844	FALSE
1494	L6.L6.Bite.feeding-L2.L6.Chase.Starved	483.467	687.589	FALSE	743.331	FALSE	816.954	FALSE	884.844	FALSE
1495	L6.L6.Bite.feeding-L4.L2.Hit.Starved	823.417	687.589	TRUE	743.331	TRUE	816.954	TRUE	884.844	FALSE
1496	L6.L6.Bite.feeding-L4.L2.Bite.Starved	23.9	687.589	FALSE	743.331	FALSE	816.954	FALSE	884.844	FALSE
1497	L6.L6.Bite.feeding-L4.L2.Chase.Starved	483.467	687.589	FALSE	743.331	FALSE	816.954	FALSE	884.844	FALSE
1498	L6.L6.Bite.feeding-L4.L4.Hit.Starved	975.383	687.589	TRUE	743.331	TRUE	816.954	TRUE	884.844	TRUE
1499	L6.L6.Bite.feeding-L4.L4.Bite.Starved	71.9167	687.589	FALSE	743.331	FALSE	816.954	FALSE	884.844	FALSE
1500	L6.L6.Bite.feeding-L4.L4.Chase.Starved	463.267	687.589	FALSE	743.331	FALSE	816.954	FALSE	884.844	FALSE
1501	L6.L6.Bite.feeding-L4.L6.Hit.Starved	730.017	687.589	TRUE	743.331	FALSE	816.954	FALSE	884.844	FALSE
1502	L6.L6.Bite.feeding-L4.L6.Bite.Starved	92.1167	687.589	FALSE	743.331	FALSE	816.954	FALSE	884.844	FALSE
1503	L6.L6.Bite.feeding-L4.L6.Chase.Starved	483.467	687.589	FALSE	743.331	FALSE	816.954	FALSE	884.844	FALSE
1504	L6.L6.Bite.feeding-L6.L2.Hit.Starved	853.783	687.589	TRUE	743.331	TRUE	816.954	TRUE	884.844	FALSE
1505	L6.L6.Bite.feeding-L6.L2.Bite.Starved	54.9333	687.589	FALSE	743.331	FALSE	816.954	FALSE	884.844	FALSE
1506	L6.L6.Bite.feeding-L6.L2.Chase.Starved	483.467	687.589	FALSE	743.331	FALSE	816.954	FALSE	884.844	FALSE
1507	L6.L6.Bite.feeding-L6.L4.Hit.Starved	867.667	687.589	TRUE	743.331	TRUE	816.954	TRUE	884.844	FALSE
1508	L6.L6.Bite.feeding-L6.L4.Bite.Starved	41.2333	687.589	FALSE	743.331	FALSE	816.954	FALSE	884.844	FALSE
1509	L6.L6.Bite.feeding-L6.L4.Chase.Starved	483.467	687.589	FALSE	743.331	FALSE	816.954	FALSE	884.844	FALSE
1510	L6.L6.Bite.feeding-L6.L6.Hit.Starved	1012.03	687.589	TRUE	743.331	TRUE	816.954	TRUE	884.844	TRUE
1511	L6.L6.Bite.feeding-L6.L6.Bite.Starved	130	687.589	FALSE	743.331	FALSE	816.954	FALSE	884.844	FALSE
1512	L6.L6.Bite.feeding-L6.L6.Chase.Starved	463.267	687.589	FALSE	743.331	FALSE	816.954	FALSE	884.844	FALSE
1513	L6.L6.Bite.feeding-L6.L5.Hit.Starved	670.733	687.589	FALSE	743.331	FALSE	816.954	FALSE	884.844	FALSE
1514	L6.L6.Bite.feeding-L6.L5.Bite.Starved	225.033	687.589	FALSE	743.331	FALSE	816.954	FALSE	884.844	FALSE
1515	L6.L6.Bite.feeding-L6.L5.Chase.Starved	483.467	687.589	FALSE	743.331	FALSE	816.954	FALSE	884.844	FALSE
1516	L6.L6.Bite.feeding-L5.L6.Hit.Starved	835.25	687.589	TRUE	743.331	TRUE	816.954	TRUE	884.844	FALSE
1517	L6.L6.Bite.feeding-L5.L6.Bite.Starved	37.8167	687.589	FALSE	743.331	FALSE	816.954	FALSE	884.844	FALSE
1518	L6.L6.Bite.feeding-L5.L6.Chase.Starved	463.267	687.589	FALSE	743.331	FALSE	816.954	FALSE	884.844	FALSE
1519	L6.L6.Bite.feeding-L5.L5.Hit.Starved	734.083	687.589	TRUE	743.331	FALSE	816.954	FALSE	884.844	FALSE
1520	L6.L6.Bite.feeding-L5.L5.Bite.Starved	440.817	687.589	FALSE	743.331	FALSE	816.954	FALSE	884.844	FALSE
1521	L6.L6.Bite.feeding-L5.L5.Chase.Starved	261.267	687.589	FALSE	743.331	FALSE	816.954	FALSE	884.844	FALSE
1522	L6.L6.Chase.feeding-L6.L5.Hit.feeding	1112.83	687.589	TRUE	743.331	TRUE	816.954	TRUE	884.844	TRUE
1523	L6.L6.Chase.feeding-L6.L5.Bite.feeding	597.4	687.589	FALSE	743.331	FALSE	816.954	FALSE	884.844	FALSE
1524	L6.L6.Chase.feeding-L6.L5.Chase.feeding	60.6	687.589	FALSE	743.331	FALSE	816.954	FALSE	884.844	FALSE
1525	L6.L6.Chase.feeding-L5.L6.Hit.feeding	1209.73	687.589	TRUE	743.331	TRUE	816.954	TRUE	884.844	TRUE
1526	L6.L6.Chase.feeding-L5.L6.Bite.feeding	297.967	687.589	FALSE	743.331	FALSE	816.954	FALSE	884.844	FALSE
1527	L6.L6.Chase.feeding-L5.L6.Chase.feeding	60.6	687.589	FALSE	743.331	FALSE	816.954	FALSE	884.844	FALSE
1528	L6.L6.Chase.feeding-L5.L5.Hit.feeding	1214.33	687.589	TRUE	743.331	TRUE	816.954	TRUE	884.844	TRUE
1529	L6.L6.Chase.feeding-L5.L5.Bite.feeding	465.2	687.589	FALSE	743.331	FALSE	816.954	FALSE	884.844	FALSE
1530	L6.L6.Chase.feeding-L5.L5.Chase.feeding	60.6	687.589	FALSE	743.331	FALSE	816.954	FALSE	884.844	FALSE
1531	L6.L6.Chase.feeding-L2.L2.Hit.Starved	1418.7	687.589	TRUE	743.331	TRUE	816.954	TRUE	884.844	TRUE
1532	L6.L6.Chase.feeding-L2.L2.Bite.Starved	371.15	687.589	FALSE	743.331	FALSE	816.954	FALSE	884.844	FALSE
1533	L6.L6.Chase.feeding-L2.L2.Chase.Starved	60.6	687.589	FALSE	743.331	FALSE	816.954	FALSE	884.844	FALSE
1534	L6.L6.Chase.feeding-L2.L4.Hit.Starved	1112.6	687.589	TRUE	743.331	TRUE	816.954	TRUE	884.844	TRUE
1535	L6.L6.Chase.feeding-L2.L4.Bite.Starved	303.35	687.589	FALSE	743.331	FALSE	816.954	FALSE	884.844	FALSE
1536	L6.L6.Chase.feeding-L2.L4.Chase.Starved	60.6	687.589	FALSE	743.331	FALSE	816.954	FALSE	884.844	FALSE
1537	L6.L6.Chase.feeding-L2.L6.Hit.Starved	1145.55	687.589	TRUE	743.331	TRUE	816.954	TRUE	884.844	TRUE
1538	L6.L6.Chase.feeding-L2.L6.Bite.Starved	188.65	687.589	FALSE	743.331	FALSE	816.954	FALSE	884.844	FALSE
1539	L6.L6.Chase.feeding-L2.L6.Chase.Starved	60.6	687.589	FALSE	743.331	FALSE	816.954	FALSE	884.844	FALSE
1540	L6.L6.Chase.feeding-L4.L2.Hit.Starved	1246.28	687.589	TRUE	743.331	TRUE	816.954	TRUE	884.844	TRUE
1541	L6.L6.Chase.feeding-L4.L2.Bite.Starved	398.967	687.589	FALSE	743.331	FALSE	816.954	FALSE	884.844	FALSE
1542	L6.L6.Chase.feeding-L4.L2.Chase.Starved	60.6	687.589	FALSE	743.331	FALSE	816.954	FALSE	884.844	FALSE
1543	L6.L6.Chase.feeding-L4.L4.Hit.Starved	1398.25	687.589	TRUE	743.331	TRUE	816.954	TRUE	884.844	TRUE
1544	L6.L6.Chase.feeding-L4.L4.Bite.Starved	350.95	687.589	FALSE	743.331	FALSE	816.954	FALSE	884.844	FALSE
1545	L6.L6.Chase.feeding-L4.L4.Chase.Starved	40.4	687.589	FALSE	743.331	FALSE	816.954	FALSE	884.844	FALSE
1546	L6.L6.Chase.feeding-L4.L6.Hit.Starved	1152.88	687.589	TRUE	743.331	TRUE	816.954	TRUE	884.844	TRUE
1547	L6.L6.Chase.feeding-L4.L6.Bite.Starved	330.75	687.589	FALSE	743.331	FALSE	816.954	FALSE	884.844	FALSE
1548	L6.L6.Chase.feeding-L4.L6.Chase.Starved	60.6	687.589	FALSE	743.331	FALSE	816.954	FALSE	884.844	FALSE
1549	L6.L6.Chase.feeding-L6.L2.Hit.Starved	1276.65	687.589	TRUE	743.331	TRUE	816.954	TRUE	884.844	TRUE
1550	L6.L6.Chase.feeding-L6.L2.Bite.Starved	367.933	687.589	FALSE	743.331	FALSE	816.954	FALSE	884.844	FALSE
1551	L6.L6.Chase.feeding-L6.L2.Chase.Starved	60.6	687.589	FALSE	743.331	FALSE	816.954	FALSE	884.844	FALSE
1552	L6.L6.Chase.feeding-L6.L4.Hit.Starved	1290.53	687.589	TRUE	743.331	TRUE	816.954	TRUE	884.844	TRUE
1553	L6.L6.Chase.feeding-L6.L4.Bite.Starved	381.633	687.589	FALSE	743.331	FALSE	816.954	FALSE	884.844	FALSE
1554	L6.L6.Chase.feeding-L6.L4.Chase.Starved	60.6	687.589	FALSE	743.331	FALSE	816.954	FALSE	884.844	FALSE
1555	L6.L6.Chase.feeding-L6.L6.Hit.Starved	1434.9	687.589	TRUE	743.331	TRUE	816.954	TRUE	884.844	TRUE
1556	L6.L6.Chase.feeding-L6.L6.Bite.Starved	552.867	687.589	FALSE	743.331	FALSE	816.954	FALSE	884.844	FALSE
1557	L6.L6.Chase.feeding-L6.L6.Chase.Starved	40.4	687.589	FALSE	743.331	FALSE	816.954	FALSE	884.844	FALSE
1558	L6.L6.Chase.feeding-L6.L5.Hit.Starved	1093.6	687.589	TRUE	743.331	TRUE	816.954	TRUE	884.844	TRUE
1559	L6.L6.Chase.feeding-L6.L5.Bite.Starved	647.9	687.589	FALSE	743.331	FALSE	816.954	FALSE	884.844	FALSE
1560	L6.L6.Chase.feeding-L6.L5.Chase.Starved	60.6	687.589	FALSE	743.331	FALSE	816.954	FALSE	884.844	FALSE
1561	L6.L6.Chase.feeding-L5.L6.Hit.Starved	1258.12	687.589	TRUE	743.331	TRUE	816.954	TRUE	884.844	TRUE
1562	L6.L6.Chase.feeding-L5.L6.Bite.Starved	460.683	687.589	FALSE	743.331	FALSE	816.954	FALSE	884.844	FALSE
1563	L6.L6.Chase.feeding-L5.L6.Chase.Starved	40.4	687.589	FALSE	743.331	FALSE	816.954	FALSE	884.844	FALSE
1564	L6.L6.Chase.feeding-L5.L5.Hit.Starved	1156.95	687.589	TRUE	743.331	TRUE	816.954	TRUE	884.844	TRUE
1565	L6.L6.Chase.feeding-L5.L5.Bite.Starved	863.683	687.589	TRUE	743.331	TRUE	816.954	TRUE	884.844	FALSE
1566	L6.L6.Chase.feeding-L5.L5.Chase.Starved	161.6	687.589	FALSE	743.331	FALSE	816.954	FALSE	884.844	FALSE
1567	L6.L5.Hit.feeding-L6.L5.Bite.feeding	515.433	687.589	FALSE	743.331	FALSE	816.954	FALSE	884.844	FALSE
1568	L6.L5.Hit.feeding-L6.L5.Chase.feeding	1173.43	687.589	TRUE	743.331	TRUE	816.954	TRUE	884.844	TRUE
1569	L6.L5.Hit.feeding-L5.L6.Hit.feeding	96.9	687.589	FALSE	743.331	FALSE	816.954	FALSE	884.844	FALSE
1570	L6.L5.Hit.feeding-L5.L6.Bite.feeding	814.867	687.589	TRUE	743.331	TRUE	816.954	FALSE	884.844	FALSE
1571	L6.L5.Hit.feeding-L5.L6.Chase.feeding	1173.43	687.589	TRUE	743.331	TRUE	816.954	TRUE	884.844	TRUE
1572	L6.L5.Hit.feeding-L5.L5.Hit.feeding	101.5	687.589	FALSE	743.331	FALSE	816.954	FALSE	884.844	FALSE
1573	L6.L5.Hit.feeding-L5.L5.Bite.feeding	647.633	687.589	FALSE	743.331	FALSE	816.954	FALSE	884.844	FALSE
1574	L6.L5.Hit.feeding-L5.L5.Chase.feeding	1173.43	687.589	TRUE	743.331	TRUE	816.954	TRUE	884.844	TRUE
1575	L6.L5.Hit.feeding-L2.L2.Hit.Starved	305.867	687.589	FALSE	743.331	FALSE	816.954	FALSE	884.844	FALSE
1576	L6.L5.Hit.feeding-L2.L2.Bite.Starved	741.683	687.589	TRUE	743.331	FALSE	816.954	FALSE	884.844	FALSE
1577	L6.L5.Hit.feeding-L2.L2.Chase.Starved	1173.43	687.589	TRUE	743.331	TRUE	816.954	TRUE	884.844	TRUE
1578	L6.L5.Hit.feeding-L2.L4.Hit.Starved	0.233333	687.589	FALSE	743.331	FALSE	816.954	FALSE	884.844	FALSE
1579	L6.L5.Hit.feeding-L2.L4.Bite.Starved	809.483	687.589	TRUE	743.331	TRUE	816.954	FALSE	884.844	FALSE
1580	L6.L5.Hit.feeding-L2.L4.Chase.Starved	1173.43	687.589	TRUE	743.331	TRUE	816.954	TRUE	884.844	TRUE
1581	L6.L5.Hit.feeding-L2.L6.Hit.Starved	32.7167	687.589	FALSE	743.331	FALSE	816.954	FALSE	884.844	FALSE
1582	L6.L5.Hit.feeding-L2.L6.Bite.Starved	924.183	687.589	TRUE	743.331	TRUE	816.954	TRUE	884.844	TRUE
1583	L6.L5.Hit.feeding-L2.L6.Chase.Starved	1173.43	687.589	TRUE	743.331	TRUE	816.954	TRUE	884.844	TRUE
1584	L6.L5.Hit.feeding-L4.L2.Hit.Starved	133.45	687.589	FALSE	743.331	FALSE	816.954	FALSE	884.844	FALSE
1585	L6.L5.Hit.feeding-L4.L2.Bite.Starved	713.867	687.589	TRUE	743.331	FALSE	816.954	FALSE	884.844	FALSE
1586	L6.L5.Hit.feeding-L4.L2.Chase.Starved	1173.43	687.589	TRUE	743.331	TRUE	816.954	TRUE	884.844	TRUE
1587	L6.L5.Hit.feeding-L4.L4.Hit.Starved	285.417	687.589	FALSE	743.331	FALSE	816.954	FALSE	884.844	FALSE
1588	L6.L5.Hit.feeding-L4.L4.Bite.Starved	761.883	687.589	TRUE	743.331	TRUE	816.954	FALSE	884.844	FALSE
1589	L6.L5.Hit.feeding-L4.L4.Chase.Starved	1153.23	687.589	TRUE	743.331	TRUE	816.954	TRUE	884.844	TRUE
1590	L6.L5.Hit.feeding-L4.L6.Hit.Starved	40.05	687.589	FALSE	743.331	FALSE	816.954	FALSE	884.844	FALSE
1591	L6.L5.Hit.feeding-L4.L6.Bite.Starved	782.083	687.589	TRUE	743.331	TRUE	816.954	FALSE	884.844	FALSE
1592	L6.L5.Hit.feeding-L4.L6.Chase.Starved	1173.43	687.589	TRUE	743.331	TRUE	816.954	TRUE	884.844	TRUE
1593	L6.L5.Hit.feeding-L6.L2.Hit.Starved	163.817	687.589	FALSE	743.331	FALSE	816.954	FALSE	884.844	FALSE
1594	L6.L5.Hit.feeding-L6.L2.Bite.Starved	744.9	687.589	TRUE	743.331	TRUE	816.954	FALSE	884.844	FALSE
1595	L6.L5.Hit.feeding-L6.L2.Chase.Starved	1173.43	687.589	TRUE	743.331	TRUE	816.954	TRUE	884.844	TRUE
1596	L6.L5.Hit.feeding-L6.L4.Hit.Starved	177.7	687.589	FALSE	743.331	FALSE	816.954	FALSE	884.844	FALSE
1597	L6.L5.Hit.feeding-L6.L4.Bite.Starved	731.2	687.589	TRUE	743.331	FALSE	816.954	FALSE	884.844	FALSE
1598	L6.L5.Hit.feeding-L6.L4.Chase.Starved	1173.43	687.589	TRUE	743.331	TRUE	816.954	TRUE	884.844	TRUE
1599	L6.L5.Hit.feeding-L6.L6.Hit.Starved	322.067	687.589	FALSE	743.331	FALSE	816.954	FALSE	884.844	FALSE
1600	L6.L5.Hit.feeding-L6.L6.Bite.Starved	559.967	687.589	FALSE	743.331	FALSE	816.954	FALSE	884.844	FALSE
1601	L6.L5.Hit.feeding-L6.L6.Chase.Starved	1153.23	687.589	TRUE	743.331	TRUE	816.954	TRUE	884.844	TRUE
1602	L6.L5.Hit.feeding-L6.L5.Hit.Starved	19.2333	687.589	FALSE	743.331	FALSE	816.954	FALSE	884.844	FALSE
1603	L6.L5.Hit.feeding-L6.L5.Bite.Starved	464.933	687.589	FALSE	743.331	FALSE	816.954	FALSE	884.844	FALSE
1604	L6.L5.Hit.feeding-L6.L5.Chase.Starved	1173.43	687.589	TRUE	743.331	TRUE	816.954	TRUE	884.844	TRUE
1605	L6.L5.Hit.feeding-L5.L6.Hit.Starved	145.283	687.589	FALSE	743.331	FALSE	816.954	FALSE	884.844	FALSE
1606	L6.L5.Hit.feeding-L5.L6.Bite.Starved	652.15	687.589	FALSE	743.331	FALSE	816.954	FALSE	884.844	FALSE
1607	L6.L5.Hit.feeding-L5.L6.Chase.Starved	1153.23	687.589	TRUE	743.331	TRUE	816.954	TRUE	884.844	TRUE
1608	L6.L5.Hit.feeding-L5.L5.Hit.Starved	44.1167	687.589	FALSE	743.331	FALSE	816.954	FALSE	884.844	FALSE
1609	L6.L5.Hit.feeding-L5.L5.Bite.Starved	249.15	687.589	FALSE	743.331	FALSE	816.954	FALSE	884.844	FALSE
1610	L6.L5.Hit.feeding-L5.L5.Chase.Starved	951.233	687.589	TRUE	743.331	TRUE	816.954	TRUE	884.844	TRUE
1611	L6.L5.Bite.feeding-L6.L5.Chase.feeding	658	687.589	FALSE	743.331	FALSE	816.954	FALSE	884.844	FALSE
1612	L6.L5.Bite.feeding-L5.L6.Hit.feeding	612.333	687.589	FALSE	743.331	FALSE	816.954	FALSE	884.844	FALSE
1613	L6.L5.Bite.feeding-L5.L6.Bite.feeding	299.433	687.589	FALSE	743.331	FALSE	816.954	FALSE	884.844	FALSE
1614	L6.L5.Bite.feeding-L5.L6.Chase.feeding	658	687.589	FALSE	743.331	FALSE	816.954	FALSE	884.844	FALSE
1615	L6.L5.Bite.feeding-L5.L5.Hit.feeding	616.933	687.589	FALSE	743.331	FALSE	816.954	FALSE	884.844	FALSE
1616	L6.L5.Bite.feeding-L5.L5.Bite.feeding	132.2	687.589	FALSE	743.331	FALSE	816.954	FALSE	884.844	FALSE
1617	L6.L5.Bite.feeding-L5.L5.Chase.feeding	658	687.589	FALSE	743.331	FALSE	816.954	FALSE	884.844	FALSE
1618	L6.L5.Bite.feeding-L2.L2.Hit.Starved	821.3	687.589	TRUE	743.331	TRUE	816.954	TRUE	884.844	FALSE
1619	L6.L5.Bite.feeding-L2.L2.Bite.Starved	226.25	687.589	FALSE	743.331	FALSE	816.954	FALSE	884.844	FALSE
1620	L6.L5.Bite.feeding-L2.L2.Chase.Starved	658	687.589	FALSE	743.331	FALSE	816.954	FALSE	884.844	FALSE
1621	L6.L5.Bite.feeding-L2.L4.Hit.Starved	515.2	687.589	FALSE	743.331	FALSE	816.954	FALSE	884.844	FALSE
1622	L6.L5.Bite.feeding-L2.L4.Bite.Starved	294.05	687.589	FALSE	743.331	FALSE	816.954	FALSE	884.844	FALSE
1623	L6.L5.Bite.feeding-L2.L4.Chase.Starved	658	687.589	FALSE	743.331	FALSE	816.954	FALSE	884.844	FALSE
1624	L6.L5.Bite.feeding-L2.L6.Hit.Starved	548.15	687.589	FALSE	743.331	FALSE	816.954	FALSE	884.844	FALSE
1625	L6.L5.Bite.feeding-L2.L6.Bite.Starved	408.75	687.589	FALSE	743.331	FALSE	816.954	FALSE	884.844	FALSE
1626	L6.L5.Bite.feeding-L2.L6.Chase.Starved	658	687.589	FALSE	743.331	FALSE	816.954	FALSE	884.844	FALSE
1627	L6.L5.Bite.feeding-L4.L2.Hit.Starved	648.883	687.589	FALSE	743.331	FALSE	816.954	FALSE	884.844	FALSE
1628	L6.L5.Bite.feeding-L4.L2.Bite.Starved	198.433	687.589	FALSE	743.331	FALSE	816.954	FALSE	884.844	FALSE
1629	L6.L5.Bite.feeding-L4.L2.Chase.Starved	658	687.589	FALSE	743.331	FALSE	816.954	FALSE	884.844	FALSE
1630	L6.L5.Bite.feeding-L4.L4.Hit.Starved	800.85	687.589	TRUE	743.331	TRUE	816.954	FALSE	884.844	FALSE
1631	L6.L5.Bite.feeding-L4.L4.Bite.Starved	246.45	687.589	FALSE	743.331	FALSE	816.954	FALSE	884.844	FALSE
1632	L6.L5.Bite.feeding-L4.L4.Chase.Starved	637.8	687.589	FALSE	743.331	FALSE	816.954	FALSE	884.844	FALSE
1633	L6.L5.Bite.feeding-L4.L6.Hit.Starved	555.483	687.589	FALSE	743.331	FALSE	816.954	FALSE	884.844	FALSE
1634	L6.L5.Bite.feeding-L4.L6.Bite.Starved	266.65	687.589	FALSE	743.331	FALSE	816.954	FALSE	884.844	FALSE
1635	L6.L5.Bite.feeding-L4.L6.Chase.Starved	658	687.589	FALSE	743.331	FALSE	816.954	FALSE	884.844	FALSE
1636	L6.L5.Bite.feeding-L6.L2.Hit.Starved	679.25	687.589	FALSE	743.331	FALSE	816.954	FALSE	884.844	FALSE
1637	L6.L5.Bite.feeding-L6.L2.Bite.Starved	229.467	687.589	FALSE	743.331	FALSE	816.954	FALSE	884.844	FALSE
1638	L6.L5.Bite.feeding-L6.L2.Chase.Starved	658	687.589	FALSE	743.331	FALSE	816.954	FALSE	884.844	FALSE
1639	L6.L5.Bite.feeding-L6.L4.Hit.Starved	693.133	687.589	TRUE	743.331	FALSE	816.954	FALSE	884.844	FALSE
1640	L6.L5.Bite.feeding-L6.L4.Bite.Starved	215.767	687.589	FALSE	743.331	FALSE	816.954	FALSE	884.844	FALSE
1641	L6.L5.Bite.feeding-L6.L4.Chase.Starved	658	687.589	FALSE	743.331	FALSE	816.954	FALSE	884.844	FALSE
1642	L6.L5.Bite.feeding-L6.L6.Hit.Starved	837.5	687.589	TRUE	743.331	TRUE	816.954	TRUE	884.844	FALSE
1643	L6.L5.Bite.feeding-L6.L6.Bite.Starved	44.5333	687.589	FALSE	743.331	FALSE	816.954	FALSE	884.844	FALSE
1644	L6.L5.Bite.feeding-L6.L6.Chase.Starved	637.8	687.589	FALSE	743.331	FALSE	816.954	FALSE	884.844	FALSE
1645	L6.L5.Bite.feeding-L6.L5.Hit.Starved	496.2	687.589	FALSE	743.331	FALSE	816.954	FALSE	884.844	FALSE
1646	L6.L5.Bite.feeding-L6.L5.Bite.Starved	50.5	687.589	FALSE	743.331	FALSE	816.954	FALSE	884.844	FALSE
1647	L6.L5.Bite.feeding-L6.L5.Chase.Starved	658	687.589	FALSE	743.331	FALSE	816.954	FALSE	884.844	FALSE
1648	L6.L5.Bite.feeding-L5.L6.Hit.Starved	660.717	687.589	FALSE	743.331	FALSE	816.954	FALSE	884.844	FALSE
1649	L6.L5.Bite.feeding-L5.L6.Bite.Starved	136.717	687.589	FALSE	743.331	FALSE	816.954	FALSE	884.844	FALSE
1650	L6.L5.Bite.feeding-L5.L6.Chase.Starved	637.8	687.589	FALSE	743.331	FALSE	816.954	FALSE	884.844	FALSE
1651	L6.L5.Bite.feeding-L5.L5.Hit.Starved	559.55	687.589	FALSE	743.331	FALSE	816.954	FALSE	884.844	FALSE
1652	L6.L5.Bite.feeding-L5.L5.Bite.Starved	266.283	687.589	FALSE	743.331	FALSE	816.954	FALSE	884.844	FALSE
1653	L6.L5.Bite.feeding-L5.L5.Chase.Starved	435.8	687.589	FALSE	743.331	FALSE	816.954	FALSE	884.844	FALSE
1654	L6.L5.Chase.feeding-L5.L6.Hit.feeding	1270.33	687.589	TRUE	743.331	TRUE	816.954	TRUE	884.844	TRUE
1655	L6.L5.Chase.feeding-L5.L6.Bite.feeding	358.567	687.589	FALSE	743.331	FALSE	816.954	FALSE	884.844	FALSE
1656	L6.L5.Chase.feeding-L5.L6.Chase.feeding	0	687.589	FALSE	743.331	FALSE	816.954	FALSE	884.844	FALSE
1657	L6.L5.Chase.feeding-L5.L5.Hit.feeding	1274.93	687.589	TRUE	743.331	TRUE	816.954	TRUE	884.844	TRUE
1658	L6.L5.Chase.feeding-L5.L5.Bite.feeding	525.8	687.589	FALSE	743.331	FALSE	816.954	FALSE	884.844	FALSE
1659	L6.L5.Chase.feeding-L5.L5.Chase.feeding	0	687.589	FALSE	743.331	FALSE	816.954	FALSE	884.844	FALSE
1660	L6.L5.Chase.feeding-L2.L2.Hit.Starved	1479.3	687.589	TRUE	743.331	TRUE	816.954	TRUE	884.844	TRUE
1661	L6.L5.Chase.feeding-L2.L2.Bite.Starved	431.75	687.589	FALSE	743.331	FALSE	816.954	FALSE	884.844	FALSE
1662	L6.L5.Chase.feeding-L2.L2.Chase.Starved	0	687.589	FALSE	743.331	FALSE	816.954	FALSE	884.844	FALSE
1663	L6.L5.Chase.feeding-L2.L4.Hit.Starved	1173.2	687.589	TRUE	743.331	TRUE	816.954	TRUE	884.844	TRUE
1664	L6.L5.Chase.feeding-L2.L4.Bite.Starved	363.95	687.589	FALSE	743.331	FALSE	816.954	FALSE	884.844	FALSE
1665	L6.L5.Chase.feeding-L2.L4.Chase.Starved	0	687.589	FALSE	743.331	FALSE	816.954	FALSE	884.844	FALSE
1666	L6.L5.Chase.feeding-L2.L6.Hit.Starved	1206.15	687.589	TRUE	743.331	TRUE	816.954	TRUE	884.844	TRUE
1667	L6.L5.Chase.feeding-L2.L6.Bite.Starved	249.25	687.589	FALSE	743.331	FALSE	816.954	FALSE	884.844	FALSE
1668	L6.L5.Chase.feeding-L2.L6.Chase.Starved	0	687.589	FALSE	743.331	FALSE	816.954	FALSE	884.844	FALSE
1669	L6.L5.Chase.feeding-L4.L2.Hit.Starved	1306.88	687.589	TRUE	743.331	TRUE	816.954	TRUE	884.844	TRUE
1670	L6.L5.Chase.feeding-L4.L2.Bite.Starved	459.567	687.589	FALSE	743.331	FALSE	816.954	FALSE	884.844	FALSE
1671	L6.L5.Chase.feeding-L4.L2.Chase.Starved	0	687.589	FALSE	743.331	FALSE	816.954	FALSE	884.844	FALSE
1672	L6.L5.Chase.feeding-L4.L4.Hit.Starved	1458.85	687.589	TRUE	743.331	TRUE	816.954	TRUE	884.844	TRUE
1673	L6.L5.Chase.feeding-L4.L4.Bite.Starved	411.55	687.589	FALSE	743.331	FALSE	816.954	FALSE	884.844	FALSE
1674	L6.L5.Chase.feeding-L4.L4.Chase.Starved	20.2	687.589	FALSE	743.331	FALSE	816.954	FALSE	884.844	FALSE
1675	L6.L5.Chase.feeding-L4.L6.Hit.Starved	1213.48	687.589	TRUE	743.331	TRUE	816.954	TRUE	884.844	TRUE
1676	L6.L5.Chase.feeding-L4.L6.Bite.Starved	391.35	687.589	FALSE	743.331	FALSE	816.954	FALSE	884.844	FALSE
1677	L6.L5.Chase.feeding-L4.L6.Chase.Starved	0	687.589	FALSE	743.331	FALSE	816.954	FALSE	884.844	FALSE
1678	L6.L5.Chase.feeding-L6.L2.Hit.Starved	1337.25	687.589	TRUE	743.331	TRUE	816.954	TRUE	884.844	TRUE
1679	L6.L5.Chase.feeding-L6.L2.Bite.Starved	428.533	687.589	FALSE	743.331	FALSE	816.954	FALSE	884.844	FALSE
1680	L6.L5.Chase.feeding-L6.L2.Chase.Starved	0	687.589	FALSE	743.331	FALSE	816.954	FALSE	884.844	FALSE
1681	L6.L5.Chase.feeding-L6.L4.Hit.Starved	1351.13	687.589	TRUE	743.331	TRUE	816.954	TRUE	884.844	TRUE
1682	L6.L5.Chase.feeding-L6.L4.Bite.Starved	442.233	687.589	FALSE	743.331	FALSE	816.954	FALSE	884.844	FALSE
1683	L6.L5.Chase.feeding-L6.L4.Chase.Starved	0	687.589	FALSE	743.331	FALSE	816.954	FALSE	884.844	FALSE
1684	L6.L5.Chase.feeding-L6.L6.Hit.Starved	1495.5	687.589	TRUE	743.331	TRUE	816.954	TRUE	884.844	TRUE
1685	L6.L5.Chase.feeding-L6.L6.Bite.Starved	613.467	687.589	FALSE	743.331	FALSE	816.954	FALSE	884.844	FALSE
1686	L6.L5.Chase.feeding-L6.L6.Chase.Starved	20.2	687.589	FALSE	743.331	FALSE	816.954	FALSE	884.844	FALSE
1687	L6.L5.Chase.feeding-L6.L5.Hit.Starved	1154.2	687.589	TRUE	743.331	TRUE	816.954	TRUE	884.844	TRUE
1688	L6.L5.Chase.feeding-L6.L5.Bite.Starved	708.5	687.589	TRUE	743.331	FALSE	816.954	FALSE	884.844	FALSE
1689	L6.L5.Chase.feeding-L6.L5.Chase.Starved	0	687.589	FALSE	743.331	FALSE	816.954	FALSE	884.844	FALSE
1690	L6.L5.Chase.feeding-L5.L6.Hit.Starved	1318.72	687.589	TRUE	743.331	TRUE	816.954	TRUE	884.844	TRUE
1691	L6.L5.Chase.feeding-L5.L6.Bite.Starved	521.283	687.589	FALSE	743.331	FALSE	816.954	FALSE	884.844	FALSE
1692	L6.L5.Chase.feeding-L5.L6.Chase.Starved	20.2	687.589	FALSE	743.331	FALSE	816.954	FALSE	884.844	FALSE
1693	L6.L5.Chase.feeding-L5.L5.Hit.Starved	1217.55	687.589	TRUE	743.331	TRUE	816.954	TRUE	884.844	TRUE
1694	L6.L5.Chase.feeding-L5.L5.Bite.Starved	924.283	687.589	TRUE	743.331	TRUE	816.954	TRUE	884.844	TRUE
1695	L6.L5.Chase.feeding-L5.L5.Chase.Starved	222.2	687.589	FALSE	743.331	FALSE	816.954	FALSE	884.844	FALSE
1696	L5.L6.Hit.feeding-L5.L6.Bite.feeding	911.767	687.589	TRUE	743.331	TRUE	816.954	TRUE	884.844	TRUE
1697	L5.L6.Hit.feeding-L5.L6.Chase.feeding	1270.33	687.589	TRUE	743.331	TRUE	816.954	TRUE	884.844	TRUE
1698	L5.L6.Hit.feeding-L5.L5.Hit.feeding	4.6	687.589	FALSE	743.331	FALSE	816.954	FALSE	884.844	FALSE
1699	L5.L6.Hit.feeding-L5.L5.Bite.feeding	744.533	687.589	TRUE	743.331	TRUE	816.954	FALSE	884.844	FALSE
1700	L5.L6.Hit.feeding-L5.L5.Chase.feeding	1270.33	687.589	TRUE	743.331	TRUE	816.954	TRUE	884.844	TRUE
1701	L5.L6.Hit.feeding-L2.L2.Hit.Starved	208.967	687.589	FALSE	743.331	FALSE	816.954	FALSE	884.844	FALSE
1702	L5.L6.Hit.feeding-L2.L2.Bite.Starved	838.583	687.589	TRUE	743.331	TRUE	816.954	TRUE	884.844	FALSE
1703	L5.L6.Hit.feeding-L2.L2.Chase.Starved	1270.33	687.589	TRUE	743.331	TRUE	816.954	TRUE	884.844	TRUE
1704	L5.L6.Hit.feeding-L2.L4.Hit.Starved	97.1333	687.589	FALSE	743.331	FALSE	816.954	FALSE	884.844	FALSE
1705	L5.L6.Hit.feeding-L2.L4.Bite.Starved	906.383	687.589	TRUE	743.331	TRUE	816.954	TRUE	884.844	TRUE
1706	L5.L6.Hit.feeding-L2.L4.Chase.Starved	1270.33	687.589	TRUE	743.331	TRUE	816.954	TRUE	884.844	TRUE
1707	L5.L6.Hit.feeding-L2.L6.Hit.Starved	64.1833	687.589	FALSE	743.331	FALSE	816.954	FALSE	884.844	FALSE
1708	L5.L6.Hit.feeding-L2.L6.Bite.Starved	1021.08	687.589	TRUE	743.331	TRUE	816.954	TRUE	884.844	TRUE
1709	L5.L6.Hit.feeding-L2.L6.Chase.Starved	1270.33	687.589	TRUE	743.331	TRUE	816.954	TRUE	884.844	TRUE
1710	L5.L6.Hit.feeding-L4.L2.Hit.Starved	36.55	687.589	FALSE	743.331	FALSE	816.954	FALSE	884.844	FALSE
1711	L5.L6.Hit.feeding-L4.L2.Bite.Starved	810.767	687.589	TRUE	743.331	TRUE	816.954	FALSE	884.844	FALSE
1712	L5.L6.Hit.feeding-L4.L2.Chase.Starved	1270.33	687.589	TRUE	743.331	TRUE	816.954	TRUE	884.844	TRUE
1713	L5.L6.Hit.feeding-L4.L4.Hit.Starved	188.517	687.589	FALSE	743.331	FALSE	816.954	FALSE	884.844	FALSE
1714	L5.L6.Hit.feeding-L4.L4.Bite.Starved	858.783	687.589	TRUE	743.331	TRUE	816.954	TRUE	884.844	FALSE
1715	L5.L6.Hit.feeding-L4.L4.Chase.Starved	1250.13	687.589	TRUE	743.331	TRUE	816.954	TRUE	884.844	TRUE
1716	L5.L6.Hit.feeding-L4.L6.Hit.Starved	56.85	687.589	FALSE	743.331	FALSE	816.954	FALSE	884.844	FALSE
1717	L5.L6.Hit.feeding-L4.L6.Bite.Starved	878.983	687.589	TRUE	743.331	TRUE	816.954	TRUE	884.844	FALSE
1718	L5.L6.Hit.feeding-L4.L6.Chase.Starved	1270.33	687.589	TRUE	743.331	TRUE	816.954	TRUE	884.844	TRUE
1719	L5.L6.Hit.feeding-L6.L2.Hit.Starved	66.9167	687.589	FALSE	743.331	FALSE	816.954	FALSE	884.844	FALSE
1720	L5.L6.Hit.feeding-L6.L2.Bite.Starved	841.8	687.589	TRUE	743.331	TRUE	816.954	TRUE	884.844	FALSE
1721	L5.L6.Hit.feeding-L6.L2.Chase.Starved	1270.33	687.589	TRUE	743.331	TRUE	816.954	TRUE	884.844	TRUE
1722	L5.L6.Hit.feeding-L6.L4.Hit.Starved	80.8	687.589	FALSE	743.331	FALSE	816.954	FALSE	884.844	FALSE
1723	L5.L6.Hit.feeding-L6.L4.Bite.Starved	828.1	687.589	TRUE	743.331	TRUE	816.954	TRUE	884.844	FALSE
1724	L5.L6.Hit.feeding-L6.L4.Chase.Starved	1270.33	687.589	TRUE	743.331	TRUE	816.954	TRUE	884.844	TRUE
1725	L5.L6.Hit.feeding-L6.L6.Hit.Starved	225.167	687.589	FALSE	743.331	FALSE	816.954	FALSE	884.844	FALSE
1726	L5.L6.Hit.feeding-L6.L6.Bite.Starved	656.867	687.589	FALSE	743.331	FALSE	816.954	FALSE	884.844	FALSE
1727	L5.L6.Hit.feeding-L6.L6.Chase.Starved	1250.13	687.589	TRUE	743.331	TRUE	816.954	TRUE	884.844	TRUE
1728	L5.L6.Hit.feeding-L6.L5.Hit.Starved	116.133	687.589	FALSE	743.331	FALSE	816.954	FALSE	884.844	FALSE
1729	L5.L6.Hit.feeding-L6.L5.Bite.Starved	561.833	687.589	FALSE	743.331	FALSE	816.954	FALSE	884.844	FALSE
1730	L5.L6.Hit.feeding-L6.L5.Chase.Starved	1270.33	687.589	TRUE	743.331	TRUE	816.954	TRUE	884.844	TRUE
1731	L5.L6.Hit.feeding-L5.L6.Hit.Starved	48.3833	687.589	FALSE	743.331	FALSE	816.954	FALSE	884.844	FALSE
1732	L5.L6.Hit.feeding-L5.L6.Bite.Starved	749.05	687.589	TRUE	743.331	TRUE	816.954	FALSE	884.844	FALSE
1733	L5.L6.Hit.feeding-L5.L6.Chase.Starved	1250.13	687.589	TRUE	743.331	TRUE	816.954	TRUE	884.844	TRUE
1734	L5.L6.Hit.feeding-L5.L5.Hit.Starved	52.7833	687.589	FALSE	743.331	FALSE	816.954	FALSE	884.844	FALSE
1735	L5.L6.Hit.feeding-L5.L5.Bite.Starved	346.05	687.589	FALSE	743.331	FALSE	816.954	FALSE	884.844	FALSE
1736	L5.L6.Hit.feeding-L5.L5.Chase.Starved	1048.13	687.589	TRUE	743.331	TRUE	816.954	TRUE	884.844	TRUE
1737	L5.L6.Bite.feeding-L5.L6.Chase.feeding	358.567	687.589	FALSE	743.331	FALSE	816.954	FALSE	884.844	FALSE
1738	L5.L6.Bite.feeding-L5.L5.Hit.feeding	916.367	687.589	TRUE	743.331	TRUE	816.954	TRUE	884.844	TRUE
1739	L5.L6.Bite.feeding-L5.L5.Bite.feeding	167.233	687.589	FALSE	743.331	FALSE	816.954	FALSE	884.844	FALSE
1740	L5.L6.Bite.feeding-L5.L5.Chase.feeding	358.567	687.589	FALSE	743.331	FALSE	816.954	FALSE	884.844	FALSE
1741	L5.L6.Bite.feeding-L2.L2.Hit.Starved	1120.73	687.589	TRUE	743.331	TRUE	816.954	TRUE	884.844	TRUE
1742	L5.L6.Bite.feeding-L2.L2.Bite.Starved	73.1833	687.589	FALSE	743.331	FALSE	816.954	FALSE	884.844	FALSE
1743	L5.L6.Bite.feeding-L2.L2.Chase.Starved	358.567	687.589	FALSE	743.331	FALSE	816.954	FALSE	884.844	FALSE
1744	L5.L6.Bite.feeding-L2.L4.Hit.Starved	814.633	687.589	TRUE	743.331	TRUE	816.954	FALSE	884.844	FALSE
1745	L5.L6.Bite.feeding-L2.L4.Bite.Starved	5.38333	687.589	FALSE	743.331	FALSE	816.954	FALSE	884.844	FALSE
1746	L5.L6.Bite.feeding-L2.L4.Chase.Starved	358.567	687.589	FALSE	743.331	FALSE	816.954	FALSE	884.844	FALSE
1747	L5.L6.Bite.feeding-L2.L6.Hit.Starved	847.583	687.589	TRUE	743.331	TRUE	816.954	TRUE	884.844	FALSE
1748	L5.L6.Bite.feeding-L2.L6.Bite.Starved	109.317	687.589	FALSE	743.331	FALSE	816.954	FALSE	884.844	FALSE
1749	L5.L6.Bite.feeding-L2.L6.Chase.Starved	358.567	687.589	FALSE	743.331	FALSE	816.954	FALSE	884.844	FALSE
1750	L5.L6.Bite.feeding-L4.L2.Hit.Starved	948.317	687.589	TRUE	743.331	TRUE	816.954	TRUE	884.844	TRUE
1751	L5.L6.Bite.feeding-L4.L2.Bite.Starved	101	687.589	FALSE	743.331	FALSE	816.954	FALSE	884.844	FALSE
1752	L5.L6.Bite.feeding-L4.L2.Chase.Starved	358.567	687.589	FALSE	743.331	FALSE	816.954	FALSE	884.844	FALSE
1753	L5.L6.Bite.feeding-L4.L4.Hit.Starved	1100.28	687.589	TRUE	743.331	TRUE	816.954	TRUE	884.844	TRUE
1754	L5.L6.Bite.feeding-L4.L4.Bite.Starved	52.9833	687.589	FALSE	743.331	FALSE	816.954	FALSE	884.844	FALSE
1755	L5.L6.Bite.feeding-L4.L4.Chase.Starved	338.367	687.589	FALSE	743.331	FALSE	816.954	FALSE	884.844	FALSE
1756	L5.L6.Bite.feeding-L4.L6.Hit.Starved	854.917	687.589	TRUE	743.331	TRUE	816.954	TRUE	884.844	FALSE
1757	L5.L6.Bite.feeding-L4.L6.Bite.Starved	32.7833	687.589	FALSE	743.331	FALSE	816.954	FALSE	884.844	FALSE
1758	L5.L6.Bite.feeding-L4.L6.Chase.Starved	358.567	687.589	FALSE	743.331	FALSE	816.954	FALSE	884.844	FALSE
1759	L5.L6.Bite.feeding-L6.L2.Hit.Starved	978.683	687.589	TRUE	743.331	TRUE	816.954	TRUE	884.844	TRUE
1760	L5.L6.Bite.feeding-L6.L2.Bite.Starved	69.9667	687.589	FALSE	743.331	FALSE	816.954	FALSE	884.844	FALSE
1761	L5.L6.Bite.feeding-L6.L2.Chase.Starved	358.567	687.589	FALSE	743.331	FALSE	816.954	FALSE	884.844	FALSE
1762	L5.L6.Bite.feeding-L6.L4.Hit.Starved	992.567	687.589	TRUE	743.331	TRUE	816.954	TRUE	884.844	TRUE
1763	L5.L6.Bite.feeding-L6.L4.Bite.Starved	83.6667	687.589	FALSE	743.331	FALSE	816.954	FALSE	884.844	FALSE
1764	L5.L6.Bite.feeding-L6.L4.Chase.Starved	358.567	687.589	FALSE	743.331	FALSE	816.954	FALSE	884.844	FALSE
1765	L5.L6.Bite.feeding-L6.L6.Hit.Starved	1136.93	687.589	TRUE	743.331	TRUE	816.954	TRUE	884.844	TRUE
1766	L5.L6.Bite.feeding-L6.L6.Bite.Starved	254.9	687.589	FALSE	743.331	FALSE	816.954	FALSE	884.844	FALSE
1767	L5.L6.Bite.feeding-L6.L6.Chase.Starved	338.367	687.589	FALSE	743.331	FALSE	816.954	FALSE	884.844	FALSE
1768	L5.L6.Bite.feeding-L6.L5.Hit.Starved	795.633	687.589	TRUE	743.331	TRUE	816.954	FALSE	884.844	FALSE
1769	L5.L6.Bite.feeding-L6.L5.Bite.Starved	349.933	687.589	FALSE	743.331	FALSE	816.954	FALSE	884.844	FALSE
1770	L5.L6.Bite.feeding-L6.L5.Chase.Starved	358.567	687.589	FALSE	743.331	FALSE	816.954	FALSE	884.844	FALSE
1771	L5.L6.Bite.feeding-L5.L6.Hit.Starved	960.15	687.589	TRUE	743.331	TRUE	816.954	TRUE	884.844	TRUE
1772	L5.L6.Bite.feeding-L5.L6.Bite.Starved	162.717	687.589	FALSE	743.331	FALSE	816.954	FALSE	884.844	FALSE
1773	L5.L6.Bite.feeding-L5.L6.Chase.Starved	338.367	687.589	FALSE	743.331	FALSE	816.954	FALSE	884.844	FALSE
1774	L5.L6.Bite.feeding-L5.L5.Hit.Starved	858.983	687.589	TRUE	743.331	TRUE	816.954	TRUE	884.844	FALSE
1775	L5.L6.Bite.feeding-L5.L5.Bite.Starved	565.717	687.589	FALSE	743.331	FALSE	816.954	FALSE	884.844	FALSE
1776	L5.L6.Bite.feeding-L5.L5.Chase.Starved	136.367	687.589	FALSE	743.331	FALSE	816.954	FALSE	884.844	FALSE
1777	L5.L6.Chase.feeding-L5.L5.Hit.feeding	1274.93	687.589	TRUE	743.331	TRUE	816.954	TRUE	884.844	TRUE
1778	L5.L6.Chase.feeding-L5.L5.Bite.feeding	525.8	687.589	FALSE	743.331	FALSE	816.954	FALSE	884.844	FALSE
1779	L5.L6.Chase.feeding-L5.L5.Chase.feeding	0	687.589	FALSE	743.331	FALSE	816.954	FALSE	884.844	FALSE
1780	L5.L6.Chase.feeding-L2.L2.Hit.Starved	1479.3	687.589	TRUE	743.331	TRUE	816.954	TRUE	884.844	TRUE
1781	L5.L6.Chase.feeding-L2.L2.Bite.Starved	431.75	687.589	FALSE	743.331	FALSE	816.954	FALSE	884.844	FALSE
1782	L5.L6.Chase.feeding-L2.L2.Chase.Starved	0	687.589	FALSE	743.331	FALSE	816.954	FALSE	884.844	FALSE
1783	L5.L6.Chase.feeding-L2.L4.Hit.Starved	1173.2	687.589	TRUE	743.331	TRUE	816.954	TRUE	884.844	TRUE
1784	L5.L6.Chase.feeding-L2.L4.Bite.Starved	363.95	687.589	FALSE	743.331	FALSE	816.954	FALSE	884.844	FALSE
1785	L5.L6.Chase.feeding-L2.L4.Chase.Starved	0	687.589	FALSE	743.331	FALSE	816.954	FALSE	884.844	FALSE
1786	L5.L6.Chase.feeding-L2.L6.Hit.Starved	1206.15	687.589	TRUE	743.331	TRUE	816.954	TRUE	884.844	TRUE
1787	L5.L6.Chase.feeding-L2.L6.Bite.Starved	249.25	687.589	FALSE	743.331	FALSE	816.954	FALSE	884.844	FALSE
1788	L5.L6.Chase.feeding-L2.L6.Chase.Starved	0	687.589	FALSE	743.331	FALSE	816.954	FALSE	884.844	FALSE
1789	L5.L6.Chase.feeding-L4.L2.Hit.Starved	1306.88	687.589	TRUE	743.331	TRUE	816.954	TRUE	884.844	TRUE
1790	L5.L6.Chase.feeding-L4.L2.Bite.Starved	459.567	687.589	FALSE	743.331	FALSE	816.954	FALSE	884.844	FALSE
1791	L5.L6.Chase.feeding-L4.L2.Chase.Starved	0	687.589	FALSE	743.331	FALSE	816.954	FALSE	884.844	FALSE
1792	L5.L6.Chase.feeding-L4.L4.Hit.Starved	1458.85	687.589	TRUE	743.331	TRUE	816.954	TRUE	884.844	TRUE
1793	L5.L6.Chase.feeding-L4.L4.Bite.Starved	411.55	687.589	FALSE	743.331	FALSE	816.954	FALSE	884.844	FALSE
1794	L5.L6.Chase.feeding-L4.L4.Chase.Starved	20.2	687.589	FALSE	743.331	FALSE	816.954	FALSE	884.844	FALSE
1795	L5.L6.Chase.feeding-L4.L6.Hit.Starved	1213.48	687.589	TRUE	743.331	TRUE	816.954	TRUE	884.844	TRUE
1796	L5.L6.Chase.feeding-L4.L6.Bite.Starved	391.35	687.589	FALSE	743.331	FALSE	816.954	FALSE	884.844	FALSE
1797	L5.L6.Chase.feeding-L4.L6.Chase.Starved	0	687.589	FALSE	743.331	FALSE	816.954	FALSE	884.844	FALSE
1798	L5.L6.Chase.feeding-L6.L2.Hit.Starved	1337.25	687.589	TRUE	743.331	TRUE	816.954	TRUE	884.844	TRUE
1799	L5.L6.Chase.feeding-L6.L2.Bite.Starved	428.533	687.589	FALSE	743.331	FALSE	816.954	FALSE	884.844	FALSE
1800	L5.L6.Chase.feeding-L6.L2.Chase.Starved	0	687.589	FALSE	743.331	FALSE	816.954	FALSE	884.844	FALSE
1801	L5.L6.Chase.feeding-L6.L4.Hit.Starved	1351.13	687.589	TRUE	743.331	TRUE	816.954	TRUE	884.844	TRUE
1802	L5.L6.Chase.feeding-L6.L4.Bite.Starved	442.233	687.589	FALSE	743.331	FALSE	816.954	FALSE	884.844	FALSE
1803	L5.L6.Chase.feeding-L6.L4.Chase.Starved	0	687.589	FALSE	743.331	FALSE	816.954	FALSE	884.844	FALSE
1804	L5.L6.Chase.feeding-L6.L6.Hit.Starved	1495.5	687.589	TRUE	743.331	TRUE	816.954	TRUE	884.844	TRUE
1805	L5.L6.Chase.feeding-L6.L6.Bite.Starved	613.467	687.589	FALSE	743.331	FALSE	816.954	FALSE	884.844	FALSE
1806	L5.L6.Chase.feeding-L6.L6.Chase.Starved	20.2	687.589	FALSE	743.331	FALSE	816.954	FALSE	884.844	FALSE
1807	L5.L6.Chase.feeding-L6.L5.Hit.Starved	1154.2	687.589	TRUE	743.331	TRUE	816.954	TRUE	884.844	TRUE
1808	L5.L6.Chase.feeding-L6.L5.Bite.Starved	708.5	687.589	TRUE	743.331	FALSE	816.954	FALSE	884.844	FALSE
1809	L5.L6.Chase.feeding-L6.L5.Chase.Starved	0	687.589	FALSE	743.331	FALSE	816.954	FALSE	884.844	FALSE
1810	L5.L6.Chase.feeding-L5.L6.Hit.Starved	1318.72	687.589	TRUE	743.331	TRUE	816.954	TRUE	884.844	TRUE
1811	L5.L6.Chase.feeding-L5.L6.Bite.Starved	521.283	687.589	FALSE	743.331	FALSE	816.954	FALSE	884.844	FALSE
1812	L5.L6.Chase.feeding-L5.L6.Chase.Starved	20.2	687.589	FALSE	743.331	FALSE	816.954	FALSE	884.844	FALSE
1813	L5.L6.Chase.feeding-L5.L5.Hit.Starved	1217.55	687.589	TRUE	743.331	TRUE	816.954	TRUE	884.844	TRUE
1814	L5.L6.Chase.feeding-L5.L5.Bite.Starved	924.283	687.589	TRUE	743.331	TRUE	816.954	TRUE	884.844	TRUE
1815	L5.L6.Chase.feeding-L5.L5.Chase.Starved	222.2	687.589	FALSE	743.331	FALSE	816.954	FALSE	884.844	FALSE
1816	L5.L5.Hit.feeding-L5.L5.Bite.feeding	749.133	687.589	TRUE	743.331	TRUE	816.954	FALSE	884.844	FALSE
1817	L5.L5.Hit.feeding-L5.L5.Chase.feeding	1274.93	687.589	TRUE	743.331	TRUE	816.954	TRUE	884.844	TRUE
1818	L5.L5.Hit.feeding-L2.L2.Hit.Starved	204.367	687.589	FALSE	743.331	FALSE	816.954	FALSE	884.844	FALSE
1819	L5.L5.Hit.feeding-L2.L2.Bite.Starved	843.183	687.589	TRUE	743.331	TRUE	816.954	TRUE	884.844	FALSE
1820	L5.L5.Hit.feeding-L2.L2.Chase.Starved	1274.93	687.589	TRUE	743.331	TRUE	816.954	TRUE	884.844	TRUE
1821	L5.L5.Hit.feeding-L2.L4.Hit.Starved	101.733	687.589	FALSE	743.331	FALSE	816.954	FALSE	884.844	FALSE
1822	L5.L5.Hit.feeding-L2.L4.Bite.Starved	910.983	687.589	TRUE	743.331	TRUE	816.954	TRUE	884.844	TRUE
1823	L5.L5.Hit.feeding-L2.L4.Chase.Starved	1274.93	687.589	TRUE	743.331	TRUE	816.954	TRUE	884.844	TRUE
1824	L5.L5.Hit.feeding-L2.L6.Hit.Starved	68.7833	687.589	FALSE	743.331	FALSE	816.954	FALSE	884.844	FALSE
1825	L5.L5.Hit.feeding-L2.L6.Bite.Starved	1025.68	687.589	TRUE	743.331	TRUE	816.954	TRUE	884.844	TRUE
1826	L5.L5.Hit.feeding-L2.L6.Chase.Starved	1274.93	687.589	TRUE	743.331	TRUE	816.954	TRUE	884.844	TRUE
1827	L5.L5.Hit.feeding-L4.L2.Hit.Starved	31.95	687.589	FALSE	743.331	FALSE	816.954	FALSE	884.844	FALSE
1828	L5.L5.Hit.feeding-L4.L2.Bite.Starved	815.367	687.589	TRUE	743.331	TRUE	816.954	FALSE	884.844	FALSE
1829	L5.L5.Hit.feeding-L4.L2.Chase.Starved	1274.93	687.589	TRUE	743.331	TRUE	816.954	TRUE	884.844	TRUE
1830	L5.L5.Hit.feeding-L4.L4.Hit.Starved	183.917	687.589	FALSE	743.331	FALSE	816.954	FALSE	884.844	FALSE
1831	L5.L5.Hit.feeding-L4.L4.Bite.Starved	863.383	687.589	TRUE	743.331	TRUE	816.954	TRUE	884.844	FALSE
1832	L5.L5.Hit.feeding-L4.L4.Chase.Starved	1254.73	687.589	TRUE	743.331	TRUE	816.954	TRUE	884.844	TRUE
1833	L5.L5.Hit.feeding-L4.L6.Hit.Starved	61.45	687.589	FALSE	743.331	FALSE	816.954	FALSE	884.844	FALSE
1834	L5.L5.Hit.feeding-L4.L6.Bite.Starved	883.583	687.589	TRUE	743.331	TRUE	816.954	TRUE	884.844	FALSE
1835	L5.L5.Hit.feeding-L4.L6.Chase.Starved	1274.93	687.589	TRUE	743.331	TRUE	816.954	TRUE	884.844	TRUE
1836	L5.L5.Hit.feeding-L6.L2.Hit.Starved	62.3167	687.589	FALSE	743.331	FALSE	816.954	FALSE	884.844	FALSE
1837	L5.L5.Hit.feeding-L6.L2.Bite.Starved	846.4	687.589	TRUE	743.331	TRUE	816.954	TRUE	884.844	FALSE
1838	L5.L5.Hit.feeding-L6.L2.Chase.Starved	1274.93	687.589	TRUE	743.331	TRUE	816.954	TRUE	884.844	TRUE
1839	L5.L5.Hit.feeding-L6.L4.Hit.Starved	76.2	687.589	FALSE	743.331	FALSE	816.954	FALSE	884.844	FALSE
1840	L5.L5.Hit.feeding-L6.L4.Bite.Starved	832.7	687.589	TRUE	743.331	TRUE	816.954	TRUE	884.844	FALSE
1841	L5.L5.Hit.feeding-L6.L4.Chase.Starved	1274.93	687.589	TRUE	743.331	TRUE	816.954	TRUE	884.844	TRUE
1842	L5.L5.Hit.feeding-L6.L6.Hit.Starved	220.567	687.589	FALSE	743.331	FALSE	816.954	FALSE	884.844	FALSE
1843	L5.L5.Hit.feeding-L6.L6.Bite.Starved	661.467	687.589	FALSE	743.331	FALSE	816.954	FALSE	884.844	FALSE
1844	L5.L5.Hit.feeding-L6.L6.Chase.Starved	1254.73	687.589	TRUE	743.331	TRUE	816.954	TRUE	884.844	TRUE
1845	L5.L5.Hit.feeding-L6.L5.Hit.Starved	120.733	687.589	FALSE	743.331	FALSE	816.954	FALSE	884.844	FALSE
1846	L5.L5.Hit.feeding-L6.L5.Bite.Starved	566.433	687.589	FALSE	743.331	FALSE	816.954	FALSE	884.844	FALSE
1847	L5.L5.Hit.feeding-L6.L5.Chase.Starved	1274.93	687.589	TRUE	743.331	TRUE	816.954	TRUE	884.844	TRUE
1848	L5.L5.Hit.feeding-L5.L6.Hit.Starved	43.7833	687.589	FALSE	743.331	FALSE	816.954	FALSE	884.844	FALSE
1849	L5.L5.Hit.feeding-L5.L6.Bite.Starved	753.65	687.589	TRUE	743.331	TRUE	816.954	FALSE	884.844	FALSE
1850	L5.L5.Hit.feeding-L5.L6.Chase.Starved	1254.73	687.589	TRUE	743.331	TRUE	816.954	TRUE	884.844	TRUE
1851	L5.L5.Hit.feeding-L5.L5.Hit.Starved	57.3833	687.589	FALSE	743.331	FALSE	816.954	FALSE	884.844	FALSE
1852	L5.L5.Hit.feeding-L5.L5.Bite.Starved	350.65	687.589	FALSE	743.331	FALSE	816.954	FALSE	884.844	FALSE
1853	L5.L5.Hit.feeding-L5.L5.Chase.Starved	1052.73	687.589	TRUE	743.331	TRUE	816.954	TRUE	884.844	TRUE
1854	L5.L5.Bite.feeding-L5.L5.Chase.feeding	525.8	687.589	FALSE	743.331	FALSE	816.954	FALSE	884.844	FALSE
1855	L5.L5.Bite.feeding-L2.L2.Hit.Starved	953.5	687.589	TRUE	743.331	TRUE	816.954	TRUE	884.844	TRUE
1856	L5.L5.Bite.feeding-L2.L2.Bite.Starved	94.05	687.589	FALSE	743.331	FALSE	816.954	FALSE	884.844	FALSE
1857	L5.L5.Bite.feeding-L2.L2.Chase.Starved	525.8	687.589	FALSE	743.331	FALSE	816.954	FALSE	884.844	FALSE
1858	L5.L5.Bite.feeding-L2.L4.Hit.Starved	647.4	687.589	FALSE	743.331	FALSE	816.954	FALSE	884.844	FALSE
1859	L5.L5.Bite.feeding-L2.L4.Bite.Starved	161.85	687.589	FALSE	743.331	FALSE	816.954	FALSE	884.844	FALSE
1860	L5.L5.Bite.feeding-L2.L4.Chase.Starved	525.8	687.589	FALSE	743.331	FALSE	816.954	FALSE	884.844	FALSE
1861	L5.L5.Bite.feeding-L2.L6.Hit.Starved	680.35	687.589	FALSE	743.331	FALSE	816.954	FALSE	884.844	FALSE
1862	L5.L5.Bite.feeding-L2.L6.Bite.Starved	276.55	687.589	FALSE	743.331	FALSE	816.954	FALSE	884.844	FALSE
1863	L5.L5.Bite.feeding-L2.L6.Chase.Starved	525.8	687.589	FALSE	743.331	FALSE	816.954	FALSE	884.844	FALSE
1864	L5.L5.Bite.feeding-L4.L2.Hit.Starved	781.083	687.589	TRUE	743.331	TRUE	816.954	FALSE	884.844	FALSE
1865	L5.L5.Bite.feeding-L4.L2.Bite.Starved	66.2333	687.589	FALSE	743.331	FALSE	816.954	FALSE	884.844	FALSE
1866	L5.L5.Bite.feeding-L4.L2.Chase.Starved	525.8	687.589	FALSE	743.331	FALSE	816.954	FALSE	884.844	FALSE
1867	L5.L5.Bite.feeding-L4.L4.Hit.Starved	933.05	687.589	TRUE	743.331	TRUE	816.954	TRUE	884.844	TRUE
1868	L5.L5.Bite.feeding-L4.L4.Bite.Starved	114.25	687.589	FALSE	743.331	FALSE	816.954	FALSE	884.844	FALSE
1869	L5.L5.Bite.feeding-L4.L4.Chase.Starved	505.6	687.589	FALSE	743.331	FALSE	816.954	FALSE	884.844	FALSE
1870	L5.L5.Bite.feeding-L4.L6.Hit.Starved	687.683	687.589	TRUE	743.331	FALSE	816.954	FALSE	884.844	FALSE
1871	L5.L5.Bite.feeding-L4.L6.Bite.Starved	134.45	687.589	FALSE	743.331	FALSE	816.954	FALSE	884.844	FALSE
1872	L5.L5.Bite.feeding-L4.L6.Chase.Starved	525.8	687.589	FALSE	743.331	FALSE	816.954	FALSE	884.844	FALSE
1873	L5.L5.Bite.feeding-L6.L2.Hit.Starved	811.45	687.589	TRUE	743.331	TRUE	816.954	FALSE	884.844	FALSE
1874	L5.L5.Bite.feeding-L6.L2.Bite.Starved	97.2667	687.589	FALSE	743.331	FALSE	816.954	FALSE	884.844	FALSE
1875	L5.L5.Bite.feeding-L6.L2.Chase.Starved	525.8	687.589	FALSE	743.331	FALSE	816.954	FALSE	884.844	FALSE
1876	L5.L5.Bite.feeding-L6.L4.Hit.Starved	825.333	687.589	TRUE	743.331	TRUE	816.954	TRUE	884.844	FALSE
1877	L5.L5.Bite.feeding-L6.L4.Bite.Starved	83.5667	687.589	FALSE	743.331	FALSE	816.954	FALSE	884.844	FALSE
1878	L5.L5.Bite.feeding-L6.L4.Chase.Starved	525.8	687.589	FALSE	743.331	FALSE	816.954	FALSE	884.844	FALSE
1879	L5.L5.Bite.feeding-L6.L6.Hit.Starved	969.7	687.589	TRUE	743.331	TRUE	816.954	TRUE	884.844	TRUE
1880	L5.L5.Bite.feeding-L6.L6.Bite.Starved	87.6667	687.589	FALSE	743.331	FALSE	816.954	FALSE	884.844	FALSE
1881	L5.L5.Bite.feeding-L6.L6.Chase.Starved	505.6	687.589	FALSE	743.331	FALSE	816.954	FALSE	884.844	FALSE
1882	L5.L5.Bite.feeding-L6.L5.Hit.Starved	628.4	687.589	FALSE	743.331	FALSE	816.954	FALSE	884.844	FALSE
1883	L5.L5.Bite.feeding-L6.L5.Bite.Starved	182.7	687.589	FALSE	743.331	FALSE	816.954	FALSE	884.844	FALSE
1884	L5.L5.Bite.feeding-L6.L5.Chase.Starved	525.8	687.589	FALSE	743.331	FALSE	816.954	FALSE	884.844	FALSE
1885	L5.L5.Bite.feeding-L5.L6.Hit.Starved	792.917	687.589	TRUE	743.331	TRUE	816.954	FALSE	884.844	FALSE
1886	L5.L5.Bite.feeding-L5.L6.Bite.Starved	4.51667	687.589	FALSE	743.331	FALSE	816.954	FALSE	884.844	FALSE
1887	L5.L5.Bite.feeding-L5.L6.Chase.Starved	505.6	687.589	FALSE	743.331	FALSE	816.954	FALSE	884.844	FALSE
1888	L5.L5.Bite.feeding-L5.L5.Hit.Starved	691.75	687.589	TRUE	743.331	FALSE	816.954	FALSE	884.844	FALSE
1889	L5.L5.Bite.feeding-L5.L5.Bite.Starved	398.483	687.589	FALSE	743.331	FALSE	816.954	FALSE	884.844	FALSE
1890	L5.L5.Bite.feeding-L5.L5.Chase.Starved	303.6	687.589	FALSE	743.331	FALSE	816.954	FALSE	884.844	FALSE
1891	L5.L5.Chase.feeding-L2.L2.Hit.Starved	1479.3	687.589	TRUE	743.331	TRUE	816.954	TRUE	884.844	TRUE
1892	L5.L5.Chase.feeding-L2.L2.Bite.Starved	431.75	687.589	FALSE	743.331	FALSE	816.954	FALSE	884.844	FALSE
1893	L5.L5.Chase.feeding-L2.L2.Chase.Starved	0	687.589	FALSE	743.331	FALSE	816.954	FALSE	884.844	FALSE
1894	L5.L5.Chase.feeding-L2.L4.Hit.Starved	1173.2	687.589	TRUE	743.331	TRUE	816.954	TRUE	884.844	TRUE
1895	L5.L5.Chase.feeding-L2.L4.Bite.Starved	363.95	687.589	FALSE	743.331	FALSE	816.954	FALSE	884.844	FALSE
1896	L5.L5.Chase.feeding-L2.L4.Chase.Starved	0	687.589	FALSE	743.331	FALSE	816.954	FALSE	884.844	FALSE
1897	L5.L5.Chase.feeding-L2.L6.Hit.Starved	1206.15	687.589	TRUE	743.331	TRUE	816.954	TRUE	884.844	TRUE
1898	L5.L5.Chase.feeding-L2.L6.Bite.Starved	249.25	687.589	FALSE	743.331	FALSE	816.954	FALSE	884.844	FALSE
1899	L5.L5.Chase.feeding-L2.L6.Chase.Starved	0	687.589	FALSE	743.331	FALSE	816.954	FALSE	884.844	FALSE
1900	L5.L5.Chase.feeding-L4.L2.Hit.Starved	1306.88	687.589	TRUE	743.331	TRUE	816.954	TRUE	884.844	TRUE
1901	L5.L5.Chase.feeding-L4.L2.Bite.Starved	459.567	687.589	FALSE	743.331	FALSE	816.954	FALSE	884.844	FALSE
1902	L5.L5.Chase.feeding-L4.L2.Chase.Starved	0	687.589	FALSE	743.331	FALSE	816.954	FALSE	884.844	FALSE
1903	L5.L5.Chase.feeding-L4.L4.Hit.Starved	1458.85	687.589	TRUE	743.331	TRUE	816.954	TRUE	884.844	TRUE
1904	L5.L5.Chase.feeding-L4.L4.Bite.Starved	411.55	687.589	FALSE	743.331	FALSE	816.954	FALSE	884.844	FALSE
1905	L5.L5.Chase.feeding-L4.L4.Chase.Starved	20.2	687.589	FALSE	743.331	FALSE	816.954	FALSE	884.844	FALSE
1906	L5.L5.Chase.feeding-L4.L6.Hit.Starved	1213.48	687.589	TRUE	743.331	TRUE	816.954	TRUE	884.844	TRUE
1907	L5.L5.Chase.feeding-L4.L6.Bite.Starved	391.35	687.589	FALSE	743.331	FALSE	816.954	FALSE	884.844	FALSE
1908	L5.L5.Chase.feeding-L4.L6.Chase.Starved	0	687.589	FALSE	743.331	FALSE	816.954	FALSE	884.844	FALSE
1909	L5.L5.Chase.feeding-L6.L2.Hit.Starved	1337.25	687.589	TRUE	743.331	TRUE	816.954	TRUE	884.844	TRUE
1910	L5.L5.Chase.feeding-L6.L2.Bite.Starved	428.533	687.589	FALSE	743.331	FALSE	816.954	FALSE	884.844	FALSE
1911	L5.L5.Chase.feeding-L6.L2.Chase.Starved	0	687.589	FALSE	743.331	FALSE	816.954	FALSE	884.844	FALSE
1912	L5.L5.Chase.feeding-L6.L4.Hit.Starved	1351.13	687.589	TRUE	743.331	TRUE	816.954	TRUE	884.844	TRUE
1913	L5.L5.Chase.feeding-L6.L4.Bite.Starved	442.233	687.589	FALSE	743.331	FALSE	816.954	FALSE	884.844	FALSE
1914	L5.L5.Chase.feeding-L6.L4.Chase.Starved	0	687.589	FALSE	743.331	FALSE	816.954	FALSE	884.844	FALSE
1915	L5.L5.Chase.feeding-L6.L6.Hit.Starved	1495.5	687.589	TRUE	743.331	TRUE	816.954	TRUE	884.844	TRUE
1916	L5.L5.Chase.feeding-L6.L6.Bite.Starved	613.467	687.589	FALSE	743.331	FALSE	816.954	FALSE	884.844	FALSE
1917	L5.L5.Chase.feeding-L6.L6.Chase.Starved	20.2	687.589	FALSE	743.331	FALSE	816.954	FALSE	884.844	FALSE
1918	L5.L5.Chase.feeding-L6.L5.Hit.Starved	1154.2	687.589	TRUE	743.331	TRUE	816.954	TRUE	884.844	TRUE
1919	L5.L5.Chase.feeding-L6.L5.Bite.Starved	708.5	687.589	TRUE	743.331	FALSE	816.954	FALSE	884.844	FALSE
1920	L5.L5.Chase.feeding-L6.L5.Chase.Starved	0	687.589	FALSE	743.331	FALSE	816.954	FALSE	884.844	FALSE
1921	L5.L5.Chase.feeding-L5.L6.Hit.Starved	1318.72	687.589	TRUE	743.331	TRUE	816.954	TRUE	884.844	TRUE
1922	L5.L5.Chase.feeding-L5.L6.Bite.Starved	521.283	687.589	FALSE	743.331	FALSE	816.954	FALSE	884.844	FALSE
1923	L5.L5.Chase.feeding-L5.L6.Chase.Starved	20.2	687.589	FALSE	743.331	FALSE	816.954	FALSE	884.844	FALSE
1924	L5.L5.Chase.feeding-L5.L5.Hit.Starved	1217.55	687.589	TRUE	743.331	TRUE	816.954	TRUE	884.844	TRUE
1925	L5.L5.Chase.feeding-L5.L5.Bite.Starved	924.283	687.589	TRUE	743.331	TRUE	816.954	TRUE	884.844	TRUE
1926	L5.L5.Chase.feeding-L5.L5.Chase.Starved	222.2	687.589	FALSE	743.331	FALSE	816.954	FALSE	884.844	FALSE
1927	L2.L2.Hit.Starved-L2.L2.Bite.Starved	1047.55	687.589	TRUE	743.331	TRUE	816.954	TRUE	884.844	TRUE
1928	L2.L2.Hit.Starved-L2.L2.Chase.Starved	1479.3	687.589	TRUE	743.331	TRUE	816.954	TRUE	884.844	TRUE
1929	L2.L2.Hit.Starved-L2.L4.Hit.Starved	306.1	687.589	FALSE	743.331	FALSE	816.954	FALSE	884.844	FALSE
1930	L2.L2.Hit.Starved-L2.L4.Bite.Starved	1115.35	687.589	TRUE	743.331	TRUE	816.954	TRUE	884.844	TRUE
1931	L2.L2.Hit.Starved-L2.L4.Chase.Starved	1479.3	687.589	TRUE	743.331	TRUE	816.954	TRUE	884.844	TRUE
1932	L2.L2.Hit.Starved-L2.L6.Hit.Starved	273.15	687.589	FALSE	743.331	FALSE	816.954	FALSE	884.844	FALSE
1933	L2.L2.Hit.Starved-L2.L6.Bite.Starved	1230.05	687.589	TRUE	743.331	TRUE	816.954	TRUE	884.844	TRUE
1934	L2.L2.Hit.Starved-L2.L6.Chase.Starved	1479.3	687.589	TRUE	743.331	TRUE	816.954	TRUE	884.844	TRUE
1935	L2.L2.Hit.Starved-L4.L2.Hit.Starved	172.417	687.589	FALSE	743.331	FALSE	816.954	FALSE	884.844	FALSE
1936	L2.L2.Hit.Starved-L4.L2.Bite.Starved	1019.73	687.589	TRUE	743.331	TRUE	816.954	TRUE	884.844	TRUE
1937	L2.L2.Hit.Starved-L4.L2.Chase.Starved	1479.3	687.589	TRUE	743.331	TRUE	816.954	TRUE	884.844	TRUE
1938	L2.L2.Hit.Starved-L4.L4.Hit.Starved	20.45	687.589	FALSE	743.331	FALSE	816.954	FALSE	884.844	FALSE
1939	L2.L2.Hit.Starved-L4.L4.Bite.Starved	1067.75	687.589	TRUE	743.331	TRUE	816.954	TRUE	884.844	TRUE
1940	L2.L2.Hit.Starved-L4.L4.Chase.Starved	1459.1	687.589	TRUE	743.331	TRUE	816.954	TRUE	884.844	TRUE
1941	L2.L2.Hit.Starved-L4.L6.Hit.Starved	265.817	687.589	FALSE	743.331	FALSE	816.954	FALSE	884.844	FALSE
1942	L2.L2.Hit.Starved-L4.L6.Bite.Starved	1087.95	687.589	TRUE	743.331	TRUE	816.954	TRUE	884.844	TRUE
1943	L2.L2.Hit.Starved-L4.L6.Chase.Starved	1479.3	687.589	TRUE	743.331	TRUE	816.954	TRUE	884.844	TRUE
1944	L2.L2.Hit.Starved-L6.L2.Hit.Starved	142.05	687.589	FALSE	743.331	FALSE	816.954	FALSE	884.844	FALSE
1945	L2.L2.Hit.Starved-L6.L2.Bite.Starved	1050.77	687.589	TRUE	743.331	TRUE	816.954	TRUE	884.844	TRUE
1946	L2.L2.Hit.Starved-L6.L2.Chase.Starved	1479.3	687.589	TRUE	743.331	TRUE	816.954	TRUE	884.844	TRUE
1947	L2.L2.Hit.Starved-L6.L4.Hit.Starved	128.167	687.589	FALSE	743.331	FALSE	816.954	FALSE	884.844	FALSE
1948	L2.L2.Hit.Starved-L6.L4.Bite.Starved	1037.07	687.589	TRUE	743.331	TRUE	816.954	TRUE	884.844	TRUE
1949	L2.L2.Hit.Starved-L6.L4.Chase.Starved	1479.3	687.589	TRUE	743.331	TRUE	816.954	TRUE	884.844	TRUE
1950	L2.L2.Hit.Starved-L6.L6.Hit.Starved	16.2	687.589	FALSE	743.331	FALSE	816.954	FALSE	884.844	FALSE
1951	L2.L2.Hit.Starved-L6.L6.Bite.Starved	865.833	687.589	TRUE	743.331	TRUE	816.954	TRUE	884.844	FALSE
1952	L2.L2.Hit.Starved-L6.L6.Chase.Starved	1459.1	687.589	TRUE	743.331	TRUE	816.954	TRUE	884.844	TRUE
1953	L2.L2.Hit.Starved-L6.L5.Hit.Starved	325.1	687.589	FALSE	743.331	FALSE	816.954	FALSE	884.844	FALSE
1954	L2.L2.Hit.Starved-L6.L5.Bite.Starved	770.8	687.589	TRUE	743.331	TRUE	816.954	FALSE	884.844	FALSE
1955	L2.L2.Hit.Starved-L6.L5.Chase.Starved	1479.3	687.589	TRUE	743.331	TRUE	816.954	TRUE	884.844	TRUE
1956	L2.L2.Hit.Starved-L5.L6.Hit.Starved	160.583	687.589	FALSE	743.331	FALSE	816.954	FALSE	884.844	FALSE
1957	L2.L2.Hit.Starved-L5.L6.Bite.Starved	958.017	687.589	TRUE	743.331	TRUE	816.954	TRUE	884.844	TRUE
1958	L2.L2.Hit.Starved-L5.L6.Chase.Starved	1459.1	687.589	TRUE	743.331	TRUE	816.954	TRUE	884.844	TRUE
1959	L2.L2.Hit.Starved-L5.L5.Hit.Starved	261.75	687.589	FALSE	743.331	FALSE	816.954	FALSE	884.844	FALSE
1960	L2.L2.Hit.Starved-L5.L5.Bite.Starved	555.017	687.589	FALSE	743.331	FALSE	816.954	FALSE	884.844	FALSE
1961	L2.L2.Hit.Starved-L5.L5.Chase.Starved	1257.1	687.589	TRUE	743.331	TRUE	816.954	TRUE	884.844	TRUE
1962	L2.L2.Bite.Starved-L2.L2.Chase.Starved	431.75	687.589	FALSE	743.331	FALSE	816.954	FALSE	884.844	FALSE
1963	L2.L2.Bite.Starved-L2.L4.Hit.Starved	741.45	687.589	TRUE	743.331	FALSE	816.954	FALSE	884.844	FALSE
1964	L2.L2.Bite.Starved-L2.L4.Bite.Starved	67.8	687.589	FALSE	743.331	FALSE	816.954	FALSE	884.844	FALSE
1965	L2.L2.Bite.Starved-L2.L4.Chase.Starved	431.75	687.589	FALSE	743.331	FALSE	816.954	FALSE	884.844	FALSE
1966	L2.L2.Bite.Starved-L2.L6.Hit.Starved	774.4	687.589	TRUE	743.331	TRUE	816.954	FALSE	884.844	FALSE
1967	L2.L2.Bite.Starved-L2.L6.Bite.Starved	182.5	687.589	FALSE	743.331	FALSE	816.954	FALSE	884.844	FALSE
1968	L2.L2.Bite.Starved-L2.L6.Chase.Starved	431.75	687.589	FALSE	743.331	FALSE	816.954	FALSE	884.844	FALSE
1969	L2.L2.Bite.Starved-L4.L2.Hit.Starved	875.133	687.589	TRUE	743.331	TRUE	816.954	TRUE	884.844	FALSE
1970	L2.L2.Bite.Starved-L4.L2.Bite.Starved	27.8167	687.589	FALSE	743.331	FALSE	816.954	FALSE	884.844	FALSE
1971	L2.L2.Bite.Starved-L4.L2.Chase.Starved	431.75	687.589	FALSE	743.331	FALSE	816.954	FALSE	884.844	FALSE
1972	L2.L2.Bite.Starved-L4.L4.Hit.Starved	1027.1	687.589	TRUE	743.331	TRUE	816.954	TRUE	884.844	TRUE
1973	L2.L2.Bite.Starved-L4.L4.Bite.Starved	20.2	687.589	FALSE	743.331	FALSE	816.954	FALSE	884.844	FALSE
1974	L2.L2.Bite.Starved-L4.L4.Chase.Starved	411.55	687.589	FALSE	743.331	FALSE	816.954	FALSE	884.844	FALSE
1975	L2.L2.Bite.Starved-L4.L6.Hit.Starved	781.733	687.589	TRUE	743.331	TRUE	816.954	FALSE	884.844	FALSE
1976	L2.L2.Bite.Starved-L4.L6.Bite.Starved	40.4	687.589	FALSE	743.331	FALSE	816.954	FALSE	884.844	FALSE
1977	L2.L2.Bite.Starved-L4.L6.Chase.Starved	431.75	687.589	FALSE	743.331	FALSE	816.954	FALSE	884.844	FALSE
1978	L2.L2.Bite.Starved-L6.L2.Hit.Starved	905.5	687.589	TRUE	743.331	TRUE	816.954	TRUE	884.844	TRUE
1979	L2.L2.Bite.Starved-L6.L2.Bite.Starved	3.21667	687.589	FALSE	743.331	FALSE	816.954	FALSE	884.844	FALSE
1980	L2.L2.Bite.Starved-L6.L2.Chase.Starved	431.75	687.589	FALSE	743.331	FALSE	816.954	FALSE	884.844	FALSE
1981	L2.L2.Bite.Starved-L6.L4.Hit.Starved	919.383	687.589	TRUE	743.331	TRUE	816.954	TRUE	884.844	TRUE
1982	L2.L2.Bite.Starved-L6.L4.Bite.Starved	10.4833	687.589	FALSE	743.331	FALSE	816.954	FALSE	884.844	FALSE
1983	L2.L2.Bite.Starved-L6.L4.Chase.Starved	431.75	687.589	FALSE	743.331	FALSE	816.954	FALSE	884.844	FALSE
1984	L2.L2.Bite.Starved-L6.L6.Hit.Starved	1063.75	687.589	TRUE	743.331	TRUE	816.954	TRUE	884.844	TRUE
1985	L2.L2.Bite.Starved-L6.L6.Bite.Starved	181.717	687.589	FALSE	743.331	FALSE	816.954	FALSE	884.844	FALSE
1986	L2.L2.Bite.Starved-L6.L6.Chase.Starved	411.55	687.589	FALSE	743.331	FALSE	816.954	FALSE	884.844	FALSE
1987	L2.L2.Bite.Starved-L6.L5.Hit.Starved	722.45	687.589	TRUE	743.331	FALSE	816.954	FALSE	884.844	FALSE
1988	L2.L2.Bite.Starved-L6.L5.Bite.Starved	276.75	687.589	FALSE	743.331	FALSE	816.954	FALSE	884.844	FALSE
1989	L2.L2.Bite.Starved-L6.L5.Chase.Starved	431.75	687.589	FALSE	743.331	FALSE	816.954	FALSE	884.844	FALSE
1990	L2.L2.Bite.Starved-L5.L6.Hit.Starved	886.967	687.589	TRUE	743.331	TRUE	816.954	TRUE	884.844	TRUE
1991	L2.L2.Bite.Starved-L5.L6.Bite.Starved	89.5333	687.589	FALSE	743.331	FALSE	816.954	FALSE	884.844	FALSE
1992	L2.L2.Bite.Starved-L5.L6.Chase.Starved	411.55	687.589	FALSE	743.331	FALSE	816.954	FALSE	884.844	FALSE
1993	L2.L2.Bite.Starved-L5.L5.Hit.Starved	785.8	687.589	TRUE	743.331	TRUE	816.954	FALSE	884.844	FALSE
1994	L2.L2.Bite.Starved-L5.L5.Bite.Starved	492.533	687.589	FALSE	743.331	FALSE	816.954	FALSE	884.844	FALSE
1995	L2.L2.Bite.Starved-L5.L5.Chase.Starved	209.55	687.589	FALSE	743.331	FALSE	816.954	FALSE	884.844	FALSE
1996	L2.L2.Chase.Starved-L2.L4.Hit.Starved	1173.2	687.589	TRUE	743.331	TRUE	816.954	TRUE	884.844	TRUE
1997	L2.L2.Chase.Starved-L2.L4.Bite.Starved	363.95	687.589	FALSE	743.331	FALSE	816.954	FALSE	884.844	FALSE
[truncated: 559 more rows]
