# Supplementary material for: Transcriptome Analyses Provide Insights into the Aggressive Behavior toward Conspecific and Heterospecific in Thitarodes xiaojinensis (Lepidoptera: Hepialidae)
Source: Insects. 2021 Jun 25;12(7):577. doi: 10.3390/insects12070577 (PMC8306418; doi:10.3390/insects12070577)
Supplement: Supplementary file 1 [file insects-12-00577-s001.zip › Table S4.xlsx]

## Sheet: Food consumption 1
	Carrot	Fresh TA	Fresh HA
L2	0.9333	0	0			0	0
L4	0.9667	0	0			0	0
L6	0.9333	0.1	0				0
Multiple comparison
Pairwise comparison
	Carrot-L2	Carrot-L4	Carrot-L6	Corpse-HA-L2	Corpse-HA-L4	Corpse-HA-L6	Corpse-TA-L2	Corpse-TA-L4
Carrot-L4	1	-	-	-	-	-	-	-
Carrot-L6	1	1	-	-	-	-	-	-
Corpse-HA-L2	5.9e-14	1.8e-14	5.9e-14	-	-	-	-	-
Corpse-HA-L4	5.9e-14	1.8e-14	5.9e-14	1	-	-	-	-
Corpse-HA-L6	5.9e-14	1.8e-14	5.9e-14	1	1	-	-	-
Corpse-TA-L2	5.9e-14	1.8e-14	5.9e-14	1	1	1	-	-
Corpse-TA-L4	5.9e-14	1.8e-14	5.9e-14	1	1	1	1	-
Corpse-TA-L6	2.5e-11	5.8e-12	3.8e-11	0.12	0.12	0.12	0.12	0.12
log-rank test:
Chisq= 316 on 8 degrees of freedom, p= <2e-16

## Sheet: Survival-Conspecifics
Table S4. Survival analysis of T. xiaojinensis caged with conspecifics and heterospecific
Conditions	Instar stage	Comparing groups	Survival	Std.err	Multiple comparison						Pairwise comparison
					χ2	df	p	χ2	df	p	Feeding									Starved
											L2-L2	L2-L4	L2-L6	L4-L2	L4-L4	L4-L6	L6-L2	L6-L4	L6-L6	L2-L2	L2-L4	L2-L6	L4-L2	L4-L4	L4-L6	L6-L2	L6-L4	L6-L6
Feeding	L2	L2-L2	0.767	0.0772	67.8	8	1e-11	144	17	< 2.2E-16	-	0.00053	0.00045	0.04786	0.0891	0.04132	0.01256	0.01832	0.00811	0.65701	0.00222	7.8e-05	0.04786	0.02531	0.0033	0.01256	0.0784	0.01079
Feeding		L2-L4	0.333	0.0861							0.00053	-	0.62072	1.4e-06	0.07214	0.19519	6.1e-07	0.34061	0.24004	0.00013	0.48238	0.84019	1.4e-06	0.17781	0.69099	6.1e-07	0.06986	0.39376
Feeding		L2-L6	0.3	0.0837							0.00045	0.62072	-	9.1e-07	0.12783	0.36827	2.4e-07	0.58631	0.43661	0.00011	0.84093	0.43661	9.1e-07	0.36827	0.9619	2.4e-07	0.17317	0.61764
Feeding	L4	L4-L2	0.9667	0.0328							0.04786	1.4e-06	9.1e-07	-	0.00033	0.00011	0.43661	5.3e-05	1.3e-05	0.14902	4.2e-06	2.4e-07	1	5.9e-05	8.3e-06	0.43661	0.0003	2.4e-05
Feeding		L4-L4	0.533	0.0911							0.0891	0.07214	0.12783	0.00033	-	0.73519	7.2e-05	0.49429	0.49429	0.03048	0.22196	0.02861	0.00033	0.65701	0.21746	7.2e-05	0.92835	0.43661
Feeding		L4-L6	0.5	0.0913							0.04132	0.19519	0.36827	0.00011	0.73519	-	3.3e-05	0.80766	0.80766	0.01256	0.52676	0.10014	0.00011	0.9619	0.43661	3.3e-05	0.74359	0.7268
Feeding	L6	L6-L2	1	0							0.01256	6.1e-07	2.4e-07	0.43661	7.2e-05	3.3e-05	-	1.6e-05	3.2e-06	0.04132	1.4e-06	1.6e-07	0.43661	1.6e-05	3.2e-06	1	7.2e-05	7.1e-06
Feeding		L6-L4	0.467	0.0911							0.01832	0.34061	0.58631	5.3e-05	0.49429	0.80766	1.6e-05	-	0.9619	0.00502	0.7478	0.19519	5.3e-05	0.79691	0.5859	1.6e-05	0.53115	0.95767
Feeding		L6-L6	0.4	0.0894							0.00811	0.24004	0.43661	1.3e-05	0.49429	0.80766	3.2e-06	0.9619	-	0.00199	0.62072	0.11501	1.3e-05	0.8472	0.51446	3.2e-06	0.56637	0.8969
Starved	L2	L2-L2	0.833	0.068	75.2	8	4e-13				0.65701	0.00013	0.00011	0.14902	0.03048	0.01256	0.04132	0.00502	0.00199	-	0.00053	2.3e-05	0.14902	0.00736	0.00079	0.04132	0.02669	0.00283
Starved		L2-L4	0.367	0.088							0.00222	0.48238	0.84093	4.2e-06	0.22196	0.52676	1.4e-06	0.7478	0.62072	0.00053	-	0.31905	4.2e-06	0.51446	0.78462	1.4e-06	0.29084	0.78899
Starved		L2-L6	0.267	0.0807							7.8e-05	0.84019	0.43661	2.4e-07	0.02861	0.10014	1.6e-07	0.19519	0.11501	2.3e-05	0.31905	-	2.4e-07	0.08696	0.52251	1.6e-07	0.02861	0.22896
Starved	L4	L4-L2	1	0							0.04786	1.4e-06	9.1e-07	1	0.00033	0.00011	0.43661	5.3e-05	1.3e-05	0.14902	4.2e-06	2.4e-07	-	5.9e-05	8.3e-06	0.43661	0.0003	2.4e-05
Starved		L4-L4	0.467	0.0911							0.02531	0.17781	0.36827	5.9e-05	0.65701	0.9619	1.6e-05	0.79691	0.8472	0.00736	0.51446	0.08696	5.9e-05	-	0.41447	1.6e-05	0.7304	0.74296
Starved		L4-L6	0.4	0.0894							0.0033	0.69099	0.9619	8.3e-06	0.21746	0.43661	3.2e-06	0.5859	0.51446	0.00079	0.78462	0.52251	8.3e-06	0.41447	-	3.2e-06	0.1962	0.67611
Starved	L6	L6-L2	1	0							0.01256	6.1e-07	2.4e-07	0.43661	7.2e-05	3.3e-05	1	1.6e-05	3.2e-06	0.04132	1.4e-06	1.6e-07	0.43661	1.6e-05	3.2e-06	-	7.2e-05	7.1e-06
Starved		L6-L4	0.533	0.0911							0.0784	0.06986	0.17317	0.0003	0.92835	0.74359	7.2e-05	0.53115	0.56637	0.02669	0.29084	0.02861	0.0003	0.7304	0.1962	7.2e-05	-	0.49429
Starved		L6-L6	0.433	0.0905							0.01079	0.39376	0.61764	2.4e-05	0.43661	0.7268	7.1e-06	0.95767	0.8969	0.00283	0.78899	0.22896	2.4e-05	0.74296	0.67611	7.1e-06	0.49429	-

## Sheet: Survival-Heterospecific
Table S4. Survival analysis of T. xiaojinensis caged with conspecifics and heterospecific
Conditions	Groups*	Survival	Std.rr	Multiple comparison						Pairwise comparison
				χ2	df	p	χ2	df	p	Feeding				Starved
										L6-L6	L6-L5	L5-L5	L5-L6	L6-L6	L6-L5	L5-L5	L5-L6
Feeding	L6-L6	0.467	0.0911	12.2	3	0.007	36	7	7e-06	-	0.24395	0.04644	0.00848	0.92637	0.08276	0.5609	0.01442
	L6-L5	0.667	0.0861							0.24395	-	0.5609	0.18703	0.18703	0.63721	0.04644	0.30799
	L5-L5	0.733	0.0807							0.04644	0.5609		0.51046	0.03305	0.8839	0.00497	0.62953
	L5-L6	0.833	0.068							0.00848	0.18703	0.51046	-	0.00555	0.45801	0.00048	0.78394
Starved	L6-L6	0.433	0.0905	20	3	0.0002				0.92637	0.18703	0.03305	0.00555		0.05327	0.57652	0.01024
	L6-L5	0.733	0.0807							0.08276	0.63721	0.8839	0.45801	0.05327	-	0.01034	0.57652
	L5-L5	0.3	0.0837							0.5609	0.04644	0.00497	0.00048	0.57652	0.01034	-	0.001
	L5-L6	0.8	0.073							0.01442	0.30799	0.62953	0.78394	0.01024	0.57652	0.001	-
*L6, L6 T. xiaojinensis; L5, L5 H. armigera
