# Supplementary material for: Transcriptome Analyses Provide Insights into the Aggressive Behavior toward Conspecific and Heterospecific in Thitarodes xiaojinensis (Lepidoptera: Hepialidae)
Source: Insects. 2021 Jun 25;12(7):577. doi: 10.3390/insects12070577 (PMC8306418; doi:10.3390/insects12070577)
Supplement: Supplementary file 1 [file insects-12-00577-s001.zip › Table S5.xlsx]

## Sheet: Sheet1
Table S5. Summary of RNA-seq
Sample name	CleanReads	CleanBases (bp)	CleanGC (%)	CleanQ20 (%)	CleanQ30 (%)	Mapping (%)
TS2-1	34615801	10370093802	43.45;43.21	98.41;97.28	95.24;93.11	93.13
TS2-2	43031800	12889065016	44.50;44.20	98.52;97.20	95.46;93.14	92.85
TS2-3	36121648	10823163240	43.87;43.73	98.70;96.46	96.01;91.56	92.72
TG2-1	36042511	10800697794	40.13;39.88	98.45;97.13	95.20;92.58	94.11
TG2-2	36221347	10845390268	39.74;39.39	98.51;97.13	95.37;92.75	93.79
TG2-3	35854634	10742239270	42.64;42.38	98.36;96.88	95.03;92.58	93.26
TS4-1	34294329	10275024388	41.30;41.04	98.45;96.99	95.23;92.54	93.16
TS4-2	35109925	10518073378	42.36;42.11	98.46;97.09	95.20;92.48	93.42
TS4-3	33560784	10042248066	41.62;41.25	98.74;96.69	96.20;92.11	92.47
TG4-1	34574880	10363853280	41.92;41.84	98.26;96.40	94.70;91.43	93.02
TG4-2	38954254	11671852088	42.20;42.04	98.43;96.78	95.13;92.12	93.2
TG4-3	40952939	12269898096	40.61;40.30	98.54;97.16	95.43;92.94	93.35
TS6-1	37595890	11264354758	42.97;42.76	98.41;97.07	95.14;92.72	94.22
TS6-2	38822215	11633526668	42.95;42.67	98.69;97.00	95.99;92.66	69.21
TS6-3	41898250	12561415600	44.76;44.79	98.61;96.24	95.75;91.06	60.97
TG6-1	36196093	10841497946	42.74;42.35	98.50;97.19	95.41;92.95	69.5
TG6-2	33878525	10145768120	42.54;42.24	98.50;97.14	95.39;92.90	66.79
TG6-3	33689876	10095316362	43.15;42.99	98.90;97.27	96.44;92.82	68.27
TM6-1	41356555	12383700266	40.65;40.37	98.60;97.19	95.54;92.84	93.85
TM6-2	35987446	10783295282	43.04;42.75	98.68;97.74	95.79;93.82	80.27
TM6-3	36912122	11057839740	41.72;41.42	98.59;97.21	95.55;92.92	63.87
