# Supplementary material for: Transcriptome Analyses Provide Insights into the Aggressive Behavior toward Conspecific and Heterospecific in Thitarodes xiaojinensis (Lepidoptera: Hepialidae)
Source: Insects. 2021 Jun 25;12(7):577. doi: 10.3390/insects12070577 (PMC8306418; doi:10.3390/insects12070577)
Supplement: Supplementary file 1 [file insects-12-00577-s001.zip › Table S6.xlsx]

## Sheet: FPKM
Table S5. FPKM value of expressed genes in T. xiaojinensis
GeneID	TS2-1	TS2-2	TS2-3	TG2-1	TG2-2	TG2-3	TS3-1	TS3-2	TS3-3	TG3-1	TG3-2	TG3-3	TS6-1	TS6-2	TS6-3	TG6-1	TG6-2	TM6-1	TM6-2	TM6-3	NR Annotation	Swiss Annotation	KEGG Ortholog
evm.model.Contig00001	0	0.188087	0.0404125	0	0.0697282	0.125024	0.0862941	0.294317	0.0460807	0.0401338	0.196879	0.308396	0.0351405	0.241726	0.144154	0.0567004	0.198058	2.13329	2.74712	2.76599	E3 ubiquitin-protein ligase MIB1 [Hyposmocoma kahamanoa]	E3 ubiquitin-protein ligase MIB1	MIB; E3 ubiquitin-protein ligase mind-bomb [EC:2.3.2.27]
evm.model.Contig00002	103.392	87.2659	103.923	81.036	78.3013	82.5874	84.0307	97.2324	105.385	82.246	84.0274	93.791	55.197	86.0841	45.4758	98.6626	101.328	63.3183	49.7348	58.6993	39S ribosomal protein L15, mitochondrial [Bombyx mori]	39S ribosomal protein L15, mitochondrial	RP-L15, MRPL15, rplO; large subunit ribosomal protein L15
evm.model.Contig00003	8.09154	8.66287	8.43439	8.01357	7.20605	7.45839	11.7873	11.8669	12.1278	10.6578	13.0294	12.1367	6.69594	11.0119	10.2436	8.894	13.6988	11.0751	13.3952	17.7802	pre-mRNA-splicing factor ATP-dependent RNA helicase DHX16-like [Ctenocephalides felis]	Putative pre-mRNA-splicing factor ATP-dependent RNA helicase DHX16	DHX16; pre-mRNA-splicing factor ATP-dependent RNA helicase DHX16 [EC:3.6.4.13]
evm.model.Contig00004	0.140062	0.0152196	0	0.0436071	0	0.0202333	0	0	0	0	0	0.0176151	0	0	1.89966	4.43208	0.307708	0	0.0620347	0	tektin-4-like [Galleria mellonella]	Tektin-4	TEKT4; tektin-4
evm.model.Contig00005	0	0.0483623	0	0	0.035858	0	0	0.0605414	0	0	0	0.167923	0	0.13561	0	0.0874752	0.305557	1.16783	2.23407	0	tektin-4-like [Ctenocephalides felis]	Tektin-4	TEKT4; tektin-4
evm.model.Contig00006	22.6579	21.1622	22.1577	17.9718	14.0476	17.8153	16.0403	18.7422	22.5425	19.093	17.3239	21.9419	11.9861	16.4704	15.6504	15.7986	20.7705	20.2424	20.3097	26.3638	conserved oligomeric Golgi complex subunit 6 [Hyposmocoma kahamanoa]	Conserved oligomeric Golgi complex subunit 6	COG6, COD2; conserved oligomeric Golgi complex subunit 6
evm.model.Contig00007	86.1853	80.1485	80.0571	78.8262	75.0856	62.4285	111.675	106.376	150.638	128.599	99.9161	122.923	104.666	80.374	54.418	119.269	73.2024	60.3944	64.6957	39.1639	succinate dehydrogenase assembly factor 4, mitochondrial-like [Galleria mellonella]	Succinate dehydrogenase assembly factor 4, mitochondrial	-
evm.model.Contig00008	14.8699	15.5285	14.4259	15.7843	11.6412	13.8465	23.814	18.8141	19.4102	20.9387	24.3766	25.325	14.6861	22.3505	18.7737	19.8976	22.5371	21.825	20.2325	22.0489	WW domain-containing oxidoreductase [Vanessa tameamea]	WW domain-containing oxidoreductase	WWOX; WW domain-containing oxidoreductase
evm.model.Contig00009	43.1904	38.6878	48.0675	64.1638	60.966	36.0179	37.2383	27.4646	46.2872	38.4217	38.9422	48.9435	24.424	24.6502	14.0394	36.0506	36.8685	36.9743	26.9768	48.6316	probable tRNA(His) guanylyltransferase [Hyposmocoma kahamanoa]	Probable tRNA(His) guanylyltransferase	THG1; tRNA(His) guanylyltransferase [EC:2.7.7.79]
evm.model.Contig00010	525.583	448.857	500.528	178.516	361.664	369.99	84.9446	86.8286	87.2214	75.6147	78.7468	82.7406	56.8803	70.5201	55.0716	94.1785	191.049	120.66	157.369	260.869	V-type proton ATPase subunit d [Vanessa tameamea]	V-type proton ATPase subunit d	ATPeV0D, ATP6D; V-type H+-transporting ATPase subunit d
evm.model.Contig00011	1833.96	1432.49	1264.52	2014.94	1614.53	1146.25	1147.12	760.178	962.026	898.516	872.881	1070.59	797.611	1659.32	506.536	2631.49	1795.88	729.532	530.011	572.681	adenosylhomocysteinase [Galleria mellonella]	Adenosylhomocysteinase	E3.3.1.1, ahcY; adenosylhomocysteinase [EC:3.3.1.1]
evm.model.Contig00012	33.9616	32.0667	29.2673	21.5832	25.0758	24.518	31.4801	37.9635	50.7267	26.9538	45.0707	44.5397	22.6103	21.3957	20.0674	24.7366	27.9981	29.0956	35.1507	40.4913	eukaryotic translation initiation factor 2-alpha kinase 1-like [Trichoplusia ni]	Eukaryotic translation initiation factor 2-alpha kinase 1	EIF2AK1; eukaryotic translation initiation factor 2-alpha kinase 1 [EC:2.7.11.1]
evm.model.Contig00013	1.29643	1.27	1.79133	1.09164	0.974871	0.953432	1.33673	1.83298	2.83326	1.70247	2.04737	2.26537	0.60296	1.63393	0.647812	3.59431	3.58719	8.08504	13.0123	27.9648	cytoplasmic dynein 1 light intermediate chain 2 [Galleria mellonella]	Cytoplasmic dynein 1 light intermediate chain 2	DYNC1LI, DNCLI; dynein light intermediate chain 1, cytosolic
evm.model.Contig00014	12.9218	11.6209	13.6611	6.65399	8.55526	9.73622	10.2312	13.7004	12.7144	9.68062	14.4706	13.4923	7.63574	9.75513	7.06352	8.71532	13.0091	22.6103	29.3168	25.547	coiled-coil and C2 domain-containing protein 1-like isoform X2 [Vanessa tameamea]	Coiled-coil and C2 domain-containing protein 1-like	CC2D1; coiled-coil and C2 domain-containing protein 1
evm.model.Contig00015	129.343	98.673	105.953	144.397	106.9	122.239	124.6	115.436	124.711	164.252	197.966	168.962	118.473	83.3968	196.617	73.0203	66.2713	102.644	85.795	32.3507	Krueppel-like factor 10 [Trichoplusia ni]	Krueppel-like factor 10	CBT; cabut
evm.model.Contig00016	0.134627	0.29258	0.169732	0.0314362	0.130159	0.194481	0.191285	0.155661	0.462343	0.0749165	0.334098	0.16085	0.237784	0.256377	0.39402	0.171991	0.129398	2.51292	3.24969	3.42256	PREDICTED: zinc finger protein ush isoform X1 [Tribolium castaneum]	Zinc finger protein ush	ZFPM1, FOG1; zinc finger protein ZFPM1
evm.model.Contig00017	12.71	12.8087	11.0849	9.28653	8.09304	10.6611	15.177	15.6439	16.7	16.6553	16.2288	19.1819	8.46519	10.1502	5.61937	10.7176	11.0904	13.6189	9.86652	9.70852	probable RNA polymerase II nuclear localization protein SLC7A6OS [Vanessa tameamea]	Probable RNA polymerase II nuclear localization protein SLC7A6OS	-
evm.model.Contig00018	0.836573	1.32015	1.54272	0.829971	0.366178	1.02272	1.24187	0.82036	1.60553	1.48345	1.78946	1.68183	0.915605	1.85088	0.698791	0.910466	1.05611	14.0002	12.1554	12.5195	mediator of RNA polymerase II transcription subunit 15 isoform X1 [Vanessa tameamea]	Mediator of RNA polymerase II transcription subunit 15	MED15; mediator of RNA polymerase II transcription subunit 15
evm.model.Contig00019	1.90971	0.814339	3.6318	2.38054	1.4034	3.02836	0.439254	1.39137	0.857355	1.23982	2.19908	1.94871	0.764832	3.10116	1.60489	1.43313	2.16927	3.40622	7.04214	4.59016	tripartite motif-containing protein 45 isoform X1 [Zootermopsis nevadensis]	Tripartite motif-containing protein 45	TRIM45; tripartite motif-containing protein 45
evm.model.Contig00020	0.0627552	0.0477342	0.307686	0.136768	0.0353923	0.317295	0.197104	0.328653	0.105252	0.183339	0.463317	0.607721	0.107019	0.234235	0.0313581	0.0431696	0.301589	1.6504	1.94563	3.76514	heparin sulfate O-sulfotransferase [Vanessa tameamea]	Heparin sulfate O-sulfotransferase	HS2ST1; heparan sulfate 2-O-sulfotransferase HS2ST1 [EC:2.8.2.-]
evm.model.Contig00023	189.668	104.979	210.775	163.051	290.188	338.915	217.362	131.053	215.373	93.4648	121.819	143.464	199.841	152.158	73.9359	210.382	135.536	54.2944	69.9131	50.058	adenylate kinase isoenzyme 1 isoform X1 [Vanessa tameamea]	Adenylate kinase isoenzyme 1	adk, AK; adenylate kinase [EC:2.7.4.3]
evm.model.Contig00024	0.0222168	0	0.0435711	0.145257	0.100238	0.247125	0	0	0.0745235	0	0	0	0.132605	0	1.95386	7.61095	0	0	0.02296	0.135554	adenylate kinase isoenzyme 1-like [Trichoplusia ni]	Adenylate kinase isoenzyme 1	adk, AK; adenylate kinase [EC:2.7.4.3]
evm.model.Contig00025	14.2366	9.36668	13.247	9.96492	12.7762	10.3506	16.3193	24.9353	34.1025	27.9812	24.1446	18.0225	10.943	31.5285	10.4372	32.6687	49.4411	15.2263	32.0569	82.5311	calcium and integrin-binding protein 1-like [Vanessa tameamea]	Calcium and integrin-binding protein 1	CIB1; calcium and integrin-binding protein 1
evm.model.Contig00026	110.253	145.122	117.985	168.849	158.698	106.196	296.035	255.517	322.376	324.144	287.572	342.38	143.727	223.046	214.414	251.742	253.588	134.881	183.938	316.122	oligosaccharyltransferase complex subunit ostc-A-like protein [Antheraea yamamai]	Oligosaccharyltransferase complex subunit OSTC	-
evm.model.Contig00027	2.84057	2.1848	3.63352	0.959732	1.74521	2.63172	1.18791	1.91903	1.58806	1.16676	1.05444	1.04081	0.690087	1.02386	0.761244	1.00431	1.15921	10.6389	10.7256	18.7355	SUN domain-containing ossification factor isoform X1 [Bombyx mori]	SUN domain-containing ossification factor	-
evm.model.Contig00028	7.71974	5.3715	8.90324	7.88638	8.0808	9.58048	7.19433	6.59892	8.50087	5.65253	5.81626	6.65459	3.45326	4.02275	3.74058	3.76157	5.56493	5.0902	5.27332	6.92841	methyltransferase-like protein 13 [Vanessa tameamea]	Methyltransferase-like protein 13	-
evm.model.Contig00029	0.19377	0.479017	0.498775	0.0527875	0.0819612	0.489859	0.710034	0.553522	0.86664	0.518924	0.210381	0.554412	0.268486	0.800743	0.145237	0.0666478	0.41905	8.67531	5.90744	13.202	RNA pseudouridylate synthase domain-containing protein 2-like isoform X2 [Trichoplusia ni]	RNA pseudouridylate synthase domain-containing protein 2	-
evm.model.Contig00030	0.245702	0.591823	0.923579	0.0446234	0	0.786784	0.428728	0.233957	0.641029	0.63806	0.426824	0.252359	0.139669	0.742406	0.204625	0.39438	0.865918	5.19675	3.51258	10.3274	RNA pseudouridylate synthase domain-containing protein 2-like isoform X3 [Trichoplusia ni]	RNA pseudouridylate synthase domain-containing protein 2	-
evm.model.Contig00033	0.259196	0.140825	1.30713	0.403491	0.417657	0.187216	0.81409	0.176289	0.621029	0.288472	0.289455	0.717158	0.157863	2.05337	2.66435	2.90377	2.27775	14.3752	16.8756	19.4294	fatty alcohol acetyltransferase [Agrotis segetum]	Lysosomal thioesterase PPT2 homolog	PPT; palmitoyl-protein thioesterase [EC:3.1.2.22]
evm.model.Contig00034	3.77908	5.51417	6.70646	3.7464	3.48806	4.62769	6.45582	8.55722	8.51281	6.75448	6.40474	6.90548	3.12013	4.75261	2.45487	3.84874	5.74081	4.09396	5.3391	4.02104	HEAT repeat-containing protein 1 [Trichoplusia ni]	HEAT repeat-containing protein 1 (Fragment)	UTP10, HEATR1; U3 small nucleolar RNA-associated protein 10
evm.model.Contig00036	9.73788	10.6161	14.6961	9.54215	7.58078	11.1865	12.0954	18.8016	18.1287	13.8304	13.4435	12.2007	7.613	13.7854	13.8501	14.5449	17.7763	11.6115	18.3528	55.7232	uncharacterized protein LOC113235390 [Hyposmocoma kahamanoa]	Signal peptide, CUB and EGF-like domain-containing protein 2	-
evm.model.Contig00037	27.8613	25.8916	25.1913	16.6965	22.0431	19.8546	25.1349	38.6147	34.7773	26.9833	25.7405	30.3707	16.6374	25.8637	17.2382	23.3526	25.9855	39.3474	72.568	84.7168	transcription initiation factor IIB [Hyposmocoma kahamanoa]	Transcription initiation factor IIB	TFIIB, GTF2B, SUA7, tfb; transcription initiation factor TFIIB
evm.model.Contig00038	0.458748	2.51239	0.839709	1.29973	1.48334	1.11334	3.39401	2.24233	4.47967	3.60373	4.67525	3.68864	0.912708	2.31566	0.733541	0.589074	1.76372	3.60025	4.20364	1.61721	transcription initiation factor IIB [Frankliniella occidentalis]	Transcription initiation factor IIB	TFIIB, GTF2B, SUA7, tfb; transcription initiation factor TFIIB
evm.model.Contig00039	9.83484	10.032	12.487	5.14166	4.1359	8.96787	5.02923	6.71226	3.59138	4.40121	5.65375	4.8296	3.29618	5.66848	5.9086	3.32406	4.09806	17.9409	28.0827	23.0661	tribbles homolog 2-like [Galleria mellonella]	Tribbles homolog 2	TRIB1_2; tribbles homolog 1/2
evm.model.Contig00040	264.3	231.093	287.9	230.063	233.54	289.078	225.008	201.946	251.5	162.674	178.722	188.794	137.306	195.059	155.572	214.844	284.391	121.047	125.688	153.013	NADH dehydrogenase [ubiquinone] flavoprotein 1, mitochondrial [Bombyx mori]	NADH dehydrogenase [ubiquinone] flavoprotein 1, mitochondrial	NDUFV1; NADH dehydrogenase (ubiquinone) flavoprotein 1 [EC:7.1.1.2 1.6.99.3]
evm.model.Contig00041	39.3423	32.9701	42.6452	36.1909	38.1936	32.7458	33.0722	33.9592	41.2479	36.1706	38.3377	36.9531	24.6906	27.9963	19.2085	20.6389	26.2725	21.8275	21.8013	29.9963	beta-lactamase-like protein 2 homolog [Galleria mellonella]	Beta-lactamase-like protein 2 homolog	LACTB2; endoribonuclease LACTB2 [EC:3.1.27.-]
evm.model.Contig00042	9.09581	8.58654	8.60072	5.59299	7.05348	7.32541	10.4411	12.4347	13.2577	9.66447	9.94608	12.7979	6.34307	12.281	5.73004	12.9387	16.1425	33.4272	35.4182	45.9174	mRNA-capping enzyme [Trichoplusia ni]	mRNA-capping enzyme	RNGTT; mRNA-capping enzyme [EC:2.7.7.50 3.6.1.-]
evm.model.Contig00043	0.690307	1.75025	0.934779	0.179101	0.704476	0.79777	0.309734	0.626007	0.257284	0.41615	0.485379	0.31833	0.280287	0.595945	0.0328513	0.542703	0.31595	12.8165	12.0938	24.1345	carboxy-terminal domain RNA polymerase II polypeptide A small phosphatase 1 [Vanessa tameamea]	Carboxy-terminal domain RNA polymerase II polypeptide A small phosphatase 1	CTDSP; carboxy-terminal domain RNA polymerase II polypeptide A small phosphatase [EC:3.1.3.16]
evm.model.Contig00044	0.283004	0.45343	0.35427	0.216528	0.14942	0.414045	0.535843	0.389879	0.175049	0.398738	0.632834	0.503595	0.174564	0.23117	0.12637	0.223675	0.25465	0.819432	0.709399	1.10217	alsin [Vanessa tameamea]	Alsin	ALS2; amyotrophic lateral sclerosis 2 protein
evm.model.Contig00045	478.125	442.934	470.415	459.537	454.513	440.291	483.598	521.836	580.93	497.745	512.692	545.299	362.238	580.082	488.286	749.782	849.801	299.662	307.488	627.108	eukaryotic translation initiation factor 3 subunit H [Galleria mellonella]	Eukaryotic translation initiation factor 3 subunit H	EIF3H; translation initiation factor 3 subunit H
evm.model.Contig00047	0.161842	0.369312	0.498775	0.529075	0.156471	0.63125	0.629348	0.792542	1.18917	0.743004	0.76311	1.52657	0.216854	0.0493126	0.207954	0.0636183	0.0444447	0.733513	0.525662	0.658311	Homeobox protein aristaless, partial [Zootermopsis nevadensis]	Homeobox protein aristaless	ARX; homeobox protein aristaless-related
evm.model.Contig00049	0.273518	0.372754	0.547594	0.1987	0.282805	0.126768	0.0596579	0.227887	0.203885	0.177573	0.16828	0.260862	0.15548	0.0607685	0.159453	0	0.0438158	2.32164	3.36845	1.52977	leucine-rich repeat and calponin homology domain-containing protein 4 isoform X2 [Hyposmocoma kahamanoa]	Leucine-rich repeat and calponin homology domain-containing protein 3	-
evm.model.Contig00050	48.4507	44.7747	50.6903	36.873	35.4714	43.2324	35.3047	36.3663	44.1338	29.6559	32.8249	37.24	22.3968	37.8772	22.5317	39.2488	49.9219	34.2054	32.7401	46.8521	elongation factor G, mitochondrial [Galleria mellonella]	Elongation factor G, mitochondrial	fusA, GFM, EFG; elongation factor G
evm.model.Contig00052	3.84311	1.39713	3.93478	4.03385	3.85673	2.54318	0.0295847	0.0269073	0.0631925	0	0	0	0.144569	0	0	0.0777557	0.108643	0	2.89114	0	protein Wnt-4 [Galleria mellonella]	Protein Wnt-4	WNT9; wingless-type MMTV integration site family, member 9
evm.model.Contig00053	0	0.0717177	0.0924558	0.0513713	0	0	0	0	0.0263559	0	0.0409474	0.0207515	0	0	0.0235568	0	0.0453119	0.275515	0.828239	1.15055	protein Wnt-1 [Hyposmocoma kahamanoa]	Protein Wnt-1	WNT1; wingless-type MMTV integration site family, member 1
evm.model.Contig00054	1.17467	0.182761	0.811542	0.843653	0.572143	1.26883	0.0279502	0.152524	0.328356	0.15599	0.115942	0.188024	0.068291	0.0284705	0	0	0.10264	0.156023	1.3795	0.0542964	protein Wnt-6 [Hyposmocoma kahamanoa]	Protein Wnt-6	WNT6; wingless-type MMTV integration site family, member 6
evm.model.Contig00055	15.0728	22.4916	14.5629	18.0188	14.7511	7.03812	37.0374	90.9677	58.6394	55.7776	50.5193	82.9344	26.4224	87.4147	11.3418	0.914878	29.7417	120.437	175.424	87.0062	cathepsin L3-like protease, partial [Chilo suppressalis]	-	-
evm.model.Contig00058	0.0468005	0.0533976	0.0458921	0.0254991	0.0791828	0.141976	0.19599	0.0222816	0.0523289	0.0455757	0.1626	0.0206007	0.0997633	0.149729	0.0935427	0.0321943	0.0449828	1.69969	0.749673	1.6657	uncharacterized protein LOC113516980 [Galleria mellonella]	Longitudinals lacking protein-like	-
evm.model.Contig00061	1.03425	1.61208	1.06405	0.72055	0.937089	1.95454	0.940795	1.43685	1.08059	0.594403	1.11923	0.776177	0.766217	1.50075	0.66083	1.0497	1.72742	10.2911	18.3982	31.5864	serine/threonine-protein kinase 26 isoform X5 [Vanessa tameamea]	Serine/threonine-protein kinase 25	STK24_25_MST4; serine/threonine-protein kinase 24/25/MST4 [EC:2.7.11.1]
evm.model.Contig00062	0.328949	0.25884	0.34481	0.185407	0.281477	0.137643	0.0356267	0.0648049	0.152196	0.0110462	0.0788188	0.0499302	0.0580313	0.157256	1.20162	1.15484	0.109025	0.132583	0.164115	1.8225	tubulin glycylase 3A-like isoform X1 [Vanessa tameamea]	Tubulin glycylase 3A	TTLL3_8; tubulin monoglycylase TTLL3/8 [EC:6.3.2.-]
evm.model.Contig00064	31.949	33.7572	33.6331	21.6817	23.5971	32.6523	60.2317	55.286	72.1242	48.5701	55.6322	50.3813	27.3066	57.5538	38.6331	42.6522	67.9003	41.7354	71.2056	137.587	-	UPF0430 protein CG31712	ARGLU1; arginine and glutamate-rich protein 1
evm.model.Contig00065	96.6829	72.7512	93.7882	76.1112	85.0896	68.9741	102.727	90.1217	100.558	99.9474	85.7458	85.9599	38.7165	78.3196	34.4426	59.6133	51.4346	39.543	73.0497	101.606	mannose-P-dolichol utilization defect 1 protein homolog [Ctenocephalides felis]	Mannose-P-dolichol utilization defect 1 protein homolog	MPDU1; mannose-P-dolichol utilization defect 1
evm.model.Contig00066	21.0943	25.3252	20.464	18.6393	19.4576	24.4317	39.6199	38.5389	43.6705	38.0064	36.1961	34.9152	16.4437	39.1796	22.6933	36.8396	41.039	32.7053	34.7012	76.1384	tetratricopeptide repeat protein 14 homolog isoform X2 [Trichoplusia ni]	Tetratricopeptide repeat protein 14 homolog	-
evm.model.Contig00067	0.685155	0.384011	0.318248	0.117886	0.162699	0.328187	0.0377537	0.583728	0.524167	0.24582	0.469825	0.0634933	0.0922438	1.69208	0.0720768	0.396902	0.485243	7.16544	4.24845	13.348	uncharacterized protein LOC113394319 [Vanessa tameamea]	-	-
evm.model.Contig00068	3.71497	3.91101	5.64908	3.1388	2.61134	5.77105	8.11693	5.15226	12.1905	3.90612	4.81673	6.28035	2.57084	1.83734	2.58272	0.999995	0.776235	2.51724	0.556411	1.80675	transcription factor Sox-14 [Galleria mellonella]	Transcription factor Sox-2	-
evm.model.Contig00070	372.974	386.202	416.643	329.051	313.868	305.593	395.098	345.135	367.477	309.552	300.807	372.923	216.131	308.141	159.413	345.889	319.409	199.111	168.387	208.622	protein l(2)37Cc [Hyposmocoma kahamanoa]	Protein l(2)37Cc	PHB1; prohibitin 1
evm.model.Contig00071	0	0.659711	0.121496	0.270029	0	0	0.518871	0.589891	0.969761	1.32725	1.72189	0	0.950821	1.84986	0	2.8979	2.61996	0.310332	0	0	uncharacterized protein LOC110834075 [Zootermopsis nevadensis]	-	-
evm.model.Contig00072	3.76471	5.27321	5.22233	4.07737	3.08123	4.24798	4.20581	5.09296	6.21148	4.35919	3.82824	5.4565	1.38972	2.64391	1.19295	3.12667	3.66262	6.0946	6.00204	5.18227	inactive peptidyl-prolyl cis-trans isomerase shutdown-like [Galleria mellonella]	Inactive peptidyl-prolyl cis-trans isomerase shutdown	FKBP6; FK506-binding protein 6 [EC:5.2.1.8]
evm.model.Contig00073	26.9049	28.4369	23.1855	9.58759	16.1096	21.374	0.240792	0.128824	0.0302545	0.0439169	0.176267	0.0516124	0.126894	0.0673302	0.0225345	0.210953	0.225397	0.105423	0.219046	0.229296	myosin-VIIa-like isoform X1 [Hyposmocoma kahamanoa]	Myosin-VIIa	MYO7A, USH1B; myosin VIIa
evm.model.Contig00074	95.864	120.426	99.5763	111.724	93.8773	102.832	213.414	189.787	242.633	207.135	208.327	233.147	96.8683	164.563	101.052	102.718	129.491	129.267	137.918	160.763	26S proteasome non-ATPase regulatory subunit 7 [Trichoplusia ni]	26S proteasome non-ATPase regulatory subunit 7	PSMD7, RPN8; 26S proteasome regulatory subunit N8
evm.model.Contig00075	0.407346	0.611943	0.539244	0.610338	0.321626	0.988596	0.724998	1.16362	2.63031	0.823125	1.59216	1.12963	0.364698	0.716774	0.72259	2.24173	3.99356	3.95355	0.3894	0.579924	hemocyte protein-glutamine gamma-glutamyltransferase-like [Trichoplusia ni]	Hemocyte protein-glutamine gamma-glutamyltransferase	TGM1; transglutaminase 1 [EC:2.3.2.13]
evm.model.Contig00076	12.1977	11.9425	15.4572	14.0756	12.8058	13.2833	20.6616	16.9156	17.9399	16.5385	15.729	15.3917	8.5338	14.3755	8.62682	12.8659	11.4834	12.6383	10.1169	13.4852	transmembrane protein 231 [Galleria mellonella]	Transmembrane protein 231	TMEM231; transmembrane protein 231
evm.model.Contig00077	20.4169	20.2651	22.9661	19.1173	18.8555	18.841	29.4424	23.8348	32.6124	27.0895	20.7586	25.1794	13.1402	30.5012	17.3588	20.4834	30.7958	23.2246	27.1284	40.5501	mitochondrial import inner membrane translocase subunit Tim21 [Galleria mellonella]	Mitochondrial import inner membrane translocase subunit Tim21	TIM21; mitochondrial import inner membrane translocase subunit TIM21
evm.model.Contig00078	0	0.0500072	0.0967012	0	0	0.0664808	0	0	0	0.064023	0	0.0578782	0.0560575	0	0	0	0	0.686109	1.32488	1.00282	PQ-loop repeat-containing protein 1 isoform X1 [Trichoplusia ni]	PQ-loop repeat-containing protein 1	-
evm.model.Contig00079	3.24752	13.2438	7.28979	1.32172	1.36812	2.80915	3.89153	3.50209	3.54364	2.7434	4.79183	3.82348	3.93673	4.29778	4.8878	1.83025	2.40685	27.9952	21.5522	22.8383	ubiquitin-conjugating enzyme E2Q-like protein 1 [Galleria mellonella]	Ubiquitin-conjugating enzyme E2Q-like protein CG4502	UBE2Q; ubiquitin-conjugating enzyme E2 Q [EC:2.3.2.23]
evm.model.Contig00080	182.259	190.374	180.179	388.166	359.029	208.108	489.036	370.216	467.425	457.538	392.268	545.827	282.499	427.581	179.669	890.166	1014.64	283.54	228.434	844.421	NEDD8 [Bombyx mori]	NEDD8	NEDD8; ubiquitin-like protein Nedd8
evm.model.Contig00081	8.57667	7.9735	9.39546	7.3255	5.70162	7.23786	8.67565	7.85105	9.5319	7.44438	9.13196	9.50208	6.2797	6.19706	5.72458	6.92601	7.74576	11.009	9.52728	9.14297	transport and Golgi organization protein 6 homolog [Trichoplusia ni]	Transport and Golgi organization protein 6 homolog	-
evm.model.Contig00082	0.167866	2.38955	0.352732	0.209054	0	0.193999	0.577453	19.6377	2.03784	1.28443	1.10395	0.633357	0.143134	0.767221	0.287592	0	0	3.5438	8.3519	12.9735	uncharacterized protein LOC113233469 isoform X2 [Hyposmocoma kahamanoa]	-	-
evm.model.Contig00083	0.320806	0.457535	0.62916	1.17983	0	1.33817	0.12595	0.30547	0.313865	0.0390514	0.417969	0.247123	0	0.342119	0.320607	0.662053	0.23126	0.736557	0.455865	1.46803	tetraspanin-7 [Bombyx mori]	Tetraspanin-7	TSPAN7, TM4SF2, MXS1, CD231; tetraspanin-7
evm.model.Contig00084	52.9218	46.4392	50.6008	39.8706	38.1328	40.1726	57.3477	71.0377	91.3917	69.9082	63.065	58.4893	25.2383	48.7935	34.9979	43.5194	45.245	24.5632	31.6949	49.5371	general transcription factor IIF subunit 2 isoform X1 [Vanessa tameamea]	General transcription factor IIF subunit 2	TFIIF2, GTF2F2, TFG2; transcription initiation factor TFIIF subunit beta [EC:3.6.4.12]
evm.model.Contig00085	0.574634	0.443713	0.700082	0.370012	0.412464	0.572274	0.574264	0.6881	1.09033	0.678298	0.86967	0.482892	0.230139	0.445679	0.295839	0.227593	0.468631	3.1475	3.25721	4.95809	TBC1 domain family member 25 [Trichoplusia ni]	TBC1 domain family member 25	-
evm.model.Contig00086	156.307	128.688	144.336	128.927	119.583	120.959	121.173	124.562	139.215	114.486	113.598	130.347	102.685	112.567	91.6091	133.281	121.757	82.5949	89.0211	74.6195	growth hormone-inducible transmembrane protein-like [Vanessa tameamea]	Growth hormone-inducible transmembrane protein	GHITM, DERP2, TMBIM5; growth hormone-inducible transmembrane protein
evm.model.Contig00087	19.9452	19.0668	19.8542	17.1816	15.1874	16.0333	26.0459	28.0742	31.8549	24.5333	23.8492	27.7067	10.043	23.0685	14.9276	28.9816	27.3588	11.8508	12.5105	17.4799	nucleolar complex protein 2 homolog [Galleria mellonella]	Nucleolar complex protein 2 homolog	NOC2; nucleolar complex protein 2
evm.model.Contig00089	0.492351	0.886066	0.542522	0.224007	0.400766	0.456811	0.366671	0.302071	0.360386	0.373193	0.352698	0.62783	0.149315	0.265237	0.124279	0.199024	0.239054	2.29473	2.98998	3.96925	transmembrane protein KIAA1109 homolog [Trichoplusia ni]	Uncharacterized protein KIAA1109	-
evm.model.Contig00090	39.5555	47.5227	45.9256	28.8931	30.9206	39.5606	51.7574	66.1268	69.1648	61.6567	71.27	62.6381	38.0328	88.0002	56.0924	80.5871	119.029	171.666	240.182	583.296	integral membrane protein 2B [Ctenocephalides felis]	Integral membrane protein 2B	ITM2B; integral membrane protein 2B
evm.model.Contig00091	45.1442	45.3987	45.7609	36.7627	36.2863	46.3868	72.9973	78.2405	91.8749	73.7655	71.9449	75.9124	31.9458	71.7443	50.1437	67.5133	88.2237	93.121	123.933	203.823	importin subunit alpha-3-like [Trichoplusia ni]	Importin subunit alpha-4	-
evm.model.Contig00093	0.404663	0.832879	1.00369	0.285326	0.161096	0.481413	0.124606	0.249323	0.266155	0.208627	0.186078	0.146691	0.0405933	0.863092	0	0.523989	0.503342	3.39837	2.6814	7.74592	cytoplasmic protein NCK1 [Hyposmocoma kahamanoa]	Cytoplasmic protein NCK1	NCK2, GRB4; NCK adaptor protein 2
evm.model.Contig00098	0.0505984	1.84739	1.53811	2.12276	0.599261	2.30246	1.50975	1.71037	2.5459	2.71009	2.21941	1.98225	1.40217	0.269799	1.03662	0.243648	0.0972664	1.30957	0	0.102907	arrestin homolog isoform X2 [Trichoplusia ni]	Arrestin homolog	ARR1; arrestin-1
evm.model.Contig00100	0.918507	1.2758	1.01816	1.80596	0.292791	1.59513	7.40034	8.02349	22.8398	12.4643	13.84	17.0162	1.31098	4.96152	0.758295	0.604374	1.26667	2.68399	18.2624	2.84271	glutathione hydrolase 6-like [Hyposmocoma kahamanoa]	Gamma-glutamyltransferase 7	ggt; gamma-glutamyltranspeptidase / glutathione hydrolase [EC:2.3.2.2 3.4.19.13]
evm.model.Contig00101	9.16736	6.09298	8.65487	3.65316	3.36311	5.6026	3.44772	1.98453	2.12303	3.33696	4.94762	3.66965	8.38591	4.31869	5.95953	2.74496	3.9494	13.4931	9.70398	1.67439	receptor-type guanylate cyclase gcy-4 isoform X1 [Apis mellifera]	Insulin-like growth factor 1 receptor (Fragment)	-
evm.model.Contig00102	5.53012	11.0947	6.21252	5.05103	3.99697	5.68263	4.59057	6.86764	6.20339	5.61198	5.53396	4.128	3.83028	4.44699	4.14949	3.74264	2.78668	18.6027	25.4683	23.8775	signal transducing adapter molecule 1 [Ctenocephalides felis]	Signal transducing adapter molecule 1	STAM; signal transducing adaptor molecule
evm.model.Contig00103	19.6624	20.4491	19.8238	29.2871	28.7238	17.9115	25.4617	22.2618	25.7934	20.8469	20.722	28.2824	9.86396	19.3749	8.90018	25.9141	26.0878	16.9036	14.8011	22.4478	uncharacterized protein LOC113493124 [Trichoplusia ni]	Mitochondrial import inner membrane translocase subunit Tim13	-
evm.model.Contig00104	16.7835	17.3966	14.6029	16.1527	14.2758	13.5635	27.4014	26.2642	29.649	24.1146	30.7091	32.246	12.9325	19.0355	12.4767	19.5421	17.454	13.0075	14.1817	15.3185	serine/arginine-rich splicing factor 4 [Galleria mellonella]	-	-
evm.model.Contig00105	4.47256	4.89938	3.9585	2.05932	2.9961	2.77627	3.21511	3.44399	4.6898	2.98547	3.53368	4.29333	1.94709	2.61997	1.74699	2.18113	2.35125	9.28705	11.9515	11.7547	tyrosine-protein phosphatase non-receptor type 23 [Hyposmocoma kahamanoa]	Tyrosine-protein phosphatase non-receptor type 23	PTPN23; tyrosine-protein phosphatase non-receptor type 23 [EC:3.1.3.48]
evm.model.Contig00106	0.182345	0.198142	0.280981	0.312243	0.0587646	0.263415	0.190905	0.545689	0.0582529	0.202941	0.0905036	0.114664	0.15548	0.11112	0.156199	0.107517	0	1.43539	2.63823	0.847667	protein spire-like isoform X2 [Trichoplusia ni]	Protein spire	SPIR; spire
evm.model.Contig00107	0.0395268	0.541183	0.368216	0.21536	0.156045	0.539596	0.227603	0.225823	0.530352	0.307939	0.0686643	0.017399	0.488697	0.316145	0.256764	0.761338	0.607865	1.88103	2.51221	5.02436	protein spire isoform X1 [Hyposmocoma kahamanoa]	Protein spire	SPIR; spire
evm.model.Contig00108	743.085	663.19	797.752	702.681	724.064	840.127	664.439	633.876	789.428	523.578	527.848	627.848	424.322	518.727	415.661	590.998	680.278	404.678	382.429	408.931	cytochrome b-c1 complex subunit Rieske, mitochondrial [Galleria mellonella]	Cytochrome b-c1 complex subunit Rieske, mitochondrial	UQCRFS1, RIP1, petA; ubiquinol-cytochrome c reductase iron-sulfur subunit [EC:1.10.2.2]
evm.model.Contig00109	0.427624	0.162634	0.293527	0.256288	0.144701	0.237831	0.246234	0.508977	0.358603	0.291503	0.389996	0.169409	0.237004	0.114008	0.149575	0.117666	0.575421	4.92687	2.29803	4.392	zinc finger protein chinmo [Hyposmocoma kahamanoa]	Longitudinals lacking protein-like	-
evm.model.Contig00110	835.894	146.545	1242.5	147.947	570.78	1184.58	34.3121	2.06626	185.577	0.69714	2.99238	0.807482	964.571	3.72173	1.27436	52.477	271.056	1.23271	0.508627	1.36495	cuticle protein 19.8-like [Vanessa tameamea]	Pupal cuticle protein Edg-84A	-
evm.model.Contig00111	990.037	148.393	715.681	190.948	600.766	910.148	60.2045	1.19035	213.672	0.515051	0.56379	0.613768	1130.58	2.33303	0.648691	18.919	172.192	0.702494	0.695653	0.244469	uncharacterized protein LOC113493113 [Trichoplusia ni]	Larval/pupal rigid cuticle protein 66	-
evm.model.Contig00114	480.048	205.931	401.962	442.798	394.129	387.415	0.0214591	0.0292756	0.148968	0.00998026	0.044508	0.0631566	0.00873855	0	0.0307263	0	0	0.0513381	0	0	blast:Maltase 2 [Drosophila guanche]	Maltase A1	-
evm.model.Contig00115	92.2806	88.3914	72.6549	62.7296	80.3747	54.7677	0	0	0	0	0	0	0.0143063	0	0.0335357	0	0.129013	0	0	0	maltase A1-like [Vanessa tameamea]	Maltase A1	-
evm.model.Contig00116	1419.46	1787.1	1083.78	1521.27	1955.58	1225.93	0.0878297	0.0798811	0.0187603	0.0816961	0.0145733	0	0.386271	0	0.0335357	0	0	0.0140081	0	0	maltase A1-like [Vanessa tameamea]	Maltase A1	-
evm.model.Contig00117	695.426	587.356	603.972	633.698	894.741	646.697	0.035193	0	0.169136	0	0.0145986	0	0.100319	0	0	0	0	0	0.0347394	0	maltase A1-like [Vanessa tameamea]	Maltase A1	-
evm.model.Contig00118	297.982	771.313	373.524	497.284	693.944	735.343	0.105396	0.111833	0	0	0	0	0.27182	0	0.134143	0.0461675	0.0322533	0	0	0.0341238	maltase A1-like [Galleria mellonella]	Maltase A1	-
evm.model.Contig00119	20.0165	125.198	26.3407	40.4241	21.4042	29.1653	0	0.0958573	0.69413	1.84633	0.247746	0.088626	1.94566	0	0.0167679	5.72477	5.3863	0.266153	0.606885	0.0341238	maltase A1-like [Galleria mellonella]	Maltase A1	-
evm.model.Contig00123	8.03507	8.7734	10.4752	5.93132	5.55483	4.92378	11.8431	14.8259	22.1708	14.1712	14.1512	14.9299	7.57742	8.54912	2.47933	9.22076	11.709	5.99738	6.14179	4.59376	protein arginine N-methyltransferase 1 [Trichoplusia ni]	Protein arginine N-methyltransferase 3	PRMT3; type I protein arginine methyltransferase [EC:2.1.1.319]
evm.model.Contig00125	0.15389	0.023411	0.120723	0	0	0.0622464	0.0322229	0	0.240896	0.149863	0.0534663	0.270959	0.131217	0.229759	0.338348	0.0423447	0.0591652	1.31051	1.14507	0.938947	carbohydrate sulfotransferase 11 [Galleria mellonella]	Carbohydrate sulfotransferase 11	CHST11; chondroitin 4-sulfotransferase 11 [EC:2.8.2.5]
evm.model.Contig00126	3.53646	7.02641	1.67412	0.631202	1.51305	2.46629	0.0957538	0.290293	0.613585	0.207822	0.238321	0.0268394	0.181966	0.422657	0.761695	0	0.0586053	1.70536	0.913691	0	carbohydrate sulfotransferase 11 [Galleria mellonella]	Carbohydrate sulfotransferase 11	CHST11; chondroitin 4-sulfotransferase 11 [EC:2.8.2.5]
evm.model.Contig00127	9.5129	9.47193	10.9984	7.43777	6.16196	11.865	14.1995	24.123	24.3486	15.1369	17.7308	16.5053	16.4379	9.88924	5.18219	4.218	5.82075	5.99355	59.43	18.7059	protein-glucosylgalactosylhydroxylysine glucosidase-like [Hyposmocoma kahamanoa]	Acid trehalase-like protein 1	PGGHG, ATHL1; protein-glucosylgalactosylhydroxylysine glucosidase [EC:3.2.1.107]
evm.model.Contig00128	0.128004	0.19473	0.0627597	0.0348712	0.0360955	0.0970796	0.0558387	0.121885	0.0715623	0.0311635	0.0463256	0.0281725	0.00909542	0.136508	0.0319811	0.0440273	0.0615162	0.721369	0.485048	1.5837	transcription factor Sp4-like isoform X1 [Vanessa tameamea]	Transcription factor Sp4	SP-N; transcription factor Sp, invertebrate
evm.model.Contig00129	70.4949	67.9695	82.2402	74.9636	75.3312	114.53	105.411	69.1122	88.6769	62.0349	68.8394	95.719	47.7765	88.4757	58.0029	59.6776	89.414	92.0513	96.4001	116.174	glycerol-3-phosphate dehydrogenase, mitochondrial isoform X1 [Trichoplusia ni]	Glycerol-3-phosphate dehydrogenase, mitochondrial	glpA, glpD; glycerol-3-phosphate dehydrogenase [EC:1.1.5.3]
evm.model.Contig00130	309.563	299.846	300.262	377.291	350.089	245.397	461.327	428.294	545.244	610.849	511.737	592.432	284.339	380.738	187.371	330.446	315.531	191.567	261.727	295.036	signal peptidase complex subunit 2 [Galleria mellonella]	Signal peptidase complex subunit 2	SPCS2, SPC2; signal peptidase complex subunit 2 [EC:3.4.-.-]
evm.model.Contig00131	7.41019	9.68164	10.2444	3.70648	5.3134	8.59887	8.98748	15.2172	20.6459	12.9472	17.1519	14.1643	7.40029	14.4087	6.15109	7.22379	5.37098	87.538	148.349	83.9467	long-chain-fatty-acid--CoA ligase 4 isoform X2 [Trichoplusia ni]	Long-chain-fatty-acid--CoA ligase 4	ACSL, fadD; long-chain acyl-CoA synthetase [EC:6.2.1.3]
evm.model.Contig00132	0.140353	0.091507	0.078645	0.0218488	0.158311	0.121652	0.12595	0.0954595	0.448378	0.0390514	0.174154	0.247123	0	0.342119	0.360683	0.0551711	0.192717	1.23875	1.09822	1.46803	uncharacterized protein KIAA0513 isoform X1 [Zootermopsis nevadensis]	Uncharacterized protein KIAA0513	-
evm.model.Contig00133	10.9281	9.85797	15.9924	7.67267	10.4816	17.1971	13.7464	27.8159	24.4578	13.8964	17.8092	13.8311	11.6061	16.0145	8.41651	10.184	14.3179	18.6643	27.4274	24.6663	uncharacterized protein LOC113378641 isoform X1 [Ctenocephalides felis]	E3 ubiquitin-protein ligase RNF31	RNF31, HOIP; E3 ubiquitin-protein ligase RNF31 [EC:2.3.2.31]
evm.model.Contig00134	19.0628	23.1219	20.6477	20.8967	15.6124	20.1598	20.2757	19.4713	25.1147	19.8767	26.3205	25.073	9.90797	12.6956	8.02643	7.67995	10.0007	18.3249	16.2078	8.30233	hypothetical protein AND_004625 [Anopheles darlingi]	Pre-mRNA-splicing factor CWC25 homolog	-
evm.model.Contig00135	9.30547	6.69602	12.362	8.68035	9.7406	8.46643	37.0158	26.1947	30.064	35.6654	50.7185	43.7198	17.4396	12.6278	21.2769	9.54433	9.38091	21.0703	18.121	17.8065	Krueppel homolog 1-like [Hyposmocoma kahamanoa]	Krueppel homolog 1	-
evm.model.Contig00136	71.3818	160.159	93.0314	159.166	128.166	94.6305	333.994	320.304	364.887	350.551	312.622	326.088	140.088	192.3	137.081	142.704	125.447	112.601	136.86	118.613	small ribonucleoprotein particle protein SmB [Drosophila melanogaster]	Small nuclear ribonucleoprotein-associated protein B	SNRPB, SMB; small nuclear ribonucleoprotein B and B'
evm.model.Contig00137	4.37897	4.16741	7.15997	3.21815	4.2156	7.56894	7.62314	13.1198	11.603	7.12052	8.36767	8.75016	3.49937	5.14774	3.92845	3.33457	4.24805	5.84955	9.02987	10.1901	uncharacterized protein LOC113373476 [Ctenocephalides felis]	RanBP-type and C3HC4-type zinc finger-containing protein 1	RBCK1, HOIL1; RanBP-type and C3HC4-type zinc finger-containing protein 1 [EC:2.3.2.31]
evm.model.Contig00138	18.6333	13.618	17.7944	16.9331	18.9784	19.6157	29.0437	20.3245	20.8733	20.7524	19.4456	24.3919	18.378	19.1668	15.8424	28.0273	24.9264	18.5172	14.9095	18.5947	ATP synthase mitochondrial F1 complex assembly factor 2 isoform X1 [Zootermopsis nevadensis]	ATP synthase mitochondrial F1 complex assembly factor 2	ATPeAF2, ATPAF2, ATP12; ATP synthase mitochondrial F1 complex assembly factor 2
evm.model.Contig00139	6.64326	8.58005	6.16797	7.22274	6.7219	6.55058	11.1172	14.4832	11.6714	11.6069	11.5861	12.4446	5.52994	7.9822	6.87946	6.12082	7.32425	10.0262	13.5213	14.2142	tetratricopeptide repeat protein 37 [Hyposmocoma kahamanoa]	Tetratricopeptide repeat protein 37	SKI3, TTC37; superkiller protein 3
evm.model.Contig00140	7.05647	9.19855	8.42375	6.93716	6.22905	6.04976	12.3664	13.4383	14.2078	12.5734	14.7676	14.3827	6.58364	8.0433	6.1578	6.33154	6.7824	14.9846	18.9711	19.6553	alpha-methylacyl-CoA racemase [Trichoplusia ni]	Alpha-methylacyl-CoA racemase	E5.1.99.4, AMACR, mcr; alpha-methylacyl-CoA racemase [EC:5.1.99.4]
evm.model.Contig00141	64.9229	60.9031	66.1293	57.647	51.1294	57.9132	70.9922	74.2991	82.5098	64.1006	62.5081	72.5403	37.0707	45.602	29.901	49.8336	44.6887	31.7882	30.6195	25.2018	39S ribosomal protein L3, mitochondrial isoform X2 [Hyposmocoma kahamanoa]	39S ribosomal protein L3, mitochondrial	RP-L3, MRPL3, rplC; large subunit ribosomal protein L3
evm.model.Contig00142	1.15003	1.36586	0.751807	0.571626	0.750997	1.02011	1.24626	1.6714	1.39868	0.844864	2.01531	1.66965	0.619324	2.17315	1.14932	1.69326	2.2883	9.16355	10.8842	22.6097	proline-rich protein HaeIII subfamily 1-like [Hyposmocoma kahamanoa]	Calcium-responsive transactivator	-
evm.model.Contig00143	2.74721	3.3397	3.89652	2.83324	1.96436	3.77017	2.69642	3.62019	4.38819	3.6069	2.36487	4.01651	2.07057	4.4469	2.03461	4.55582	4.52659	4.17767	4.05587	8.48071	jmjC domain-containing protein 4 [Galleria mellonella]	JmjC domain-containing protein 4	-
evm.model.Contig00144	0.137277	0.146186	0.174996	0.179508	0.0309683	0.152698	0.47428	0.470572	0.291637	0.307474	0.476944	0.386732	0.105347	0.146397	0.548766	0.698808	0.633337	1.35241	1.91523	2.79194	phosphorylated CTD-interacting factor 1 [Galleria mellonella]	Phosphorylated CTD-interacting factor 1	PCIF1; phosphorylated CTD-interacting factor 1
evm.model.Contig00145	4.8738	6.87578	7.35263	5.12938	3.24206	8.17198	5.27705	4.64081	6.19477	3.28587	5.71674	5.02418	3.5164	4.26469	3.24718	3.78255	4.24409	45.4904	49.5935	41.005	repressor of RNA polymerase III transcription MAF1 homolog isoform X1 [Zootermopsis nevadensis]	Repressor of RNA polymerase III transcription MAF1 homolog	-
evm.model.Contig00146	0.673332	0.888756	1.84485	0.884786	1.34027	2.44317	2.17702	1.75372	2.19218	2.69999	1.3417	2.38854	1.65484	3.80152	2.51353	1.88	1.21822	8.39932	6.34457	15.104	KDEL motif-containing protein 1-like [Vanessa tameamea]	KDEL motif-containing protein 1	-
evm.model.Contig00147	0.623013	0.277399	0.357612	0.132467	0.0685587	0.18439	0.174997	0.390664	0.339809	0.192371	0.0527938	0.187285	0.0777401	0.243074	0.121488	0.0836241	0.146053	1.66194	1.22489	1.82337	ubiquitin carboxyl-terminal hydrolase CYLD-like [Ctenocephalides felis]	Ubiquitin carboxyl-terminal hydrolase CYLD	CYLD, USLP2; ubiquitin carboxyl-terminal hydrolase CYLD [EC:3.4.19.12]
evm.model.Contig00148	13.8519	16.1155	16.7303	15.4527	12.5054	18.1698	22.1255	24.0089	21.3136	17.7319	16.4332	19.74	13.0695	16.09	12.6171	20.9413	17.9626	17.6961	21.8128	21.3912	probable phosphorylase b kinase regulatory subunit beta isoform X7 [Hyposmocoma kahamanoa]	Probable phosphorylase b kinase regulatory subunit beta	PHKA_B; phosphorylase kinase alpha/beta subunit
evm.model.Contig00149	252.8	217.77	249.366	170.015	227.101	168.289	190.184	174.324	213.737	203.488	199.185	196.503	94.5557	174.48	113.744	160.832	177.277	77.9969	160.337	296.55	dnaJ homolog shv [Vanessa tameamea]	DnaJ homolog subfamily B member 11	DNAJB11; DnaJ homolog subfamily B member 11
evm.model.Contig00151	21.6794	27.1526	26.9788	26.565	25.6317	22.979	48.2199	44.8508	52.9587	43.7502	47.8697	54.5745	18.7823	28.6906	12.3556	41.0866	35.4821	26.0959	22.5845	41.7896	PREDICTED: PHD finger-like domain-containing protein 5A [Tribolium castaneum]	PHD finger-like domain-containing protein 5A	PHF5A; PHD finger-like domain-containing protein 5A
evm.model.Contig00152	32.5418	27.0251	26.7	25.8034	18.7259	25.263	39.7372	43.3959	46.7883	35.732	40.9261	41.6756	20.7037	33.0786	25.9692	49.9298	46.7531	15.4007	12.1633	25.242	probable ATP-dependent RNA helicase DDX47 [Hyposmocoma kahamanoa]	Probable ATP-dependent RNA helicase DDX47	DDX47, RRP3; ATP-dependent RNA helicase DDX47/RRP3 [EC:3.6.4.13]
evm.model.Contig00153	0.605866	0.528287	0.289808	0.128821	0.233351	0.50806	0.696191	0.787964	1.1566	0.920992	0.526242	0.533382	0.289802	0.835223	0.369201	0.589588	0.681757	7.11866	8.46043	16.1089	CCR4-NOT transcription complex subunit 3 isoform X8 [Trichoplusia ni]	CCR4-NOT transcription complex subunit 3	CNOT3, NOT3; CCR4-NOT transcription complex subunit 3
evm.model.Contig00154	52.8983	63.1867	53.9472	45.8776	43.1426	55.1814	80.8564	87.1169	98.8725	80.2997	88.3609	91.6276	39.2154	69.8871	46.7977	49.2127	62.3903	86.205	97.3814	113.136	ubiquitin-like modifier-activating enzyme 1 [Trichoplusia ni]	Ubiquitin-like modifier-activating enzyme 1	UBE1, UBA1; ubiquitin-activating enzyme E1 [EC:6.2.1.45]
evm.model.Contig00155	0.395854	0.560674	0.401556	0.475982	0.400313	0.317474	0.1572	0.32494	0.228939	0.0797575	0.118562	0.108154	0.0931124	0.0436709	0.136416	0.31926	0.446079	1.73225	1.81977	8.60613	protein real-time isoform X2 [Trichoplusia ni]	SEC14-like protein 1	-
evm.model.Contig00156	19.6964	26.296	23.8821	23.6226	20.7876	19.9379	31.5732	37.5485	41.0533	30.8208	32.4588	33.0791	19.9478	20.3076	12.5374	19.3962	20.581	17.2973	19.574	15.0843	exosome complex component RRP40 [Vanessa tameamea]	Exosome complex component RRP40	RRP40, EXOSC3; exosome complex component RRP40
evm.model.Contig00159	32.6778	13.2478	9.2381	11.5539	11.6459	6.32764	16.56	1.8868	10.0285	63.3407	32.4898	31.4922	0.711406	5.70926	7.53902	1.05222	26.1962	9.20057	17.7118	0.56562	LOW QUALITY PROTEIN: caspase-1 [Bombus terrestris]	Caspase-1	CASP7; caspase 7 [EC:3.4.22.60]
evm.model.Contig00160	1.21673	1.58656	1.46582	0.984924	1.92137	4.14812	1.09187	2.41643	7.6963	1.25259	1.53994	0.489675	2.46028	0.778536	0.729583	1.33919	1.40337	1.71241	5.60454	0.919132	caspase-3 [Helicoverpa armigera]	Caspase	CASP7; caspase 7 [EC:3.4.22.60]
evm.model.Contig00161	151.279	113.092	103.281	137.89	115.393	100.978	91.082	91.0148	67.5908	92.9515	93.7576	69.4715	162.347	114.93	239.36	153.754	137.891	161.984	219.448	57.2039	6-phosphofructo-2-kinase/fructose-2,6-bisphosphatase isoform X2 [Trichoplusia ni]	6-phosphofructo-2-kinase/fructose-2,6-bisphosphatase 2	PFKFB2; 6-phosphofructo-2-kinase / fructose-2,6-biphosphatase 2 [EC:2.7.1.105 3.1.3.46]
evm.model.Contig00162	7.71164	9.18541	7.41196	8.08954	8.0792	10.0639	13.3211	11.1644	14.2167	14.3274	17.1401	14.0851	8.69314	12.1296	10.9622	9.4584	11.5204	11.3216	9.85739	9.73614	protein chiffon isoform X1 [Trichoplusia ni]	Protein chiffon	-
evm.model.Contig00163	978.981	877.736	1134.75	1183.86	1134.68	1113.39	934.205	755.186	937.448	673.892	695.302	885.118	551.2	769.897	237.255	862.874	774.119	428.005	301.443	452.454	acyl carrier protein, mitochondrial isoform X2 [Trichoplusia ni]	Acyl carrier protein, mitochondrial	NDUFAB1; NADH dehydrogenase (ubiquinone) 1 alpha/beta subcomplex 1
evm.model.Contig00165	28.9533	32.191	23.3228	42.6208	36.4329	22.2088	40.7415	36.6583	39.6143	34.5598	47.2518	56.5231	62.6983	73.137	80.7496	76.6986	67.8778	88.1268	105.402	29.5232	SPRY domain-containing SOCS box protein 3-like isoform X2 [Vanessa tameamea]	SPRY domain-containing SOCS box protein 3	SPSB3, SSB3; SPRY domain-containing SOCS box protein 3
evm.model.Contig00166	21.373	22.0179	36.8818	20.404	23.2167	24.972	25.0274	60.1025	52.7048	44.3421	33.3549	33.2143	14.8566	14.6915	12.7462	20.0722	21.0788	41.0802	112.504	47.201	annexin B10 isoform X1 [Hyposmocoma kahamanoa]	Annexin B10	ANXA7_11; annexin A7/11
evm.model.Contig00167	44.0799	77.3495	29.1672	21.2962	62.1953	68.6259	2.0236	3.11856	0.180099	10.4571	4.43028	1.79615	2.47213	10.3063	0	0.36934	1.961	2.33094	3.82857	0	serine protease 120 precursor [Nasonia vitripennis]	Trypsin-1	CFD; component factor D [EC:3.4.21.46]
evm.model.Contig00168	18.6239	22.7424	20.6645	17.3325	16.4648	21.0045	17.7065	18.5644	24.7636	20.4894	20.8106	24.254	11.7312	13.7776	10.2284	17.4975	19.0939	23.6456	23.5124	23.2724	protein-S-isoprenylcysteine O-methyltransferase [Trichoplusia ni]	Protein-S-isoprenylcysteine O-methyltransferase	ICMT, STE14; protein-S-isoprenylcysteine O-methyltransferase [EC:2.1.1.100]
evm.model.Contig00169	9.66429	6.45955	7.19828	6.16182	4.75462	6.88246	9.2784	11.728	10.622	7.96964	8.21561	8.88825	3.97996	3.7059	1.43847	5.91258	4.98045	4.78968	3.10253	2.50919	zinc finger CCHC domain-containing protein 4 [Trichoplusia ni]	Zinc finger CCHC domain-containing protein 4	-
evm.model.Contig00171	19.7136	20.8817	20.2749	22.5307	20.4119	19.1949	28.0562	30.3932	31.4276	29.5465	27.022	35.7611	16.6779	27.4699	11.159	19.0173	25.7574	35.2641	29.1669	18.8722	protein lin-37 homolog [Galleria mellonella]	Protein lin-37 homolog	LIN37; protein lin-37
evm.model.Contig00172	0.983791	1.1885	0.680962	0.693666	1.04439	1.69705	0.666454	4.29808	1.55295	0.676267	0.100529	0.30568	0.74016	0.370287	0.28917	1.11465	0.889958	1.88429	3.22952	1.05927	-	-	-
evm.model.Contig00173	0.262869	0.882128	0.333581	0.151648	0.209296	0.187635	0.25902	0.323921	0.3285	0.527038	0.308907	0.449228	0.0395542	0.0659605	0.262705	0.0425479	0.297246	1.30389	0.575285	0.660418	kin of IRRE-like protein 3 isoform X1 [Hyposmocoma kahamanoa]	Irregular chiasm C-roughest protein	-
evm.model.Contig00174	29.1463	27.1024	26.7345	20.3176	22.3679	24.5093	19.9586	24.1942	29.3303	18.7685	22.8812	23.4863	15.7318	15.5116	14.369	14.8503	19.4089	29.1542	20.7534	19.3717	ankyrin repeat and zinc finger domain-containing protein 1-like [Hyposmocoma kahamanoa]	Ankyrin repeat and zinc finger domain-containing protein 1	-
evm.model.Contig00175	2.3235	3.47134	1.59761	2.25955	1.93166	2.99546	3.15945	1.43676	4.52316	1.13586	4.92878	4.67782	2.87311	1.38208	4.45909	1.36274	2.25995	1.98625	2.5256	0.79073	uncharacterized protein LOC113499578 [Trichoplusia ni]	Ecdysteroid UDP-glucosyltransferase	UGT; glucuronosyltransferase [EC:2.4.1.17]
evm.model.Contig00176	28.5363	38.7233	31.7134	20.8135	30.2133	26.7017	36.4088	47.8954	40.3307	48.6873	45.6063	39.9278	31.2748	51.6128	54.0712	52.0333	63.1941	108.387	123.862	155.849	cold shock domain-containing protein CG9705 [Galleria mellonella]	Cold shock domain-containing protein CG9705	-
evm.model.Contig00178	11.9395	11.2573	10.7091	9.9408	8.35894	7.71297	20.5309	25.1722	28.8561	24.3936	18.4258	26.4018	12.8041	14.8356	13.4047	13.8925	12.4547	8.86465	10.2339	6.74273	tRNA (uracil-5-)-methyltransferase homolog A [Galleria mellonella]	tRNA (uracil-5-)-methyltransferase homolog A	TRMT2A; tRNA (uracil-5-)-methyltransferase [EC:2.1.1.-]
evm.model.Contig00179	5.88133	5.64256	5.24552	4.05786	3.20025	2.83916	1.73274	3.34885	4.8577	2.64785	2.7724	5.62003	1.94041	9.07714	5.34602	6.42448	9.0901	16.8775	17.379	33.5402	AH receptor-interacting protein [Hyposmocoma kahamanoa]	AH receptor-interacting protein	AIP, XAP2; AH receptor-interacting protein
evm.model.Contig00180	6.0302	5.86263	5.21947	2.62967	3.30114	5.694	4.9694	7.44224	7.34215	5.51127	5.42601	5.6051	3.09382	5.60947	3.52351	4.45039	4.70479	13.108	17.4105	24.0992	transcription elongation factor SPT6 [Hyposmocoma kahamanoa]	Transcription elongation factor SPT6	SUPT6H, SPT6; transcription elongation factor SPT6
evm.model.Contig00181	76.8206	68.0759	68.6	35.6674	66.7463	40.0588	69.4648	46.8175	38.9757	67.5186	53.0437	47.42	81.5452	98.3777	95.2031	52.2283	60.4411	94.0472	112.977	112.398	mutS protein homolog 4-like [Hyposmocoma kahamanoa]	MutS protein homolog 4	MSH4; DNA mismatch repair protein MSH4
evm.model.Contig00182	0.0300133	0.228294	0.588616	0.0654106	0.372389	0.303499	0.125689	0.285786	0.771851	0.116912	0.443172	0.343495	0.127957	0.0960218	0.179968	0.0412926	0.346172	2.95683	3.7531	2.0754	polyhomeotic-like protein 3 [Trichoplusia ni]	Sterile alpha motif domain-containing protein 7	-
evm.model.Contig00183	2.19214	0.986118	6.72616	2.56856	2.89803	1.90686	1.50536	1.84046	1.60771	0.688638	0.368526	0.581041	1.5476	1.48311	1.31918	1.45934	0.996862	0.629748	0.657719	9.15649	UNC93-like protein [Vanessa tameamea]	UNC93-like protein	-
evm.model.Contig00185	5.38769	6.76107	6.10539	6.739	7.66132	7.94958	7.94514	5.78886	22.1744	11.5141	23.562	21.667	14.3895	4.65015	14.1417	5.6819	2.74034	5.81082	9.96592	2.68608	UNC93-like protein [Zootermopsis nevadensis]	UNC93-like protein	-
evm.model.Contig00186	3.27795	4.51381	4.59981	6.03537	0.573728	1.20015	0.414186	0.861034	0.631925	0.440299	1.22722	0.696569	0.289139	0	0.0564812	0	0.108643	0.047185	0.584069	0	protein lethal(2)essential for life-like [Galleria mellonella]	Protein lethal(2)essential for life	-
evm.model.Contig00187	1.58246	2.14943	5.09859	1.72439	11.2196	3.82906	1.18339	1.18392	0.189577	1.21082	2.209	1.74142	0.289139	0.060271	0.395368	0.311023	0.108643	1.22681	0.350442	0.689659	protein lethal(2)essential for life-like [Galleria mellonella]	Protein lethal(2)essential for life	CRYAB; crystallin, alpha B
evm.model.Contig00188	28.8855	33.284	70.4963	71.6701	43.9061	54.6727	19.2804	28.2204	29.8964	33.2013	16.5552	23.35	23.119	7.27169	15.2386	9.60283	9.9082	53.0737	22.0837	10.3736	small heat shock protein 19.7 [Chilo suppressalis]	Protein lethal(2)essential for life	CRYAB; crystallin, alpha B
evm.model.Contig00191	0.194062	1.50564	1.25595	0.888166	0.262671	0.745707	0	0	0.216986	0.0377967	0.539387	0.341691	0.165471	0.0413909	0.853343	0.213594	0.29844	1.42578	0.52144	0.947243	uncharacterized protein LOC113228225 [Hyposmocoma kahamanoa]	-	-
evm.model.Contig00193	0.549108	0.0417674	0.161535	1.73524	2.10584	3.22054	0.229954	0.522858	0.184192	1.016	0.810804	0.0966829	0.795952	0.175676	0.274383	1.81312	0.844449	0.733513	0.283738	0.670067	protein lethal(2)essential for life-like [Vanessa tameamea]	Protein lethal(2)essential for life	CRYAB; crystallin, alpha B
evm.model.Contig00195	0.274554	0.292372	0.86152	1.25655	5.94591	2.27659	0.229954	0.418286	0.184192	0.534738	0.0476944	0.0966829	0.561849	0.117117	0.823149	2.34195	0.422225	1.19196	0.96471	0.558389	protein lethal(2)essential for life-like [Vanessa tameamea]	Protein lethal(2)essential for life	CRYAB; crystallin, alpha B
evm.model.Contig00197	0.164732	0.584744	2.53072	1.01721	3.71619	1.16606	0	0.104572	0	0.0534738	0.238472	0.483415	0.187283	0	0.0548766	0.151094	0	0.779357	0.226991	0.223356	protein lethal(2)essential for life-like [Vanessa tameamea]	Protein lethal(2)essential for life	CRYAB; crystallin, alpha B
evm.model.Contig00199	0.0549108	0.626511	0.96921	1.55573	3.28264	2.16554	0	0.836573	0.368383	0.106948	0.429249	0.0483415	0	0	0.0548766	0.151094	0.105556	1.00858	0.283738	0.223356	protein lethal(2)essential for life-like [Vanessa tameamea]	Protein lethal(2)essential for life	CRYAB; crystallin, alpha B
evm.model.Contig00201	0.274554	0.125302	0.592295	1.55573	5.14073	2.33212	0	0.784287	0.184192	0.267369	0.143083	0.966829	0.468207	0	0.16463	1.05765	0	0.916891	0.170243	0	protein lethal(2)essential for life-like [Vanessa tameamea]	Protein lethal(2)essential for life	CRYAB; crystallin, alpha B
evm.model.Contig00203	2.54572	1.64951	7.07287	2.87679	9.35877	1.76385	2.22102	6.19472	5.95643	1.88228	3.23484	2.49018	0.160789	0.553023	0.141341	1.10261	0.271871	0.905262	0.584639	0.0958794	protein lethal(2)essential for life-like [Vanessa tameamea]	Protein lethal(2)essential for life	CRYAB; crystallin, alpha B
evm.model.Contig00204	2.82857	2.18739	8.7833	4.41793	10.2627	2.24057	2.41844	6.73339	5.79829	2.9841	5.11842	3.98428	0.844143	0.0502748	0.800931	0.778316	1.08749	1.53501	0.535919	0.383518	19.8 kDa small heat shock protein [Choristoneura fumiferana]	Protein lethal(2)essential for life	CRYAB; crystallin, alpha B
evm.model.Contig00205	4.44167	1.29943	6.79644	5.31874	18.8287	3.01078	2.29954	2.37029	4.4206	1.28337	2.71328	2.32039	1.41503	1.56157	1.12192	3.49194	1.6889	1.99679	0.403539	2.18392	protein lethal(2)essential for life-like [Plutella xylostella]	Protein lethal(2)essential for life	CRYAB; crystallin, alpha B
evm.model.Contig00207	0	0.554797	1.25164	0.695451	0.102838	0.18439	0.859074	1.47584	0.203885	2.04209	1.18786	0.561856	1.71028	0	0	0.376308	1.4021	2.13134	3.7689	0	-	Alpha-crystallin A chain (Fragment)	-
evm.model.Contig00208	4.28743	7.15058	4.32483	0.919079	1.96215	3.41155	0.110378	0.250972	0.0982356	0.188228	0.183146	0.123754	0.254705	0.093694	0.403892	0.0966999	0.16889	0.616151	1.12587	0.0714738	G-protein coupled receptor Mth2-like [Hyposmocoma kahamanoa]	G-protein coupled receptor Mth2	-
evm.model.Contig00209	76.0247	77.5897	81.0604	80.869	71.8313	67.8681	100.735	113.871	117.907	111.955	105.105	112.535	52.8252	96.4522	60.4051	84.2525	93.4386	97.5358	106.097	141.488	pre-mRNA-processing-splicing factor 8 [Trichoplusia ni]	Pre-mRNA-processing-splicing factor 8	PRPF8, PRP8; pre-mRNA-processing factor 8
evm.model.Contig00210	152.878	179.036	151.902	253.357	216.911	138.73	300.9	277.669	271.322	280.159	265.512	288.351	144.924	218.3	47.3116	172.273	163.432	99.2209	75.7754	129.896	uncharacterized protein LOC113502037 [Trichoplusia ni]	-	RPA3; replication factor A3
evm.model.Contig00211	1.61698	1.28715	2.61808	1.72104	2.54494	2.43366	3.22831	2.29162	3.61599	3.77188	6.63044	3.6747	2.66131	3.04779	0.526132	2.63855	0.433725	6.87561	4.74119	4.8947	dynein regulatory complex subunit 2 [Hyposmocoma kahamanoa]	Coiled-coil domain-containing protein 65	-
evm.model.Contig00212	12.9245	7.91199	7.76406	2.24156	2.27648	3.65004	4.14471	21.2872	5.03408	3.28832	2.12384	12.0617	1.62161	11.2169	3.18064	1.12137	0.82071	2.04146	4.37208	7.02538	uncharacterized protein LOC113235844 [Hyposmocoma kahamanoa]	General odorant-binding protein 71	-
evm.model.Contig00215	32.1127	53.2577	40.0343	26.9823	19.8804	32.2372	39.89	46.0456	65.9381	43.5124	59.5226	78.2777	32.7936	33.6533	27.2009	23.5583	34.6397	38.9959	50.4197	49.594	differentially expressed in FDCP 6-like [Vanessa tameamea]	Switch-associated protein 70	-
evm.model.Contig00216	114.327	91.6146	116.191	121.332	103.094	95.8555	109.468	100.785	129.671	89.0077	79.4771	93.0913	49.6619	80.0386	21.2688	91.0933	82.7111	29.6995	46.3254	45.5835	28S ribosomal protein S18a, mitochondrial [Bombyx mori]	28S ribosomal protein S18a, mitochondrial	RP-S18, MRPS18, rpsR; small subunit ribosomal protein S18
evm.model.Contig00217	6.88667	7.03677	7.76596	6.32867	5.72229	5.45506	7.59449	10.1203	11.2936	9.14313	7.41721	9.23563	6.30267	5.6795	6.95121	6.506	4.1039	8.77776	8.54045	7.37657	uncharacterized protein LOC113397903 [Vanessa tameamea]	-	-
evm.model.Contig00219	103.472	85.917	140.267	103.185	111.175	134.166	143.12	149.617	166.145	136.628	144.476	116.188	182.694	126.96	161.022	138.038	137.429	623.398	691.569	383.867	-	-	PLIN4; perilipin-4
evm.model.Contig00220	0.0670666	0.219359	0.1118	0.116931	0.0680829	0.10851	3.07542	0.332075	0.292457	0.137154	6.36701	0.153512	0.0857784	2.20288	0.509389	0.848892	0.902465	0.447947	0.810928	0.272801	centrosomal protein of 131 kDa [Trichoplusia ni]	Centrosomal protein of 131 kDa	AZI1, CEP131; 5-azacytidine-induced protein 1
evm.model.Contig00222	17.1999	12.2086	15.6971	15.0312	15.5589	13.7334	12.1683	17.5533	18.5176	12.0648	12.0181	13.8678	10.7816	12.0316	4.85042	20.8522	11.4577	9.66815	9.94359	8.91848	AN1-type zinc finger protein 1-like [Vanessa tameamea]	AN1-type zinc finger protein 1	-
evm.model.Contig00223	1.85251	4.71962	2.18862	2.09163	1.86296	2.2344	8.24861	8.16093	10.182	7.36827	9.98387	8.15441	2.58822	3.78454	1.65061	1.93456	1.50168	12.7831	16.4691	16.7047	uncharacterized protein LOC113235816 isoform X3 [Hyposmocoma kahamanoa]	-	-
evm.model.Contig00225	0.55013	0.885186	0.695063	0.351613	0.441523	0.668629	0.609183	0.58931	0.733406	0.432707	0.712152	0.521569	0.24356	0.265133	0.14802	0.356604	0.162696	1.85486	1.5908	2.74335	arginine-glutamic acid dipeptide repeats protein [Hyposmocoma kahamanoa]	Arginine-glutamic acid dipeptide repeats protein	RERE; arginine-glutamic acid dipeptide repeats protein
evm.model.Contig00226	0.0248227	0.0755246	0.0486818	0.0450818	0.0839962	0.0502021	0	0.0866655	0.203536	0.225615	0.079055	0.0145687	0.0141104	0.158831	0.0578836	0.113838	0.0636229	1.16747	1.14584	1.17797	zinc finger protein 33A-like [Vanessa tameamea]	Zinc finger protein 26	-
evm.model.Contig00227	11.2877	8.79606	10.5402	4.47892	5.63353	8.93442	6.4946	6.25546	6.65811	4.96469	5.91015	5.56462	6.30845	5.82724	2.57508	5.40783	5.39144	6.7479	9.39504	9.39913	von Willebrand factor A domain-containing protein 8 [Trichoplusia ni]	von Willebrand factor A domain-containing protein 8	-
evm.model.Contig00231	0.161971	0.616011	1.16474	0.941328	0.304493	0.709748	0.847875	0.514095	1.44884	0.630931	2.06338	0.475313	0.828648	0.172732	0.161871	0.817087	2.07574	4.95838	4.24054	5.05108	calmodulin-A-like isoform X1 [Trichoplusia ni]	Calmodulin	-
evm.model.Contig00232	6.58391	9.90012	9.74227	5.80963	8.53358	10.7996	5.81208	4.57697	3.70921	2.4229	2.23454	4.2019	3.69449	2.52695	2.82475	3.7956	2.83061	14.6677	18.9607	32.7359	membrane-bound alkaline phosphatase-like isoform X2 [Vanessa tameamea]	Membrane-bound alkaline phosphatase	E3.1.3.1, phoA, phoB; alkaline phosphatase [EC:3.1.3.1]
evm.model.Contig00233	15.6614	12.9761	14.9402	11.7454	8.38702	11.0839	12.0907	2.60442	6.16186	3.45282	1.24945	6.04664	0.483716	0.194459	6.31737	0	4.16737	0.4398	0.0209383	0.20603	alkaline phosphatase, tissue-nonspecific isozyme-like isoform X1 [Trichoplusia ni]	Membrane-bound alkaline phosphatase	E3.1.3.1, phoA, phoB; alkaline phosphatase [EC:3.1.3.1]
evm.model.Contig00234	2.10632	0.376978	1.6402	2.329	1.3626	0.563809	0.940453	0.471913	1.17757	0.422306	0.376663	0.763547	0.15847	0.0660663	0.278604	0.724474	0.238178	0.129305	0.160057	0.0629977	heat-stable enterotoxin receptor-like [Galleria mellonella]	Atrial natriuretic peptide receptor 2	-
evm.model.Contig00237	4.39646	2.10891	3.83212	2.92051	2.63586	4.81959	0.317915	0.515429	1.12193	0.295713	0.263752	0.581154	0.337723	0.197116	0.171527	0.835556	6.24339	1.51011	0.586702	1.10091	Sl LGR1 [Spodoptera littoralis]	Lutropin-choriogonadotropic hormone receptor	TSHR; thyroid stimulating hormone receptor
evm.model.Contig00238	4.58409	4.83027	4.78701	1.21097	3.06656	4.6355	2.57624	3.85476	3.57239	2.55093	3.27495	2.41092	1.08293	2.03164	1.32876	2.73023	1.75479	14.7953	22.3952	25.5882	palmitoyltransferase ZDHHC5 isoform X1 [Vanessa tameamea]	Palmitoyltransferase ZDHHC5	ZDHHC5_8; palmitoyltransferase ZDHHC5/8 [EC:2.3.1.225]
evm.model.Contig00239	4675.01	3913.7	4328.52	5035.27	4693.36	4097.29	4844.59	4382.04	4908.55	4149.65	4631.16	5297.1	3383.23	5857	1526.44	8104.05	8416.02	2549.95	1398.45	5546.27	ribosomal protein L27 [Bombyx mori]	60S ribosomal protein L27	RP-L27e, RPL27; large subunit ribosomal protein L27e
evm.model.Contig00240	35.5904	32.4231	37.2751	29.5994	32.3537	31.038	40.0672	49.7415	50.6869	42.4391	43.0231	46.9874	32.0828	37.6525	34.4093	46.9091	56.8236	33.1567	39.9237	57.9176	dynactin subunit 2 [Vanessa tameamea]	Probable dynactin subunit 2	DCTN2; dynactin 2
evm.model.Contig00242	189.223	186.476	192.512	199.206	186.375	183.735	245.473	196.058	252.409	215.421	231.175	265.746	121.565	176.029	145.814	219.211	290.177	252.52	302.544	434.243	B-cell receptor-associated protein 31 [Galleria mellonella]	B-cell receptor-associated protein 31	BCAP31, BAP31; B-cell receptor-associated protein 31
evm.model.Contig00243	279.821	327.499	379.538	170.693	248.177	200.133	35.5559	31.8341	22.3755	27.6688	22.4983	20.4886	32.4377	16.4064	95.5249	14.8937	20.6129	13.7566	15.599	8.19549	antennal esterase CXE13 [Spodoptera littoralis]	Venom carboxylesterase-6	-
evm.model.Contig00245	0.143885	0.528985	0.0470309	0.496504	0.216394	1.35799	0.426813	0.0913379	0.616715	0.186827	1.06229	0.126671	0.572537	0.281314	0.623115	0.0659863	0	1.22131	0.371746	0	G-protein coupled receptor Mth2-like isoform X2 [Trichoplusia ni]	G-protein coupled receptor Mth2	-
evm.model.Contig00248	30.6065	23.163	22.8418	18.0507	18.6457	21.2291	34.11	37.1688	39.2314	35.6229	31.5491	41.0142	17.7689	28.7589	27.2422	36.9838	36.8588	19.3332	26.2374	33.8993	probable ATP-dependent RNA helicase DDX56 [Galleria mellonella]	Probable ATP-dependent RNA helicase DDX56	DDX56, DBP9; ATP-dependent RNA helicase DDX56/DBP9 [EC:3.6.4.13]
evm.model.Contig00250	50.6029	60.9536	68.3256	43.9544	41.1015	48.4148	105.393	110.548	125.171	119.879	140.17	124.33	48.9564	52.5116	53.0097	49.305	41.6632	65.7131	85.1073	85.6455	RNA-binding protein with serine-rich domain 1-A-like [Vanessa tameamea]	RNA-binding protein with serine-rich domain 1	RNPS1; RNA-binding protein with serine-rich domain 1
evm.model.Contig00251	0.697097	1.45816	1.6157	0.932262	0.679068	0.672873	1.85773	1.84046	1.84232	1.43485	1.63756	1.89689	0.972643	4.96732	3.62582	9.63432	12.9436	6.16391	8.90696	19.3975	methyltransferase-like protein [Trichoplusia ni]	Methyltransferase-like protein	-
evm.model.Contig00252	0.0493916	0.206631	0.217948	0.107643	0.250701	0.299673	0	0.399759	0.497035	0.168347	0.450456	0.17393	0.0421147	0.500393	0.419568	0.509651	0.759573	5.77313	8.24359	7.53397	protein alan shepard isoform X8 [Trichoplusia ni]	Protein alan shepard	-
evm.model.Contig00253	43.5926	36.668	36.5563	38.1722	30.6829	28.6217	55.8772	70.755	66.6322	61.4982	57.7625	54.9692	28.5382	47.8106	42.0973	67.0181	67.7365	26.7933	33.5213	44.8663	ribosome biogenesis protein WDR12 homolog [Trichoplusia ni]	Ribosome biogenesis protein WDR12 homolog	YTM1, WDR12; ribosome biogenesis protein YTM1
evm.model.Contig00254	21.8656	21.9469	18.9007	20.0782	16.0906	18.48	27.2139	30.299	41.7692	27.8468	25.9296	31.7421	11.4761	15.855	18.4893	17.6741	16.1601	17.7079	13.0427	8.19881	WD repeat-containing protein 75-like [Vanessa tameamea]	WD repeat-containing protein 75	NAN1, UTP17, WDR75; NET1-associated nuclear protein 1 (U3 small nucleolar RNA-associated protein 17)
evm.model.Contig00256	1.43507	2.06376	2.57257	1.83256	1.54281	1.60988	0.680792	0.768637	1.22851	1.24466	0.95433	1.10546	1.45307	0.167388	0.22409	0.0925492	0.474146	1.59126	1.59894	1.59614	uncharacterized protein LOC113397903 [Vanessa tameamea]	-	-
evm.model.Contig00257	26.4267	22.7039	25.4676	18.7616	18.1886	14.613	27.8006	22.0093	26.0889	24.069	25.8624	31.4047	20.0968	14.2464	15.697	14.0975	19.8374	25.1176	24.5834	22.0613	uncharacterized protein F21D5.5 [Bombyx mori]	Bifunctional polynucleotide phosphatase/kinase	PNKP; bifunctional polynucleotide phosphatase/kinase [EC:3.1.3.32 2.7.1.78]
evm.model.Contig00262	0	0	0	0	0	0	0	0	0	0	0	0	0	0	0	2.92517	0	0	0	0	acylphosphatase-1-like [Vanessa tameamea]	Acylphosphatase-1	acyP; acylphosphatase [EC:3.6.1.7]
evm.model.Contig00265	1.60653	2.69221	1.57535	2.46182	1.81209	1.77685	3.46902	3.10727	1.68404	2.59119	4.05538	2.76237	2.18318	1.09756	3.5121	1.41596	1.39937	20.0563	9.6244	4.54369	CLIP domain-containing serine protease 2 isoform X1 [Vanessa tameamea]	Serine protease easter	-
evm.model.Contig00266	2.5203	3.40167	2.54571	1.56934	1.73131	3.46834	3.05523	1.76828	2.62732	0.166083	0.131674	1.11773	0	0	0.662824	0	0.327845	0	0	0.0385398	UDP-glucuronosyltransferase 2C1-like [Vanessa tameamea]	Ecdysteroid UDP-glucosyltransferase	UGT; glucuronosyltransferase [EC:2.4.1.17]
evm.model.Contig00268	0.629596	0.957793	0.339557	0.377336	0.532614	0.44566	0.725067	1.22897	1.93591	2.17657	1.17574	1.57968	0.402628	1.20856	0.755045	0.519722	1.2708	3.81092	3.70874	6.01823	transcriptional adapter 2B [Hyposmocoma kahamanoa]	Transcriptional adapter 2B	TADA2B; transcriptional adapter 2-beta
evm.model.Contig00269	9.06149	5.85719	8.50426	3.3903	3.88219	4.22762	3.70518	4.4808	5.04421	4.79091	3.9522	5.20415	1.6083	2.38477	2.46801	2.03323	4.03705	3.88009	4.90336	21.6327	WD repeat-containing protein 37 [Hyposmocoma kahamanoa]	WD repeat-containing protein 37	-
evm.model.Contig00272	0.118399	0.146346	0.217689	0.129018	0.300482	0.269385	0.588795	0.42277	0.479895	0.619739	0.475629	0.130292	0.20191	0.173614	0.325394	0.34615	0.312951	1.19856	1.39184	0.812699	transcription factor IIIB 90 kDa subunit [Hyposmocoma kahamanoa]	Transcription factor IIIB 90 kDa subunit	BRF1, GTF3B; transcription factor IIIB 90 kDa subunit
evm.model.Contig00274	0.330403	1.0681	0.809976	0.360038	0.0931695	0.58469	0	0.0786521	0.369433	0.804392	0.286981	1.01806	0.563449	0.176177	0.412747	0.113643	0.158785	3.93088	5.89011	4.70383	protein pellino [Vanessa tameamea]	Protein pellino	PELI; pellino [EC:2.3.2.27]
evm.model.Contig00275	11.473	12.0533	11.2503	14.0317	10.231	9.30862	13.6225	18.9701	20.6158	15.8521	19.1097	20.89	11.3249	8.78054	9.0108	8.76511	7.2132	10.9084	11.1314	9.0041	WD repeat-containing protein 92 isoform X1 [Galleria mellonella]	WD repeat-containing protein 92	-
evm.model.Contig00277	6.29037	6.7276	6.18697	8.93171	7.18122	9.21369	11.2755	11.0536	13.0865	12.0473	15.3977	15.3549	7.93163	7.29778	6.51506	4.79923	4.69027	13.4477	11.465	5.73764	CXXC-type zinc finger protein 1-like isoform X2 [Vanessa tameamea]	CXXC-type zinc finger protein 1	CXXC1, SPP1, CPS40; COMPASS component SPP1
evm.model.Contig00278	1228.53	1076.86	1217.95	2187.94	2033.99	1296.74	2302.35	1655.03	1937.07	1961.62	1812.81	2464.12	1133.31	1298.91	338.62	1753.64	1044.82	824.212	483.199	541.7	-	-	-
evm.model.Contig00279	6.36192	6.20592	6.33369	3.81025	3.9988	4.76357	10.9315	11.0982	15.0414	10.6883	11.4735	9.49145	12.9611	10.9278	5.72702	7.95101	12.0429	21.7326	22.9865	10.4696	lysozyme [Manduca sexta]	Lysozyme	LYZ; lysozyme C [EC:3.2.1.17]
evm.model.Contig00280	141.542	841.237	172.753	0.585062	0	0.271463	0	0	0.150082	0	0	0	0	0	0	0.0923349	0	0	11.3747	0	lysozyme-like [Ctenocephalides felis]	Lysozyme	LYZ; lysozyme C [EC:3.2.1.17]
evm.model.Contig00281	106.374	449.895	75.5505	0	0	0.271463	0.491846	0	0	0.0653569	0	0	0	0	0	0	0	0	0.554866	0	lysozyme-like [Ctenocephalides felis]	Lysozyme	LYZ; lysozyme C [EC:3.2.1.17]
evm.model.Contig00282	5.54176	16.8612	36.9791	7.58535	3.20164	3.75872	0.14151	0.0643517	4.76065	0.460697	0.293504	0.237989	0	0.216217	2.36392	0	0.779492	0.0564241	20.045	2.19919	lysozyme-like [Ctenocephalides felis]	Lysozyme	LYZ; lysozyme C [EC:3.2.1.17]
evm.model.Contig00283	2.47864	3.72539	6.53204	4.41502	3.69634	5.33822	11.2408	4.83376	9.81992	6.08085	10.4953	8.49761	4.29804	4.90536	4.85892	3.91837	3.64227	5.97935	4.24873	2.08428	hemicentin-1-like isoform X1 [Vanessa tameamea]	Cell adhesion molecule 2	-
evm.model.Contig00284	149.366	467.775	314.233	909.325	474.456	599.617	1599.04	722.608	553.883	2178.22	1757.71	772.889	3702.08	1748.81	3238.59	976.286	801.792	2812.76	1643.9	2507.31	lysozyme, partial [Papilio xuthus]	Lysozyme	LYZ; lysozyme C [EC:3.2.1.17]
evm.model.Contig00285	81.58	104.993	36.273	40.9624	56.0829	231.309	522.158	206.005	400.042	341.017	242.158	290.625	20.0044	213.021	650.569	58.32	164.767	100.941	346.604	2218.61	lysozyme, partial [Papilio xuthus]	Lysozyme	LYZ; lysozyme C [EC:3.2.1.17]
evm.model.Contig00286	43.7437	45.0253	62.0351	57.9904	48.0497	55.9357	120.684	73.8605	102.941	113.865	204.885	60.0045	37.3531	91.4009	45.4321	78.1154	172.457	105.636	274.79	162.027	lysozyme [Manduca sexta]	Lysozyme	LYZ; lysozyme C [EC:3.2.1.17]
evm.model.Contig00290	2.6242	3.20749	4.54315	5.41346	3.65403	4.88634	3.80845	0.198177	3.74362	0.32605	3.5526	3.29012	4.88409	0.00965013	2.93909	0.211644	0.0521851	1.48832	0	0	uncharacterized protein LOC113499578 [Trichoplusia ni]	UDP-glucuronosyltransferase 1-3	UGT; glucuronosyltransferase [EC:2.4.1.17]
evm.model.Contig00291	2.55932	6.05809	4.28887	7.92955	3.92085	3.36057	8.13838	1.073	8.05105	3.29213	9.09096	9.76918	7.93102	0	5.32542	0.0262771	0	7.12783	0.0789532	0.0388444	UDP-glucuronosyltransferase 2B31-like [Trichoplusia ni]	UDP-glucuronosyltransferase 2B20	UGT; glucuronosyltransferase [EC:2.4.1.17]
evm.model.Contig00292	117.647	126.37	121.353	106.671	88.6769	133.127	121.572	13.5286	47.7834	3.69927	24.0019	38.6061	17.6241	0	37.6282	0.281808	5.51251	5.22363	0	0.189357	UDP-glycosyltransferase UGT33F3 [Helicoverpa armigera]	Ecdysteroid UDP-glucosyltransferase	UGT; glucuronosyltransferase [EC:2.4.1.17]
evm.model.Contig00293	3.03242	1.88777	2.02267	1.98802	3.0311	2.35176	2.47787	0.273878	0.5697	0.0160058	0	1.00563	0.315323	0	1.4701	0.146982	0	0.0137222	0	0	uncharacterized protein LOC113499578 [Trichoplusia ni]	UDP-glucuronosyltransferase 2B1	UGT; glucuronosyltransferase [EC:2.4.1.17]
evm.model.Contig00294	0	1.99276	2.05519	2.9817	0.525341	2.17825	5.4247	1.10871	2.92931	2.83476	2.98348	7.073	6.30444	0	5.41097	0.0800978	0	5.05505	0	0	UDP-glucuronosyltransferase 1-6-like [Trichoplusia ni]	Ecdysteroid UDP-glucosyltransferase	UGT; glucuronosyltransferase [EC:2.4.1.17]
evm.model.Contig00295	8.87391	5.95737	8.7369	6.30301	5.87591	9.44571	8.23731	0	7.35123	0.139946	3.37017	2.90983	10.6605	0.153254	2.04655	0	0	8.54856	0	0	uncharacterized protein LOC113499578 [Trichoplusia ni]	UDP-glucuronosyltransferase 1-6	UGT; glucuronosyltransferase [EC:2.4.1.17]
evm.model.Contig00296	1.70313	2.56082	5.55398	3.92759	1.60832	9.1719	0.331737	0.113143	0.177146	0.231428	0.997672	0.557908	2.33029	0	0.791663	0	0	4.66262	0	0	uncharacterized protein LOC113499578 [Trichoplusia ni]	Ecdysteroid UDP-glucosyltransferase	UGT; glucuronosyltransferase [EC:2.4.1.17]
evm.model.Contig00298	0.831646	2.92298	4.7243	6.15617	1.26152	4.81384	3.39268	0.682663	1.31467	1.4522	1.49452	0.454438	1.80948	0.152913	0.114638	2.68292	0.771781	2.083	1.09656	0.40827	UDP-glucuronosyltransferase 2B17-like isoform X1 [Zootermopsis nevadensis]	Ecdysteroid UDP-glucosyltransferase	UGT; glucuronosyltransferase [EC:2.4.1.17]
evm.model.Contig00299	452.206	413.29	444.057	554.592	547.965	874.72	264.575	52.1362	142.66	26.3332	25.0436	44.2308	213.16	967.328	294.066	1983.65	539.62	103.904	15.7089	1.95251	AAEL012494-PA [Aedes aegypti]	Cytochrome P450 6B7	-
evm.model.Contig00300	68.5491	42.4681	52.5811	33.9608	46.9623	198.162	24.0008	1.17704	27.1823	0.766043	0.992338	6.74382	13.223	34.2146	18.1186	231.421	21.6382	12.0561	0.73552	0	UDP-glycosyltransferase UGT33D7 precursor [Bombyx mori]	Ecdysteroid UDP-glucosyltransferase	UGT; glucuronosyltransferase [EC:2.4.1.17]
evm.model.Contig00302	1.37484	0.738182	2.10153	0.13219	2.59978	0.776908	0.0846693	0.11551	12.1171	0.0787564	1.51025	0.177994	0.103437	0.560596	29.581	1.66898	2.95381	0.1688	0	0	cytochrome P450 6AQ1 isoform X2 [Apis mellifera]	Cytochrome P450 6B7	CYP6; cytochrome P450 family 6 [EC:1.14.-.-]
evm.model.Contig00305	40.5452	38.946	44.026	49.0638	45.4442	25.2731	57.0895	57.5601	61.6152	77.2544	99.6465	54.9646	90.0719	56.5142	60.0605	93.8661	58.2558	92.3085	100.802	43.4759	proclotting enzyme [Culex quinquefasciatus]	Serine protease easter	-
evm.model.Contig00306	50.4997	54.0855	61.1077	58.5486	48.9973	52.4079	46.4746	38.5734	46.8909	42.7657	57.4981	48.117	99.6966	60.5297	55.1974	68.6513	83.6967	102.091	64.6606	50.5131	CLIP domain-containing serine protease 2-like isoform X3 [Hyposmocoma kahamanoa]	Serine protease easter	-
evm.model.Contig00307	0.0887796	0.154353	0.174113	0.165844	0.2575	0.141075	0.0796691	0.120765	0.127629	0.0617545	0.286417	0.0669929	0.270356	0.135254	0.114074	1.01205	0.365706	0.720036	1.33692	0.877007	protein FAM161B [Trichoplusia ni]	Protein FAM161A	FAM161A; protein FAM161A
evm.model.Contig00308	0.956038	1.9919	1.50812	0.543541	0.820493	1.17693	1.65369	2.63206	2.533	2.30731	2.07599	2.61647	1.09873	1.13037	0.872361	0.943604	0.519382	7.01017	7.64641	6.29814	ubiquinone biosynthesis monooxygenase COQ6, mitochondrial [Galleria mellonella]	Ubiquinone biosynthesis monooxygenase COQ6, mitochondrial	COQ6; ubiquinone biosynthesis monooxygenase Coq6 [EC:1.14.13.-]
evm.model.Contig00309	0.385171	1.06537	0.927071	0.30525	0.197479	0.601941	0.256615	0.0333417	0.117456	0.238695	0.486621	0.770661	0.417994	0	0.629888	0.722621	0	0.935495	0.434243	0.213644	uncharacterized protein LOC101742879 [Bombyx mori]	-	-
evm.model.Contig00310	30.3351	45.6038	33.8705	49.9253	36.538	44.339	38.4109	28.2033	25.514	20.3042	36.8412	48.9216	40.134	26.243	14.8451	36.3184	44.7245	46.3947	25.9862	36.5807	phosphatidylinositol N-acetylglucosaminyltransferase subunit H-like [Galleria mellonella]	Phosphatidylinositol N-acetylglucosaminyltransferase subunit H	PIGH, GPI15; phosphatidylinositol glycan, class H
evm.model.Contig00311	0.644286	0.724453	0.247219	0.1221	0.0631932	0.708165	0.146637	0.373427	0.313215	0.327353	0.24331	0.147967	0.883758	0.0896203	0.39193	0.770796	0.376943	0.818558	0.723738	1.25338	cilia- and flagella-associated protein 36 [Bombyx mori]	Cilia- and flagella-associated protein 36	-
evm.model.Contig00312	2.16096	3.03174	2.07193	1.30821	0.988523	2.98643	3.5193	2.28629	2.59073	2.01088	3.61837	3.20243	1.58667	2.26611	2.98747	2.49408	1.52316	4.24982	5.17369	7.61795	serine/threonine-protein phosphatase 4 regulatory subunit 3 isoform X1 [Vanessa tameamea]	Serine/threonine-protein phosphatase 4 regulatory subunit 3	SMEK, PPP4R3; protein phosphatase 4 regulatory subunit 3
evm.model.Contig00316	3.99458	2.60183	2.23995	2.24664	2.02161	3.63662	2.64907	0.524252	1.87302	0.0570387	0.0203496	1.51599	1.05877	0.0124925	1.14729	0.0644666	0.0450373	0.479228	0.0484247	0	PREDICTED: nose resistant to fluoxetine protein 6 [Tribolium castaneum]	Nose resistant to fluoxetine protein 6	-
evm.model.Contig00319	0.771519	1.35902	2.11036	1.23895	0.870235	1.3961	0.51015	1.85593	1.13507	0.988591	1.23444	0.500476	1.14258	0.562951	2.19138	0.0558665	1.01476	0.881448	0.797328	0.330341	PREDICTED: uncharacterized protein LOC109546199 [Dendroctonus ponderosae]	Transcription factor Adf-1	-
evm.model.Contig00320	0.185852	0.0314148	0	0.0450048	0.0465848	0.146173	0.389153	1.0618	0.761955	0.563074	1.39903	0.0545391	0.0176078	0.132133	0.30956	0.142054	0.357267	0.930997	0.618889	0.0419985	PREDICTED: putative fatty acyl-CoA reductase CG5065 [Tribolium castaneum]	Putative fatty acyl-CoA reductase CG5065	FAR; alcohol-forming fatty acyl-CoA reductase [EC:1.2.1.84]
evm.model.Contig00321	0.787213	3.82204	0.821206	1.53313	2.05926	1.60902	0.718955	0.350868	0.74911	0.570881	0.741949	1.07641	0.228505	0.46441	0.267821	0.391743	0.289776	3.69172	3.37535	2.00981	monocarboxylate transporter 9-like isoform X1 [Galleria mellonella]	Monocarboxylate transporter 12-B	-
evm.model.Contig00330	181.031	93.6713	109.91	45.5303	107.176	107.541	0	0	0	0	0.0714401	0.0181023	0.0175329	0	0	0	0	0	0.148751	0	alpha-esterase 3 precursor [Bombyx mori]	Esterase FE4	-
evm.model.Contig00331	155.721	82.115	70.4218	51.5661	64.0267	101.789	0.0193831	0.0352578	0.020701	0.0180295	0.0643234	0	0.0315726	0.0394879	0	0.127359	0.0711796	0	0.210466	0	cholinesterase 1-like [Hyposmocoma kahamanoa]	Acylcarnitine hydrolase	-
evm.model.Contig00333	1.21648	1.47364	1.43587	1.57107	1.06721	2.50582	2.54718	5.77021	5.66744	4.54116	4.28515	3.41117	2.74682	1.24925	1.55343	1.9216	1.51568	1.80557	2.70061	1.97011	LIM domain only protein 3-like [Trichoplusia ni]	LIM domain only protein 3	-
evm.model.Contig00334	5.73818	8.66813	8.27239	5.90181	4.9508	10.8517	13.7436	17.1776	18.5276	18.1169	17.5579	15.9172	7.8971	9.85543	7.82724	6.78662	8.74709	10.6573	12.7966	9.7048	ankyrin repeat, SAM and basic leucine zipper domain-containing protein 1 [Bombyx mori]	Ankyrin repeat, SAM and basic leucine zipper domain-containing protein 1	ASZ1, GASZ; ankyrin repeat, SAM and basic leucine zipper domain-containing protein 1
evm.model.Contig00335	526.094	476.039	787.366	688.735	797.195	799.508	870.2	739.041	1077.01	638.885	761.266	784.984	900.681	868.01	758.582	996.588	1007.02	1569.14	1394	1295.7	heat shock protein 21.4 [Sesamia inferens]	Heat shock protein beta-1	-
evm.model.Contig00337	0	0	0.180509	0	0	0	0	0	0.205827	0.0448161	0	0	0	0.294467	1.1498	0.126631	0.0884661	0	0	0.0935966	-	-	-
evm.model.Contig00338	5403.05	4884.81	5143.95	5779.25	5435.42	5169.88	5834.75	5466.6	5913.16	5234.31	5759.89	6444.68	3884.79	4247.8	2133.12	5383.99	4320.04	2894.21	1796.29	2906.34	ribosomal protein L27A [Bombyx mori]	60S ribosomal protein L27a	RP-L27Ae, RPL27A; large subunit ribosomal protein L27Ae
evm.model.Contig00339	16.2063	21.2992	21.3834	24.5186	19.3979	20.3973	22.7265	21.8496	27.7629	20.8016	30.9509	26.1351	11.5789	17.0715	15.4533	17.7965	14.0049	22.5508	19.6679	17.337	uncharacterized protein LOC113397197 isoform X2 [Vanessa tameamea]	-	-
evm.model.Contig00340	59.8121	62.7445	56.2634	34.5785	45.835	41.0145	52.263	69.2708	77.258	54.2452	53.0752	54.6662	32.7671	43.4165	28.5186	33.7117	41.9831	133.228	194.64	183.552	vesicle-associated membrane protein 2-like isoform X1 [Penaeus vannamei]	Synaptobrevin-1	VAMP2; vesicle-associated membrane protein 2
evm.model.Contig00342	9.40485	19.1095	10.1339	10.484	9.99853	7.82689	9.5521	5.70254	4.4239	5.83211	7.81206	7.1567	4.35066	9.77603	2.67926	11.1248	8.52006	12.5452	19.2825	9.40991	branched-chain-amino-acid aminotransferase, cytosolic [Galleria mellonella]	Branched-chain-amino-acid aminotransferase	E2.6.1.42, ilvE; branched-chain amino acid aminotransferase [EC:2.6.1.42]
evm.model.Contig00343	24.4734	24.6909	21.4341	20.5976	17.6978	19.2004	33.7762	23.9801	34.8014	29.7012	33.1571	31.7302	17.7412	38.5275	33.2359	44.7379	66.9897	31.444	34.7509	59.3705	dolichyl-phosphate beta-glucosyltransferase [Trichoplusia ni]	Dolichyl-phosphate beta-glucosyltransferase	ALG5; dolichyl-phosphate beta-glucosyltransferase [EC:2.4.1.117]
evm.model.Contig00344	0.261518	0.497304	0.279756	0.116581	0.268163	0.288492	0.336021	0.588585	0.225954	0.35886	0.361374	0.460463	0.354755	1.47052	1.77009	1.57003	1.53102	3.87057	3.16949	4.73854	protein SPT2 homolog [Vanessa tameamea]	Protein SPT2 homolog	SPTY2D1, SPT2; protein SPT2
evm.model.Contig00345	97.1829	124.27	108.426	135.492	133.063	102.204	176.415	192.58	222.095	213.044	204.837	223.445	111.131	124.309	62.9138	116.175	128.592	159.435	212.752	251.456	programmed cell death protein 6 isoform X2 [Vanessa tameamea]	Programmed cell death protein 6	-
evm.model.Contig00346	487.798	500.062	444.771	426.076	435.809	387.23	605.41	554.842	654.705	599.952	603.085	633.02	404.334	507.029	439.253	572.423	600.142	281.28	357.854	473.956	clathrin light chain isoform X2 [Galleria mellonella]	Clathrin light chain	-
evm.model.Contig00347	4.78085	2.88736	8.63166	3.10791	4.11964	3.73478	4.44676	5.35335	5.62091	5.19525	4.24166	5.79851	4.16396	1.22538	2.19413	2.00432	2.4455	19.9232	10.7722	40.3956	proton-coupled amino acid transporter-like protein pathetic [Trichoplusia ni]	Proton-coupled amino acid transporter 4	SLC36A, PAT; solute carrier family 36 (proton-coupled amino acid transporter)
evm.model.Contig00352	2.38236	3.11138	1.85127	1.22455	2.28157	2.40908	0.941207	0.770425	1.10572	0.919252	1.40554	0.514443	0.881536	2.25301	0.0449223	0.927644	0.432044	2.32677	3.80922	8.04495	uncharacterized protein LOC113523481 [Galleria mellonella]	Phosphatidylinositol 4-phosphate 3-kinase C2 domain-containing subunit alpha	-
evm.model.Contig00353	39.2127	30.6209	25.5753	15.2934	23.621	32.6275	0.0210207	0.0955917	0.0897998	0.0977637	0.156955	0.176761	0.01712	0.149884	0.28092	0.0276238	0	0.167631	0.995992	0	-	-	-
evm.model.Contig00354	1.7015	1.95997	1.53644	0.827016	0.966508	1.2007	0.493404	0.757631	0.99231	0.470867	0.749578	0.479557	0.485346	1.53388	0.305836	0.530502	0.69417	1.65052	2.73884	6.47292	phosphatidylinositol 4-phosphate 3-kinase C2 domain-containing subunit alpha isoform X3 [Trichoplusia ni]	Phosphatidylinositol 4-phosphate 3-kinase C2 domain-containing subunit alpha	PIK3C2; phosphatidylinositol-4-phosphate 3-kinase [EC:2.7.1.154]
evm.model.Contig00355	5.38191	7.98933	7.00823	8.04022	6.36426	6.75895	11.1782	12.233	11	12.7082	13.1694	12.8895	7.15488	15.3361	14.3139	25.3584	37.6564	7.9237	9.41943	33.3081	aspartylglucosaminidase [Bombyx mori]	N(4)-(Beta-N-acetylglucosaminyl)-L-asparaginase (Fragment)	AGA, aspG; N4-(beta-N-acetylglucosaminyl)-L-asparaginase [EC:3.5.1.26]
evm.model.Contig00360	27.376	23.5765	41.1919	22.1332	26.5756	53.6135	31.1616	42.8116	38.698	22.1314	28.7165	25.7104	26.0775	24.3994	17.067	21.8599	20.1929	73.6148	80.1191	60.9325	titin-like isoform X1 [Galleria mellonella]	-	-
evm.model.Contig00362	0.100148	0.152354	0.196409	0	0.112962	0.658264	0.786372	63.7486	20.604	24.138	0.52192	0.749418	0.426966	5.60707	0.100086	0.137785	0.0962585	0.58529	23.3389	1.83314	uncharacterized protein LOC113504318 [Trichoplusia ni]	-	-
evm.model.Contig00368	9.89624	27.7576	31.4627	33.8681	25.2899	11.1799	89.2811	51.312	52.56	59.8564	66.7507	47.9857	14.7669	15.5007	0.772663	1.80829	1.63485	22.2049	13.0238	10.6925	hypothetical protein DMN91_012499 [Ooceraea biroi]	Histone H2A	H2A; histone H2A
evm.model.Contig00369	0.0773144	0.176426	0.682324	0.75824	1.65693	0.54727	0.242832	0.883421	0.432237	0.978784	0.402922	0.272259	0.461465	0	0	0	0	0	0.239702	0	GM16910 [Drosophila sechellia]	Histone H2B.1/H2B.2	-
evm.model.Contig00370	0.266969	0.203068	0	1.28002	2.40902	0.269964	2.34782	3.20301	2.38805	0.207986	1.06667	1.5512	0	2.10682	0.640328	0.0734598	1.0264	0	0.2759	0.325778	uncharacterized protein LOC113882947 [Bos indicus x Bos taurus]	Histone H3	H3; histone H3
evm.model.Contig00371	784.334	653.382	716.125	322.67	552.986	583.196	180.608	204.984	208.725	164.871	165.301	176.397	127.41	144.706	123.994	184.64	375.018	223.047	249.649	419.843	V-type proton ATPase subunit D 1 [Ctenocephalides felis]	V-type proton ATPase subunit D 1	ATPeV1D, ATP6M; V-type H+-transporting ATPase subunit D
evm.model.Contig00372	0.479662	0.945909	0.731659	1.00665	1.04199	0.35929	0.799767	0.879631	0.774689	1.41863	0.540068	0.938393	0.454436	1.11778	0.301821	1.63759	0.990365	1.32005	1.634	0.505835	alpha-(1,6)-fucosyltransferase [Galleria mellonella]	Alpha-(1,6)-fucosyltransferase	FUT8; glycoprotein 6-alpha-L-fucosyltransferase [EC:2.4.1.68]
evm.model.Contig00374	8.29022	32.3307	8.66828	1.19785	4.18468	104.674	2.54148	3.4018	44.8625	2.54241	4.09765	1.97581	11.8725	15.9724	9.24632	1.6384	4.3143	1.83552	97.8405	1409.87	lebocin-4-like [Galleria mellonella]	Proline-rich antimicrobial peptide 1	-
evm.model.Contig00375	12.1065	43.5225	16.9349	1.48272	4.01403	49.816	2.77605	1.76073	160.84	3.80533	7.84874	2.24221	13.1193	17.4501	31.1715	2.16004	6.70682	5.82573	16.7662	1233.46	uncharacterized protein LOC113399916 [Vanessa tameamea]	Proline-rich antimicrobial peptide 1	-
evm.model.Contig00379	5.53487	5.49952	3.48095	3.91562	3.85697	4.68854	7.46334	4.06998	5.13564	9.53838	5.27312	5.84214	8.28987	10.4454	7.54418	6.39894	6.43402	8.32268	11.0657	7.39652	protein 5NUC-like [Ctenocephalides felis]	Protein 5NUC	NT5E, CD73; 5'-nucleotidase [EC:3.1.3.5]
evm.model.Contig00380	0.585715	0.200484	0.947672	0.702074	0.330328	0.266528	0.827835	0.780801	0.851375	1.19781	1.1701	0.412514	0.374566	0.905708	0.35121	0.926707	0.731856	2.22499	5.20565	3.63325	SET and MYND domain-containing protein 4-like [Hyposmocoma kahamanoa]	SET and MYND domain-containing protein 4	-
evm.model.Contig00381	0.912914	0.6944	0.895195	1.0634	0.781167	0.509325	1.18647	1.0791	1.05595	1.01165	2.07804	1.71825	1.26157	1.5107	0.597744	1.73241	1.6944	1.83976	2.73276	2.49693	protein OSCP1 [Trichoplusia ni]	Protein OSCP1	-
evm.model.Contig00383	71.2542	70.2412	67.1486	64.1467	76.336	55.5855	74.9345	54.8325	71.3728	59.6661	64.0928	68.4408	46.7793	44.3286	35.9918	28.6861	38.2335	42.7504	37.8259	29.1029	LOW QUALITY PROTEIN: enoyl-[acyl-carrier-protein] reductase, mitochondrial [Galleria mellonella]	Probable trans-2-enoyl-CoA reductase, mitochondrial	MECR, NRBF1; mitochondrial trans-2-enoyl-CoA reductase [EC:1.3.1.38]
evm.model.Contig00384	0.133762	0.0763086	0.22954	0.0364398	0.188596	0.0338155	0.140041	0.191051	0.897377	0.42335	0.40664	1.79583	0.427705	0.0356621	0.133679	0.230039	0.0642833	0.474626	1.20957	0	uncharacterized protein LOC113492518 isoform X2 [Trichoplusia ni]	-	-
evm.model.Contig00385	2.38287	4.51642	2.83459	1.71971	1.69196	2.38589	4.04883	6.77712	5.451	4.03236	4.28871	3.41837	2.35156	2.49952	2.60001	1.60157	2.25277	6.71191	8.01752	9.43835	uncharacterized protein LOC113400329 [Vanessa tameamea]	Rho GTPase-activating protein 20	ARHGAP20; Rho GTPase-activating protein 20
evm.model.Contig00386	14.0104	17.8774	13.8132	14.3946	13.0724	14.0518	19.9366	18.0597	20.7806	15.9084	21.8547	24.6349	9.9633	15.6526	10.5727	15.132	20.007	14.3071	16.4884	22.7567	arginyl-tRNA--protein transferase 1 [Hyposmocoma kahamanoa]	Arginyl-tRNA--protein transferase 1	ATE1; arginyl-tRNA---protein transferase [EC:2.3.2.8]
evm.model.Contig00387	17.2343	11.0047	12.1144	10.5311	14.1082	12.9007	4.0834	2.28685	2.79278	2.133	4.93973	3.95804	4.86563	2.3973	4.78114	2.14114	3.65648	1.62014	3.09754	4.02484	sialin-like [Vanessa tameamea]	Sialin	SLC17A; MFS transporter, ACS family, solute carrier family 17 (sodium-dependent inorganic phosphate cotransporter), other
evm.model.Contig00388	9.38985	4.54782	9.01538	3.82367	6.6997	8.78154	0.0205233	0.0186659	0.197268	0.0381801	0	0.0172578	0	0	0	0	0	0.163664	0.0810352	0	sialin-like [Vanessa tameamea]	Sialin	SLC17A; MFS transporter, ACS family, solute carrier family 17 (sodium-dependent inorganic phosphate cotransporter), other
evm.model.Contig00390	7.62705	5.68619	3.96239	2.3851	6.51391	8.95545	0	0	0	0	0	0	0.0143562	0	0	0	0	0	0	0	sialin-like [Galleria mellonella]	Sialin	SLC17A; MFS transporter, ACS family, solute carrier family 17 (sodium-dependent inorganic phosphate cotransporter), other
evm.model.Contig00391	0.889352	3.29219	3.43022	0.839905	0.802515	1.85861	2.66916	11.4041	2.58546	0.577386	2.16292	1.51371	1.0111	0.0632291	0.17776	1.14201	0	0.891016	1.04165	2.77344	sialin [Ctenocephalides felis]	Sialin	SLC17A; MFS transporter, ACS family, solute carrier family 17 (sodium-dependent inorganic phosphate cotransporter), other
evm.model.Contig00392	24.0006	21.6376	21.1517	15.7453	16.4681	14.097	22.5238	17.0951	20.685	20.9876	20.0283	22.0083	16.8343	23.5659	21.7076	18.6355	21.982	34.8068	40.145	20.7281	2-hydroxyacyl-CoA lyase 1 isoform X1 [Hyposmocoma kahamanoa]	2-hydroxyacyl-CoA lyase 1	HACL1; 2-hydroxyacyl-CoA lyase 1 [EC:4.1.-.-]
evm.model.Contig00393	12.2283	21.8282	14.7469	12.6803	9.39919	13.6119	15.5383	29.1093	20.2887	19.7351	19.9148	23.5275	21.9045	24.7142	19.1195	14.9243	24.6441	91.3897	116.386	96.5716	EF-hand domain-containing protein D2 homolog [Trichoplusia ni]	EF-hand domain-containing protein D2 homolog	-
evm.model.Contig00394	3.93153	5.20371	10.5637	5.75625	4.00479	12.8026	8.05087	4.55167	5.67407	6.91518	10.7109	6.43444	12.0801	6.88936	11.2161	4.21762	6.99168	14.3153	7.91131	2.04302	pickpocket protein 28 [Vanessa tameamea]	Pickpocket protein 28	ASICN; acid-sensing ion channel, other
evm.model.Contig00395	68.7627	76.1491	67.0216	81.0872	75.8137	66.3131	81.1037	68.7368	74.9828	67.3456	79.2618	91.9758	70.6856	45.8783	40.2465	60.1482	55.5659	71.9803	45.3838	42.2833	inhibitor of growth protein 3 [Bombyx mori]	Inhibitor of growth protein 3	ING3; inhibitor of growth protein 3
evm.model.Contig00396	0.716147	0.673894	0.760165	0.426393	0.324777	0.851097	0.448314	0.260111	0.363224	0.452954	0.474539	0.370483	0.1322	0.322811	0.302513	0.274254	0.255464	4.20383	5.13495	1.80186	uncharacterized protein LOC113400404 isoform X1 [Vanessa tameamea]	Pleckstrin homology domain-containing family M member 2	-
evm.model.Contig00397	1.74595	1.17481	2.10167	0.920786	1.30027	1.45996	3.69684	4.68907	3.89814	3.96728	4.1169	2.64061	1.21674	1.63517	1.20239	0.808399	0.27969	4.6487	4.17547	3.06154	nuclear pore membrane glycoprotein 210 [Galleria mellonella]	Nuclear pore membrane glycoprotein 210-like	NUP210, GP210; nuclear pore complex protein Nup210
evm.model.Contig00398	0.0156634	0.166799	0.291828	0.10241	0.0176675	0.126712	0.098392	0.0447437	0.0350273	0.167788	0.0272097	0.206842	0.200335	0.133632	0.297419	0.0861992	0.21077	1.72619	1.21405	1.36982	centrosomal protein of 162 kDa [Vanessa tameamea]	Centrosomal protein of 162 kDa (Fragment)	-
evm.model.Contig00399	45.5054	78.103	28.4929	72.6949	49.523	40.2341	260.03	485.528	202.235	228.034	292.723	248.519	45.568	60.4502	25.9686	44.5849	44.1686	119.373	148.292	37.1411	carboxypeptidase B-like [Vanessa tameamea]	Carboxypeptidase B	-
evm.model.Contig00401	14.2782	15.9352	13.4712	12.5128	11.2994	12.4628	15.3293	17.5437	19.2996	15.1493	19.6677	18.8642	10.2252	17.2548	14.0409	17.3709	22.3534	17.2305	17.7951	23.1425	pre-mRNA-processing factor 6 [Ctenocephalides felis]	Pre-mRNA-processing factor 6	PRPF6, PRP6; pre-mRNA-processing factor 6
evm.model.Contig00402	0.996319	1.16329	0.889053	0.434273	0.584375	1.33493	0.604993	0.540754	0.640557	0.27652	1.04279	0.675385	0.446004	0.382503	0.607377	0.246734	0.402202	0.939955	1.08113	1.35763	brefeldin A-inhibited guanine nucleotide-exchange protein 3 [Trichoplusia ni]	Brefeldin A-inhibited guanine nucleotide-exchange protein 3	ARFGEF3, KEPI; brefeldin A-inhibited guanine nucleotide-exchange protein 3
evm.model.Contig00403	28.7548	19.306	49.8744	23.3328	27.0618	44.7898	18.6985	29.6854	20.9018	15.8467	14.5994	13.1552	25.7535	18.3906	15.489	24.4902	19.7986	27.0556	21.8209	45.0417	uncharacterized protein LOC113515961 [Galleria mellonella]	-	-
evm.model.Contig00406	54.1388	59.094	69.3733	106.538	75.9883	66.9856	147.349	108.641	138.169	129.658	111.896	140.755	62.4034	78.8485	21.192	156.586	169.005	53.8171	37.914	94.0782	U6 snRNA-associated Sm-like protein LSm3 [Vanessa tameamea]	U6 snRNA-associated Sm-like protein LSm3	LSM3; U6 snRNA-associated Sm-like protein LSm3
evm.model.Contig00407	5.34455	7.91349	6.56374	4.79201	5.83817	5.73243	12.1008	13.0809	16.7238	10.5357	12.8561	12.1169	5.41989	7.63637	3.97999	4.24766	7.65558	7.3755	6.22046	7.07063	U3 small nucleolar RNA-associated protein 14 homolog A [Vanessa tameamea]	U3 small nucleolar RNA-associated protein 14 homolog A	UTP14; U3 small nucleolar RNA-associated protein 14
evm.model.Contig00409	1.61633	1.12699	2.77367	0.770569	1.4813	1.66851	2.57356	2.53304	2.07082	2.85293	1.25767	3.08307	1.34948	1.43642	1.68263	0.27797	0.841507	6.80352	7.51679	5.75277	uncharacterized protein LOC113507671 [Trichoplusia ni]	-	-
evm.model.Contig00410	0.846096	0.972514	1.36435	0.758076	0.508988	1.08374	0.964555	3.95663	2.85915	2.28876	2.04139	1.8208	0.833664	1.26323	0.826779	1.03473	1.30117	6.57736	8.31651	2.21791	LOW QUALITY PROTEIN: probable ribonuclease ZC3H12D [Trichoplusia ni]	Probable ribonuclease ZC3H12C	ZC3H12, MCPIP; ribonuclease ZC3H12 [EC:3.1.-.-]
evm.model.Contig00412	15.4014	49.8859	30.4728	227.572	98.9549	93.5311	325.241	154.651	253.156	260.775	392.867	448.735	244.389	28.5336	168.337	19.9443	46.8386	380.024	208.186	1.07653	cytochrome P450 [Papilio xuthus]	Cytochrome P450 4V2	CYP4; cytochrome P450 family 4 [EC:1.14.-.-]
evm.model.Contig00413	29.9078	19.0084	14.888	9.3783	22.7369	25.9063	0	0	0	0	0	0.151031	0	0	0	0	0	0	0.0590981	0	arrestin domain-containing protein 17-like [Zootermopsis nevadensis]	Arrestin domain-containing protein 1	-
evm.model.Contig00416	17.6408	4.66036	4.9424	0.982568	0.286864	0.514352	1.47655	2.42166	2.37833	2.4992	1.04426	1.40445	1.65598	0.616408	0.762496	0.38171	0.888894	0.849331	0.812387	33.5739	PREDICTED: phospholipase B1, membrane-associated [Tribolium castaneum]	Phospholipase B1, membrane-associated	PLB1, PLB; phospholipase B1, membrane-associated [EC:3.1.1.4 3.1.1.5]
evm.model.Contig00417	3.12404	4.12002	16.3749	3.99203	3.72656	4.52271	5.10605	0.256808	1.68371	3.50191	0.761335	0.415512	11.7858	0.167778	1.77443	0.463822	2.85149	3.6778	0.673581	0.731359	AGAP006396-PA-like protein [Anopheles sinensis]	Phospholipase B1, membrane-associated	-
evm.model.Contig00418	2.97513	3.4019	4.72883	1.94942	2.47846	3.1658	3.58303	3.29579	4.69633	3.25706	3.02327	4.75906	1.95648	3.02762	2.31255	1.89946	2.95302	8.10111	10.2689	10.1638	dynactin subunit 4 [Trichoplusia ni]	Dynactin subunit 4	DCTN4; dynactin 4
evm.model.Contig00419	3.35881	4.15359	4.30393	2.42507	2.8821	2.08373	3.08501	2.96279	2.64964	2.64883	3.11427	2.61229	1.7746	2.32936	1.66806	0.907206	0.752622	7.31167	10.0302	5.44816	protoporphyrinogen oxidase-like [Trichoplusia ni]	Protoporphyrinogen oxidase	PPOX, hemY; protoporphyrinogen/coproporphyrinogen III oxidase [EC:1.3.3.4 1.3.3.15]
evm.model.Contig00421	14.7325	33.2713	0.509335	0	0	0	0.13183	132.639	0.21119	0.07664	0.0820281	0.318707	0.0268419	0.0167856	0.0786505	0	0.0302571	0.0131411	0.45546	14.7895	uncharacterized protein LOC113398311 [Vanessa tameamea]	-	-
evm.model.Contig00422	3.92903	1.99711	3.10413	4.56551	3.27655	2.16543	1.83254	4.78732	5.30926	10.6807	3.15389	5.65567	9.39951	2.87942	3.44274	6.07169	11.9557	13.8519	9.96834	27.4947	glycoside hydrolase [Culex quinquefasciatus]	Myrosinase 1	-
evm.model.Contig00423	9.89531	9.28401	19.8218	19.2161	22.6703	10.162	4.75666	4.76613	9.90183	10.0863	7.72535	1.0508	11.8846	0.944405	2.34723	0	0.444093	0	0.875406	0.156616	myrosinase 1-like [Trichoplusia ni]	Lactase-phlorizin hydrolase	-
evm.model.Contig00424	131.705	124.813	135.15	139.461	119.708	125.317	190.186	198.881	232.655	174.669	185.979	189.737	101.473	138.361	96.8887	156.468	129.653	83.9011	100.535	118.502	methionine aminopeptidase 1 isoform X1 [Trichoplusia ni]	Methionine aminopeptidase 1	map; methionyl aminopeptidase [EC:3.4.11.18]
evm.model.Contig00425	0.0642383	0.114012	0.0489934	0.00777778	0.0322034	0.0144353	0.0597813	0.0611674	0.0558651	0.125114	0.0805943	0.0754041	0.06086	0.106565	0.0285326	0.0490998	0.0274415	1.38251	1.73344	1.46616	tolloid-like protein 1 [Hyposmocoma kahamanoa]	Tolloid-like protein 1	tok; tolkin [EC:3.4.24.-]
evm.model.Contig00428	0.0420187	0	0	0.0228937	0	0.0637349	2.57349	2.88072	1.71485	1.7186	1.56935	3.81015	0	0.425696	0	0	0	4.64824	5.73201	0.256373	putative serine protease K12H4.7 [Trichoplusia ni]	Thymus-specific serine protease	-
evm.model.Contig00430	42.1401	35.5381	38.7376	33.2004	31.8177	32.491	50.9841	48.7901	71.4664	49.1042	46.9312	64.0041	32.3732	38.5818	19.881	52.5374	39.2669	34.6323	41.3447	57.179	ubiquitin thioesterase OTU1 [Hyposmocoma kahamanoa]	Ubiquitin thioesterase OTU1	OTU1, YOD1; ubiquitin thioesterase OTU1 [EC:3.1.2.-]
evm.model.Contig00431	15.3006	14.2258	13.1893	10.1279	15.2836	21.5891	15.3483	12.089	17.0285	11.3103	9.5192	10.4754	11.6143	17.1367	16.742	21.0899	19.9733	60.8297	62.0731	51.0632	calcium-binding mitochondrial carrier protein Aralar1 isoform X1 [Bombyx mori]	Calcium-binding mitochondrial carrier protein Aralar1	SLC25A12_13, AGC; solute carrier family 25 (mitochondrial aspartate/glutamate transporter), member 12/13
evm.model.Contig00432	0.0859048	0.0326714	0.0842375	0.117012	0.145344	0.173737	0.0224844	0.408991	0.144079	0.0627426	0.0559614	0.0378138	0.201433	0.022903	1.09461	0	0	0.179303	0.28853	0.0436784	acid sphingomyelinase-like phosphodiesterase 3a [Trichoplusia ni]	Acid sphingomyelinase-like phosphodiesterase 3a	SMPDL3; sphingomyelin phosphodiesterase acid-like 3 [EC:3.1.4.-]
evm.model.Contig00434	0.278625	0.448088	0.210767	0.104097	0.170606	0.297849	0.241698	0.591251	0.427252	0.511657	0.311153	0.462549	0.386907	0.127344	0.198894	0.197143	0.122424	6.16115	4.5084	4.08001	tubulin-specific chaperone D [Hyposmocoma kahamanoa]	Tubulin-specific chaperone D	TBCD; tubulin-specific chaperone D
evm.model.Contig00435	44.1629	19.6474	18.6663	0.765899	0.726722	0.414599	0.429248	0.501944	0.523923	0.741503	0.559614	0.0515642	0.649247	0.374776	0	0.644666	0	3.47196	2.05805	710.687	putative defense protein 3 [Hyposmocoma kahamanoa]	Putative defense protein 3	-
evm.model.Contig00436	2.70479	6.21835	2.04137	1.77174	1.85109	3.39585	0.0636351	0.0578761	0.0169904	0.0295956	0.105588	0.0535101	0.0129567	0	0.0911159	0.020906	0	0.0634327	0.141334	0.123618	uncharacterized protein LOC113231796 [Hyposmocoma kahamanoa]	Calcitonin receptor	-
evm.model.Contig00437	0.196562	1.844	0.578241	0.0356987	0.406472	1.42449	0	0	0	0	0	0	0	0	0	0	0	0	0	0	neuropeptide receptor B3 precursor [Bombyx mori]	-	-
evm.model.Contig00438	266.902	260.627	231.419	205.786	162.517	281.091	301.891	302.926	292	283.108	316.534	327.467	297.47	449.433	479.409	552.795	736.235	611.842	579.206	1631.34	S-adenosylmethionine synthase isoform X2 [Trichoplusia ni]	S-adenosylmethionine synthase	metK; S-adenosylmethionine synthetase [EC:2.5.1.6]
evm.model.Contig00439	6.11776	7.10539	8.61351	2.73975	4.37891	6.76915	6.50442	7.87562	8.55409	6.29687	5.04423	6.35041	3.73682	6.85513	3.10128	5.7071	5.51493	40.8878	52.9879	84.5847	eukaryotic translation initiation factor 4 gamma-like [Hyposmocoma kahamanoa]	Eukaryotic translation initiation factor 4 gamma 3	EIF4G; translation initiation factor 4G
evm.model.Contig00441	0.0773144	0.705702	0.151628	0.336996	0.0872067	0.234544	0.242832	0.44171	0.172895	0.527038	0.0671537	0.0680648	0.0659236	0.329803	1.62259	0	0	0.193647	0.159801	0.314485	hypothetical protein DMN91_012499 [Ooceraea biroi]	Histone H2A	H2A; histone H2A
evm.model.Contig00442	2.25333	1.25692	0.589226	0.873046	1.86387	0.506357	0.943646	1.00129	0.391924	0.195055	0.173973	0.0440834	0.25618	0.0534007	0.0500429	0.27557	0.0962585	1.33781	0	0.101841	Histone H1 [Leptidea amurensis]	Histone H1	H1_5; histone H1/5
evm.model.Contig00445	0.0773144	0.294043	0.454883	0.252747	0	0.0781815	1.05227	2.72388	1.72895	2.86106	2.01461	1.29323	0.263694	0.0824507	0.61813	0	0	0.322746	0.239702	0.786211	Histone H2B [Lepeophtheirus salmonis]	Histone H2B.1/H2B.2	H2B; histone H2B
evm.model.Contig00447	0.463886	0.470468	0.379069	0.168498	0.348827	0.234544	0.890382	0.588947	0.864473	0.451747	1.14161	1.3613	0	0.329803	0	0	0	0.129098	0.319603	0.314485	PREDICTED: histone H2B, gonadal-like [Saccoglossus kowalevskii]	Histone H2B.1/H2B.2	-
evm.model.Contig00448	0.557555	0.141367	0.182245	0.202521	0	0	0.291865	0	0.727321	1.08593	0.645708	0.0818086	0	0.0990994	1.67163	0	0	0	0.192069	1.32295	histone 1 [Culex quinquefasciatus]	Histone H4	H4; histone H4
evm.model.Contig00450	30.8604	22.3018	10.8044	8.24174	6.05602	19.8758	2.05292	1.68931	5.01144	1.27304	2.67641	1.68518	2.82643	3.43545	12.5044	4.30361	8.52608	2.10486	0.820236	0.0949531	superoxide dismutase [Cu-Zn] 2-like [Hyposmocoma kahamanoa]	Superoxide dismutase [Cu-Zn]	SOD1; superoxide dismutase, Cu-Zn family [EC:1.15.1.1]
evm.model.Contig00451	1285.35	1211.78	1098.46	1824.92	1725.36	1073.47	1969.86	1520.22	1638.9	1844.74	1980.85	2164.27	1470.1	1484	1173.16	1986.16	2475.81	1437.29	1378.62	1456.46	AGAP000546-PA-like protein [Anopheles sinensis]	Acyl-CoA-binding protein homolog	DBI, ACBP; diazepam-binding inhibitor (GABA receptor modulator, acyl-CoA-binding protein)
evm.model.Contig00452	555.258	710.881	498.605	419.569	588.521	407.787	421.736	360.667	474.355	404.262	287.788	359.757	378.592	205.307	86.0466	402.513	528.414	232.34	163.66	64.103	acyl-CoA-binding protein homolog isoform X3 [Ooceraea biroi]	Acyl-CoA-binding protein homolog	-
evm.model.Contig00453	1292.38	645.056	10.4459	125.655	73.209	349.818	1.72466	1.88229	0.736767	0.42779	1.33544	0.870146	1.5919	1.17117	1.20729	0.302187	0.633337	0.916891	0.340486	0	acyl-CoA-binding domain-containing protein 7 [Larimichthys crocea]	Putative acyl-CoA-binding protein	DBI, ACBP; diazepam-binding inhibitor (GABA receptor modulator, acyl-CoA-binding protein)
evm.model.Contig00455	27.1106	24.4086	25.8104	18.5259	21.7446	23.6386	27.7476	26.8553	35.6086	27.9976	35.0183	27.6892	20.3725	20.6882	22.3304	16.3314	20.4259	20.4546	23.7506	21.5488	PREDICTED: conserved oligomeric Golgi complex subunit 4 [Tribolium castaneum]	Conserved oligomeric Golgi complex subunit 4	COG4, COD1; conserved oligomeric Golgi complex subunit 4
evm.model.Contig00456	0.673407	2.39498	2.33795	1.92376	1.86813	1.98766	3.01062	1.0918	1.30241	0.40765	5.21674	2.11501	1.00872	1.72743	0.527477	0.02504	1.5744	0.0759759	0.282135	0.444187	thioredoxin domain-containing protein 3 homolog isoform X2 [Vanessa tameamea]	Thioredoxin domain-containing protein 3 homolog	-
evm.model.Contig00457	4.45032	4.5869	2.65968	5.8825	9.3563	8.68091	2.59153	0.752231	7.89097	1.30785	2.0814	2.08645	12.3494	6.26243	2.60537	8.15164	19.0335	21.5017	10.7768	0.696236	G-protein coupled receptor Mth2-like isoform X2 [Trichoplusia ni]	G-protein coupled receptor Mth2	-
evm.model.Contig00463	206.848	901.398	286.759	1663.01	1720.85	838.721	2451.22	1566.55	1386.27	1705.09	2363.54	1901.75	2896.3	1948.02	1470.68	1401.96	1146.63	3514.54	3652.99	162.985	uncharacterized protein LOC101747015 [Bombyx mori]	-	-
evm.model.Contig00464	10.1011	9.71836	12.5821	14.458	12.7484	10.2696	12.576	9.41026	12.7595	10.2621	11.6191	13.0746	9.26468	6.4633	4.58359	7.21152	4.09343	21.9722	17.7181	8.21746	uncharacterized protein LOC113508706 [Trichoplusia ni]	Alpha-ketoglutarate-dependent dioxygenase alkB homolog 6	ALKBH6; alkylated DNA repair protein alkB homolog 6 [EC:1.14.11.-]
evm.model.Contig00465	0.103524	0.088009	0.0597147	0.0398152	0.0137377	0.0431057	0.0318777	0.0405898	0.0340451	0.0415121	0.0476042	0.128667	0.0519247	0.0324711	0.0243435	0.14243	0.081944	1.31173	1.03841	1.37476	apoptotic protease-activating factor-1 [Plutella xylostella]	Apoptotic protease-activating factor 1	APAF1; apoptotic protease-activating factor
evm.model.Contig00466	3.45982	9.39466	3.67697	6.8031	6.34429	4.67134	19.042	28.7112	20.4664	23.8861	22.3118	22.7166	4.28503	6.74034	4.94504	2.4731	3.08393	10.6506	15.4009	21.3456	cell division cycle protein 20 homolog [Trichoplusia ni]	Cell division cycle protein 20 homolog	CDC20; cell division cycle 20, cofactor of APC complex
evm.model.Contig00467	1.72743	2.20177	1.78547	0.661374	1.63249	2.97429	2.44396	2.35614	3.44536	2.7734	2.31145	1.76738	0.995223	1.14515	0.653217	1.99122	0.897482	11.031	11.5798	8.64073	PREDICTED: F-box only protein 44 [Microplitis demolitor]	F-box only protein 6	FBXO6; F-box protein 6
evm.model.Contig00468	0.349839	0.898094	1.71524	0.857738	0.690551	1.19395	1.55661	1.29082	1.66245	2.00152	1.59528	1.69392	0.671168	1.07261	0.393324	0.481312	1.26094	2.00803	1.80771	1.60088	-	-	-
evm.model.Contig00469	0.222423	0.177644	0.272633	0.399916	0.451588	0.236164	0.197935	0.328275	0.497395	0.140792	0.26081	0.205604	0.170688	0.14232	0.200057	0.183607	0.299298	1.20705	1.06887	1.37971	uncharacterized protein LOC113229595 [Hyposmocoma kahamanoa]	Sodium- and chloride-dependent glycine transporter 1	SLC6AN; solute carrier family 6 (neurotransmitter transporter), invertebrate
evm.model.Contig00470	81.4075	89.0055	95.6777	70.9921	70.4066	77.2234	83.4833	106.566	87.0618	61.58	73.1942	74.8879	50.7999	90.7766	31.7966	81.4981	76.6064	96.6813	142.059	101.976	fatty alcohol acetyltransferase [Agrotis segetum]	Acetyl-CoA acetyltransferase, mitochondrial	E2.3.1.9, atoB; acetyl-CoA C-acetyltransferase [EC:2.3.1.9]
evm.model.Contig00472	0.313437	0.4106	0.375654	0.246675	0.127667	0.220105	0.355497	0.596906	0.204436	0.644383	0.408367	0.268273	0.170748	0.538529	0.165322	0.131764	0.284526	2.41332	2.86131	2.30197	exportin-4-like [Vanessa tameamea]	Exportin-4	-
evm.model.Contig00473	0.023687	0.0720693	0.092909	0	0.133589	0.035929	0.0867964	0.112773	0.225123	0.0692014	0.113157	0.239812	0.0201972	0.0126303	0.319576	0.081472	0.295971	1.96772	1.71356	1.75838	protein inturned isoform X1 [Vanessa tameamea]	Protein inturned	-
evm.model.Contig00475	7.44701	8.04895	6.46276	6.61527	5.70914	7.71609	9.28549	11.6485	16.414	11.7047	12.6511	11.8198	8.16874	10.0046	5.63145	7.17407	9.92094	11.5795	12.5082	13.8862	toll-like receptor 7 [Hyposmocoma kahamanoa]	Protein toll	-
evm.model.Contig00481	0.288486	2.5235	1.98021	0.943085	1.30159	0.291722	1.66116	8.51556	3.54821	2.80937	3.7586	1.52384	0.491967	0.76913	1.72984	0.793805	0.277282	0.602137	0.447205	3.52035	uncharacterized protein LOC113239048 [Hyposmocoma kahamanoa]	-	-
evm.model.Contig00483	3.40197	3.70772	4.59729	1.19881	2.63453	2.10515	2.16181	3.11041	2.87653	1.94491	2.51385	1.84764	2.09258	1.62447	1.64072	1.04786	1.88707	6.07621	5.40484	5.40434	rho GTPase-activating protein conundrum isoform X4 [Trichoplusia ni]	Rho GTPase-activating protein 18	ARHGAP18_28_40; Rho GTPase-activating protein 18/28/40
evm.model.Contig00484	1.6236	0.823319	1.21302	1.85348	0.174413	0.312726	1.13321	0.957039	0.0864473	2.78577	0.805844	0.680648	0.395542	0.577155	0	0.638219	0	0.193647	0.878907	0.786211	uncharacterized protein Dana_GF22861 [Drosophila ananassae]	Histone H2A	H2A; histone H2A
evm.model.Contig00485	0.541201	0.41166	0.454883	0.168498	0	0.469089	3.72342	2.35579	3.02566	2.03286	5.5066	0.952907	0.329618	0.164901	0.0772663	0.10637	0	0.645491	0.719106	0.157242	Histone H2B [Lepeophtheirus salmonis]	Histone H2B.1/H2B.2	H2B; histone H2B
evm.model.Contig00490	0.892089	3.61899	1.50656	2.97031	6.31689	1.35314	1.03774	0.849443	0.942054	0.868743	0.860944	0.567207	1.2255	0.52853	0.594356	0	0.571627	1.86199	1.33168	0	Histone H1 [Leptidea amurensis]	Histone H1	H1_5; histone H1/5
evm.model.Contig00491	22.4325	3.6487	0.553385	0	8.11595	5.27867	9.30559	1.20906	16.6427	10.7853	14.3376	0.0621029	0.300746	0	0	0	0	0.0588952	0	0	histone H3 type 2 [Culex quinquefasciatus]	Histone H3	H3; histone H3
evm.model.Contig00494	0.0773144	0.117617	0	0.0842489	0.174413	0.234544	0.566607	0.44171	0.691578	0.752911	0.940151	0.476453	0	0	5.09958	0	0	0.645491	0	0	hypothetical protein DMN91_012499 [Ooceraea biroi]	Histone H2A	H2A; histone H2A
evm.model.Contig00495	0.618515	0.470468	0.379069	0.673991	1.39531	0.234544	1.53793	1.17789	0.778026	0.527038	4.29783	2.85872	0	1.48411	0.0772663	0.10637	0	0.258197	0.479404	0	PREDICTED: histone H2B, gonadal-like [Saccoglossus kowalevskii]	Histone H2B.1/H2B.2	-
evm.model.Contig00499	0.253539	0.88485	0.380239	0.682572	0.992514	0.150813	0.858779	1.71833	0.583653	1.14738	0.673609	1.47054	0.50867	0.49305	0.149048	0.266745	0.630731	1.38213	3.63745	1.0313	tetratricopeptide repeat protein 39B [Anopheles darlingi]	Tetratricopeptide repeat protein 39B	-
evm.model.Contig00502	72.818	23.7987	54.6284	23.4002	43.4981	39.1285	0.253926	0.0355301	1.12649	0.218024	0.372716	0.73912	0.397705	0.338239	1.78995	1.79679	1.93669	0.514025	0.597713	0.151778	UDP-glucuronosyltransferase 2C1-like [Trichoplusia ni]	Ecdysteroid UDP-glucosyltransferase	UGT; glucuronosyltransferase [EC:2.4.1.17]
evm.model.Contig00503	104.092	57.11	95.7832	52.4025	44.7519	53.0904	1.98245	2.10921	8.98828	2.60944	3.44457	1.4783	3.06161	1.82885	3.58838	1.37632	28.5708	3.25132	1.8646	0.690296	UDP-glucuronosyltransferase 2B31-like [Trichoplusia ni]	Ecdysteroid UDP-glucosyltransferase	UGT; glucuronosyltransferase [EC:2.4.1.17]
evm.model.Contig00504	190.029	251.005	163.609	217.767	214.319	156.729	375.992	227.605	233.636	337.587	432.468	282.154	407.684	302.153	453.642	280.568	281.328	422.342	436.682	116.027	uncharacterized protein Dmoj_GI17663 [Drosophila mojavensis]	Aldehyde dehydrogenase, mitochondrial	ALDH; aldehyde dehydrogenase (NAD+) [EC:1.2.1.3]
evm.model.Contig00505	26.3311	26.3205	25.0972	21.8431	24.4576	20.1251	22.8941	17.4688	20.2153	21.1557	23.5465	29.8865	23.9706	24.1282	24.3094	22.2825	22.9075	20.6332	22.6202	29.6079	dolichol kinase [Trichoplusia ni]	Dolichol kinase	E2.7.1.108; dolichol kinase [EC:2.7.1.108]
evm.model.Contig00506	98.0285	106.92	99.2508	102.178	94.3958	82.1396	138.243	124.05	130.872	143.532	157.354	161.227	241.927	140.558	144.251	176.187	104.875	150.412	114.839	115.959	PREDICTED: alpha-tocopherol transfer protein [Tribolium castaneum]	Alpha-tocopherol transfer protein-like	-
evm.model.Contig00507	24.381	23.8269	24.5683	24.9867	19.0253	20.3576	28.2652	30.5674	34.5905	25.6353	25.7902	28.3527	19.3087	22.3811	8.26004	15.0429	15.9879	16.3103	17.9402	13.9642	uncharacterized protein LOC113510708 [Galleria mellonella]	-	-
evm.model.Contig00508	4344.37	3747.51	3948.14	4599.57	4082.53	3994.37	4074.44	4125.6	4344.53	3677.44	4177.31	4420.43	3134.1	3889.34	2473.4	5061.47	5259.95	2309.12	2068.37	3193.6	40S ribosomal protein S6 [Trichoplusia ni]	40S ribosomal protein S6	RP-S6e, RPS6; small subunit ribosomal protein S6e
evm.model.Contig00514	28.8078	39.8365	71.1359	88.8871	182.276	56.4736	149.1	62.8693	287.529	157.911	95.944	98.531	758.314	378.9	177.158	723.06	1264.76	324.497	186.173	1.17095	-	-	-
evm.model.Contig00515	9.86563	32.5693	53.1749	42.8558	56.2453	97.659	33.7969	4.28162	99.5045	2.4182	4.37198	1.71344	181.061	3.22073	1.81093	5.8171	10.7081	26.5593	0.277433	0	uncharacterized protein LOC113399787 [Vanessa tameamea]	-	-
evm.model.Contig00516	67.4304	28.4018	14.9689	20.5835	131.739	10.0503	38.7473	19.5026	70.6068	29.678	17.2177	25.2826	108.905	201.032	50.5963	252.855	442.386	22.6014	31.0977	5.47221	-	-	-
evm.model.Contig00519	1.36814	1.26208	0.65652	0.253762	0.492508	0.382665	0.426662	0.0554355	0.358027	0.822079	0.733229	1.69137	1.14175	1.08651	1.04728	2.20269	2.85383	0.46176	0.78216	1.36166	acylamino-acid-releasing enzyme-like isoform X2 [Trichoplusia ni]	Acylamino-acid-releasing enzyme	APEH; acylaminoacyl-peptidase [EC:3.4.19.1]
evm.model.Contig00520	9.35001	5.94659	3.42857	5.35117	9.7044	5.44251	0.08226	0	0	0.191288	0.0341228	0	0.200987	0.251374	0.196307	0	0	0	0.0405999	0	monocarboxylate transporter 12-B [Trichoplusia ni]	Monocarboxylate transporter 12	-
evm.model.Contig00524	2.88789	0.838195	3.45286	1.78049	2.34304	2.13897	2.0289	2.52068	3.63974	4.52684	3.27847	2.85462	3.18602	1.25621	1.07596	1.96917	3.62792	0.856566	3.495	5.33243	spermatogenesis-associated protein 5 [Hyposmocoma kahamanoa]	Spermatogenesis-associated protein 5	AFG2, DRG1, SPATA5; AAA family ATPase
evm.model.Contig00525	1.30096	1.01784	0.947672	1.21513	0.922378	0.451047	1.28421	3.15002	3.15865	2.38904	2.13084	1.99613	0.380328	2.61622	3.49184	3.83545	11.3611	0.868931	1.61338	9.90324	uncharacterized protein LOC100642711 [Bombus terrestris]	Vascular endothelial growth factor B	-
evm.model.Contig00527	0	0.0166691	0.0429783	0	0	0.0886411	0.0458865	0.0834676	0	0	0.114207	0.0385855	0.0747433	0.0233704	0.0876035	0.0301502	0.168507	2.17725	1.44945	0.623977	leucyl-cystinyl aminopeptidase [Hyposmocoma kahamanoa]	Leucyl-cystinyl aminopeptidase	-
evm.model.Contig00528	1.03546	0.131269	1.18459	0.376111	0.389316	0.174512	0.180678	0	0	0	0	0	0.147151	0	0	0.474865	2.65398	0.720414	0.713399	2.10592	uncharacterized protein LOC113503339 [Trichoplusia ni]	-	-
evm.model.Contig00529	16.2706	23.6551	305.518	0.691595	4.94605	1.95454	0	0.0274695	0	0	0	0	0	0	0	0	0	0	0	0	vitellin-degrading protease-like [Hyposmocoma kahamanoa]	Vitellin-degrading protease	PRSS1_2_3; trypsin [EC:3.4.21.4]
evm.model.Contig00532	0	0	0	0	0	0	0	0.0958573	0.225123	0	0	0.088626	0	0	12.1735	0	0	0	0	0	transcription factor Adf-1-like [Trichoplusia ni]	-	-
evm.model.Contig00533	0.550672	0.58641	0.809976	0.330035	0.807469	0.80743	0.893611	0.419478	0.831224	0.750766	0.573963	0.727188	0.539972	0.469804	0.192615	0.681858	0.423428	1.60913	1.70728	2.29592	Ca(2+)/calmodulin-responsive adenylate cyclase isoform X2 [Vanessa tameamea]	Ca(2+)/calmodulin-responsive adenylate cyclase	ADCY1; adenylate cyclase 1 [EC:4.6.1.1]
evm.model.Contig00534	0.433701	0.340887	0.531604	0.732531	0.334281	0.657847	0.681091	0.81217	0.91329	0.901015	0.791077	1.04999	0.375967	0.292925	0.274506	0.348069	0.472437	2.11221	2.21863	3.39594	Ca(2+)/calmodulin-responsive adenylate cyclase-like isoform X6 [Hyposmocoma kahamanoa]	Ca(2+)/calmodulin-responsive adenylate cyclase	ADCY1; adenylate cyclase 1 [EC:4.6.1.1]
evm.model.Contig00535	0.0531005	0	0.0520699	0.115727	0.479158	0.0536961	0.277966	0.101124	0.474985	0.155133	0.184488	0.140243	0.0452772	0	0.21227	0.219169	0	0.310332	0.658522	1.18796	hypothetical protein D910_08961 [Dendroctonus ponderosae]	Partitioning defective 3 homolog	-
evm.model.Contig00536	0.144397	0.258896	0.303417	0.202305	0.162873	0.156446	0.24836	0.540156	0.392104	0.381678	0.32251	0.299645	0.035178	0.241984	0.144307	0.0567609	0.039654	2.22168	2.4516	1.09079	partitioning defective 3 homolog isoform X4 [Trichoplusia ni]	Partitioning defective 3 homolog	PARD3; partitioning defective protein 3
evm.model.Contig00540	0.893808	1.93337	1.61597	1.21747	1.22871	0.734363	1.63759	3.13836	3.59156	2.12164	1.69825	2.99997	1.52424	1.22127	2.1773	1.38342	1.87927	5.62007	7.93811	10.2821	sn1-specific diacylglycerol lipase beta isoform X1 [Hyposmocoma kahamanoa]	Sn1-specific diacylglycerol lipase beta	DAGL; sn1-specific diacylglycerol lipase [EC:3.1.1.-]
evm.model.Contig00541	2.14041	1.67742	2.35328	2.40307	2.04848	1.77089	1.90137	3.82914	2.90092	3.53717	1.91546	2.28405	1.65915	1.03755	6.41725	5.26495	6.10951	5.36104	7.64151	29.0212	sn1-specific diacylglycerol lipase beta isoform X1 [Hyposmocoma kahamanoa]	Sn1-specific diacylglycerol lipase beta	DAGL; sn1-specific diacylglycerol lipase [EC:3.1.1.-]
evm.model.Contig00542	3.05832	4.23384	2.45915	2.93271	1.93179	4.70078	6.53186	8.85284	7.18114	5.06309	5.41905	6.89264	4.43315	6.78392	9.96393	13.2121	18.3427	9.49853	15.171	39.9326	sn1-specific diacylglycerol lipase beta-like isoform X1 [Galleria mellonella]	-	DAGL; sn1-specific diacylglycerol lipase [EC:3.1.1.-]
evm.model.Contig00543	1.76127	2.23027	1.75183	1.23734	1.81016	1.65855	1.58506	1.11965	1.63076	1.72501	1.50789	1.47059	0.740134	1.52308	0.670784	0.978992	0.766398	3.94795	3.91159	2.93546	spatacsin [Trichoplusia ni]	Spatacsin	SPG11; spatacsin
evm.model.Contig00544	0.441292	0.369232	0.259636	0.288524	0.199102	0.223121	0.231004	0.546255	0.740131	0.386769	0.804924	0.427347	0.338649	0.235304	0.308712	0.607134	1.18763	1.28951	0.410449	0.359001	blast:Glycine cleavage system H protein%2C mitochondrial [Drosophila guanche]	Glycine cleavage system H protein, mitochondrial	gcvH, GCSH; glycine cleavage system H protein
evm.model.Contig00546	4.08286	12.2595	5.62305	8.21493	6.24383	5.18014	22.7975	28.9756	27.9381	28.398	29.1141	28.9706	5.98476	12.3285	5.86833	6.08008	7.11368	9.71556	18.2368	27.9279	protein claret segregational [Vanessa tameamea]	Protein claret segregational	KIFC1; kinesin family member C1
evm.model.Contig00548	17.6367	17.393	19.4813	16.4531	15.3537	19.986	18.7599	39.2013	32.647	34.3004	31.9737	22.6582	12.7213	12.8214	9.78638	9.48723	8.03235	10.1661	12.3189	12.252	inositol-trisphosphate 3-kinase homolog isoform X3 [Vanessa tameamea]	Inositol-trisphosphate 3-kinase A	ITPK; 1D-myo-inositol-triphosphate 3-kinase [EC:2.7.1.127]
evm.model.Contig00552	3.66687	4.57002	4.73836	4.70638	3.79841	3.97826	5.96558	6.92208	7.447	7.29799	8.53349	6.08931	5.21409	4.86815	2.48936	4.44188	4.02795	4.79299	4.02155	3.39184	rotatin-like [Hyposmocoma kahamanoa]	Rotatin	RTTN; rotatin
evm.model.Contig00553	20.3481	20.3083	15.3294	22.3584	23.7662	18.901	5.27024	4.40901	5.41483	7.46706	13.8735	12.4536	28.3435	10.2384	30.3546	10.4032	11.555	26.7418	19.4264	7.43013	cytochrome P450 6a2-like [Galleria mellonella]	Probable cytochrome P450 6a14	CYP6; cytochrome P450 family 6 [EC:1.14.-.-]
evm.model.Contig00554	0.40585	0.829648	0.497466	0.396184	0.696204	0.444601	0.973734	1.23985	1.12503	0.922201	1.17504	1.42174	0.475826	0.838573	0.642196	0.639801	0.698905	3.459	2.90977	2.16672	rotatin-like [Hyposmocoma kahamanoa]	Rotatin	RTTN; rotatin
evm.model.Contig00557	5.31005	1.21171	2.49936	0.810086	0.598947	1.3961	3.00204	1.61799	2.96866	3.3095	1.19917	2.99186	0.724435	5.43631	7.11105	16.0724	17.5571	12.5906	14.3777	39.5266	-	-	-
evm.model.Contig00560	1.39389	0.21205	1.36683	0	0.524079	0.0939681	0.0972883	0	0.103903	0	0.0807135	0	0	0	0	0	0.178633	0	0	0	histone 1, H4c [Homo sapiens]	Histone H4	H4; histone H4
evm.model.Contig00562	27.0945	11.7705	23.7858	19.6831	14.3398	19.7587	34.0077	23.4805	34.6047	29.5413	36.5914	30.1835	47.6278	24.9479	27.5376	53.7389	28.6409	22.2688	29.2295	9.16467	facilitated trehalose transporter Tret1-like [Vanessa tameamea]	Facilitated trehalose transporter Tret1	-
evm.model.Contig00564	0.845626	0.817806	0.971364	0.329097	0.422407	0.732951	0.467957	0.747687	1.24268	0.682326	0.682029	0.808269	0.278115	0.283424	0.181093	0.199443	0.255446	2.02725	2.72162	1.9901	ankyrin repeat domain-containing protein 12 isoform X7 [Trichoplusia ni]	Ankyrin repeat domain-containing protein 12	ANKRD11_12; ankyrin repeat domain-containing protein 11/12
evm.model.Contig00567	0.650481	0.282733	1.45796	1.01261	0.314447	0.563809	0.0972883	0	2.28587	0.0904941	0.0807135	0	0	0.990994	0	0	0	0.310332	0	1.13396	histone 1 [Culex quinquefasciatus]	Histone H4	H4; histone H4
evm.model.Contig00568	1.67646	5.28827	3.14279	6.34016	6.28466	1.6454	5.11061	3.14568	3.63873	4.51362	0.985035	2.47429	0.294302	2.68175	0	0.271352	0.284355	1.15266	0.713399	0.200564	Histone H1 [Leptidea juvernica]	Histone H1B	H1_5; histone H1/5
evm.model.Contig00571	0.154629	0.235234	0.303255	1.34798	0.348827	0.0781815	0.647551	0.0736184	0.778026	0.527038	0.537229	0.0680648	0	0.329803	0	0	0	0	0	0	histone H2B [Aedes aegypti]	Histone H2B	H2B; histone H2B
evm.model.Contig00572	0.309257	0.352851	0.303255	0.421244	0.872067	0	0.323775	0.809802	0.0864473	1.12937	0.268615	0.0680648	0	0.0824507	0.0772663	0	0	0.258197	0	0.471727	histone H2A-like [Zootermopsis nevadensis]	Histone H2A	H2A; histone H2A
evm.model.Contig00575	0	0	0	0	0	0	0	0	0	0	0	0	0	2.07665	0	0.0992256	0.693205	0	0	2.20022	hypothetical protein C7M84_012855 [Penaeus vannamei]	Histone H3, embryonic	-
evm.model.Contig00576	6.71492	17.397	5.65693	6.65016	4.4775	7.27793	33.3447	166.33	116.065	86.1476	55.0538	51.7018	7.56033	40.5132	8.08256	10.2338	11.7672	50.4251	239.74	90.8067	PREDICTED: protein singed [Tribolium castaneum]	Protein singed	FSCN1_2; fascin 1/2
evm.model.Contig00579	88.9208	66.7575	94.4498	68.9813	90.8577	64.3407	99.2433	82.8647	98.8043	84.4323	78.279	94.0369	41.4388	51.1865	29.7143	63.4911	44.2669	48.3732	47.7397	37.5237	peptidyl-tRNA hydrolase ICT1, mitochondrial [Bombyx mori]	Peptidyl-tRNA hydrolase ICT1, mitochondrial	ICT1; peptidyl-tRNA hydrolase ICT1 [EC:3.1.1.29]
evm.model.Contig00580	1.28857	1.71525	1.65843	2.63278	2.27101	1.05871	2.69813	2.1472	0.900493	0.705854	2.51826	1.84342	1.30474	0.687089	0	0.664812	0	0.739625	0.582609	0.163794	-	-	-
evm.model.Contig00581	2.28429	1.02469	1.72304	1.88284	1.9159	0.621898	3.4953	2.928	2.71785	1.7682	2.69632	2.29461	0.824045	1.68649	0	0.362625	0.675559	2.64065	4.1161	0.476492	conserved hypothetical protein [Culex quinquefasciatus]	-	-
evm.model.Contig00584	1.79801	2.22241	1.48762	0.734729	1.52105	1.47727	1.70594	4.11963	2.63865	1.80567	3.12343	3.36367	1.43729	1.55793	0.505375	0.386518	0.432044	2.06407	2.78723	0.799924	-	-	-
evm.model.Contig00594	25.1062	24.7699	17.9234	10.8745	12.3227	12.2159	2.85943	1.50037	1.64438	1.73906	1.64234	1.47967	1.88097	0.672152	0.524907	1.15619	4.64447	4.20973	2.4969	0	-	-	-
evm.model.Contig00595	85.4115	13.7513	157.409	184.965	188.281	207.547	16.9545	34.6774	25.1373	14.644	11.4083	22.8306	28.6029	6.24747	5.1834	89.7367	735.548	46.6517	17.4108	13.8877	G protein-activated inward rectifier potassium channel 3-like isoform X4 [Trichoplusia ni]	ATP-sensitive inward rectifier potassium channel 12	KCNJN; potassium inwardly-rectifying channel subfamily J, other
evm.model.Contig00596	40.1037	60.0493	59.305	31.4592	25.794	38.1882	38.3774	124.934	100.643	76.4151	54.0945	55.5871	24.0784	43.5558	30.0668	21.6805	37.422	25.9404	63.806	89.5755	G protein-activated inward rectifier potassium channel 3-like isoform X1 [Vanessa tameamea]	Inward rectifier potassium channel 2	KCNJN; potassium inwardly-rectifying channel subfamily J, other
evm.model.Contig00597	0.636706	1.24536	0.828749	1.08615	0.854967	1.08841	1.87282	2.07503	2.38154	2.28826	2.85074	2.04862	0.985622	1.32972	0.617373	0.531849	0.546408	1.79092	1.86827	1.51847	serine/threonine-protein kinase ATR [Galleria mellonella]	Serine/threonine-protein kinase ATR	ATR; serine/threonine-protein kinase ATR [EC:2.7.11.1]
evm.model.Contig00598	0.302534	0.434672	0.313144	0.18315	0.018958	0.322923	0.0527895	0.432108	0.225515	0.654705	0.437959	0.0887802	0.444268	0.304709	0.587896	0.184991	0.355403	5.02361	6.18362	4.854	protein tweety-like isoform X1 [Vanessa tameamea]	Protein tweety	TTYH; protein tweety
evm.model.Contig00599	17.9792	23.6898	19.3111	19.1944	20.9378	19.361	34.6684	32.5032	38.045	34.0231	31.0427	36.5367	20.7411	22.5962	19.7539	21.1736	21.5924	19.6388	20.9174	27.6657	cytosolic Fe-S cluster assembly factor NUBP2 homolog [Trichoplusia ni]	Cytosolic Fe-S cluster assembly factor NUBP2 homolog	-
evm.model.Contig00600	0.174737	0.337392	0.32951	0.541935	0.394189	0.231065	1.01321	0.959906	1.09712	1.19115	0.863938	0.80466	0.148993	0.501699	0.322391	0.406839	0.155031	0.235663	0.180582	0.874783	cilia- and flagella-associated protein 52 [Trichoplusia ni]	Cilia- and flagella-associated protein 52	-
evm.model.Contig00601	3.28718	6.95101	5.86654	6.44762	6.22905	3.457	14.6607	32.6149	19.6271	21.2557	18.4444	18.9841	4.20431	9.81556	1.70827	6.78379	4.67607	19.7599	20.6546	55.0883	baculoviral IAP repeat-containing protein 5 [Trichoplusia ni]	Baculoviral IAP repeat-containing protein 5	BIRC5; baculoviral IAP repeat-containing protein 5
evm.model.Contig00603	11.1139	10.7816	11.688	2.89606	6.17714	5.13066	0	0	0	0	0	0	0	0	0	0	0	0.0672387	0.0832299	0	brachyurin-like [Hyposmocoma kahamanoa]	Chymase	-
evm.model.Contig00604	12.6623	3.34017	1.41805	1.24913	6.32567	4.86851	0.110781	0.0167925	0.0394376	0	0.0153179	0.0155257	0	0.0376144	0	0	0	0	0	0	chymotrypsin-like protease C4 [Heliothis virescens]	Chymotrypsin	-
evm.model.Contig00607	1.2791	0.741284	0.358363	0.730098	0.687027	0.307963	0.127538	0	0	0.0593155	0.264523	0.0536225	0.155807	0.0649559	0.0608716	0	0.702525	0	0	0.247756	PREDICTED: UDP-glucuronosyltransferase 2B20 [Tribolium castaneum]	UDP-glucuronosyltransferase 1-2	UGT; glucuronosyltransferase [EC:2.4.1.17]
evm.model.Contig00608	0.433134	0.535372	0.292	0.353987	0.122138	1.25923	0	0	0.0302687	0	0	0.0238322	0.0230825	0	0.40581	0	0	0.0904049	0	0	PREDICTED: UDP-glucuronosyltransferase 2B9 [Tribolium castaneum]	Ecdysteroid UDP-glucosyltransferase	UGT; glucuronosyltransferase [EC:2.4.1.17]
evm.model.Contig00610	94.1755	58.1402	70.278	36.8283	68.1039	113.076	0.0195706	0.0711977	0.0627036	0.0182038	0	0.0164567	0.0796949	0.0797395	1.51319	0.154308	0	0.0312133	0	0	PREDICTED: UDP-glucuronosyltransferase 2B9 [Tribolium castaneum]	Ecdysteroid UDP-glucosyltransferase	UGT; glucuronosyltransferase [EC:2.4.1.17]
evm.model.Contig00611	1.00241	1.2708	0.882142	1.62448	1.47857	1.14361	1.9644	5.82486	4.42583	2.85345	4.15245	3.14528	2.06011	2.11061	1.43847	1.02551	2.07519	3.02574	1.64689	4.1297	MAGUK p55 subfamily member 7 isoform X1 [Vanessa tameamea]	MAGUK p55 subfamily member 7	-
evm.model.Contig00612	0.990523	0.916338	0.630031	1.2544	1.81177	1.51598	0.0840829	0.0254911	0.329266	0.391055	0.511558	0.188545	1.68918	0.685186	0.428068	0.110495	0.0514623	1.02814	0.0553329	0.217787	uncharacterized protein LOC101744456 isoform X2 [Bombyx mori]	-	-
evm.model.Contig00613	13.6545	11.4025	14.3407	9.49396	10.3641	9.06935	11.6318	16.958	21.0593	15.8995	17.1382	15.3404	23.7069	14.8934	37.4624	16.8721	18.9297	28.9738	29.5655	41.693	sulfhydryl oxidase 1 [Bombyx mori]	Sulfhydryl oxidase 1	QSOX; thiol oxidase [EC:1.8.3.2]
evm.model.Contig00616	0.15328	0.221523	0.248003	0.041757	0.086446	0.0929994	0.104309	0.211631	0.25708	0.26122	0.0133136	0.107954	0.163371	0.0408657	0.206799	0.137075	0.0294653	3.11612	3.86514	18.2836	furin-like protease 2 [Vanessa tameamea]	Furin-like protease 2	PCSK5; proprotein convertase subtilisin/kexin type 5 [EC:3.4.21.-]
evm.model.Contig00617	0.0726639	0.221085	0.142507	0.158363	0.0819612	0	0	0	0.32499	0.0707623	0	0	0	0.0774912	0	0	0	1.51666	0.97623	3.10347	furin-like protease 2 [Trichoplusia ni]	Proprotein convertase subtilisin/kexin type 5	-
evm.model.Contig00619	4371.41	4073.55	4341.77	4797.24	4511.95	3927.21	4509.94	4153.3	4742.65	4117.34	4432.78	4759.25	3890.37	4710.93	1697.74	6411	6397.55	2532.58	1542.33	4872.13	ribosomal protein S17 [Chrysomela tremula]	40S ribosomal protein S17	RP-S17e, RPS17; small subunit ribosomal protein S17e
evm.model.Contig00620	5.02663	3.66415	3.68213	3.1789	1.99117	3.11637	3.17949	3.2906	2.14111	2.63694	2.45589	3.42431	1.4542	2.20166	1.18112	2.73746	1.43792	4.07179	4.7928	3.2556	ubiquitin carboxyl-terminal hydrolase 3-like isoform X1 [Trichoplusia ni]	Ubiquitin carboxyl-terminal hydrolase 3	USP3; ubiquitin carboxyl-terminal hydrolase 3 [EC:3.4.19.12]
evm.model.Contig00622	511.348	1.04641	2902.17	0.712068	15.7888	11.0247	0.432085	0	0.576828	0	0.11949	0.0302779	0.909089	0	0.206227	0.283905	0.528908	0	0	1380.91	uncharacterized protein LOC113234364 isoform X2 [Hyposmocoma kahamanoa]	Cuticle protein	-
evm.model.Contig00623	523.187	5.1188	2680.32	1.26814	3.82385	6.24224	1.2184	0.722694	0.735481	0.837663	1.31846	0.489995	0.0862874	0.0539599	0.404536	0	0.194533	0.380198	0.156873	720.042	cuticle protein 18.6 [Culex quinquefasciatus]	Cuticle protein	-
evm.model.Contig00624	922.756	3.92805	3186.78	0.643121	15.7272	11.8615	0.0772365	0	0.494927	0	0	0	0.943563	0	0	0.101498	0	0.0615927	0	1109.7	cuticle protein 7 [Culex quinquefasciatus]	Cuticle protein	-
evm.model.Contig00625	1474.65	19.4278	4979.75	6.18494	105.072	44.869	7.14683	16.7978	9.09069	3.77202	2.66483	3.71385	22.4323	6.46191	5.82563	7.07022	5.16052	5.82735	1.189	3086.5	cuticular protein 64Aa [Drosophila melanogaster]	Cuticle protein	-
evm.model.Contig00626	636.877	16.254	1099.51	0.195021	1.17083	0.470537	0.262318	0.102248	0	0.034857	0	0.0630229	0.0915605	0	0.393486	0.0984906	0	0.0597677	0	224.434	cuticle protein 18.6-like [Hyposmocoma kahamanoa]	Cuticle protein	-
evm.model.Contig00627	29.2023	33.6374	35.6477	44.7654	34.2212	29.7416	59.7995	54.701	57.8769	61.1886	57.2781	56.6592	29.5942	28.2068	29.842	31.7792	22.604	27.4783	25.6956	19.2293	WD repeat-containing protein 61 isoform X1 [Zootermopsis nevadensis]	WD repeat-containing protein 61	WDR61, REC14, SKI8; WD repeat-containing protein 61
evm.model.Contig00628	5.4613	5.81178	6.90719	3.80251	4.27254	5.5619	3.04218	3.31036	4.52543	3.05712	3.74077	3.04921	1.59278	2.22728	1.38716	2.53432	2.81785	2.23106	3.88778	3.69361	ADAM 17-like protease [Trichoplusia ni]	ADAM 17-like protease	ADAM17, TACE, CD156b; disintegrin and metalloproteinase domain-containing protein 17 [EC:3.4.24.86]
evm.model.Contig00630	2.5381	1.83777	1.91449	1.38287	2.11961	2.44317	1.14977	2.71886	2.51046	1.90129	1.92897	1.39653	1.20693	2.16017	0.975585	3.86128	4.22225	2.83217	2.90044	7.44518	endophilin-A isoform X4 [Vanessa tameamea]	Endophilin-A	SH3GL; endophilin-A
evm.model.Contig00631	0.405412	0.487501	0.274772	0.188404	0.178206	0.337613	0.0717809	0.0596077	0.19332	0.0899917	0.0724978	0.031492	0.0762534	0.0572221	0.0595823	0.0246075	0.166181	1.91388	1.78064	2.07344	dmX-like protein 2 isoform X9 [Hyposmocoma kahamanoa]	DmX-like protein 2	-
evm.model.Contig00633	130.248	108.361	123.025	107.178	105.144	117.716	98.4204	106.161	133.453	89.4082	79.7068	94.0532	50.2667	65.8669	33.7162	78.1456	71.0182	41.3335	47.441	33.414	uncharacterized protein LOC113395991 [Vanessa tameamea]	-	AURKAIP1; aurora kinase A-interacting protein
evm.model.Contig00634	11.6654	10.8048	9.90788	8.46791	8.3401	10.0086	13.6879	14.0726	18.0801	15.1963	16.9755	16.4	6.36588	8.08621	6.31331	5.48146	6.14088	10.2712	10.9057	7.09926	AP-3 complex subunit beta-2 isoform X2 [Vanessa tameamea]	AP-3 complex subunit beta-2	AP3B; AP-3 complex subunit beta
evm.model.Contig00635	45.5979	43.7054	41.2668	61.2719	65.6032	33.4048	77.1726	51.9512	73.4802	68.3609	57.92	71.7774	44.0489	34.5731	13.0826	51.6136	29.5557	44.4509	23.4254	24.3011	dolichol-phosphate mannosyltransferase subunit 3 [Hyposmocoma kahamanoa]	Dolichol-phosphate mannosyltransferase subunit 3	DPM3; dolichyl-phosphate mannosyltransferase polypeptide 3
evm.model.Contig00636	0.990194	0.241018	0	0.129481	0.848835	0.120156	0.165869	0.829715	0.13286	0.385713	0.378427	0.348693	0.202634	0.211195	0.0791663	0.0544928	0.152278	0.892842	4.257	17.3192	integral membrane protein DGCR2/IDD-like [Galleria mellonella]	Integral membrane protein DGCR2/IDD	-
evm.model.Contig00637	21.1593	23.3971	24.7355	20.4359	17.0716	19.6099	26.8327	23.6746	32.0369	29.8718	31.6354	30.4717	15.3737	18.1836	18.2742	18.1871	22.5881	17.3636	17.9733	19.5254	microfibrillar-associated protein 1 [Vanessa tameamea]	Microfibrillar-associated protein 1	MFAP1; microfibrillar-associated protein 1
evm.model.Contig00638	0.409311	0.812941	0.624349	0.54514	0.230841	1.12673	0.785631	0.454702	0.533939	0.752911	0.73079	0.540514	0.504122	0.606255	0.545409	0.281567	0.305989	14.0489	13.0426	22.8001	phosphatidylinositol 5-phosphate 4-kinase type-2 alpha isoform X2 [Vanessa tameamea]	Phosphatidylinositol 5-phosphate 4-kinase type-2 alpha	PIP4K2; 1-phosphatidylinositol-5-phosphate 4-kinase [EC:2.7.1.149]
evm.model.Contig00640	1274.19	732.276	1020.16	11.9232	38.7168	39.2592	5.34974	753.795	31.6725	14.3875	3.61819	2.59155	26.4736	2.66543	5.55074	12.3028	6.19263	1.76212	10.4468	4595.04	pro-resilin [Vanessa tameamea]	-	-
evm.model.Contig00642	13.0936	8.22054	2.038	4.41627	28.1312	10.4032	0.761568	0.395798	0.46477	0.101198	1.62469	0.640394	0.443035	0.332462	0	1.28673	0.399524	0.0867596	0.429574	0	Heat shock protein 67B2, putative [Pediculus humanus corporis]	Putative thiosulfate sulfurtransferase, mitochondrial	-
evm.model.Contig00643	0.389689	1.00781	0.611401	0.169857	1.05492	0.866931	1.06076	0.667909	1.39431	0.531288	0.541562	1.09782	0.996828	0	0.155779	0.643366	0	3.38362	1.69145	0.792552	rhodanese domain-containing protein CG4456-like isoform X1 [Hyposmocoma kahamanoa]	Putative thiosulfate sulfurtransferase, mitochondrial	-
evm.model.Contig00644	2.79931	1.87579	4.24819	6.89969	6.76604	5.45922	3.62852	0.825034	3.57713	3.31021	4.39972	9.27089	5.45575	5.97057	0.732698	10.2702	8.19989	3.39439	1.99752	0.271107	uncharacterized protein LOC113375063 [Ctenocephalides felis]	Heat shock protein 67B2	-
evm.model.Contig00645	33.9894	13.0269	6.15665	11.355	60.2512	23.7337	0	0.0313003	0.0367548	0	0.0856552	0.0289391	0	0.140222	0	0.180901	0	0	1.12106	0	heat shock protein 67B2 isoform X1 [Bombyx mori]	Heat shock protein 67B2	-
evm.model.Contig00646	2.49825	2.25033	3.54571	2.65069	1.03817	7.31289	3.9233	4.00644	7.27745	3.26518	4.11145	3.81996	1.56961	1.893	3.02232	2.71352	3.53864	4.3911	3.05742	2.27306	SET and MYND domain-containing protein 4 [Bombyx mori]	-	-
evm.model.Contig00648	0.144693	0.0550298	0.106414	0.157671	0.0612024	0.292632	0.0946785	0.017222	0.141562	0.123293	0.0157097	0.0318457	0	0.0771529	0.43381	0.248838	0.0347683	0.332209	0.747667	2.75885	circadian locomoter output cycles protein kaput isoform X5 [Trichoplusia ni]	Circadian locomoter output cycles protein kaput	CLOCK, KAT13D; circadian locomoter output cycles kaput protein [EC:2.3.1.48]
evm.model.Contig00649	206.404	184.795	205.521	200.12	164.63	219.547	364.275	167.171	391.437	296.706	290.612	474.073	202.359	230.251	451.986	420.213	569.121	297.623	342.013	716.138	cathepsin B [Galleria mellonella]	Cathepsin B	CTSB; cathepsin B [EC:3.4.22.1]
evm.model.Contig00656	1.20804	2.86039	2.15901	1.10407	1.62633	1.9703	1.22395	0.779227	0.588225	1.38514	1.81085	1.80111	1.12974	0.644146	0.584171	0.884628	0.0749108	5.80747	8.63846	5.0327	organic cation transporter protein-like [Trichoplusia ni]	Organic cation transporter protein	-
evm.model.Contig00659	0.625455	1.79556	2.45326	0.90141	1.63854	1.34655	1.58423	2.32459	1.8273	2.25952	2.33075	1.5986	0.9978	1.09733	0.786374	0.943783	1.12476	2.91414	3.08593	1.55929	MATH and LRR domain-containing protein PFE0570w-like [Galleria mellonella]	Serum response factor-binding protein 1	-
evm.model.Contig00660	12.3182	11.9598	18.4624	9.11241	14.0638	29.7738	12.4247	12.969	18.0285	9.55768	10.8733	9.08118	6.48989	11.0539	4.75408	8.47376	15.9789	113.755	46.833	54.7904	actin-binding Rho-activating protein-like [Trichoplusia ni]	Actin-binding Rho-activating protein	-
evm.model.Contig00661	0.0893005	0.218872	0.0778375	0.118935	0.235028	0.090302	0.259702	0.226751	0.232982	0.22224	0.35335	0.288262	0.0507625	0.0317444	0.0594966	0.0409535	0	1.31716	0.697285	1.17044	elongation factor-like GTPase 1 isoform X1 [Trichoplusia ni]	Elongation factor Tu GTP-binding domain-containing protein 1	RIA1; ribosome assembly protein 1 [EC:3.6.5.-]
evm.model.Contig00662	0.174131	0.198677	0.0853759	0.0474374	0	0	2.23325	6.83955	12.9476	5.42639	16.3347	7.39668	0	3.76042	0	0	0.0836842	0.254417	37.161	0.97391	zonadhesin [Hyposmocoma kahamanoa]	-	-
evm.model.Contig00663	0	0.203568	0	0	0	0	1.15189	1.58563	6.35055	2.31665	8.34255	2.82731	0	1.01478	0	0	0	0.0993064	23.9702	0.302389	mucin-3A [Vanessa tameamea]	-	-
evm.model.Contig00665	0.226507	0.804023	0.962479	0.411372	0.510977	0.534444	0.158093	0.431358	0.759791	2.20579	0.721377	0.731165	0.386271	0.322073	0.301821	0.207754	0	2.64752	5.07182	2.91758	elongation factor-like GTPase 1 [Ctenocephalides felis]	Elongation factor Tu GTP-binding domain-containing protein 1	RIA1; ribosome assembly protein 1 [EC:3.6.5.-]
evm.model.Contig00668	0.0808728	0.246061	1.07059	0.705012	0	0.0408899	0.338677	0.23102	0.316491	0.984455	1.36977	0.498382	1.10332	0.0431227	0	0	1.16598	0.10128	1.83872	3.86527	uncharacterized protein LOC113234813 isoform X2 [Hyposmocoma kahamanoa]	-	-
evm.model.Contig00677	0.0570165	0.162634	0.181707	0.0465978	0.112545	0.0720699	0.179079	0.339318	0.334696	0.222098	0.259998	0.188232	0.0486162	0.334424	0.185188	0.372608	0.082203	2.52294	2.63684	9.04491	uncharacterized protein LOC113493813 [Trichoplusia ni]	-	-
evm.model.Contig00678	4898.46	4150.42	4612.84	5510.63	4782.8	4776.61	4502.02	4903.8	4985.09	4585.55	4805.95	4915.46	3434.25	6144.06	3348.86	6619.4	8047.78	2513.04	2217.72	5831.45	60S ribosomal protein L17 [Galleria mellonella]	60S ribosomal protein L17	RP-L17e, RPL17; large subunit ribosomal protein L17e
evm.model.Contig00679	0.894482	0.798707	0.667375	0.889953	0.394799	1.00283	0.468237	0.925784	1.32628	0.89001	0.422244	0.445092	0.746117	0.311056	1.10769	0.668825	0.822361	2.17545	1.66795	3.04518	RNA polymerase II elongation factor Ell [Hyposmocoma kahamanoa]	RNA polymerase II elongation factor Ell	ELL; RNA polymerase II elongation factor ELL
evm.model.Contig00682	0.121182	0.011522	0.163392	0.0165064	0.0512578	0.0765884	1.45902	1.45679	1.49047	0.899835	1.93409	2.16036	0.0516643	0	0	0	0	0.227642	0.438327	0	uncharacterized protein LOC113398525 [Vanessa tameamea]	-	-
evm.model.Contig00684	20.3903	62.0803	26.1344	393.715	46.8275	186.011	3585.98	605.071	2746.16	2961.62	4393.76	4485.23	93.4536	371.551	48.0738	178.057	26.2707	1490.74	785.587	579.803	endocuticle structural glycoprotein SgAbd-2-like [Ctenocephalides felis]	Endocuticle structural glycoprotein SgAbd-2	-
evm.model.Contig00685	0.941859	1.18365	1.48576	0.758597	0.96999	1.49075	1.37193	0.97482	0.686817	1.07673	1.35161	1.08154	0.24442	0.786076	0.0818499	0	0.393599	12.103	7.61765	3.41469	uncharacterized protein LOC101739359 [Bombyx mori]	-	-
evm.model.Contig00693	5.59948	5.11104	5.73484	6.14692	6.36272	6.79474	16.3277	4.54191	7.93052	2.54471	6.6289	12.0501	2.79397	2.34436	5.01568	1.88316	1.35547	2.52794	1.75747	3.3743	gonadotropin-releasing hormone receptor [Vanessa tameamea]	Gonadotropin-releasing hormone receptor	GNRHR; gonadotropin-releasing hormone receptor
evm.model.Contig00696	459.247	784.653	532.149	480.078	575.346	591.052	0.20236	0.368092	0.504276	0	0	0	0.494427	0	0	0	0	0	0	0	NPC intracellular cholesterol transporter 2-like [Trichoplusia ni]	-	NPC2; Niemann-Pick C2 protein
evm.model.Contig00697	1.50577	0.635149	0.805387	1.68557	1.55947	1.21812	2.53666	1.39468	1.65303	2.41283	2.72277	3.83226	1.56405	1.06567	2.44877	1.22416	2.0262	2.84574	3.55083	0.250563	glucose dehydrogenase [FAD, quinone] isoform X2 [Hyposmocoma kahamanoa]	Glucose dehydrogenase [FAD, quinone]	GLD; glucose 1-dehydrogenase (FAD, quinone) [EC:1.1.5.9]
evm.model.Contig00699	17.0172	20.826	12.2908	36.8504	34.1548	29.4435	47.9589	25.5242	56.4752	52.0874	87.0276	57.5082	27.3932	24.9304	12.6038	21.4276	21.0828	77.0601	60.8393	2.65015	glucose dehydrogenase [FAD, quinone] isoform X2 [Hyposmocoma kahamanoa]	Glucose dehydrogenase [FAD, quinone]	GLD; glucose 1-dehydrogenase (FAD, quinone) [EC:1.1.5.9]
evm.model.Contig00700	0.63657	2.93822	0.879576	1.08779	1.06071	0.892416	4.07446	7.34255	7.4412	7.79116	6.77317	6.12634	1.43098	3.14744	0.607258	0.398091	0.0834336	13.9027	30.6356	17.0954	uncharacterized protein LOC113510301 [Galleria mellonella]	-	-
evm.model.Contig00701	1.16554	0.77574	1.47627	0.635042	0.821671	1.52238	0.457597	0.554912	0.977419	0.709401	0.843639	0.89784	0.0414093	3.72893	2.37817	6.41426	9.52233	3.36531	4.517	11.7537	protein lin-7 homolog C [Vanessa tameamea]	Protein lin-7 homolog B	LIN7; protein lin-7
evm.model.Contig00702	59.568	58.9386	55.7282	77.4456	55.71	59.5009	120.879	121.503	129.193	110.313	115.55	125.212	69.0229	99.1415	61.1122	90.132	102.589	48.6618	52.943	57.5743	ran-specific GTPase-activating protein-like [Vanessa tameamea]	Ran-specific GTPase-activating protein	RANBP1; Ran-binding protein 1
evm.model.Contig00703	32.1262	35.1186	36.9444	24.1064	26.9966	23.3628	42.4876	33.8256	41.7885	40.2925	34.7901	40.2141	18.6376	30.7982	26.7489	30.0204	40.8568	37.6011	77.7939	89.1398	protein windbeutel [Trichoplusia ni]	Protein windbeutel	ERP29; endoplasmic reticulum protein 29
evm.model.Contig00706	2.58828	2.69909	1.63745	2.50199	2.37794	1.83634	2.44755	2.32542	2.05382	2.47989	1.55918	1.85598	1.65521	4.67458	4.27635	6.14556	10.7936	3.01485	5.84587	19.4855	beta-chimaerin [Galleria mellonella]	N-chimaerin	CHN1_2, ARHGAP2_3; chimaerin
evm.model.Contig00707	8.62395	7.55931	6.63102	11.5753	9.07888	7.33643	15.5066	14.2075	17.1119	14.4503	16.5268	22.15	10.2714	10.5691	8.45442	13.2209	12.8414	12.4573	8.31827	15.2008	N-glycosylase/DNA lyase [Vanessa tameamea]	N-glycosylase/DNA lyase	OGG1; N-glycosylase/DNA lyase [EC:3.2.2.- 4.2.99.18]
evm.model.Contig00708	3.57447	5.03498	7.14	7.39342	5.0771	5.5557	9.42497	6.23991	10.3618	7.09077	7.30181	11.0722	6.18034	5.50612	2.71226	8.60612	8.84358	3.34351	4.85698	9.76033	RNA-binding protein 48 [Vanessa tameamea]	RNA-binding protein 48	-
evm.model.Contig00710	64.3623	78.371	58.1733	89.1316	70.5937	60.9955	127.301	115.401	138.565	126.725	127.065	127.108	68.7495	85.8154	80.0618	92.4535	66.437	93.5586	78.4895	69.6158	ATP-dependent RNA helicase Ddx1 [Galleria mellonella]	ATP-dependent RNA helicase Ddx1	DDX1; ATP-dependent RNA helicase DDX1 [EC:3.6.4.13]
evm.model.Contig00712	647.141	1716.21	255.512	488.075	1141.32	1066.05	0.469611	0.271798	0.0455946	0	0	0	0.973555	0	0.448275	0	0	0	0	0.0829337	chymotrypsin-like protease C9 [Heliothis virescens]	Collagenase	-
evm.model.Contig00713	106.215	208.151	22.4449	339.968	160.592	231.318	2.90468	0.308211	2.17152	0.270183	0.240982	0.244252	0.749132	2.81082	2.81893	1.08151	2.13335	0.270242	0.525662	41.2855	peptidoglycan-recognition protein SC2-like [Hyposmocoma kahamanoa]	Peptidoglycan-recognition protein LB	PGRP; peptidoglycan recognition protein
evm.model.Contig00714	0.134929	0.333556	0.380392	0.275684	0.152193	0.136442	0.688658	0.867232	0.509179	1.11688	0.732479	0.460299	0.258862	0.341746	0.370824	0.139228	0.162111	1.87283	1.46415	0.651746	trichoplein keratin filament-binding protein-like [Trichoplusia ni]	Trichoplein keratin filament-binding protein	TCHP; trichoplein keratin filament-binding protein
evm.model.Contig00715	8.0336	13.0422	10.4879	9.38131	9.11559	10.9852	15.8423	15.8928	18.6891	14.4557	19.4337	17.734	8.62896	12.429	6.51874	8.71019	12.1701	9.39006	10.0867	12.2419	nuclear speckle splicing regulatory protein 1 isoform X2 [Galleria mellonella]	Nuclear speckle splicing regulatory protein 1	CCDC55; coiled-coil domain-containing protein 55
evm.model.Contig00716	14.8082	6.55075	1.41387	11.3804	15.2084	8.35407	1.22395	4.00745	7.79943	8.7283	15.9084	4.94019	21.6312	22.8152	6.30904	18.5504	1.34839	47.631	17.8005	0.0792552	peptidoglycan-recognition protein LB-like [Galleria mellonella]	Peptidoglycan-recognition protein LB	PGRP; peptidoglycan recognition protein
evm.model.Contig00717	19.4791	45.8239	7.14444	15.9115	8.35391	6.57601	9.5191	3.0101	7.77622	12.9003	25.7318	6.65275	18.7143	17.6588	44.6809	30.6932	10.186	10.356	35.3766	43.9029	uncharacterized protein LOC113515206 [Galleria mellonella]	Peptidoglycan-recognition protein LB	-
evm.model.Contig00718	926.314	407.919	461.219	334.41	620.09	1134.87	0.0299349	0	0.0319702	0.19491	0.0248349	0.0251719	0	0.152461	0.314323	0	0	0.14323	0	0	chymotrypsin-like protease C9 [Heliothis virescens]	Collagenase	-
evm.model.Contig00720	290.517	260.26	109.642	143.177	201.049	195.539	0	0	0	0	0.145986	0	0	0	0.713873	0	0	0	0	0	chymotrypsin-like protease C9 [Heliothis virescens]	Collagenase	-
evm.model.Contig00721	175.227	638.93	379.616	138.93	132.312	207.513	0	0	0.138537	0	0	0.0272695	0.0264117	0	0.0619121	0	0	0	4.4496	0	collagenase-like isoform X2 [Trichoplusia ni]	Collagenase	-
evm.model.Contig00722	8.15061	0.354268	0	1.14193	0.394006	0.235486	0	0	0	0	0	0	0	0	0	0	0	0	0	0	-	-	-
evm.model.Contig00724	194.318	1026.68	137.483	353.964	474.591	584.911	0.630497	0.0273065	0.06413	0.027927	0.0249086	0	0.0244524	0	0.0286596	0	0.0551273	0	0	0	collagenase-like [Trichoplusia ni]	Collagenase	-
evm.model.Contig00725	0.0850231	0.129344	0.166746	0.154415	0.415574	0.315248	0.563758	0.647669	0.2852	0.193196	0.369247	0.723563	0.144993	0.695149	0.198264	0	0.0544806	2.31885	3.60256	3.22785	histone-lysine N-methyltransferase PR-Set7 [Hyposmocoma kahamanoa]	Histone-lysine N-methyltransferase pr-set7	SETD8; histone-lysine N-methyltransferase SETD8 [EC:2.1.1.43]
evm.model.Contig00726	59.5209	47.636	61.7184	58.9666	47.6567	56.7309	63.2282	59.5326	67.4102	59.0165	47.6985	61.6146	41.2915	48.8156	35.1464	80.4014	65.7939	34.4301	27.9075	37.1818	probable 18S rRNA (guanine-N(7))-methyltransferase [Galleria mellonella]	Probable 18S rRNA (guanine-N(7))-methyltransferase	BUD23; 18S rRNA (guanine1575-N7)-methyltransferase [EC:2.1.1.309]
evm.model.Contig00727	30.1949	31.7815	37.3411	60.305	53.0399	35.8818	51.798	39.2357	55.1585	46.5419	43.8086	55.9587	25.2953	39.1231	10.283	50.8035	48.9865	35.1247	21.4659	28.3584	protein N-lysine methyltransferase FAM173B [Trichoplusia ni]	Protein FAM173B	-
evm.model.Contig00728	141.535	142.042	148.509	141.932	141.922	134.043	216.916	187.668	264.083	177.602	223.394	226.425	107.976	209.651	144.313	207.25	234.681	124.569	150.78	301.931	ubiquitin-conjugating enzyme E2 L3 [Galleria mellonella]	Ubiquitin-conjugating enzyme E2 L3	UBE2L3, UBCH7; ubiquitin-conjugating enzyme E2 L3 [EC:2.3.2.23]
evm.model.Contig00729	11.9221	14.4089	13.6886	12.9314	11.7083	10.3017	18.7658	17.0151	22.4123	16.4632	18.1037	22.155	14.6027	15.1512	7.23684	9.92482	8.68026	12.896	13.4591	9.79964	histone deacetylase 8-like isoform X1 [Hyposmocoma kahamanoa]	Histone deacetylase 8	HDAC8; histone deacetylase 8 [EC:3.5.1.98]
evm.model.Contig00730	1.23901	2.68319	1.10061	1.61223	1.26601	1.37083	4.01362	4.84405	4.92215	4.3934	5.96331	4.3118	0.975679	2.18407	0.852202	0.601639	0.924691	2.31228	3.15596	1.40818	DNA replication ATP-dependent helicase/nuclease DNA2 [Trichoplusia ni]	DNA replication ATP-dependent helicase/nuclease DNA2	DNA2; DNA replication ATP-dependent helicase Dna2 [EC:3.6.4.12]
evm.model.Contig00731	243.966	245.047	230.887	237.63	223.128	203.262	236.877	240.977	276.869	287.34	259.939	267.659	171.906	261.751	173.849	276.803	357.335	225.343	261.589	513.953	transmembrane emp24 domain-containing protein 2 [Aedes aegypti]	Transmembrane emp24 domain-containing protein 2 (Fragment)	TMED2, EMP24; p24 family protein beta-1
evm.model.Contig00732	0.531767	0.932073	2.10846	0.730627	0.704121	1.07546	0.774582	1.27687	4.00698	0.878096	1.18483	1.2009	0.39428	1.23282	4.15907	1.78131	3.64447	3.35872	4.30087	5.78373	gephyrin [Galleria mellonella]	Gephyrin	GPHN; gephyrin [EC:2.10.1.1 2.7.7.75]
evm.model.Contig00733	3.88337	2.42798	11.4384	3.1417	2.80402	3.09394	2.27924	2.11499	3.28947	0.544342	0.89436	0.958294	3.46174	4.53353	7.80601	3.90589	2.85596	6.05455	2.75153	14.0609	glucose dehydrogenase [FAD, quinone] [Vanessa tameamea]	Glucose dehydrogenase [FAD, quinone]	GLD; glucose 1-dehydrogenase (FAD, quinone) [EC:1.1.5.9]
evm.model.Contig00734	1397.39	1331.92	1339.17	1542.65	1508.11	1541.73	1743.06	1940.35	2153.16	1883.06	2067.41	2110.5	1569.79	1825.59	1513.67	2479.89	2348.44	2311.31	1976.55	2361.08	Y-box protein [Bombyx mori]	Y-box factor homolog	YBX1, NSEP1; Y-box-binding protein 1
evm.model.Contig00737	0	0	0	0	0	0	0	0	0	0	0	0	0	0	1.05069	0	0	0.03376	0	0.0822397	cubilin homolog [Trichoplusia ni]	Cubilin	CUBN; cubilin
evm.model.Contig00738	0	0.0096852	0.0374574	0	0	0.0515029	0.079984	0	0	0	0	0.0224192	0	0	1.66698	0	0.220291	0.0106306	0.0131589	0.103585	cubilin [Galleria mellonella]	Cubilin	CUBN; cubilin
evm.model.Contig00739	262.492	174.407	5.17204	21.8654	3.62129	5.1348	2.41803	1.54411	0.86081	4.92901	1.67884	7.78707	5.93592	25.1894	11.4426	4.64241	0.661247	9.38151	1.69281	0.233198	acetylcholinesterase-like [Hyposmocoma kahamanoa]	Probable maleylacetoacetate isomerase 2	-
evm.model.Contig00741	0.884435	1.1843	2.20431	0.632469	0.561149	0.521707	1.36	1.02638	1.44216	0.933064	1.96052	0.786735	0.22781	1.51304	0.883885	1.36892	0.832374	1.10761	1.809	2.13604	leucine-rich PPR motif-containing protein, mitochondrial-like [Vanessa tameamea]	Leucine-rich PPR motif-containing protein, mitochondrial	LRPPRC; leucine-rich PPR motif-containing protein, mitochondrial
evm.model.Contig00742	11.3116	16.8323	14.4843	9.33439	8.9808	10.2724	14.3721	16.8883	24.3133	18.6089	11.2082	15.4209	10.4878	10.7748	2.41457	6.57257	9.50005	15.5871	27.4091	52.2652	ADP-ribosylation factor 6 [Bombus terrestris]	ADP-ribosylation factor 6	ARF6; ADP-ribosylation factor 6
evm.model.Contig00747	2.86881	2.78222	1.74062	11.0196	23.3589	3.44492	4.95575	2.78288	2.26543	5.15094	3.64424	2.65187	4.14316	2.86818	1.37976	2.66418	0.930618	2.84423	2.00122	0	monocarboxylate transporter 9-like [Vanessa tameamea]	Monocarboxylate transporter 9	-
evm.model.Contig00748	72.4287	50.2368	33.5532	82.4808	72.8465	78.6142	56.1343	21.2909	26.7357	25.2823	40.5462	34.4405	43.0419	18.54	15.0755	15.0625	17.0012	27.3768	20.7491	0.435172	monocarboxylate transporter 9-like [Vanessa tameamea]	Monocarboxylate transporter 7	-
evm.model.Contig00749	71.523	47.4614	35.0234	53.6129	39.4978	51.438	31.1048	18.8314	17.0208	20.7085	18.5638	16.1165	37.8235	18.3564	15.5715	13.7649	16.9235	8.1884	12.6003	0.0729324	monocarboxylate transporter 9-like isoform X2 [Hyposmocoma kahamanoa]	Monocarboxylate transporter 9	-
evm.model.Contig00750	22.9934	10.2213	16.2914	12.0694	22.6131	29.8533	13.2443	5.2603	4.00669	2.77583	5.04596	3.28613	9.15477	7.22312	6.53833	4.93006	6.86234	1.65452	5.23226	0.110423	monocarboxylate transporter 9-like [Trichoplusia ni]	Monocarboxylate transporter 9	-
evm.model.Contig00752	9.05666	11.2687	9.07949	10.3735	9.92172	9.30453	14.4196	23.1711	22.8736	20.2317	25.3083	17.4238	9.22733	12.7441	5.0894	3.0653	11.8476	11.7164	12.2004	14.3001	trans-1,2-dihydrobenzene-1,2-diol dehydrogenase-like [Zootermopsis nevadensis]	Trans-1,2-dihydrobenzene-1,2-diol dehydrogenase	DHDH; dihydrodiol dehydrogenase / D-xylose 1-dehydrogenase (NADP) [EC:1.3.1.20 1.1.1.179]
evm.model.Contig00754	69.3675	43.5307	42.9307	37.9057	56.8025	78.1226	10.118	7.34521	12.531	7.08689	5.9164	7.63679	10.0524	9.09565	6.9528	19.9844	19.753	6.00288	4.36205	4.97302	trans-1,2-dihydrobenzene-1,2-diol dehydrogenase-like isoform X2 [Hyposmocoma kahamanoa]	Trans-1,2-dihydrobenzene-1,2-diol dehydrogenase	DHDH; dihydrodiol dehydrogenase / D-xylose 1-dehydrogenase (NADP) [EC:1.3.1.20 1.1.1.179]
evm.model.Contig00755	0.935254	0.414979	1.06995	0.849283	0.35164	0.866931	0.326386	0.148424	0.0871445	0.45539	0.473867	0.686137	0.13291	0.831156	0.778894	0.857821	0.299643	11.6475	14.4176	24.5691	uncharacterized protein C45G9.7 [Bombyx mori]	Uncharacterized protein C45G9.7	-
evm.model.Contig00756	459.095	378.364	509.672	513.635	534.965	512.532	558.955	455.784	589.058	374.399	377.81	527.145	284.676	416.237	131.97	522.687	472.877	264.841	175.16	312.668	NADH dehydrogenase [ubiquinone] 1 alpha subcomplex subunit 5 [Galleria mellonella]	NADH dehydrogenase [ubiquinone] 1 alpha subcomplex subunit 5	NDUFA5; NADH dehydrogenase (ubiquinone) 1 alpha subcomplex subunit 5
evm.model.Contig00757	1.41807	1.64062	1.86964	0.610311	1.1425	0.72301	1.2975	1.69068	1.94533	1.14886	1.69747	1.56314	0.569008	1.04207	0.297728	1.9182	1.46607	3.0444	3.34972	4.09586	E3 ubiquitin-protein ligase Topors isoform X1 [Trichoplusia ni]	E3 ubiquitin-protein ligase Topors	TOPORS; E3 ubiquitin-protein ligase Topors [EC:2.3.2.27]
evm.model.Contig00758	21.0482	16.2456	16.1543	13.3794	13.3836	12.8332	19.4438	13.0994	15.4205	19.5596	16.5196	20.2257	9.82402	11.8835	10.655	16.2772	10.3798	23.9762	24.0982	44.067	mitogen-activated protein kinase p38b-like [Hyposmocoma kahamanoa]	Mitogen-activated protein kinase 14B	P38; p38 MAP kinase [EC:2.7.11.24]
evm.model.Contig00759	471.582	446.736	545.321	529.481	504.668	547.632	429.39	403.254	501.941	320.801	323.902	414.691	270.612	310.081	137.601	337.494	328.324	210.781	155.794	137.466	NADH dehydrogenase [ubiquinone] 1 beta subcomplex subunit 6 [Galleria mellonella]	-	NDUFB6; NADH dehydrogenase (ubiquinone) 1 beta subcomplex subunit 6
evm.model.Contig00760	43.2847	36.2046	36.5795	37.9394	30.572	32.756	47.2941	48.4694	63.9203	45.095	39.2094	47.2795	23.1377	34.1418	18.8132	64.0558	45.8093	20.2899	17.7955	19.5272	probable dimethyladenosine transferase [Galleria mellonella]	Probable dimethyladenosine transferase	DIM1; 18S rRNA (adenine1779-N6/adenine1780-N6)-dimethyltransferase [EC:2.1.1.183]
evm.model.Contig00761	0.685853	2.61371	1.21601	1.76651	1.25027	1.60426	5.84594	7.29587	6.65396	6.25402	6.34831	6.75769	1.81349	2.99955	2.02166	1.04845	1.22521	3.49352	4.55348	7.00264	condensin complex subunit 1 [Hyposmocoma kahamanoa]	Condensin complex subunit 1	YCS4, CNAP1, CAPD2; condensin complex subunit 1
evm.model.Contig00762	12.3955	14.5278	13.5221	10.9161	10.1791	14.6494	31.2138	34.7996	35.7812	31.7309	27.6876	29.6775	12.4665	20.2053	8.88524	17.1458	20.9644	11.2499	12.1588	18.1209	exosome RNA helicase MTR4 [Hyposmocoma kahamanoa]	Superkiller viralicidic activity 2-like 2	MTR4, SKIV2L2; ATP-dependent RNA helicase DOB1 [EC:3.6.4.13]
evm.model.Contig00765	0.0792746	0.180899	0.141338	0.109944	0.0894177	0.116602	0.143357	0.329389	0.29815	0.252655	0.125193	0.0761351	0.141335	0.130655	0.0360115	0.059491	0.124684	2.34658	3.12065	3.01938	putative hedgehog receptor [Junonia coenia]	Protein patched	PTCH1; patched 1
evm.model.Contig00767	4.28436	4.47839	3.22296	2.30034	3.16476	4.26035	6.23864	6.85296	6.87196	6.56629	6.80047	6.13995	3.09112	5.41439	3.39153	3.30874	4.82854	13.3411	16.468	17.0285	ubiquitin-protein ligase E3C [Bombyx mori]	Ubiquitin-protein ligase E3C	UBE3C; ubiquitin-protein ligase E3 C [EC:2.3.2.26]
evm.model.Contig00768	24.7265	24.0254	18.6298	10.6339	14.9421	19.2593	4.4914	4.1747	3.68982	4.56797	4.68847	5.39538	4.70309	2.36292	3.60419	2.8214	4.03276	3.10938	6.01691	1.39025	leucine-rich repeat transmembrane neuronal protein 3 [Vanessa tameamea]	SLIT and NTRK-like protein 2	-
evm.model.Contig00769	0.875431	1.15654	0.948802	0.439319	0.701603	0.524161	0.373847	0.888422	0.78565	0.572087	0.760381	0.476616	0.383048	0.503647	0.990003	0.681452	0.620001	6.20295	7.58295	10.6359	tyrosine-protein kinase Shark [Hyposmocoma kahamanoa]	Tyrosine-protein kinase HTK16	SHARK; tyrosine-protein kinase shark [EC:2.7.10.2]
evm.model.Contig00770	2.04656	1.38373	2.68972	0.449121	0.561072	1.53776	0.833245	1.21795	0.858117	1.46707	0.41971	0.600572	1.42996	0.954852	0.880609	0.664812	1.28406	3.09693	1.35126	14.0188	uncharacterized protein LOC113518285 isoform X4 [Galleria mellonella]	Sortilin-related receptor (Fragment)	-
evm.model.Contig00771	533.358	563.681	653.351	647.504	598.959	504.395	706.351	601.031	540.005	765.269	619.532	670.278	522.478	623.134	489.939	753.408	568.909	683.879	1292.23	1303.14	lipoyltransferase 1, mitochondrial isoform X1 [Hyposmocoma kahamanoa]	Lipoyltransferase 1, mitochondrial	LIPT1; lipoyltransferase 1
evm.model.Contig00772	1271.25	1172.26	1394.7	1191.82	1273.14	1360.78	1096.84	930.841	1165.87	656.762	713.054	975.595	625.754	810.022	338.823	1045.25	1048.56	481.211	349.565	495.278	cytochrome b-c1 complex subunit 7-like [Galleria mellonella]	Cytochrome b-c1 complex subunit 7	QCR7, UQCRB; ubiquinol-cytochrome c reductase subunit 7
evm.model.Contig00773	0.0394461	0.0750109	0.077361	0.10746	0.266959	0.358996	0	0.0751208	0.0441058	0.134448	0.0685241	0.104181	0.0336345	0.105167	0.0394216	0.0542703	0.151656	1.63019	1.97713	1.68474	sorting nexin-17 [Trichoplusia ni]	Sorting nexin-17	SNX17; sorting nexin-17
evm.model.Contig00774	18.2548	21.2178	17.5894	20.6367	18.8287	18.1634	34.161	30.6976	35.3921	35.2927	38.5582	40.306	16.4809	20.0921	19.2922	16.1838	8.35066	30.4408	32.4092	14.0962	proteasomal ATPase-associated factor 1 [Hyposmocoma kahamanoa]	Proteasomal ATPase-associated factor 1	PAAF1, RPN14; proteasomal ATPase-associated factor 1
evm.model.Contig00775	2.72032	11.5439	7.79197	1.40415	1.61494	1.91834	3.85982	2.1472	2.96162	1.46399	1.27468	4.88428	1.31237	1.37418	2.03897	2.11755	1.9954	8.15829	17.5708	13.7587	alkaline ceramidase isoform X1 [Galleria mellonella]	Alkaline ceramidase	ACER1_2, ASAH3; alkaline ceramidase [EC:3.5.1.23]
evm.model.Contig00776	48.9619	61.8641	77.4123	53.6706	48.7254	37.6778	52.3575	74.5054	71.4102	59.4732	41.7688	59.4029	37.2309	31.1674	10.4147	25.7915	30.5528	29.9901	35.137	52.2167	6-pyruvoyl tetrahydrobiopterin synthase-like [Trichoplusia ni]	6-pyruvoyl tetrahydrobiopterin synthase	queD, ptpS, PTS; 6-pyruvoyltetrahydropterin/6-carboxytetrahydropterin synthase [EC:4.2.3.12 4.1.2.50]
evm.model.Contig00777	175.534	164.855	190.193	127.232	145.63	158.961	159.137	171.257	168.422	141.455	142.778	148.596	118.951	145.036	109.451	131.597	208.791	127.758	141.003	153.976	electron transfer flavoprotein subunit alpha, mitochondrial [Vanessa tameamea]	Electron transfer flavoprotein subunit alpha, mitochondrial	fixB, etfA; electron transfer flavoprotein alpha subunit
evm.model.Contig00778	25.8872	24.5684	20.1537	11.6858	6.80014	26.0482	3.02201	1.82654	3.00278	0.0711636	0.0476042	3.29709	0	0	0.912882	0	0.421426	0	0.0566404	0	4-coumarate--CoA ligase 1 [Vanessa tameamea]	Luciferin 4-monooxygenase	-
evm.model.Contig00780	10.3374	9.0334	9.71246	8.01622	3.36245	14.4402	16.3096	6.50113	9.08557	1.73244	2.38045	7.95782	0.942937	1.79464	2.21035	1.05841	0.646991	2.52898	1.98758	2.44469	fork head domain-containing protein FD4-like [Trichoplusia ni]	Fork head domain-containing protein FD4	FOXX; forkhead box protein, other
evm.model.Contig00781	9.39151	7.5882	8.94174	6.07237	3.60431	12.0976	11.8315	5.82565	6.66655	2.58054	3.52015	9.91468	0.731008	2.9506	2.76507	3.27044	1.87277	3.5463	2.65799	4.04201	fork head domain-containing protein FD4 [Bombyx mori]	Fork head domain-containing protein FD4	FOXX; forkhead box protein, other
evm.model.Contig00782	12.0207	9.00732	11.5242	5.91562	7.06536	8.41537	7.932	10.452	9.77201	8.10425	5.82931	9.42718	3.58612	4.96231	3.78581	3.24198	3.15365	8.66632	7.30573	4.67116	peptide chain release factor 1-like, mitochondrial [Galleria mellonella]	Peptide chain release factor 1	prfA, MTRF1, MRF1; peptide chain release factor 1
evm.model.Contig00784	14.2903	12.3331	16.5805	12.0617	14.853	20.4562	16.3918	20.8106	19.8706	12.1099	14.6202	12.9906	11.4624	13.815	9.70406	10.9122	9.62645	25.2575	27.2489	24.6234	LOW QUALITY PROTEIN: voltage-dependent calcium channel subunit alpha-2/delta-3 [Ctenocephalides felis]	Voltage-dependent calcium channel subunit alpha-2/delta-3	CACNA2D4; voltage-dependent calcium channel alpha-2/delta-4
evm.model.Contig00786	0.0343925	0	3.13642	0	0.349137	0.139113	0.288056	0.392981	0.269186	0.200955	0.328599	0.121112	1.23167	0.146709	0.0687423	0	0.19834	0.0574281	0.319887	17.1372	protein rolling stone-like isoform X1 [Trichoplusia ni]	Protein rolling stone	-
evm.model.Contig00787	1.79883	4.88282	1.14136	1.19148	1.07417	2.42534	0.0738539	0	0.0394376	0.0343481	0.0919074	0.155257	0.451119	0	0	0.0970528	0.0678025	0.471162	0.109353	0	protein rolling stone-like [Bombyx mori]	Protein rolling stone	-
evm.model.Contig00788	44.813	44.6401	42.223	14.9799	28.3853	34.9301	0.133571	0.728895	1.06989	0.372728	0.60948	0.365034	0.244766	0.136057	0.191253	0.043882	0.306566	0.213033	0.494435	0.324345	protein rolling stone-like [Hyposmocoma kahamanoa]	Protein rolling stone	-
evm.model.Contig00791	384.893	1045.87	205.724	185.16	321.197	427.381	0.0523163	0.00951634	0.145271	0	0	0	0.451648	0	0.0799031	0	0.0192119	0	0.0103284	0	aminopeptidase N [Achaea janata]	Membrane alanyl aminopeptidase (Fragment)	-
evm.model.Contig00793	0.614804	0.910679	1.05767	0.387865	0.474478	0.719863	1.11795	0.955149	1.13366	0.69325	0.712009	0.854608	0.47824	0.667151	0.560526	0.356149	0.352482	3.8272	5.58458	7.23911	F-box/WD repeat-containing protein 7 isoform X3 [Bombyx mori]	F-box/WD repeat-containing protein 7	FBXW7, SEL10; F-box and WD-40 domain protein 7
evm.model.Contig00794	9.14491	7.47805	7.20304	5.4778	9.60361	5.68354	5.80667	6.9238	6.05629	7.6953	5.46187	6.1402	20.5458	11.9482	21.6709	15.6441	7.09597	16.7722	19.726	8.60154	heparanase-like [Galleria mellonella]	Heparanase	HPSE; heparanase [EC:3.2.1.166]
evm.model.Contig00795	26.3588	31.7263	29.0802	18.8762	18.6534	24.0436	68.7804	72.2895	92.4549	84.3627	61.3504	75.9739	29.6299	41.5788	26.046	67.9692	49.2616	34.4301	31.7295	47.5062	nucleolar protein 58 [Vanessa tameamea]	Nucleolar protein 58	NOP58; nucleolar protein 58
evm.model.Contig00796	0.282857	0.442259	0.493098	0.205485	0.159524	0.238358	0.279684	0.0448893	0.316271	0.367274	0.409474	0.456532	0.0535964	0.167583	0.204159	0.151339	0.0906238	4.1852	5.11559	7.06312	WW domain-containing adapter protein with coiled-coil homolog isoform X2 [Vanessa tameamea]	WW domain-containing adapter protein with coiled-coil	-
evm.model.Contig00798	0.022268	0.101628	0.0873431	0	0.100469	0.0900708	0.0233133	0.148424	0.224086	0.520445	0.0580245	0	0	0.878651	0.75664	1.77692	3.21046	0	0.391219	0.724619	hypothetical protein TcasGA2_TC002334 [Tribolium castaneum]	-	-
evm.model.Contig00803	2.01202	2.78487	2.55516	1.29393	0.892901	1.13403	1.72662	1.38192	4.38875	1.83088	2.12004	1.50997	1.09685	1.96981	0.988903	1.9967	1.64855	10.9326	12.5441	8.11703	syntaxin-17 isoform X1 [Zootermopsis nevadensis]	Syntaxin-17	STX17; syntaxin 17
evm.model.Contig00805	2.00041	1.75872	1.88515	1.07576	0.79119	2.20673	4.16143	2.30057	2.90482	2.37815	2.50472	2.1499	0.996828	1.44067	0.960636	2.71643	0.499405	2.49434	3.00701	1.53227	probable deoxyhypusine synthase [Hyposmocoma kahamanoa]	Probable deoxyhypusine synthase	DHPS, dys; deoxyhypusine synthase [EC:2.5.1.46]
evm.model.Contig00806	0.0287913	0.489098	0.0282325	0	0	0	0.0502382	1.15143	0	0	0.0250076	0	0.0409158	0	0.00959115	0	0	0.0480753	0.48599	0.234224	uncharacterized protein LOC113505050 [Trichoplusia ni]	-	-
evm.model.Contig00807	0.979489	3.02983	3.20159	2.06353	2.06232	1.71682	2.18767	3.23324	2.11737	2.6708	1.98512	3.67918	1.0579	1.53202	2.34931	0.539036	0.125526	19.1358	17.0059	12.0853	transcription factor MafK isoform X1 [Trichoplusia ni]	Transcription factor MafK	MAFF_G_K; transcription factor MAFF/G/K
evm.model.Contig00808	3.85944	9.5707	2.95378	3.04308	5.09649	1.52302	4.10632	2.95788	3.754	4.33902	6.10488	9.17107	1.1237	2.71043	1.97556	2.84919	0.663496	12.0768	15.4029	6.06251	Down syndrome critical region protein 3 homolog isoform X2 [Galleria mellonella]	Down syndrome critical region protein 3 homolog	-
evm.model.Contig00811	2.35532	2.15219	3.63938	1.91104	2.67393	3.51074	3.20246	3.8204	3.36319	2.29368	2.2539	2.17677	2.0996	1.81589	0.881423	1.89378	1.91104	4.94589	5.31606	7.84898	uncharacterized protein LOC113404889 isoform X1 [Vanessa tameamea]	Titin	-
evm.model.Contig00812	0.0739614	0.0562581	0.0483506	0	0.0278083	0.124652	0.154867	0.187802	0.358359	0.144052	0.149897	0.325565	0.0210216	0.15775	0	0	0.0947851	1.89366	2.77716	1.15324	nephrin-like [Trichoplusia ni]	-	-
evm.model.Contig00813	0.0533939	0.0203068	0	0	0	0	0	0	0.0895518	0	0	0.141018	0	0	0	0	0	0.690961	1.13119	0.108593	nephrin [Vanessa tameamea]	Nephrin	-
evm.model.Contig00814	0.161072	0	0	0	0	0	0	0.230057	0	0	0	0.141802	0	0	0	0	0	1.00858	1.24845	1.47415	nephrin [Vanessa tameamea]	Nephrin	-
evm.model.Contig00815	69.347	59.1706	71.5929	67.3134	48.3185	80.2323	47.1234	8.68996	4.23444	5.68311	6.09344	18.3644	0.846984	0.993116	14.5805	1.02498	6.08654	1.14032	0.577441	0	zonadhesin-like [Hyposmocoma kahamanoa]	-	-
evm.model.Contig00817	0.207277	0.453283	0.431915	0.39527	0.350697	0.104801	0.515393	0.863486	0.811168	0.958801	0.720146	1.16331	0.243016	0.359202	0.0258935	0.0712935	0	0.86527	1.36559	0.579646	zinc finger protein 846-like [Trichoplusia ni]	Zinc finger protein 57	-
evm.model.Contig00820	3.46622	1.5864	3.25492	3.10492	1.32533	2.07929	2.24502	2.90893	2.66042	3.37551	2.11769	2.66363	1.85347	1.94223	2.7008	3.31395	2.54105	12.6548	17.2734	22.8814	basement membrane-specific heparan sulfate proteoglycan core protein isoform X12 [Vanessa tameamea]	SCO-spondin	-
evm.model.Contig00821	32.0404	19.568	15.4535	11.1893	4.70718	8.68991	20.9546	31.1885	23.0547	21.6569	41.4941	37.3438	21.7716	30.7141	42.8586	18.1312	26.389	15.8622	22.926	11.7262	lymphocyte antigen 75-like [Vanessa tameamea]	Hemolymph lipopolysaccharide-binding protein	-
evm.model.Contig00822	13.1173	52.8188	23.0001	101.893	29.5676	57.3799	15.8273	12.3299	23.9896	11.2773	25.3289	8.80468	45.7803	40.664	221.951	65.1486	42.1342	90.0735	18.3867	14.5595	juvenile hormone epoxide hydrolase-like [Hyposmocoma kahamanoa]	Juvenile hormone epoxide hydrolase 1	JHEH; juvenile hormone epoxide hydrolase
evm.model.Contig00823	0.0757654	0.134471	0.544829	0.110081	0.227892	0	0.396611	0.120239	0.310623	0.393507	0.877443	0.622544	0.279946	0.0807988	0.706704	0.0347463	0	1.2862	2.7144	0.25682	cytochrome P450 4C1-like [Galleria mellonella]	Probable cytochrome P450 4ac1	CYP4; cytochrome P450 family 4 [EC:1.14.-.-]
evm.model.Contig00824	77.8695	52.74	45.3471	38.0688	15.0524	37.4481	97.1326	106.453	56.3287	36.7645	130.503	121.05	67.1334	102.647	163.163	54.3165	29.8037	113.716	127.714	91.5434	cytochrome P450 [Bombyx mori]	Cytochrome P450 4c3	CYP4; cytochrome P450 family 4 [EC:1.14.-.-]
evm.model.Contig00825	1.57784	1.05015	8.76758	2.14921	2.52128	2.06091	3.235	2.94223	4.41058	3.52127	7.93738	5.96146	3.13922	2.73433	4.13927	0.271352	2.02208	19.4855	13.113	8.69111	cytochrome P450 4C1-like [Galleria mellonella]	Cytochrome P450 4c3	CYP4; cytochrome P450 family 4 [EC:1.14.-.-]
evm.model.Contig00826	2.86349	2.26885	8.13126	2.24274	1.78316	1.96057	2.77932	3.49346	2.53472	2.90475	7.97968	7.37894	4.9341	3.34002	3.10019	0.73868	1.3188	28.0161	16.3994	4.06452	cytochrome P450 [Bombyx mori]	Cytochrome P450 4c3	CYP4; cytochrome P450 family 4 [EC:1.14.-.-]
evm.model.Contig00827	50.5312	46.0505	32.3462	45.983	29.4142	30.6507	52.5828	7.4531	24.4547	0.453717	0.242808	24.2118	0.215659	0.113568	16.6559	0.384602	0.486198	0.366756	0.398953	1.67855	cytochrome P450 4c3-like [Galleria mellonella]	Cytochrome P450 4C1	CYP4; cytochrome P450 family 4 [EC:1.14.-.-]
evm.model.Contig00828	0.805358	0.0556899	0.574347	0.558468	0.495492	0.370177	0.459908	0.348572	0.081863	0	0	0.0644553	0.499421	0.624626	0.0731688	1.30948	0.562966	0.489009	0.453981	0.148904	uncharacterized protein LOC113502206 isoform X1 [Trichoplusia ni]	-	-
evm.model.Contig00830	114.259	131.162	177.838	73.6141	152.247	74.3724	15.5355	17.988	34.5874	20.0085	34.9153	33.5634	6.86163	9.59625	9.24001	3.24554	4.79075	4.57435	33.2854	7.50615	myrosinase 1-like [Trichoplusia ni]	Myrosinase 1	-
evm.model.Contig00831	1.1134	1.84623	1.63768	0.946344	1.28097	1.66631	0.792653	0.954155	2.11637	0.867409	1.19917	1.09782	0.778476	1.49608	0.489591	1.16419	1.71225	15.7283	18.5254	22.1914	transcriptional coactivator YAP1-A isoform X1 [Hyposmocoma kahamanoa]	Transcriptional coactivator YAP1	YAP1, Yki; transcriptional coactivator YAP1
evm.model.Contig00832	1.16437	1.85991	1.63654	2.09353	1.57602	1.43254	2.01141	2.45764	2.45194	1.96543	2.42724	2.51143	1.04247	1.8005	1.43517	0.694181	1.56681	3.62927	4.33196	2.09183	gastrula zinc finger protein XlCGF46.1-like isoform X1 [Hyposmocoma kahamanoa]	Zinc finger protein 235	-
evm.model.Contig00833	8.47038	5.93976	6.43911	3.18219	3.3667	4.66609	3.73301	1.36729	1.89419	2.18394	1.55552	1.66185	2.00852	2.21956	1.2738	4.28409	5.36557	12.7832	11.1714	10.4347	nicotinate phosphoribosyltransferase isoform X2 [Trichoplusia ni]	Nicotinate phosphoribosyltransferase	pncB, NAPRT1; nicotinate phosphoribosyltransferase [EC:6.3.4.21]
evm.model.Contig00834	0	0.0861453	0	0	0	0	0.197617	0.431358	0.548738	0.330869	0.0327899	0.265878	0	0	0	0	0	0.315181	0.58521	1.22846	adenylyl cyclase-associated protein [Anopheles sinensis]	-	CAP1_2, SRV2; adenylyl cyclase-associated protein
evm.model.Contig00835	16.0243	18.9722	17.072	6.50451	10.7405	15.4674	11.7547	29.6876	17.2418	10.9684	13.3783	11.4484	6.90743	8.26022	5.9299	4.96165	6.72765	55.4571	69.3256	72.5873	adenylyl cyclase-associated protein 1 isoform X2 [Trichoplusia ni]	Adenylyl cyclase-associated protein 1	CAP1_2, SRV2; adenylyl cyclase-associated protein
evm.model.Contig00836	0.560574	0.127919	0.868516	0.280993	0.746113	0.413808	3.79131	1.21167	13.1877	6.32157	10.5122	8.20212	0.415846	2.88147	0.145659	0.277648	0.387937	0.907956	14.3847	2.91865	uncharacterized protein LOC113230394 isoform X2 [Hyposmocoma kahamanoa]	Enteropeptidase	-
evm.model.Contig00838	0	0.0611739	1.64298	0.0292125	0.181429	0	0.056133	0.255265	0.40466	0.261065	0.116425	0.0118004	0.0114292	0.142945	0	0	0.541103	0	1.85622	0.0272611	uncharacterized protein LOC113518553 [Galleria mellonella]	-	-
evm.model.Contig00840	1.93983	4.44421	3.78158	1.11387	1.11367	1.92635	1.03369	3.10799	2.63654	1.41397	1.12999	0.889669	1.03996	0.792795	0.533992	0.207754	1.25043	2.00746	1.99272	31.7036	uncharacterized protein LOC113394676 [Vanessa tameamea]	Major facilitator superfamily domain-containing protein 6-A	-
evm.model.Contig00841	0.0908868	0.530014	0.356491	0.495193	0.785954	0.0919061	0.72951	0.836573	0.474241	0.914586	2.44721	1.12019	0.0258321	0.355391	0.181661	0.083362	0.465903	1.23938	0.532254	1.17069	nucleoside diphosphate kinase 7 isoform X1 [Vanessa tameamea]	Nucleoside diphosphate kinase 7	ndk, NME; nucleoside-diphosphate kinase [EC:2.7.4.6]
evm.model.Contig00842	117.536	109.566	131.05	213.531	170.987	115.225	184.629	157.053	191.625	170.749	163.967	238.956	134.986	139.479	43.6922	215.399	273.714	150.538	104.251	245.972	ARL14 effector protein [Galleria mellonella]	ARL14 effector protein	-
evm.model.Contig00843	15.7045	16.4086	17.4304	9.30875	18.4925	12.1286	32.3414	28.0177	23.5415	18.5707	26.6066	25.7522	9.34408	15.4595	1.29352	4.74865	6.13734	10.8783	11.9494	4.91382	nucleoside diphosphate kinase 7-like [Galleria mellonella]	Nucleoside diphosphate kinase 7	ndk, NME; nucleoside-diphosphate kinase [EC:2.7.4.6]
evm.model.Contig00844	9.23542	7.96273	10.6332	6.4525	6.81096	10.1177	9.9343	11.9959	11.0947	8.54286	10.3838	9.07445	5.75128	9.94772	9.05921	5.95414	9.49037	12.8415	12.8736	25.7808	uncharacterized protein LOC113518225 isoform X1 [Galleria mellonella]	Zinc finger protein 40	-
evm.model.Contig00845	90.1441	108.369	85.9019	100.738	79.4436	87.3964	177.78	172.834	189.546	173.585	204.898	203.054	95.3275	140.606	122.826	112.309	156.414	104.932	115.663	154.365	proteasomal ubiquitin receptor ADRM1 isoform X1 [Vanessa tameamea]	Proteasomal ubiquitin receptor ADRM1 homolog	RPN13; 26S proteasome regulatory subunit N13
evm.model.Contig00846	72.1061	84.9994	68.5785	52.0565	56.2992	57.729	117.266	122.22	168.559	131.083	145.215	153.35	52.2553	84.2713	71.8877	66.1627	103.235	116.053	176.906	295.83	tumor protein D54 isoform X1 [Hyposmocoma kahamanoa]	Tumor protein D54	-
evm.model.Contig00847	0.375834	0.359385	0.33695	0.292531	0.181681	0.314898	0.146149	0.44989	0.372204	0.135942	0.233172	0.170162	0.0640924	0.148869	0	0.0886416	0.0825684	0.905481	1.17632	1.35403	protein argonaute-2 isoform X4 [Hyposmocoma kahamanoa]	Protein argonaute-2	ELF2C, AGO; eukaryotic translation initiation factor 2C
evm.model.Contig00848	153.018	144.13	168.054	109.945	135.534	128.348	157.368	164.66	183.989	140.983	130.278	155.471	59.8806	99.3531	36.2508	128.619	117.784	70.1972	85.7601	130.773	39S ribosomal protein L53, mitochondrial-like isoform X1 [Galleria mellonella]	39S ribosomal protein L53, mitochondrial	MRPL53; large subunit ribosomal protein L53
evm.model.Contig00849	0.816305	1.06697	1.20989	0.480546	0.746125	1.16229	1.13459	1.65731	1.39008	1.06906	1.17763	1.13992	0.584032	0.925569	0.426652	0.50345	0.973986	6.02015	5.31378	6.48815	death-inducer obliterator 1 isoform X1 [Hyposmocoma kahamanoa]	Death-inducer obliterator 1	-
evm.model.Contig00850	435.94	412.274	422.11	475.421	427.667	404.673	450.033	451.847	529.539	444.715	442.676	476.78	346.378	679.101	480.974	877.791	1053.15	383.069	406.876	932.938	eukaryotic translation initiation factor 3 subunit E [Hyposmocoma kahamanoa]	Eukaryotic translation initiation factor 3 subunit E	EIF3E, INT6; translation initiation factor 3 subunit E
evm.model.Contig00851	14.3701	16.2532	15.8344	11.4047	14.1642	13.368	23.5022	24.0056	26.6396	22.3701	25.1902	24.128	10.7445	14.5441	9.24896	12.1333	11.1065	20.5099	22.767	20.4174	probable RNA helicase armi [Galleria mellonella]	Probable RNA helicase armi	ARMI; RNA helicase armi [EC:3.6.4.13]
evm.model.Contig00852	6.91876	10.6089	4.63067	2.63278	8.17563	5.66371	10.5779	11.1892	8.35002	7.48633	6.7726	13.3422	3.55838	6.44146	4.39013	4.38171	10.3445	25.3979	24.969	25.6859	-	-	-
evm.model.Contig00853	0.8647	0.786693	0.59853	0.59122	0.879716	0.754382	1.57983	1.66287	1.63037	1.38694	0.633247	1.32846	0.491536	0.904065	0.203332	0.349901	0.228149	4.60054	9.37431	13.138	protein hook isoform X1 [Trichoplusia ni]	Protein hook	HOOK3; protein HOOK3
evm.model.Contig00854	24.0392	29.2887	40.589	38.4485	9.15259	34.7268	12.1543	7.61071	11.0778	15.2713	61.7687	37.243	33.0395	17.5661	37.2664	15.7631	20.8563	165.128	54.1779	146.549	mitochondrial uncoupling protein 2-like [Zootermopsis nevadensis]	Mitochondrial uncoupling protein 2	UCP2_3, SLC25A8_9; solute carrier family 25 (mitochondrial uncoupling protein), member 8/9
evm.model.Contig00855	4.95733	6.97018	8.15096	11.2405	7.51197	13.9248	12.0053	6.5322	15.509	6.48557	6.13256	7.40601	8.28314	8.06351	12.1604	13.0207	9.33707	9.44825	3.00145	4.07363	cytosolic carboxypeptidase 4-like isoform X2 [Galleria mellonella]	Cytosolic carboxypeptidase 1	-
evm.model.Contig00856	3.67243	9.92394	3.79069	11.2683	6.75852	12.0204	266.811	47.7599	417.757	214.109	486.276	547.156	9.31171	88.1192	26.5603	38.958	46.6305	33.0814	175.582	297.384	uncharacterized protein LOC101744379 isoform X1 [Bombyx mori]	-	-
evm.model.Contig00857	0.700311	1.91767	0.824063	0.457874	1.10588	2.83266	0.58655	0.4001	1.09625	0.272794	0.729931	0.86314	2.26911	0.298734	1.1198	0.385398	0.269245	4.4436	1.73697	3.70317	cytosolic carboxypeptidase 1-like [Trichoplusia ni]	-	-
evm.model.Contig00858	0.98281	0.685269	0.803112	0.223117	0.41571	0.496916	1.32906	0.857841	0.641029	1.03685	0.960354	1.04549	0.628509	0.48038	0.286475	0.61974	0.393599	3.11121	2.20065	2.49855	-	-	UBTF; upstream-binding transcription factor
evm.model.Contig00859	17.8884	9.97439	30.5485	3.13868	5.00156	5.71031	2.14263	1.55176	2.33069	1.95609	1.58009	0.834127	7.27098	2.46544	2.19679	4.01494	6.33834	4.30328	1.72335	89.6435	uncharacterized protein LOC113496345 [Trichoplusia ni]	-	-
evm.model.Contig00860	1.07628	0.911498	0.903063	0.810086	1.0638	1.58203	0.824772	2.04965	1.32748	0.8212	0.549334	0.32235	0.463584	0.792795	0.842744	1.22124	0.597222	12.1261	13.978	16.1124	glutamate receptor ionotropic, kainate 2-like [Vanessa tameamea]	Glutamate receptor ionotropic, kainate 2	GRIN; glutamate receptor, ionotropic, invertebrate
evm.model.Contig00861	34.6729	23.6056	26.0316	17.1376	18.5263	26.8294	16.6931	14.2464	13.2725	15.8781	18.2613	12.9273	15.598	11.5626	15.3723	30.7837	11.7554	14.0011	13.4615	10.5601	5-oxoprolinase isoform X1 [Hyposmocoma kahamanoa]	5-oxoprolinase	OPLAH, OXP1, oplAH; 5-oxoprolinase (ATP-hydrolysing) [EC:3.5.2.9]
evm.model.Contig00863	4.74978	6.20246	21.6457	6.0135	7.46336	12.7711	8.47956	11.8166	10.6524	10.7215	8.94269	8.14554	6.25057	1.90316	3.26516	0.793241	3.69447	6.34947	6.83809	6.97986	extensin [Galleria mellonella]	-	-
evm.model.Contig00864	270.6	173.658	246.729	133.064	164.923	184.531	176.529	129.373	130.179	155.343	228.421	236.425	185.556	215.584	147.715	114.504	136.384	172.384	99.1708	251.125	-	-	-
evm.model.Contig00865	19.5672	78.5021	429.553	1.49516	10.9681	1.56846	0.93685	1.53372	2.46802	0.81333	2.02083	9.66352	0.559537	4.58059	0	0.0820755	0.458713	1.24516	2.09616	21.9605	-	-	-
evm.model.Contig00866	47.2279	48.9233	56.7356	35.8335	32.6164	44.3371	65.3142	67.3705	85.7933	65.5577	66.2038	69.9455	29.2102	59.5055	48.5456	76.7333	89.8094	67.2882	91.5178	205.812	casein kinase II subunit alpha isoform X1 [Galleria mellonella]	Casein kinase II subunit alpha	CSNK2A; casein kinase II subunit alpha [EC:2.7.11.1]
evm.model.Contig00867	2.46898	4.07796	4.12733	2.74168	2.25443	3.30512	4.77588	5.77662	6.86215	4.00728	6.59691	5.32015	2.08517	3.43545	4.22991	3.20274	4.33936	2.98402	4.93304	8.41686	cytoplasmic tRNA 2-thiolation protein 2-A [Zootermopsis nevadensis]	Cytoplasmic tRNA 2-thiolation protein 2-A	CTU2, NCS2; cytoplasmic tRNA 2-thiolation protein 2
evm.model.Contig00868	734.228	673.102	657.285	938.995	905.17	641.14	868.454	842.887	825.731	869.625	978.023	1066.1	836.86	838.157	487.243	1168.56	889.688	909.247	688.175	808.628	probable elongation factor 1-delta isoform X1 [Hyposmocoma kahamanoa]	Elongation factor 1-delta	EEF1D; elongation factor 1-delta
evm.model.Contig00870	1.26056	0.966825	1.44211	0.881408	0.604285	1.74209	1.63867	2.4106	1.985	1.91297	1.6241	1.86808	0.841959	0.571329	0.398929	1.27181	1.41353	15.7514	12.0502	25.4878	protein grainyhead isoform X2 [Hyposmocoma kahamanoa]	Protein grainyhead	TFCP2; transcription factor CP2 and related proteins
evm.model.Contig00871	1.353	0.911532	1.74372	9.09888	6.30068	6.50861	0.728495	0.349687	1.29671	4.12219	5.2212	2.02493	2.2414	1.50472	20.6881	5.58442	4.64447	1.0812	4.41451	0	cytochrome P450 4V2 [Bombyx mori]	Cytochrome P450 4V2	CYP4; cytochrome P450 family 4 [EC:1.14.-.-]
evm.model.Contig00873	1.93286	0.575301	0.0824063	0.961536	0.663529	3.95156	4.92702	3.16079	0.610769	3.23261	0.474455	7.06542	3.54698	104.184	1.00782	2.42801	0.24232	11.0856	2.08437	0.0854578	probable maleylacetoacetate isomerase 2 isoform X1 [Ctenocephalides felis]	Probable maleylacetoacetate isomerase 2	maiA, GSTZ1; maleylacetoacetate isomerase [EC:5.2.1.2]
evm.model.Contig00874	7.64358	5.3685	7.9547	4.24436	4.88886	5.74515	8.67693	9.36961	9.39787	11.1225	7.73285	8.12137	6.6423	6.40242	3.27796	5.7617	4.56003	7.53073	13.8918	8.63641	probable polyamine oxidase 5 [Hyposmocoma kahamanoa]	Lysine-specific histone demethylase 1A	-
evm.model.Contig00877	2.32263	1.96976	3.27235	3.49098	2.95105	2.45667	1.25776	1.06767	2.17909	1.06593	1.04348	1.5277	0.887783	0.370117	1.2273	2.42418	3.90033	0.735539	2.26238	2.44334	neuropeptide CCHamide-1 receptor [Vanessa tameamea]	Bombesin receptor subtype-3	-
evm.model.Contig00878	45.1904	34.2134	49.5978	48.4562	39.7999	52.8212	70.9204	46.0115	48.2395	60.573	72.4621	67.6672	42.1264	60.5858	60.8081	50.9482	37.0979	78.2734	57.2808	32.2077	enhancer of split mbeta protein-like [Hyposmocoma kahamanoa]	Enhancer of split mbeta protein	HESN; hairy and enhancer of split, invertebrate
evm.model.Contig00879	0.05787	0.176073	0	0.252242	0.0652745	0.526671	0.54528	0.606139	1.16471	0.169067	0.753971	1.12083	0.74016	0.0617146	0.578341	0	0.444979	0.0483152	0.239224	0	enhancer of split malpha protein-like [Hyposmocoma kahamanoa]	Enhancer of split m4 protein	-
evm.model.Contig00880	5.69185	5.68242	3.5465	7.04228	6.7545	9.17313	14.6493	5.81495	8.48563	7.56375	11.8961	15.9723	7.1788	10.1166	9.71754	18.2721	10.1438	102.17	60.0481	10.0085	uncharacterized protein LOC113400507 [Vanessa tameamea]	-	-
evm.model.Contig00881	4.00162	7.06391	7.2186	7.81606	5.28009	6.75689	10.197	12.5453	14.7737	11.2495	14.0996	11.8648	6.21253	6.88431	9.96011	6.02486	8.99866	10.9998	7.95886	6.91006	enhancer of split mbeta protein-like [Trichoplusia ni]	Enhancer of split mbeta protein	HESN; hairy and enhancer of split, invertebrate
evm.model.Contig00882	0.502041	0.827392	0.820495	0.980168	0.684252	0.951885	1.79583	1.45404	2.71317	1.87413	2.63455	1.86	0.981006	0.870015	0.54354	0.0863392	0.482542	2.13068	2.87521	1.31886	class E basic helix-loop-helix protein 40-like [Hyposmocoma kahamanoa]	Enhancer of split mgamma protein	-
evm.model.Contig00884	117.981	25.4012	88.6683	84.8745	416.174	7.74074	9.51691	0.546671	3.74462	1.30455	5.48532	24.6819	66.6579	56.7359	1.14752	1.57975	3.31091	18.5339	14.7342	0.58382	uncharacterized protein LOC113231380 [Hyposmocoma kahamanoa]	-	-
evm.model.Contig00885	131.515	78.4114	158.656	112.42	269.796	70.8519	14.0809	3.45086	7.74424	1.098	13.6406	9.85521	119.624	4.55196	13.0387	2.32684	1.39334	15.6666	51.6858	0.491382	uncharacterized protein LOC113492266 [Trichoplusia ni]	-	-
evm.model.Contig00886	0.143707	0.218619	0.493212	0.313193	0.0202618	0.508615	0.300906	0.273674	0.220939	0.279893	0.187231	0.189772	0.183802	0.172411	0.16157	0.0741426	0	1.12481	0.426979	2.44778	neuropeptide-like precursor 1 [Vanessa tameamea]	Neuropeptide-like 1	-
evm.model.Contig00887	0.677611	1.45331	1.18731	1.14995	1.46597	1.60631	2.98887	3.21552	2.28539	3.12631	3.16471	3.10986	1.45865	1.38602	0.510668	1.05453	0.982279	3.92303	3.22588	3.04996	serendipity locus protein alpha [Galleria mellonella]	Serendipity locus protein alpha	-
evm.model.Contig00888	10.3251	19.7285	11.6637	9.451	12.4847	13.1138	15.6526	35.3148	32.0483	26.9471	22.0976	23.0519	14.5088	23.4315	16.675	15.7964	17.784	64.2733	91.7663	71.9014	myotrophin-like [Galleria mellonella]	Myotrophin	-
evm.model.Contig00889	8.78572	9.25038	9.88481	6.19774	8.29298	10.7546	9.19816	14.0016	11.1161	10.2219	9.75977	12.1719	11.5918	13.7089	12.8469	11.7058	16.8001	52.9674	54.0954	83.6055	group XIIA secretory phospholipase A2 [Vanessa tameamea]	Group XIIA secretory phospholipase A2	PLA2G, SPLA2; secretory phospholipase A2 [EC:3.1.1.4]
evm.model.Contig00891	4369.77	3429.33	3847.69	4893.58	4433.77	4045.65	4224.18	3802.12	4492.73	4131.28	4107.02	4587.44	3296.58	4174.47	1822.78	6365.72	4993.28	2383.67	1497.41	3175.53	60S ribosomal protein L13a [Galleria mellonella]	60S ribosomal protein L13a	RP-L13Ae, RPL13A; large subunit ribosomal protein L13Ae
evm.model.Contig00892	125.571	111.064	93.4563	245.908	237.504	129.842	303.753	218.292	256.487	289.764	389.714	325.531	401.581	390.086	199.391	244.99	321.196	327.249	227.345	140.117	probable ATP-dependent RNA helicase DDX46 [Vanessa tameamea]	Probable ATP-dependent RNA helicase DDX46	DDX46, PRP5; ATP-dependent RNA helicase DDX46/PRP5 [EC:3.6.4.13]
evm.model.Contig00893	5.38996	1662.2	13.5099	2198.79	2388.89	296.021	5400.93	2164.49	1355.49	12111.7	5610.1	5128.63	16938.8	8079.45	16411.8	818.726	1653.72	9634.17	7327.83	150.299	hexamerin-1.1 [Aedes aegypti]	Arylphorin subunit alpha	-
evm.model.Contig00894	0	0.0737565	0.0475421	2.21893	0.109373	0.0817114	4.65292	0.861754	1.42754	13.7708	15.0057	17.9125	6.91757	7.08345	7.02568	0.0222345	1.9572	81.4285	11.5241	1.38047	hexamerin-1.1 [Aedes aegypti]	Arylphorin subunit alpha	-
evm.model.Contig00895	8.25235	76.1278	106.341	1513.36	245.045	36.055	3719.77	593.255	1033.14	7058.33	3917.83	3319.94	10505.8	5238.29	7835.1	126.022	251.21	16037.9	6020.13	407.269	AAEL013759-PA [Aedes aegypti]	Allergen Cr-PI	-
evm.model.Contig00896	60.9973	2355.52	100.673	3023.09	4359.82	669.692	7096.73	3784.48	1362	11048.6	6677.39	7869.16	14267.2	12730.7	18827.2	1401.3	588.414	20278.4	18118.8	449.649	arylphorin subunit beta-like precursor [Plutella xylostella]	Arylphorin subunit alpha	-
evm.model.Contig00897	0.0411831	0.918883	0	9.02026	7.35497	0.16658	106.153	39.5934	1.78052	173.416	29.022	66.3124	949.957	491.352	1821.62	23.8161	1.31945	382.481	207.03	0.139597	arylphorin subunit beta-like precursor [Plutella xylostella]	Arylphorin subunit beta	-
evm.model.Contig00898	22.5265	2615.05	28.0848	3482.64	4294.18	803.867	8446.29	4403.33	799.638	11003.9	6279.76	7858.44	11529.9	5890.16	12397.5	813.163	142.259	5829.71	7355.17	83.7498	arylphorin subunit beta-like precursor [Plutella xylostella]	Arylphorin subunit alpha	-
evm.model.Contig00899	4723.36	4895.76	7209.48	7581.64	6933.86	9437.52	7607.46	6388.88	8084.03	5285.98	5881.63	5892.03	6886.47	7296.95	7087.09	8052.88	8075.88	6887.81	4363.72	6543.53	troponin C [Helicoverpa armigera]	Troponin C	-
evm.model.Contig00900	535.167	497.96	411.594	1203.73	612.904	300.679	1117.14	483.387	646.153	762.499	936.658	636.337	933.731	2001.41	1762.67	2445.87	1611.5	1171.76	1320.99	5.48189	arylphorin subunit beta-like precursor [Plutella xylostella]	Arylphorin subunit alpha	-
evm.model.Contig00901	20.1678	3442.81	49.0692	4225.76	4557.39	1610.97	11355.1	7055.35	1970.91	20802.3	11283.6	12935.1	24182.3	18496.3	37655.5	1227.35	1290.75	21336.2	19900.2	284.313	arylphorin subunit alpha [Culex quinquefasciatus]	Hexamerin-1.1	-
evm.model.Contig00904	0.491051	0.532455	0.594216	0.352935	0.365325	0.549383	1.18134	1.53206	0.747652	1.10902	0.589863	0.919794	0.311801	0.568241	0.365449	0.402481	0.582442	2.0237	1.49004	3.27234	reversion-inducing cysteine-rich protein with Kazal motifs [Vanessa tameamea]	Reversion-inducing cysteine-rich protein with Kazal motifs	RECK, ST15; reversion-inducing-cysteine-rich protein with kazal motifs
evm.model.Contig00906	2.59112	2.66972	2.36153	1.63774	1.27772	2.39018	2.80614	4.72642	3.93441	3.34415	3.64898	3.89873	1.42221	1.98802	0.476897	1.38669	1.6889	10.4181	8.59568	6.07708	uncharacterized protein LOC113393541 isoform X1 [Vanessa tameamea]	-	-
evm.model.Contig00907	137.312	112.753	143.462	106.97	117.43	145.787	116.579	115.092	126.4	96.0348	100.167	104.102	78.6906	83.8202	70.2938	83.5841	75.075	107.191	105.786	60.6352	NADH-ubiquinone oxidoreductase 75 kDa subunit, mitochondrial [Bombyx mori]	NADH-ubiquinone oxidoreductase 75 kDa subunit, mitochondrial	NDUFS1; NADH dehydrogenase (ubiquinone) Fe-S protein 1 [EC:7.1.1.2 1.6.99.3]
evm.model.Contig00908	2555.01	2133.06	2290.14	4440.54	3556.95	2300.7	3417.79	3205.91	3449.41	3084.74	3460.11	3837.11	3018.96	2665.55	897.874	4510.52	3338.77	2160.95	1334.62	2326.37	elongation factor 1-beta' [Vanessa tameamea]	Elongation factor 1-beta'	EEF1B; elongation factor 1-beta
evm.model.Contig00909	11.9766	12.3796	16.5988	10.2081	12.6396	9.26306	16.4495	13.5212	15.0487	14.7811	15.7842	10.2045	8.61961	14.8904	12.5024	12.5213	11.9104	20.3201	30.6368	29.2418	erlin-2-like [Hyposmocoma kahamanoa]	Erlin-2	-
evm.model.Contig00910	92.0348	83.7827	81.4621	63.6749	64.7553	75.3338	24.9264	30.8368	23.9734	28.4211	24.5155	31.6096	25.2671	54.7396	9.59432	46.5808	43.3074	20.5724	20.4382	26.8145	uncharacterized protein LOC113516133 isoform X2 [Galleria mellonella]	Cytidine deaminase	cdd, CDA; cytidine deaminase [EC:3.5.4.5]
evm.model.Contig00911	9.7438	7.9377	9.5352	6.50668	5.4123	8.32547	7.46258	9.38021	9.79244	7.72733	9.72361	8.78459	4.51513	6.8723	4.80729	5.4421	8.1006	7.58406	8.66878	10.9232	serine/threonine-protein kinase mTOR [Vanessa tameamea]	Target of rapamycin	MTOR, FRAP, TOR; serine/threonine-protein kinase mTOR [EC:2.7.11.1]
evm.model.Contig00912	1.54755	2.64254	1.95109	0.137662	1.03309	1.78846	1.45487	2.40583	1.44785	2.06066	1.15215	1.3346	0.430873	1.48196	0.284067	0.782131	0.242848	13.6059	24.0877	21.0684	actin-related protein 2/3 complex subunit 2 [Bombyx mori]	Actin-related protein 2/3 complex subunit 2	ARPC2; actin related protein 2/3 complex, subunit 2
evm.model.Contig00913	1.9552	2.37954	3.12239	0.973976	1.1972	0.903832	0.760311	0.372347	0.0624619	0.108802	0.727821	0.393438	0	0.119148	0.334969	0.0768568	0.107387	0.373116	1.03917	0.113614	transmembrane inner ear expressed protein [Galleria mellonella]	Transmembrane inner ear expressed protein	-
evm.model.Contig00914	0.52083	0.836349	1.13494	0.252242	0.326372	0.175557	0.18176	0.220414	0.388236	0.112711	0.0502647	0	0.24672	0.987433	0.404838	0	0.333734	2.94723	4.90408	13.2997	uncharacterized protein LOC101738183 [Bombyx mori]	UPF0047 protein YjbQ	-
evm.model.Contig00915	14.5734	35.4412	18.5677	31.0714	17.1133	31.1861	69.25	31.581	37.5625	64.4972	78.1627	87.3849	22.4169	37.4312	17.9832	27.4161	38.6683	42.5424	51.0693	127.985	uncharacterized protein LOC113231540 [Hyposmocoma kahamanoa]	-	-
evm.model.Contig00916	2.5897	3.81432	3.62447	2.20627	2.31029	3.33295	3.37677	2.76854	3.50106	3.26705	3.58875	3.98979	2.69998	3.3392	2.35281	4.3565	4.43516	4.19648	3.63738	2.58559	uncharacterized protein LOC113497214 [Trichoplusia ni]	Zinc finger protein 544	-
evm.model.Contig00917	5.44148	6.03606	5.75273	5.49718	6.32952	6.93545	12.6401	12.3867	17.9042	11.8401	12.8006	12.5501	5.94472	5.8332	5.06989	5.14693	4.63085	18.8584	30.5192	21.3845	ubiA prenyltransferase domain-containing protein 1 homolog [Trichoplusia ni]	UbiA prenyltransferase domain-containing protein 1 homolog	-
evm.model.Contig00918	5.74415	4.70882	4.61954	3.1876	3.52491	5.12066	4.42467	5.74891	6.93138	4.12809	4.09924	6.12748	1.93594	2.69334	1.61042	2.4393	2.92604	4.35203	3.58112	3.64916	DNA-directed RNA polymerase, mitochondrial-like [Trichoplusia ni]	DNA-directed RNA polymerase, mitochondrial	POLRMT, RPO41; DNA-directed RNA polymerase, mitochondrial [EC:2.7.7.6]
evm.model.Contig00919	15.8379	16.9842	18.4725	12.543	11.6167	13.5359	28.6173	31.6861	37.0304	25.481	26.1223	28.9148	10.1714	14.675	9.08167	11.6689	11.8954	11.826	18.8572	16.8977	arginine--tRNA ligase, cytoplasmic [Hyposmocoma kahamanoa]	Arginine--tRNA ligase, cytoplasmic	RARS, argS; arginyl-tRNA synthetase [EC:6.1.1.19]
evm.model.Contig00920	0.106591	0.324312	0.313568	0.348456	0.12023	0.179645	0.223191	0.270656	0.0794552	0.380608	0.185166	0.281518	0.272662	0.113673	0.106525	0.14665	0.136602	0.355969	1.02813	2.31239	monocyte to macrophage differentiation factor isoform X1 [Bombyx mori]	Monocyte to macrophage differentiation factor	MMD; monocyte to macrophage differentiation protein
evm.model.Contig00921	1.42743	2.14383	1.49257	1.46023	0.870752	1.69383	1.25808	1.37306	1.73448	1.16313	1.5498	1.69264	1.06188	0.978597	0.684159	0.921819	0.433997	3.73334	2.76973	2.69575	ATPase family AAA domain-containing protein 2-like isoform X1 [Vanessa tameamea]	ATPase family AAA domain-containing protein 2	ATAD2; ATPase family AAA domain-containing protein 2 [EC:3.6.1.-]
evm.model.Contig00923	60.1334	35.0634	66.6379	123.197	83.4866	54.1376	163.735	76.3206	170.493	134.523	96.0004	160.709	96.3348	65.2735	15.5606	171.163	91.1201	78.9574	43.9929	48.9822	protein SREK1IP1-like [Trichoplusia ni]	Protein SREK1IP1	-
evm.model.Contig00924	1.66655	1.75814	2.34044	1.83428	1.99313	2.14254	2.27085	2.49594	3.09008	1.62293	2.23312	2.29291	0.956863	0.580513	0.544011	2.0048	2.26991	2.81773	7.39116	2.53781	PREDICTED: plasma membrane calcium-transporting ATPase 2 isoform X6 [Tribolium castaneum]	Plasma membrane calcium-transporting ATPase 3	ATP2B; Ca2+ transporting ATPase, plasma membrane [EC:3.6.3.8]
evm.model.Contig00925	10.2828	7.64511	13.1916	15.4175	5.93005	5.78543	27.6019	20.3187	36.3079	16.7899	23.7052	24.6395	3.49395	13.8517	19.4711	0.638219	0.445869	9.29508	5.99255	6.76142	hypothetical protein DMN91_012499 [Ooceraea biroi]	Histone H2A	H2A; histone H2A
evm.model.Contig00926	3.71109	0	1.97116	0.673991	3.13944	0.938177	3.3187	5.44776	4.49526	3.83985	3.15622	0.612583	0.857007	0.989408	0.231799	1.48918	0.445869	0.516393	0.559305	1.1007	PREDICTED: histone H2B, gonadal-like [Saccoglossus kowalevskii]	Histone H2B.1/H2B.2	-
evm.model.Contig00932	0	1.23412	0	0	0	0.927335	0.516977	0	0	0.686963	0	0	0.78194	0	0	0	0.135605	0.412266	0	0	histone H3 type 2 [Culex quinquefasciatus]	Histone H3	H3; histone H3
evm.model.Contig00946	0.564338	1.55606	0.760905	0.307478	0.954818	0.642001	1.69864	1.07472	1.262	1.30523	0.306358	1.98729	0.120299	0.526601	0	0	0	0.765638	0.437412	0.430408	histone H3 type 2 [Culex quinquefasciatus]	Histone H3	H3; histone H3
evm.model.Contig00948	0.0890718	0.40651	0.480387	0.630896	1.10515	0.135106	0.186507	0.805731	0.348578	0.433704	0.077366	0.0392078	0.0379744	0.379957	0	0	0	0.148731	0	0.0905773	Histone H1 [Leptidea juvernica]	Histone H1B	H1_5; histone H1/5
evm.model.Contig00951	5.74255	5.00725	4.66969	3.663	4.10756	10.6225	4.39912	8.002	8.30019	4.77389	5.83945	7.89157	2.50796	3.73418	1.25978	4.62478	7.26961	6.89927	3.90819	6.2669	SET and MYND domain-containing protein 4 isoform X1 [Zootermopsis nevadensis]	-	-
evm.model.Contig00953	2.99926	2.74695	3.54127	3.04594	3.88932	3.96134	1.28166	1.92335	1.3688	1.2915	1.25825	1.38309	2.19204	0.565724	4.54708	1.29126	1.37275	10.3058	10.838	12.8638	diuretic hormone receptor, partial [Trichoplusia ni]	Diuretic hormone receptor	CRHR1; corticotropin releasing hormone receptor 1
evm.model.Contig00960	3.52887	4.4025	4.05022	2.4325	2.94006	3.59548	5.84968	7.25492	6.23246	6.36538	5.83995	4.83655	2.75821	3.59225	3.94079	3.03441	2.54386	10.0551	10.996	5.81775	uncharacterized protein LOC113393518 isoform X2 [Vanessa tameamea]	Probable E3 ubiquitin-protein ligase sinah	-
evm.model.Contig00961	8.54147	11.2249	9.83062	12.3664	12.3935	10.8675	13.5186	14.548	21.4325	13.3556	14.3154	17.9341	8.41141	6.4575	3.52668	5.07574	8.32536	7.6334	14.6291	5.05655	uncharacterized protein LOC113401035 [Vanessa tameamea]	-	-
evm.model.Contig00962	5.93555	7.75624	8.54397	5.26556	6.00833	6.77162	7.09055	6.48508	8.50859	8.11454	6.34523	8.13964	7.33205	6.61391	2.77581	6.59577	3.87649	17.5032	15.9251	18.2624	uroporphyrinogen-III synthase-like [Vanessa tameamea]	Uroporphyrinogen-III synthase	hemD, UROS; uroporphyrinogen-III synthase [EC:4.2.1.75]
evm.model.Contig00963	4.41318	5.133	4.43708	4.60204	3.17573	3.88648	3.54422	4.72349	4.85954	4.24328	4.80362	4.91798	3.07707	3.09786	2.64626	3.99656	3.99478	10.0741	8.69439	7.20315	muskelin [Hyposmocoma kahamanoa]	Muskelin	-
evm.model.Contig00964	1.99686	1.83046	1.6192	1.71566	1.21281	1.34617	1.70196	2.08423	1.51712	1.81995	1.82338	1.89319	1.30974	1.10571	2.13634	0.510716	0.935046	1.65648	2.64572	2.29095	serine/threonine-protein kinase TBK1 [Trichoplusia ni]	Serine/threonine-protein kinase TBK1	TBK1; TANK-binding kinase 1 [EC:2.7.11.10]
evm.model.Contig00965	4.42499	5.76164	5.22802	3.64989	4.57523	4.27264	9.94104	6.93464	9.01924	7.79544	8.16734	8.44047	4.41499	5.1122	1.59692	7.12374	4.13498	4.01508	5.3193	7.49963	protein VAC14 homolog isoform X1 [Galleria mellonella]	Protein VAC14 homolog	VAC14, TAX1BP2; vacuole morphology and inheritance protein 14
evm.model.Contig00967	4.87799	5.57956	5.64647	2.73769	2.89586	4.61745	6.79652	5.6925	7.95578	6.37546	6.27575	7.53943	3.14294	4.24379	2.98729	3.78451	3.34895	69.6628	64.2276	75.4509	insulin-like growth factor 2 mRNA-binding protein 1 isoform X1 [Vanessa tameamea]	Insulin-like growth factor 2 mRNA-binding protein 3	IGF2BP1; insulin-like growth factor 2 mRNA-binding protein 1
evm.model.Contig00969	4.89753	3.57155	7.39021	4.41711	3.57998	6.9719	8.99791	6.30465	25.2935	30.2368	12.8546	7.85926	6.3045	8.60763	2.91055	3.35268	2.2851	15.0853	25.8842	3.8682	scavenger receptor class B member 1-like [Hyposmocoma kahamanoa]	Scavenger receptor class B member 1	-
evm.model.Contig00970	565.067	521.84	267.793	996.152	882.02	301.367	945.841	530.079	487.018	1100.67	550.465	962.969	1056.83	1375.49	1152.08	1309.62	416.791	336.123	405.467	57.0288	D-arabinitol dehydrogenase 1-like [Hyposmocoma kahamanoa]	D-arabinitol dehydrogenase 1	-
evm.model.Contig00972	0.922584	0.812925	0.824063	0.228937	0.73153	0.914457	0.707685	1.96571	0.766015	0.68495	0.507778	0.804168	0.576364	0.448102	0.356024	0.276481	0.403867	2.59295	3.78546	4.19858	GTPase-activating protein CdGAPr isoform X2 [Trichoplusia ni]	GTPase-activating protein CdGAPr	ARHGAP32; Rho GTPase-activating protein 32
evm.model.Contig00974	50.9424	44.9877	96.9563	43.1945	55.062	62.4009	55.1016	48.4533	71.0678	62.1853	31.963	32.6206	58.659	51.3283	34.7783	46.7409	61.8584	219.522	169.241	299.915	uncharacterized protein LOC113225702 isoform X3 [Hyposmocoma kahamanoa]	Ovochymase-1	-
evm.model.Contig00976	6500.02	5322.45	6500.32	7899.71	7127.02	6249.14	7370.82	6991.26	7166.91	6756.6	7359.17	8090.34	5481.1	8289.73	4613.12	12440.5	12796.8	4348.15	3471.83	7601.22	40S ribosomal protein S3a [Zootermopsis nevadensis]	40S ribosomal protein S3a	RP-S3Ae, RPS3A; small subunit ribosomal protein S3Ae
evm.model.Contig00977	1.06678	1.44408	1.04607	1.04917	0.795384	1.353	2.13907	2.10474	1.80436	2.38586	2.67374	2.62645	0.998258	2.04873	1.41396	1.59828	2.17234	3.26822	2.86828	2.36268	histone-lysine N-methyltransferase eggless [Vanessa tameamea]	Histone-lysine N-methyltransferase eggless	SETDB1; histone-lysine N-methyltransferase SETDB1 [EC:2.1.1.43]
evm.model.Contig00978	10.9743	10.7162	10.1717	11.9821	10.0288	9.42521	16.6834	17.8934	15.4885	11.8374	13.1323	18.2262	7.43472	8.5199	7.03982	7.74136	8.58711	7.72797	10.5425	15.5495	tRNA pseudouridine(38/39) synthase [Trichoplusia ni]	tRNA pseudouridine(38/39) synthase	PUS3, DEG1; tRNA pseudouridine38/39 synthase [EC:5.4.99.45]
evm.model.Contig00979	6.24418	7.24312	6.06733	5.95371	4.78612	6.40032	13.2975	14.7831	17.153	11.8161	17.9594	16.9412	6.14706	9.38315	5.3468	5.07639	7.55664	8.17528	11.0435	11.9779	zinc finger protein 630-like [Vanessa tameamea]	Zinc finger protein 271	-
evm.model.Contig00980	0.213707	0.352201	0.419118	0.284625	0.200875	1.02049	1.23057	0.780047	1.11511	1.80366	1.27872	2.63396	0.425183	1.58267	0.711913	0.947397	1.04986	8.77242	9.20232	20.6211	ankyrin-3-like isoform X1 [Trichoplusia ni]	Ankyrin repeat domain-containing protein 17	-
evm.model.Contig00984	0.554225	0.342523	0.441568	2.07603	0.156284	0.385303	1.88579	2.77058	2.55624	1.6529	0.782256	2.19564	0.265821	0.221642	5.05416	0.14297	0.26635	0.375958	0	0.493143	UDP-glucuronosyltransferase 2B20 precursor, putative [Pediculus humanus corporis]	Ecdysteroid UDP-glucosyltransferase	UGT; glucuronosyltransferase [EC:2.4.1.17]
evm.model.Contig00986	0.310084	0.511037	0.557454	0.619477	0.466346	0.679384	0.595175	0.787362	0.520071	1.15755	0.673332	1.45593	0.176266	0.385799	0.154946	0.0711028	0.496735	0.517774	2.35002	0.420434	-	-	-
evm.model.Contig00989	1.58431	1.70904	1.93489	2.08739	1.59207	2.22835	3.13642	2.48229	3.39798	2.25817	2.60208	3.08117	1.64563	0.92158	1.06515	1.82303	2.13189	2.87393	3.14066	2.78279	-	Zinc finger protein 34	-
evm.model.Contig00990	63.9641	60.6916	63.4239	64.1259	48.3815	57.2453	75.1457	70.3531	103.118	80.7022	77.3955	96.3336	49.2863	63.735	62.6414	78.3141	74.4173	59.0373	65.8385	80.2995	tyrosine--tRNA ligase, cytoplasmic [Vanessa tameamea]	Tyrosine--tRNA ligase, cytoplasmic	YARS, tyrS; tyrosyl-tRNA synthetase [EC:6.1.1.1]
evm.model.Contig00992	0.0459267	0.139735	0.0386017	0.12154	0.118407	0.119422	0.1992	0.293624	0.198072	0.325853	0.108276	0.0981926	0.0783206	0.104952	0.118024	0.0722131	0.0378368	1.11745	1.2137	0.880685	DNA polymerase epsilon catalytic subunit A [Hyposmocoma kahamanoa]	DNA polymerase epsilon catalytic subunit A	POLE; DNA polymerase epsilon subunit 1 [EC:2.7.7.7]
evm.model.Contig00993	1.84226	2.9634	2.42841	2.27077	1.37964	2.56533	3.5571	3.19205	3.02228	2.88224	3.63312	2.96454	2.16312	1.85192	0.996011	1.6828	1.82876	2.06759	3.19915	2.36478	nucleoporin GLE1-like [Hyposmocoma kahamanoa]	Nucleoporin GLE1	GLE1; nucleoporin GLE1
evm.model.Contig00995	12.2225	103.976	242.315	63.5809	46.4597	318.657	79.483	25.7861	75.4103	48.0887	53.3728	49.0694	66.2982	52.6064	112.878	73.1293	612.176	64.7217	44.8373	5.83352	uncharacterized protein LOC113393380 [Vanessa tameamea]	Cuticle protein 6	-
evm.model.Contig00996	0.550498	0.97704	0.839709	0.166632	0.103489	0.0927786	8.35694	13.1628	46.951	28.9787	28.7688	27.9206	0.130387	20.417	0.0305642	0.63115	1.8813	0.28087	163.626	0.684203	-	-	-
evm.model.Contig00997	10.5739	5.92409	8.25032	1.48675	3.78323	5.51869	4.52333	11.4217	20.4677	46.8355	9.48052	5.80553	1.93893	12.0038	0.965829	1.1732	4.58983	0.996715	185.123	0	-	-	-
evm.model.Contig01002	0.751169	1.86761	1.15436	0.818543	0.999032	1.33779	1.3968	2.10308	3.10889	2.24913	2.36635	1.97404	0.879491	1.11194	0.91877	0.987191	1.09916	2.65835	2.80394	1.04889	uncharacterized protein LOC113400735 [Vanessa tameamea]	Zinc finger protein 287	KRAB; KRAB domain-containing zinc finger protein
evm.model.Contig01003	30.6767	71.9322	30.7441	16.8498	26.7104	36.6566	1.70081	1.14041	1.29936	0.95846	1.79214	2.09832	2.10308	0.556416	0.841397	1.09306	0.957388	1.74243	2.26712	0.747624	CTL-like protein 2 [Vanessa tameamea]	Choline transporter-like protein 4	SLC44A2_4_5; solute carrier family 44 (choline transporter-like protein), member 2/4/5
evm.model.Contig01004	21.883	21.4379	21.4166	24.3561	19.2085	20.4064	46.1772	45.6061	52.6015	42.372	50.735	45.2016	22.7248	20.4765	20.7206	19.6222	21.5242	19.5851	22.7471	14.6332	mediator of RNA polymerase II transcription subunit 18 [Hyposmocoma kahamanoa]	Mediator of RNA polymerase II transcription subunit 18	MED18; mediator of RNA polymerase II transcription subunit 18
evm.model.Contig01005	13.2884	24.2126	10.069	16.1916	10.0833	13.4985	30.7334	19.1523	24.4484	26.646	30.5864	32.8625	19.056	13.7203	14.7893	13.2962	28.4474	14.8766	11.0488	10.1962	LOW QUALITY PROTEIN: KH homology domain-containing protein 4-like [Vanessa tameamea]	-	-
evm.model.Contig01006	18.1727	27.2551	23.3297	34.8121	34.5495	27.4025	52.5059	50.0776	57.3324	52.2473	50.8672	53.4229	22.4491	24.9612	19.7658	51.6389	31.4158	22.6512	19.3115	15.6067	exosome complex component RRP4 [Hyposmocoma kahamanoa]	Exosome complex component RRP4	RRP4, EXOSC2; exosome complex component RRP4
evm.model.Contig01007	1.55555	2.25315	2.92091	3.9131	2.20257	2.47664	3.0146	2.93087	3.84868	2.33673	3.13345	3.42364	2.76563	1.67654	1.71997	1.27498	1.17702	4.78039	3.06126	2.49057	gastrula zinc finger protein XlCGF57.1-like [Trichoplusia ni]	Zinc finger protein 28 homolog	-
evm.model.Contig01008	0.265334	0.624879	0.470334	0.205729	0.385616	0.5521	0.416686	0.685071	0.861506	0.715544	0.651504	0.73671	0.274101	0.533274	0.209076	0.407171	0.559102	4.16638	3.85476	5.40676	ATP-dependent helicase brm isoform X3 [Vanessa tameamea]	ATP-dependent helicase brm	SMARCA2_4; SWI/SNF-related matrix-associated actin-dependent regulator of chromatin subfamily A member 2/4 [EC:3.6.4.-]
evm.model.Contig01009	47.9203	39.3906	40.8751	37.5941	36.6515	36.3249	41.6937	50.63	61.818	42.7597	52.2025	51.0165	27.1468	47.0591	42.5329	52.7835	66.5299	29.1689	44.8876	71.3524	autophagy protein 5 [Hyposmocoma kahamanoa]	Autophagy protein 5	ATG5; autophagy-related protein 5
evm.model.Contig01010	4585.1	3680.07	4239.32	4732.65	4281.41	4343.47	4379.16	4449.96	4474.26	3842.7	4562.78	4816.12	3210.01	4761.25	2786.96	7129.26	6156.9	2279.39	1890.95	3513.19	60S ribosomal protein L5 [Vanessa tameamea]	60S ribosomal protein L5	RP-L5e, RPL5; large subunit ribosomal protein L5e
evm.model.Contig01011	2.94131	4.64502	2.95289	3.69352	2.06958	3.37087	2.77145	4.2544	6.48355	2.30511	1.77617	5.65973	2.36465	2.41975	1.52573	4.45135	4.57716	5.44926	5.31224	7.77666	protein-associating with the carboxyl-terminal domain of ezrin [Trichoplusia ni]	Protein-associating with the carboxyl-terminal domain of ezrin	SCYL3; SCY1-like protein 3
evm.model.Contig01012	4.62565	8.10502	5.66983	3.06032	2.79509	2.50582	2.76731	2.59552	3.87905	4.26328	3.87425	4.07225	1.05647	6.7828	2.64158	5.00029	10.0035	33.6538	59.6694	18.6473	protein C10 [Hyposmocoma kahamanoa]	Protein C10	-
evm.model.Contig01013	113.343	116.588	121.871	93.769	92.9623	96.2023	152.741	156.623	172.635	160.37	151.767	161.041	84.2503	152.039	102.919	152.747	182.361	75.3611	98.6773	141.125	calcyclin-binding protein [Bombyx mori]	Calcyclin-binding protein	CACYBP, SIP; calcyclin binding protein
evm.model.Contig01015	658.755	606.441	751.764	747.278	664.823	748.096	634.593	529.374	664.595	514.214	517.496	616.116	402.529	414.062	146.512	408.84	337.77	292.028	185.676	179.771	NADH dehydrogenase [ubiquinone] 1 beta subcomplex subunit 8, mitochondrial [Galleria mellonella]	NADH dehydrogenase [ubiquinone] 1 beta subcomplex subunit 8, mitochondrial	NDUFB8; NADH dehydrogenase (ubiquinone) 1 beta subcomplex subunit 8
evm.model.Contig01016	23.5698	25.0148	23.2486	30.9115	27.9971	22.8498	40.5447	34.4921	42.7572	35.1404	39.0723	45.2949	24.0099	43.4497	23.1382	57.9677	85.5385	28.2693	29.0287	73.3892	surfeit 5 [Bombyx mori]	Mediator of RNA polymerase II transcription subunit 22	MED22; mediator of RNA polymerase II transcription subunit 22
evm.model.Contig01017	0.955192	0.783544	1.06521	0.265319	0.908403	0.454543	1.3922	1.64072	1.67534	1.47737	1.02487	1.1542	0.894312	0.798941	0.992033	0.412286	0.900091	1.53242	1.52911	0.609466	zinc finger protein 260-like isoform X2 [Trichoplusia ni]	Zinc finger protein 287	KRAB; KRAB domain-containing zinc finger protein
evm.model.Contig01018	52.1123	85.1157	45.2037	135.4	80.4761	44.0599	161.594	68.9838	56.4105	194.745	81.8893	96.6998	321.158	668.764	206.846	210.035	375.516	152.796	124.397	23.7482	argininosuccinate synthase [Vanessa tameamea]	Argininosuccinate synthase	argG, ASS1; argininosuccinate synthase [EC:6.3.4.5]
evm.model.Contig01019	2.23528	2.11281	2.12743	1.00296	1.68703	2.07753	2.25418	2.19102	1.15778	1.50454	2.11283	1.60612	0.99502	1.36717	0.722729	0.814055	1.9273	12.1853	15.2701	18.8865	protein ROP isoform X1 [Vanessa tameamea]	Protein ROP	STXBP1, MUNC18-1; syntaxin-binding protein 1
evm.model.Contig01020	0.566267	0.607803	0.641653	0.150836	0.184519	0.407195	0.434757	0.964564	0.67537	0.484049	0.541033	0.304652	0.182406	0.583757	0.188638	0.138502	0.0967598	4.02381	6.63888	7.58827	probable Ras GTPase-activating protein isoform X2 [Vanessa tameamea]	Probable Ras GTPase-activating protein	RASAL2; RAS protein activator-like 2
evm.model.Contig01021	0.0941327	0.644411	0.153843	0	0	0.0158647	0.180678	1.61339	0.92973	0.137504	0.517824	0.52485	0	0.167311	0	0.0215848	0	0.0523938	4.37768	3.95658	hormone receptor 4 isoform X2 [Vanessa tameamea]	Hormone receptor 4	NR6AN; nuclear receptor subfamily 6 group A
evm.model.Contig01022	234.308	213.435	214.293	205.088	175.526	195.263	207.13	223.743	252.868	196.071	220.997	246.441	125.265	206.034	121.28	253.187	282.629	149.318	149.859	218.097	eukaryotic translation initiation factor 3 subunit I [Galleria mellonella]	Eukaryotic translation initiation factor 3 subunit I	EIF3I; translation initiation factor 3 subunit I
evm.model.Contig01023	47.8764	45.8958	46.1055	43.8912	43.2806	40.5052	52.9863	50.098	58.4017	55.6944	51.6354	55.0508	29.3024	46.2429	34.63	53.7098	63.1892	25.9311	43.9914	68.1469	serine/threonine-protein phosphatase 6 catalytic subunit [Hyposmocoma kahamanoa]	Serine/threonine-protein phosphatase 6 catalytic subunit	PPP6C; serine/threonine-protein phosphatase 6 catalytic subunit [EC:3.1.3.16]
evm.model.Contig01024	2.39687	3.35414	4.05284	2.32723	1.57707	2.45482	3.65148	4.49142	6.21898	4.17453	5.20468	4.73424	2.22715	3.68669	1.35124	3.50902	3.0717	10.4803	12.4488	8.99956	60 kDa SS-A/Ro ribonucleoprotein-like [Galleria mellonella]	60 kDa SS-A/Ro ribonucleoprotein	TROVE2, SSA2; 60 kDa SS-A/Ro ribonucleoprotein
evm.model.Contig01025	106.901	109.527	142.945	157.614	155.596	134.634	155.67	153.714	170.601	157.733	142.514	190.6	99.2997	109.685	51.6907	131.477	108.457	91.4146	75.7717	66.5425	39S ribosomal protein L30, mitochondrial [Trichoplusia ni]	39S ribosomal protein L30, mitochondrial	RP-L30, MRPL30, rpmD; large subunit ribosomal protein L30
evm.model.Contig01026	2.08254	2.66074	1.96235	1.8261	1.65164	2.31978	2.79352	3.74908	2.91068	3.43817	2.88286	2.95062	1.62312	2.06474	0.910546	2.43988	2.97121	5.89527	5.91857	8.50405	uncharacterized protein LOC105255248 [Camponotus floridanus]	-	-
evm.model.Contig01027	0.127995	0.138186	0.089072	0.130477	0.0605429	0.162832	0.194521	0.231958	0.147731	0.116604	0.218761	0.203555	0.130261	0.0968696	0.115536	0.0284027	0.023811	1.1479	1.12648	0.789346	probable E3 ubiquitin-protein ligase HERC2 isoform X2 [Vanessa tameamea]	Probable E3 ubiquitin-protein ligase HERC2	HERC2; E3 ubiquitin-protein ligase HERC2 [EC:2.3.2.26]
evm.model.Contig01028	271.629	156.823	212.436	193.899	287.055	203.507	200.392	116.988	207.564	176.986	128.944	208.685	145.963	124.344	36.8893	184.362	96.2438	110.01	47.0249	74.8903	-	Up-regulated during skeletal muscle growth protein 5	USMG5, DAPIT; up-regulated during skeletal muscle growth protein 5
evm.model.Contig01029	0.713232	0.705268	0.43129	0.660623	0.50951	0.564964	0.460474	0.679136	1.16964	0.787176	0.774373	0.648834	0.375027	0.570461	0.451433	0.785017	0.342765	6.43109	5.57732	2.90115	cyclic AMP-dependent transcription factor ATF-6 beta isoform X2 [Bombyx mori]	Cyclic AMP-dependent transcription factor ATF-6 beta	ATF6A; cyclic AMP-dependent transcription factor ATF-6 alpha
evm.model.Contig01030	7.13807	9.09387	10.8881	7.20213	7.25618	9.26771	15.3154	13.1741	21.8417	16.2482	14.3901	16.7576	7.58923	9.08461	11.5371	7.03205	7.45374	10.9871	12.1126	11.829	ZZ-type zinc finger-containing protein 3 [Trichoplusia ni]	ZZ-type zinc finger-containing protein 3	-
evm.model.Contig01031	24.0186	24.8639	22.8556	23.1271	29.8704	19.21	29.9572	30.133	36.2846	25.789	29.3386	27.3177	12.2799	22.9872	12.7357	23.6595	41.7092	18.5895	20.7585	42.3937	coiled-coil domain-containing protein 28A [Galleria mellonella]	Coiled-coil domain-containing protein 28B	-
evm.model.Contig01032	3.50765	4.61352	3.38582	4.2005	2.82309	3.62088	5.62323	4.94036	6.47538	5.65751	4.83976	7.23751	5.1717	4.28619	6.11631	4.92639	6.39163	8.29743	6.0794	6.27929	zinc finger protein 888-like [Hyposmocoma kahamanoa]	Zinc finger protein 2	KRAB; KRAB domain-containing zinc finger protein
evm.model.Contig01033	8.46776	9.6964	10.4695	6.71985	7.26722	9.26078	8.09438	6.48543	7.51268	8.11172	7.3949	7.94089	4.0025	5.79118	4.55319	5.88833	8.40428	14.7541	12.8412	10.67	uncharacterized protein LOC113232938 [Hyposmocoma kahamanoa]	-	-
evm.model.Contig01035	23.2863	31.5396	26.2189	20.4103	18.4276	38.9046	76.5112	59.7273	117.476	84.6129	107.766	162.667	16.7163	24.6861	11.9579	14.3726	15.8354	67.6613	78.569	181.577	leucine-rich repeat-containing protein 57 isoform X1 [Galleria mellonella]	Leucine-rich repeat-containing protein 20	-
evm.model.Contig01044	18.9251	19.4372	20.3665	15.6815	15.1051	16.5145	22.7504	21.6428	21.6763	17.4756	17.99	22.412	9.27255	13.974	6.45166	13.4284	9.67675	14.453	12.549	9.69088	probable ATP-dependent RNA helicase DDX28 [Hyposmocoma kahamanoa]	Probable ATP-dependent RNA helicase DDX28	DDX28; ATP-dependent RNA helicase DDX28 [EC:3.6.4.13]
evm.model.Contig01045	0.388236	0.474602	0.530261	0.19642	0.265874	0.350527	0.725824	0.541312	0.728663	1.05321	0.698514	0.830058	0.342859	0.961136	0.484993	0.89659	1.3327	1.00713	0.874093	1.24079	transcriptional protein SWT1 isoform X2 [Hyposmocoma kahamanoa]	Transcriptional protein SWT1	-
evm.model.Contig01048	10.0728	15.6255	9.41949	16.3309	14.6924	13.4315	31.8325	32.5748	39.9218	30.2006	37.2873	36.3135	13.3858	19.7663	10.9064	10.4379	9.84987	27.0416	23.7989	15.7385	dentin sialophosphoprotein [Trichoplusia ni]	Putative E3 ubiquitin-protein ligase UBR7	UBR7; E3 ubiquitin-protein ligase UBR7 [EC:2.3.2.27]
evm.model.Contig01049	36.1882	46.8429	33.9986	44.3152	42.3302	35.0604	65.9884	77.3799	86.2896	77.352	75.5172	80.0196	39.3075	76.1315	55.1298	88.6577	109.908	43.7886	45.4544	92.4659	ubiquitin thioesterase otubain-like [Trichoplusia ni]	Ubiquitin thioesterase otubain-like	OTUB1; ubiquitin thioesterase protein OTUB1 [EC:3.4.19.12]
evm.model.Contig01050	13.2347	13.5712	10.8115	10.5996	9.8261	9.61386	15.9608	17.268	17.4089	15.3458	16.3519	17.7905	9.07074	15.3981	14.0322	14.1894	16.867	17.772	21.9554	35.0516	transportin-3 isoform X1 [Zootermopsis nevadensis]	Transportin-3	TRPO3, MTR10; transportin-3
evm.model.Contig01051	35.3557	29.8152	33.3745	47.0957	47.5981	25.6154	49.0188	38.5239	55.7075	49.3367	39.4684	48.2478	29.6861	25.7978	9.5983	31.7953	20.4241	26.0602	15.4466	18.6786	WASH complex subunit 3 isoform X1 [Trichoplusia ni]	WASH complex subunit CCDC53	CCDC53; WASH complex subunit CCDC53
evm.model.Contig01052	3321.11	2739.71	2872.44	2894.05	2974.68	2956.1	2882.76	2382.43	2885.38	2128.95	2929.82	3347	2369.56	3394.32	1203.79	4537.18	5077.6	1602.12	773.229	3435.56	ribosomal protein 11 large subunit [Lonomia obliqua]	60S ribosomal protein L44	RP-L44e, RPL44; large subunit ribosomal protein L44e
evm.model.Contig01053	277.952	395.261	315.405	299.642	292.645	303.872	699.438	661.936	838.982	708.428	741.919	766.82	279.119	553.811	374.114	624.127	711.993	602.183	713.643	1260.96	-	-	-
evm.model.Contig01054	69.5961	63.1113	59.0597	58.9814	52.0673	74.8961	50.5899	57.3495	59.3588	55.9705	57.6278	49.5531	77.6936	63.3681	105.565	65.5055	94.3795	91.7154	109.744	94.0837	embryonic polarity protein dorsal-like isoform X1 [Ctenocephalides felis]	Embryonic polarity protein dorsal	REL; c-Rel proto-oncogene protein
evm.model.Contig01056	0.839387	1.58755	1.15678	0.988837	0.946786	1.19291	1.63883	1.44731	1.47123	1.32555	1.12317	1.83743	1.48947	1.20966	0.408097	0.717872	1.17747	2.34862	1.12536	0.876644	PREDICTED: embryonic polarity protein dorsal isoform X2 [Microplitis demolitor]	Embryonic polarity protein dorsal	REL; c-Rel proto-oncogene protein
evm.model.Contig01059	842.615	935.74	765.183	956.071	1013.32	714.071	1249.01	1152.41	1258.58	1398.95	1128.91	1305.48	1213.11	1261.69	1059.43	765.404	772.879	1113.77	960.272	671.367	peroxiredoxin-5, mitochondrial [Galleria mellonella]	Peroxiredoxin-5, mitochondrial	PRDX5; peroxiredoxin 5, atypical 2-Cys peroxiredoxin [EC:1.11.1.15]
evm.model.Contig01060	2.02702	3.52135	2.30827	1.92382	2.07986	2.42003	3.53239	4.44549	3.45087	3.52768	3.35087	3.9029	1.28234	1.96643	1.24159	1.09752	0.98043	11.4752	8.9199	9.06962	hypothetical protein CAPTEDRAFT_228854 [Capitella teleta]	-	-
evm.model.Contig01063	68.3253	60.3172	71.7582	59.4157	65.4526	57.1851	83.4623	76.4313	102.821	82.7298	84.5286	96.227	39.1511	59.9928	47.3214	55.101	53.6244	37.3835	62.586	64.5449	PREDICTED: transmembrane protein 147 [Tribolium castaneum]	Transmembrane protein 147	-
evm.model.Contig01064	2.55159	3.0068	2.29464	1.5559	1.5807	1.85828	1.79937	2.15266	2.27649	2.18869	1.63061	2.15321	1.40911	2.12894	1.16269	1.98261	1.82983	8.45497	10.1242	10.594	DDB1- and CUL4-associated factor 8 [Trichoplusia ni]	DDB1- and CUL4-associated factor 8	WDR42A; WD repeat-containing protein 42A
evm.model.Contig01065	5.88678	4.17144	5.09562	4.32528	3.78501	6.10793	6.44419	6.11661	6.92522	5.43396	5.313	6.02657	2.33806	4.31476	2.43373	2.32156	3.35434	3.23386	2.8536	2.49591	uncharacterized protein LOC113226330 [Hyposmocoma kahamanoa]	Probable methyltransferase TARBP1	TRM3, TARBP1; tRNA guanosine-2'-O-methyltransferase [EC:2.1.1.34]
evm.model.Contig01066	11.7073	11.7338	10.197	9.1303	8.59638	9.56376	9.49312	10.9947	12.6796	9.16548	9.19176	9.90254	4.2866	8.15204	7.34122	10.3275	9.70816	12.1125	15.2542	17.1809	acylglycerol kinase, mitochondrial [Vanessa tameamea]	Acylglycerol kinase, mitochondrial	AGK; acylglycerol kinase [EC:2.7.1.94]
evm.model.Contig01067	4.36176	2.77562	5.00393	3.01333	2.02582	5.07372	1.10432	1.24869	2.00818	1.69349	1.36189	1.90742	0.8994	0.638446	1.02566	0.509885	0.712426	2.23732	1.56148	0.927683	fork head domain transcription factor slp2-like [Galleria mellonella]	Fork head domain transcription factor slp2	FOXG; forkhead box protein G
evm.model.Contig01068	4.02679	4.97278	3.53054	1.36801	3.39315	3.68871	0.892763	1.26306	1.43019	0.692014	0.946406	1.18863	0.545324	0.479952	0.426101	0.195533	0.500874	1.48321	1.44428	1.25254	fork head domain transcription factor slp2-like [Vanessa tameamea]	Fork head domain transcription factor slp2	FOXG; forkhead box protein G
evm.model.Contig01069	0.283055	0.522879	1.94293	0.528759	1.00342	0.695128	3.25977	3.15727	1.80852	2.44145	5.44394	10.6084	29.4449	17.4216	83.7725	24.0334	82.9398	34.604	22.775	64.147	PREDICTED: methyltransferase-like protein 7A [Alligator mississippiensis]	Methyltransferase-like protein 7A	-
evm.model.Contig01070	0.164732	0.219279	0.0942288	0.14959	0.526461	0.194343	0.47428	0.875787	0.537226	0.508001	0.29809	0.628439	0.210693	1.08334	0.548766	1.39762	1.71529	1.58164	2.00035	6.14228	protein lethal(2)denticleless [Galleria mellonella]	Protein lethal(2)denticleless	DTL, CDT2, DCAF2; denticleless
evm.model.Contig01071	5.20602	4.2604	5.25716	3.15165	5.58568	4.42267	4.96298	4.91685	3.17079	3.81951	4.63213	4.17332	5.17284	5.46161	3.69412	7.45365	5.5598	11.4728	14.872	8.89509	uncharacterized protein LOC113212904 [Frankliniella occidentalis]	-	-
evm.model.Contig01072	0.078818	0.223668	0.142686	0.0396403	0.116257	0.0919638	0.104734	0.0519578	0.0949076	0.0944681	0.0737258	0.0747261	0.0672057	0.0808213	0.0242366	0.0458778	0.0990665	1.89061	1.40353	5.09878	protein bark beetle isoform X2 [Trichoplusia ni]	Lysyl oxidase homolog 4	-
evm.model.Contig01074	0.0279315	0.0212459	0.794292	0.0304367	0.0315053	0.0564895	0.175456	0.0265962	0	0.48961	0.121304	0.0245899	0	0	0.697853	0.461141	0	0	0.115463	1.47699	uncharacterized protein LOC113497641 [Trichoplusia ni]	Malate dehydrogenase 2, mitochondrial	MDH2; malate dehydrogenase [EC:1.1.1.37]
evm.model.Contig01075	0	0.0639223	0.0412031	0.0915749	0.236975	0.297429	0.0879824	0.04001	0.328876	0.0818382	0	0.184959	0	0.13443	0	0.0578097	0.0807734	2.56092	2.60546	4.27289	VWFA and cache domain-containing protein CG16868 [Hyposmocoma kahamanoa]	VWFA and cache domain-containing protein CG16868	-
evm.model.Contig01076	1.50823	1.59729	1.6041	0.960822	1.00764	1.1028	2.00416	2.22048	3.55441	2.10146	2.9022	3.01307	0.494625	2.87043	3.61751	0.542703	5.33027	0.862076	1.70257	1.41575	retinal dehydrogenase 1 [Ooceraea biroi]	Aldehyde dehydrogenase, mitochondrial	ALDH; aldehyde dehydrogenase (NAD+) [EC:1.2.1.3]
evm.model.Contig01077	10.7381	13.8343	9.54253	10.1654	10.598	6.37939	14.3338	20.0022	22.3622	18.2999	16.4387	19.4977	10.8156	9.8769	11.2009	8.58715	7.99881	11.5987	13.1781	11.1926	uncharacterized protein KIAA1143 homolog [Vanessa tameamea]	Uncharacterized protein KIAA1143 homolog	-
evm.model.Contig01078	4.125	4.28065	15.573	6.3893	3.45636	9.53432	8.42137	5.5831	3.55804	5.79604	9.95533	6.17356	4.82368	3.55066	11.3662	4.09427	7.64638	7.45365	6.12044	9.88757	phospholipase A1-like [Hyposmocoma kahamanoa]	Lipase member H-B	-
evm.model.Contig01079	48.1234	222.43	148.715	102.182	174.346	129.688	6.1786	3.77143	9.41089	8.56282	6.17525	1.18555	1.62107	15.8819	67.8257	15.5577	74.578	1.76915	9.74199	28.6774	aldehyde dehydrogenase X, mitochondrial-like isoform X2 [Trichoplusia ni]	Aldehyde dehydrogenase X, mitochondrial	ALDH; aldehyde dehydrogenase (NAD+) [EC:1.2.1.3]
evm.model.Contig01080	0.0700311	0	0.618047	1.14469	0	0.424899	0	0.0666833	0	0	0.0608276	0.0616529	0	12.1734	0.0699876	0.0963495	0	0	0	60.675	retinal dehydrogenase 1-like [Galleria mellonella]	Aldehyde dehydrogenase 9 (Fragment)	ALDH; aldehyde dehydrogenase (NAD+) [EC:1.2.1.3]
evm.model.Contig01081	251.708	342.043	272.86	226.732	282.459	293.883	48.8863	18.3668	34.1928	27.1326	32.4047	41.5447	53.1314	96.6298	220.197	45.1853	70.2679	38.4545	58.613	31.1982	aldehyde dehydrogenase X, mitochondrial-like [Hyposmocoma kahamanoa]	Aldehyde dehydrogenase X, mitochondrial	ALDH; aldehyde dehydrogenase (NAD+) [EC:1.2.1.3]
evm.model.Contig01083	1.17887	1.69065	1.34866	1.15079	1.42667	1.17968	2.417	2.58413	2.62253	2.27213	3.53047	3.3081	1.62296	2.51438	2.81035	2.80454	3.02156	3.62935	4.97476	7.26771	polycomb protein Sfmbt isoform X1 [Bombyx mori]	Polycomb protein Sfmbt	-
evm.model.Contig01084	0.470282	0.822747	0.599501	0.461217	0.742636	0.309112	0.640067	1.65686	1.94559	0.641165	1.12331	0.828039	0.320796	0.677059	0.187996	0.744071	0.406815	8.00975	8.14073	10.8558	phosphatidylinositol 3-kinase regulatory subunit alpha [Ctenocephalides felis]	Phosphatidylinositol 3-kinase regulatory subunit gamma	PIK3R1_2_3; phosphoinositide-3-kinase regulatory subunit alpha/beta/delta
evm.model.Contig01085	15.2666	16.6777	21.8409	7.24014	12.4167	10.3377	20.5047	23.8109	28.3318	19.4845	18.7033	19.4091	10.1589	18.7124	12.1936	15.54	16.8652	39.4985	60.5809	79.0818	cleft lip and palate transmembrane protein 1 homolog [Trichoplusia ni]	Cleft lip and palate transmembrane protein 1 homolog	-
evm.model.Contig01086	11.6914	13.562	11.9404	11.9	8.95253	11.9957	20.3256	18.69	22.3939	16.96	23.4591	22.5961	9.96887	11.2045	9.97215	8.28805	11.0315	11.5964	14.0888	13.3842	E3 ubiquitin-protein ligase rnf8-B-like isoform X1 [Galleria mellonella]	E3 ubiquitin-protein ligase RNF8	RNF8; E3 ubiquitin-protein ligase RNF8 [EC:2.3.2.27]
evm.model.Contig01088	49.2099	48.2577	52.8065	54.256	53.7066	47.7083	67.0672	52.8657	68.2212	59.4877	61.9407	61.0572	42.1453	45.576	44.1056	51.0895	49.7037	47.3673	54.9036	64.903	transmembrane 9 superfamily member 4 isoform X1 [Galleria mellonella]	Transmembrane 9 superfamily member 4	TM9SF2_4; transmembrane 9 superfamily member 2/4
evm.model.Contig01089	26.2726	15.283	22.4399	18.0979	27.1041	27.5566	19.9861	9.77034	18.9704	13.3851	14.9023	13.655	19.3701	14.4798	8.70438	18.6476	15.5962	50.444	62.9834	108.128	tyrosine aminotransferase-like [Trichoplusia ni]	Tyrosine aminotransferase	TAT; tyrosine aminotransferase [EC:2.6.1.5]
evm.model.Contig01091	6.54373	4.44516	4.33963	7.56344	10.0262	14.9363	27.7601	18.5667	23.6419	16.981	24.6241	44.0057	20.0931	9.17687	3.36433	3.5127	2.90847	1.02634	18.5679	1.76936	cytochrome P450 4C1-like [Hyposmocoma kahamanoa]	Cytochrome P450 4V2	CYP4; cytochrome P450 family 4 [EC:1.14.-.-]
evm.model.Contig01096	17.4684	20.7722	22.7959	4.71381	7.82178	9.65025	4.35603	23.5822	4.43067	4.85576	5.50691	5.52348	3.12536	9.01511	3.99312	8.67738	9.14083	6.09284	6.68872	78.5764	uncharacterized protein LOC113497030 [Trichoplusia ni]	-	-
evm.model.Contig01097	77.6415	151.309	59.4516	276.661	262.557	85.2819	440.554	335.98	282.614	524.856	546.804	602.258	917.265	602.438	1888.42	393.693	288.151	665.411	696.218	145.214	antichymotrypsin-2-like isoform X1 [Vanessa tameamea]	Antichymotrypsin-2	SERPINB; serpin B
evm.model.Contig01098	190.811	156.21	194.273	116.613	144.237	193.487	127.03	114.019	167.558	103.755	108.664	122.537	107.679	124.304	74.0272	174.473	151.455	181.84	126.306	149.572	mitochondrial import inner membrane translocase subunit Tim17-B-like [Trichoplusia ni]	Mitochondrial import inner membrane translocase subunit Tim17-B	TIM17; mitochondrial import inner membrane translocase subunit TIM17
evm.model.Contig01099	131.882	128.195	143.769	219.098	217.485	136.222	230.122	184.158	266.194	269.143	254.59	294.256	226.713	159.497	128.385	154.366	149.982	252.883	179.168	185.287	PREDICTED: mitotic-spindle organizing protein 1 [Callorhinchus milii]	Mitotic-spindle organizing protein 1	MZT1, GIP1, GIP2; mitotic-spindle organizing protein 1
evm.model.Contig01100	132.2	96.4419	178.861	159.656	150.454	197.688	240.449	255.277	285.416	183.956	202.32	262.038	168.071	368.425	197.748	319.11	347.02	118.551	125.203	230.832	filamin A-interacting protein 1-like, partial [Galleria mellonella]	-	-
evm.model.Contig01103	1.14287	1.9674	1.35663	0.742859	0.859402	1.66257	1.0076	1.29825	0.762243	0.917708	0.992676	1.41213	0.75224	0.470414	0.460873	0.275855	0.308347	11.969	10.4227	4.48565	F-box only protein 9 [Bombyx mori]	F-box only protein 9	FBXO9; F-box protein 9
evm.model.Contig01104	33.8951	29.6173	52.0533	31.6696	34.2823	26.4146	46.4841	27.8736	38.9953	43.7834	39.6596	45.8081	86.465	80.2849	30.5846	94.3262	81.8504	71.7992	37.562	60.675	Prohormone-3 [Acromyrmex echinatior]	Prohormone-3	-
evm.model.Contig01105	0.151005	0.287151	0.444221	0.246823	0.851628	0.610793	0	0.287572	0.253264	0.220579	0.0655797	0.265878	0.0643785	0.0805182	0	0	0.290279	1.00858	0	0	progestin and adipoQ receptor family member 4 [Hyposmocoma kahamanoa]	Progestin and adipoQ receptor family member 4	-
evm.model.Contig01107	224.027	135.832	110.066	156.529	145.58	113.37	23.6547	21.7338	30.168	53.8344	58.9027	38.0977	102.429	79.2146	357.686	126.382	174.493	60.2807	79.3212	64.6679	protein FAM151B isoform X2 [Vanessa tameamea]	Protein FAM151A	-
evm.model.Contig01110	12.82	10.5849	13.1084	3.27157	6.3032	8.68683	2.31727	2.35796	1.15165	1.06705	1.90345	1.46625	2.80287	1.19189	2.25579	2.59292	2.82249	6.09265	9.10433	3.52101	uncharacterized protein LOC113227545 [Hyposmocoma kahamanoa]	-	-
evm.model.Contig01111	1601.68	903.063	265.256	486.101	705.309	664.511	0	0	0	0	0.0271657	0	0	0	0	0	0	0	0	0	chymotrypsin-like protease C4 [Heliothis virescens]	Chymotrypsin BI	-
evm.model.Contig01112	93.9983	30.7453	0.512255	23.019	88.8639	53.3205	0	0	0	0	0	0.0287436	0	0	0	0	0	0	0	0	chymotrypsin-like protease C4 [Heliothis virescens]	Chymotrypsin	-
evm.model.Contig01113	201.789	210.053	183.475	257.987	187.751	192.47	382.173	358.381	408.079	423.558	404.355	492.447	207.378	333.791	239.948	256.624	288.627	255.248	224.649	324.265	26S protease regulatory subunit 6B [Bombyx mori]	26S protease regulatory subunit 6B	PSMC4, RPT3; 26S proteasome regulatory subunit T3
evm.model.Contig01115	1.0006	1.57788	1.05297	0.558468	1.37637	0.937783	1.60968	2.02172	0.955068	0.499089	1.25065	1.33208	0.603467	5.85587	4.51208	2.65253	10.5556	12.103	17.2261	44.0259	fasciculation and elongation protein zeta-2 [Trichoplusia ni]	Fasciculation and elongation protein zeta-2	-
evm.model.Contig01116	34.9817	80.6349	34.5794	56.3357	58.4772	46.4834	120.471	98.0709	96.4151	83.8626	100.822	57.2434	122.954	163.578	131.527	117.504	88.334	112.389	214.421	44.1793	pyruvate carboxylase, mitochondrial isoform X2 [Hyposmocoma kahamanoa]	Pyruvate carboxylase, mitochondrial	PC, pyc; pyruvate carboxylase [EC:6.4.1.1]
evm.model.Contig01118	1.55106	3.38814	2.22293	0.736744	0.71775	1.36737	0.666204	1.28756	1.64534	0.92952	1.31267	0.77028	2.27206	1.06032	2.62324	1.31321	2.52292	11.0902	9.78208	17.1478	protein TIS11 isoform X2 [Hyposmocoma kahamanoa]	Protein TIS11	TTP; tristetraprolin
evm.model.Contig01119	282.815	222.668	158.096	205.407	199.737	139.583	146.856	78.1931	83.782	87.5457	76.3022	82.7547	154.315	213.812	188.992	278.153	217.109	84.9599	100.315	37.9952	probable methylmalonate-semialdehyde dehydrogenase [acylating], mitochondrial [Vanessa tameamea]	Probable methylmalonate-semialdehyde dehydrogenase [acylating], mitochondrial	mmsA, iolA, ALDH6A1; malonate-semialdehyde dehydrogenase (acetylating) / methylmalonate-semialdehyde dehydrogenase [EC:1.2.1.18 1.2.1.27]
evm.model.Contig01120	12.6379	11.9854	16.0692	8.0128	10.5545	10.2139	13.688	14.5421	14.944	14.4633	14.2196	13.0752	7.64791	11.0302	7.00953	8.51581	11.5568	8.98615	13.211	11.0438	X-ray repair cross-complementing protein 6 [Vanessa tameamea]	X-ray repair cross-complementing protein 5	XRCC6, KU70, G22P1; ATP-dependent DNA helicase 2 subunit 1
evm.model.Contig01121	11.6871	10.018	16.4851	9.38004	10.5713	11.2045	19.2006	21.5077	22.7175	23.8349	21.4736	26.7708	11.5941	11.0973	12.3761	8.7817	10.9739	60.7212	61.4585	48.3154	deoxyribonuclease-2-alpha [Vanessa tameamea]	Deoxyribonuclease-2-alpha	DNASE2; deoxyribonuclease II [EC:3.1.22.1]
evm.model.Contig01122	5.78106	5.41891	7.10038	2.92708	3.26037	5.19635	2.87338	9.2023	6.46396	4.97581	3.65186	2.49331	4.95423	3.14483	4.93127	2.5307	5.5004	11.7495	23.3547	7.18516	uncharacterized protein LOC113399101 [Vanessa tameamea]	3 beta-hydroxysteroid dehydrogenase dhs-16	-
evm.model.Contig01123	0.0867531	0.131976	0.0595485	0.0567205	0.0489265	0	0.0544954	0.0826059	0.0485005	0.126724	0.0979575	0.0152749	0.00739717	0.0185033	0.00866992	0.0358067	0.10006	0.905368	1.04897	1.64088	uncharacterized protein LOC113495895 [Trichoplusia ni]	-	-
evm.model.Contig01124	0.253043	0.43677	0.610786	0.254528	0.109777	0.482237	0.285301	0.704305	0.631161	0.29381	0.515656	0.282746	0.11618	0.228338	0.145896	0.0803398	0.130962	2.51079	4.32494	5.50269	uncharacterized protein LOC113495895 [Trichoplusia ni]	Bromo adjacent homology domain-containing 1 protein	-
evm.model.Contig01125	18.3224	11.8543	14.6396	9.12866	9.63391	12.2573	11.6859	13.1016	13.1607	12.1004	10.6706	12.4016	9.29794	10.1566	10.9211	9.88364	8.27683	33.1342	41.885	56.3483	glycogen synthase kinase-3 beta isoform X2 [Hyposmocoma kahamanoa]	Glycogen synthase kinase-3 beta	GSK3B; glycogen synthase kinase 3 beta [EC:2.7.11.26]
evm.model.Contig01126	152.484	145.349	120.296	138.739	80.8377	100.252	66.9606	55.4206	73.3345	58.2396	93.7746	92.0834	75.4603	87.3143	78.6499	105.735	66.5881	116.791	107.086	63.8245	leucine-rich repeat-containing protein 58 [Bombyx mori]	Leucine-rich repeat-containing protein 58	-
evm.model.Contig01127	64.8725	59.069	75.8511	58.9162	69.2246	68.6396	75.845	79.0528	90.3613	62.9525	54.9589	70.845	33.124	65.3681	28.2144	93.9635	81.3331	27.5732	30.356	41.6321	28S ribosomal protein S2, mitochondrial [Ctenocephalides felis]	28S ribosomal protein S2, mitochondrial	RP-S2, MRPS2, rpsB; small subunit ribosomal protein S2
evm.model.Contig01128	12.3905	14.9351	12.7358	13.8023	12.542	14.1712	25.0785	28.1465	30.5169	23.1183	25.0496	25.9423	11.8448	15.5167	10.6838	13.4016	9.74529	11.227	13.9446	15.9485	CWF19-like protein 2 homolog [Trichoplusia ni]	CWF19-like protein 2 homolog	-
evm.model.Contig01129	8.07564	11.3035	7.01018	14.7868	9.40757	10.3082	11.8505	13.3307	14.9136	13.2146	13.7412	14.5104	6.54721	10.3416	7.73986	11.7025	13.7425	9.47789	9.78236	18.1071	dnaJ homolog subfamily C member 17 [Galleria mellonella]	DnaJ homolog subfamily C member 17	DNAJC17; DnaJ homolog subfamily C member 17
evm.model.Contig01130	0.607181	1.48817	0.281159	0.808672	0.209266	0.852765	0.42379	0.481796	0.62233	0.361345	0.292992	0.504844	0.244481	0.233826	0.235979	0.0928184	0.389066	2.6473	3.60808	2.64129	serine/threonine-protein kinase PAK mbt [Hyposmocoma kahamanoa]	Serine/threonine-protein kinase PAK mbt	-
evm.model.Contig01132	2.17401	1.34793	8.15105	0.0597228	0.288491	0.794377	0.133886	0.504474	0.34726	0.0711636	0.111076	0.128667	0.42059	0.389654	0.219092	0.477558	0.351189	0.823642	0.566404	26.269	UDP-glucuronosyltransferase 2C1 [Hyposmocoma kahamanoa]	2-hydroxyacylsphingosine 1-beta-galactosyltransferase	-
evm.model.Contig01136	2.84752	1.50959	2.96148	2.25667	1.94658	1.96326	1.58093	2.013	1.25426	1.13441	0.44969	1.59527	1.06684	1.56435	0.344939	1.8401	0.165874	0.864497	0.0891749	0.438734	uncharacterized protein LOC113395066 [Vanessa tameamea]	-	-
evm.model.Contig01137	20.753	8.3012	12.6571	10.3162	11.321	10.3932	1.81252	1.39808	0.857612	3.28652	1.84634	0.520904	5.96078	0.467408	1.73017	1.23616	1.93783	0	0.249123	0	proton-coupled amino acid transporter-like protein pathetic [Trichoplusia ni]	Proton-coupled amino acid transporter 4	SLC36A, PAT; solute carrier family 36 (proton-coupled amino acid transporter)
evm.model.Contig01139	19.7231	28.5041	29.9129	15.0683	17.3771	14.0496	6.92887	3.0883	1.42119	4.75905	1.92248	1.27332	6.80164	2.47726	4.9715	1.11556	3.32801	0.420814	2.08358	0.0445698	proton-coupled amino acid transporter-like protein pathetic [Trichoplusia ni]	Proton-coupled amino acid transporter 4	SLC36A, PAT; solute carrier family 36 (proton-coupled amino acid transporter)
evm.model.Contig01140	0.370865	0.555893	0.577588	0.202064	0.479834	0.705927	0.445374	0.85168	0.719581	0.520494	0.776891	0.6818	0.25112	0.407135	0.359733	0.375176	0.335492	5.81926	5.03888	3.92662	zinc finger CCCH domain-containing protein 14 isoform X1 [Trichoplusia ni]	Zinc finger CCCH domain-containing protein 14	-
evm.model.Contig01141	0.781671	2.54044	5.64422	2.32304	3.68705	6.50315	1.30195	0.575144	2.50284	0.51901	1.08014	0.531756	1.27242	0	0.639151	0	0.751311	4.33096	0.0367191	0.289048	dopamine N-acetyltransferase-like isoform X2 [Trichoplusia ni]	Dopamine N-acetyltransferase	-
evm.model.Contig01143	0.162425	2.03853	1.15473	0	0	0	0	1.35328	0.45403	0.197718	0	0	0.207742	0.0433039	0.121743	0	0.0780583	0	0.335717	1.40395	arylalkylamine N-acetyltransferase [Antheraea pernyi]	Dopamine N-acetyltransferase	-
evm.model.Contig01144	9.09399	7.01106	9.43138	10.3128	8.13651	8.10494	11.4896	9.86275	16.9241	11.1376	10.7773	14.9401	6.88675	7.01883	5.57624	6.87078	6.87411	11.8005	8.5221	5.70536	PREDICTED: dnaJ-like protein 60 [Tribolium castaneum]	DnaJ-like protein 60	DNAJC4; DnaJ homolog subfamily C member 4
evm.model.Contig01145	29.1862	14.8491	19.2377	24.5901	22.1832	12.7045	22.1584	16.6562	14.0477	30.2106	6.00186	15.5698	10.6714	9.79102	15.8879	26.1271	20.7143	33.3638	28.964	15.8225	uncharacterized protein LOC113512929 [Galleria mellonella]	-	-
evm.model.Contig01146	0.358767	0.289949	0.131927	0.342078	0.809343	0.929652	0.0704268	0.939446	1.1533	0.393051	0.155809	0.375067	0.477984	0.0239126	0	0	0.560354	0.074883	1.87702	0.364831	-	-	-
evm.model.Contig01147	0.652089	0.877549	0.786994	0.218639	1.13157	0.202893	1.94307	0.33434	1.23389	0.48848	1.56847	3.04702	6.3728	2.99561	1.30337	1.03517	2.21777	3.30842	9.33096	0.408068	-	-	-
evm.model.Contig01148	0.878572	1.6707	1.24442	1.96794	0.990985	1.48071	1.22642	0.836573	0.654904	1.09324	0.890295	1.03128	0.707513	0.572574	0.0975585	0.335763	0	1.22252	0.706193	0.0992691	uncharacterized protein LOC113498789, partial [Trichoplusia ni]	-	-
evm.model.Contig01150	117.135	128.124	117.491	146.388	149.587	110.723	144.194	146.514	114	142.649	140.109	135.996	224.304	204.13	73.4738	173.617	108.16	204.631	228.721	170.106	-	-	-
evm.model.Contig01151	69.946	113.271	199.482	12.2766	29.0287	42.1143	13.8633	40.5206	19.582	6.86355	56.3479	9.11918	45.4363	27.7303	0.106721	44.3697	26.9944	25.677	50.7104	185.694	-	-	-
evm.model.Contig01152	1.32388	0.704897	1.03854	1.73114	1.19461	2.27583	1.94043	0.882412	0.148026	1.03138	1.49486	1.51514	0.79018	0.141183	0	1.63926	0	0.552647	0.136816	0	-	-	-
evm.model.Contig01153	5.05748	7.46533	5.94136	6.27501	6.43884	11.0386	10.0131	5.05411	5.09502	6.9732	6.08906	3.26217	3.24494	2.56323	9.45812	3.30684	15.2088	135.286	103.291	29.0246	uncharacterized protein LOC113404258 [Vanessa tameamea]	-	-
evm.model.Contig01154	933.885	834.39	1119.57	1035.6	1151.22	1149.06	1002.9	690.56	779.848	750.076	864.249	773.417	1528.55	1031.25	586.712	1421.34	1364.13	3707.25	1986.15	1216.85	-	-	-
evm.model.Contig01155	1.98655	0.816785	2.36918	2.57427	1.87737	1.90024	3.48508	2.3517	1.74095	1.04571	2.19182	2.26883	1.09873	0.572574	0.214629	0.517076	0.10321	1.34477	0.610352	0.327588	-	-	-
evm.model.Contig01157	4.55066	6.85148	3.54227	0.766829	4.07458	2.41945	0	0	0	0.0456863	0	0	0.0400022	0	0	0	0	0.0783363	1.1636	0	-	-	-
evm.model.Contig01158	31.1856	38.0526	32.8102	24.6021	33.1605	40.4047	29.9288	2.01059	9.71624	0	0	15.5863	2.07742	0.519647	6.73645	6.03358	0.624467	0.474626	0.167859	0.660682	uncharacterized protein LOC113239706 [Hyposmocoma kahamanoa]	-	-
evm.model.Contig01160	30.6564	23.2583	43.2667	29.349	31.809	24.9123	29.9393	126.041	37.4664	29.9313	34.8841	38.0075	19.1151	29.4829	41.404	32.8046	37.308	175.724	205.564	84.5822	uncharacterized protein LOC113512844 [Galleria mellonella]	-	-
evm.model.Contig01161	82.68	59.1332	98.7881	68.8841	86.4502	66.744	47.7971	33.9498	33.4063	22.9792	30.4787	33.9385	124.66	84.4502	68.0498	128.894	47.9391	83.1426	39.462	36.1794	4-coumarate--CoA ligase 1-like [Trichoplusia ni]	Probable 4-coumarate--CoA ligase 3	-
evm.model.Contig01162	0.274554	0.473364	0.412812	0.139617	0.0825821	0.203598	0.210791	0.278858	0.327452	0.106948	0.206676	0.0644553	0.156069	0.0390391	0.091461	0.125911	0.175927	3.07159	4.38848	2.94085	4-coumarate--CoA ligase 1-like isoform X2 [Hyposmocoma kahamanoa]	4-coumarate--CoA ligase-like 7	-
evm.model.Contig01163	13.7796	10.7508	7.83938	5.12771	4.9653	4.16149	20.3949	10.5192	14.2382	14.7659	20.7584	22.718	4.88962	10.81	11.7821	7.47188	4.73363	7.39273	14.4846	7.95816	4-coumarate--CoA ligase 1-like isoform X2 [Hyposmocoma kahamanoa]	Probable 4-coumarate--CoA ligase 3	-
evm.model.Contig01164	33.1802	31.1237	28.1029	21.0953	21.1172	26.1883	28.9403	25.8733	30.2973	26.2987	29.2414	29.0905	13.0528	16.7134	14.8134	13.3589	14.2907	12.5906	13.7662	13.9161	ATP-binding cassette sub-family B member 10, mitochondrial [Trichoplusia ni]	ATP-binding cassette sub-family B member 10, mitochondrial	ABCB10; ATP-binding cassette, subfamily B (MDR/TAP), member 10
evm.model.Contig01166	5.45907	4.50454	3.53722	2.98487	3.65537	5.34474	2.30229	1.10207	1.40196	1.57796	1.47443	1.76615	1.29939	4.56688	4.49178	1.19427	3.26318	2.75397	6.17994	4.94325	probable 4-coumarate--CoA ligase 3 [Trichoplusia ni]	Probable 4-coumarate--CoA ligase 3	-
evm.model.Contig01167	49.4269	35.1218	61.1032	24.8651	30.4938	56.7838	22.6663	23.4117	29.7516	10.9646	24.538	20.7142	23.8327	28.4266	11.268	14.4694	50.1785	30.442	16.0748	34.3325	probable 4-coumarate--CoA ligase 1 [Vanessa tameamea]	Probable 4-coumarate--CoA ligase 1	-
evm.model.Contig01168	174.624	137.642	213.063	206.628	182.934	177.369	179.216	155.276	232.886	125.593	138.263	171.14	116.503	173.668	64.4996	211.823	229.768	76.4202	70.1427	95.1135	uncharacterized protein LOC113495701 [Trichoplusia ni]	Glutaredoxin-related protein 5, mitochondrial	grxD, GLRX5; monothiol glutaredoxin
evm.model.Contig01169	19.1537	17.2559	15.7983	14.6597	12.2552	16.7397	15.0854	16.7506	19.7869	17.0063	17.477	18.5351	10.5863	11.7858	10.9049	11.7084	13.2443	13.1493	17.9873	14.3443	protein HID1 [Trichoplusia ni]	Protein HID1	-
evm.model.Contig01170	206.605	223.615	325.097	225.206	262.82	458.696	276.674	383.804	333.781	187.286	211.209	197.172	211.951	261.132	295.443	300.652	339.258	726.25	878.219	820.931	alpha-actinin, sarcomeric isoform X1 [Hyposmocoma kahamanoa]	Alpha-actinin, sarcomeric	ACTN1_4; actinin alpha 1/4
evm.model.Contig01174	0.61687	0.75596	1.04177	0.746887	0.811764	0.658443	0.681708	0.620013	0.804696	1.70206	1.6967	1.71972	1.75329	2.22938	0.479489	0.518647	2.10813	4.32044	2.69169	7.31846	galactosylgalactosylxylosylprotein 3-beta-glucuronosyltransferase sqv-8-like isoform X4 [Trichoplusia ni]	Probable glucuronosyltransferase sqv-8	B3GAT3; galactosylgalactosylxylosylprotein 3-beta-glucuronosyltransferase 3 [EC:2.4.1.135]
evm.model.Contig01175	4.6878	5.74073	4.82598	8.8683	6.57461	4.60136	10.8088	7.77548	12.1278	12.5441	13.8988	13.6517	34.6966	32.6929	13.4502	13.6367	26.8758	61.0829	54.0722	7.88448	fasciclin-2 isoform X4 [Hyposmocoma kahamanoa]	Fasciclin-2	NCAM, CD56; neural cell adhesion molecule
evm.model.Contig01176	0.345926	0.559141	0.254409	0.388732	0.40238	0.612159	0.418753	0.247042	0.217569	0.431618	0.460085	0.485361	0.746618	0.668644	0.129641	0.1636	0.228587	3.60111	4.2788	3.49574	fasciclin-2 isoform X2 [Vanessa tameamea]	Fasciclin-2	NCAM, CD56; neural cell adhesion molecule
evm.model.Contig01177	5.67989	2.38587	2.99265	19.307	36.3361	3.42901	30.5314	22.6021	35.5458	26.6656	28.2016	24.2555	141.895	37.3379	73.4538	108.469	69.0967	93.9218	30.3132	1.55173	uncharacterized protein LOC113239685 [Hyposmocoma kahamanoa]	-	-
evm.model.Contig01181	6.28135	8.12878	6.8351	2.87741	3.06868	4.50874	1.7127	1.40109	1.56571	1.19915	0.899655	1.11928	2.41831	1.06666	3.15427	0.746155	1.48691	28.2699	24.2477	18.7602	sortilin-related receptor isoform X2 [Hyposmocoma kahamanoa]	Sortilin-related receptor	-
evm.model.Contig01182	170.651	190.492	159.323	189.718	160.152	154.93	276.038	286.932	344.814	299.997	306.452	347.425	147.554	443.986	226.97	254.328	345.856	169.654	193.744	324.164	26S proteasome non-ATPase regulatory subunit 8-like [Galleria mellonella]	26S proteasome non-ATPase regulatory subunit 8	PSMD8, RPN12; 26S proteasome regulatory subunit N12
evm.model.Contig01183	6.57473	3.08086	1.20075	4.63944	7.30972	3.63856	13.9443	0.789281	3.0543	0.421953	0.589067	8.82321	1.44569	3.41535	8.9052	2.35859	5.32349	0.534764	11.915	0.153258	synaptic vesicle glycoprotein 2A-like [Hyposmocoma kahamanoa]	Synaptic vesicle glycoprotein 2C	-
evm.model.Contig01185	1.41006	0.188167	0.47707	0.422323	0.520859	0.525323	0.198561	0.039259	0.175181	0.0321208	0.0644606	0.13067	0.787483	0.25502	0.222503	0.363037	0.649909	3.27014	2.82073	0.0838536	nitric oxide synthase-like protein [Galleria mellonella]	Nitric oxide synthase-like protein	NOS1; nitric-oxide synthase, brain [EC:1.14.13.39]
evm.model.Contig01186	9.51515	11.4804	8.6285	12.0588	9.01674	10.1346	20.4858	21.3584	23.2461	18.4161	17.4102	22.9771	8.39305	12.5648	6.5581	10.2594	7.74078	29.8341	26.6952	17.4714	annexin B9-like isoform X2 [Hyposmocoma kahamanoa]	Annexin B11	ANXA7_11; annexin A7/11
evm.model.Contig01187	10.7573	12.6748	10.9434	6.54015	7.72142	8.22146	12.246	11.9411	9.90542	14.1918	10.7426	9.18334	10.3169	13.9054	6.51551	6.59535	4.71819	52.7183	75.2636	32.2128	annexin B9-like isoform X1 [Galleria mellonella]	Annexin B11	ANXA7_11; annexin A7/11
evm.model.Contig01188	13.2413	12.2518	10.1536	8.32003	9.15481	16.6474	7.20523	4.38205	6.54904	6.9465	6.08671	6.92434	4.36993	10.5071	0.710783	8.74904	15.562	10.7757	13.1222	2.1272	annexin B9-like isoform X1 [Galleria mellonella]	Annexin B11	ANXA7_11; annexin A7/11
evm.model.Contig01190	7.17411	5.56967	3.40115	4.07031	5.11604	5.30603	10.3352	22.5259	14.5847	13.0778	10.4541	10.6482	4.52466	4.04666	3.58482	2.44716	2.22251	20.7656	16.6358	43.3502	LOW QUALITY PROTEIN: fringe glycosyltransferase [Galleria mellonella]	Fringe glycosyltransferase	FNG; fringe [EC:2.4.1.222]
evm.model.Contig01191	3.24107	3.81	3.64045	6.10034	3.689	4.32024	4.50374	6.537	9.19162	8.34974	7.37052	6.01792	5.45176	4.27336	3.26851	3.72943	4.75775	12.3244	6.72944	5.15352	LOW QUALITY PROTEIN: fringe glycosyltransferase [Galleria mellonella]	Fringe glycosyltransferase	FNG; fringe [EC:2.4.1.222]
evm.model.Contig01192	151.047	283.064	131.344	414.293	199.084	206.298	494.206	250.46	233.559	405.433	546.581	402.978	323.185	176.406	384.086	8.31015	13.2408	654.869	968.467	35.8192	kynurenine 3-monooxygenase [Vanessa tameamea]	Kynurenine 3-monooxygenase	KMO; kynurenine 3-monooxygenase [EC:1.14.13.9]
evm.model.Contig01193	22.8705	24.5549	20.6404	26.8516	20.0895	20.3129	26.9636	27.8478	35.4162	29.6138	31.2475	34.8787	16.5672	17.9147	10.3662	20.8841	20.0369	18.6719	15.269	22.8454	uncharacterized protein LOC113517554 [Galleria mellonella]	-	-
evm.model.Contig01194	7.40068	8.3181	7.25704	8.3911	6.26069	6.48028	8.57052	9.73377	9.95069	9.02889	9.15732	8.81748	6.71574	5.98539	6.48706	5.91576	6.71586	10.3814	10.7887	9.60691	UPF0505 protein C16orf62 homolog isoform X2 [Hyposmocoma kahamanoa]	UPF0505 protein C16orf62 homolog	-
evm.model.Contig01195	0.955321	1.88424	1.5141	1.07732	1.45344	1.93207	1.53514	1.71353	2.68285	1.94718	1.87181	1.13441	1.1745	1.00694	0.488465	1.40604	0.960925	2.71737	2.72076	3.2081	tectonin beta-propeller repeat-containing protein [Trichoplusia ni]	Tectonin beta-propeller repeat-containing protein	TECPR1; tectonin beta-propeller repeat-containing protein 1
evm.model.Contig01196	0.393925	0.459442	0.515039	0.171703	0.296218	0.398343	0.329934	0.725181	0.998372	0.562637	0.410586	0.624235	0.335888	0.560127	0.341189	0.216786	0.252417	6.00763	9.44478	7.63779	protein-tyrosine sulfotransferase-like [Ctenocephalides felis]	Protein-tyrosine sulfotransferase	TPST; protein-tyrosine sulfotransferase [EC:2.8.2.20]
evm.model.Contig01198	18.8533	22.4147	19.6784	16.9188	21.5038	17.4093	13.3801	13.6777	14.6441	13.3199	12.9353	14.1802	13.8241	12.5591	10.6611	14.1681	18.5779	62.1241	75.1525	70.7805	E3 ubiquitin-protein ligase RNF185-like [Vanessa tameamea]	E3 ubiquitin-protein ligase RNF185	RNF5; E3 ubiquitin-protein ligase RNF5 [EC:2.3.2.27]
evm.model.Contig01199	4.55352	5.92203	6.33863	2.22073	3.05295	3.21999	1.86691	2.69853	3.16879	2.17067	2.95941	3.08366	2.83732	8.93103	8.71951	9.9886	17.9352	39.3064	47.2888	67.644	uncharacterized protein LOC113404721 isoform X1 [Vanessa tameamea]	Protein-L-isoaspartate O-methyltransferase domain-containing protein 1	-
evm.model.Contig01200	1.34733	1.17894	0.556286	0.70649	0.674161	0.563415	1.48482	2.36327	1.41587	1.22328	1.06467	1.34667	0.544181	0.270082	0.273348	0.236935	0.058421	0.558208	1.50756	0.226633	uncharacterized protein LOC113504592 [Trichoplusia ni]	-	ETHE1; sulfur dioxygenase [EC:1.13.11.18]
evm.model.Contig01201	3.74842	3.91798	4.20076	4.83486	3.27888	4.48667	5.07234	4.73469	6.21554	5.16509	6.40086	6.55505	3.3701	3.80709	2.72675	1.85937	3.13716	4.89654	3.24135	4.66748	U11/U12 small nuclear ribonucleoprotein 48 kDa protein-like [Galleria mellonella]	U11/U12 small nuclear ribonucleoprotein 48 kDa protein	SNRNP48; U11/U12 small nuclear ribonucleoprotein 48 kDa protein
evm.model.Contig01202	0.508647	1.33656	0.657476	0.755821	0.651964	0.935185	0.992433	0.814557	1.05991	0.923127	1.02417	1.03807	0.453422	0.789002	0.392801	1.0497	0.533336	6.31207	6.54689	4.56115	caspase-5 [Plutella xylostella]	Caspase Dronc	DRONC; caspase Dronc [EC:3.4.22.-]
evm.model.Contig01203	1.92573	1.73604	1.29387	1.12695	2.05145	2.66856	0.970729	0.373525	1.11648	1.11131	0.960223	1.72674	0.668966	0.228185	1.21174	0.637827	0.548425	2.50098	2.50611	3.40885	uncharacterized protein LOC113504484 [Trichoplusia ni]	-	-
evm.model.Contig01204	13.4003	18.3606	17.4179	9.28786	10.699	11.6729	15.0833	24.3903	25.0637	16.2085	15.7003	17.8434	9.63293	15.4834	13.4366	14.1888	14.6215	104.892	113.932	110.015	protein CNPPD1 [Vanessa tameamea]	Protein CNPPD1	-
evm.model.Contig01205	15.6824	14.1367	19.4047	12.8456	12.4581	16.3594	21.9038	24.7417	21.0973	22.5115	19.1868	25.0568	14.8207	12.5715	14.9297	10.1792	11.2284	23.4375	26.4872	26.423	uncharacterized protein LOC113404815 [Vanessa tameamea]	Transmembrane protein 65	-
evm.model.Contig01206	0.0855025	0.114771	0.083843	0.0575471	0.0595674	0.0534026	0.0921492	0.124517	0.053425	0.0489794	0.0742657	0.0885568	0.0879153	0.112638	0.248808	0.314847	0.0870158	1.99039	1.72307	1.34002	vacuolar protein sorting-associated protein 13D [Trichoplusia ni]	Vacuolar protein sorting-associated protein 13D	VPS13D; vacuolar protein sorting-associated protein 13D
evm.model.Contig01207	71.4084	49.3928	58.4398	113.567	106.586	49.6476	78.5393	43.6541	56.1307	85.5158	64.4851	77.9384	112.187	215.924	99.0571	111.91	97.9926	47.7893	52.3732	22.4458	ester hydrolase C11orf54-like isoform X2 [Trichoplusia ni]	Ester hydrolase C11orf54	-
evm.model.Contig01208	0.390835	0.621597	0.348409	0.542043	0.24046	0.467077	0.929961	0.608976	0.595914	0.449809	0.524638	0.563036	0.515028	0.378909	1.06525	2.05309	0.956215	2.37313	2.97424	3.39632	E3 ubiquitin-protein ligase rififylin isoform X2 [Hyposmocoma kahamanoa]	E3 ubiquitin-protein ligase rififylin	RNF34; E3 ubiquitin-protein ligase RNF34 [EC:2.3.2.31]
evm.model.Contig01209	3.45572	2.18304	2.41226	2.8083	3.10509	1.59917	2.45284	2.67703	1.96471	2.39563	2.5437	0.825028	0.9489	1.87388	3.21943	2.4175	1.80149	6.55272	4.7214	3.81193	APOPT family protein CG14806, mitochondrial [Galleria mellonella]	APOPT family protein CG14806, mitochondrial	-
evm.model.Contig01210	465.354	422.361	483.313	520.29	572.777	542.198	514.992	430.062	539.885	361.802	401.222	513.394	284.556	402.078	281.191	504.584	581.323	279.338	210.119	332.647	MICOS complex subunit Mic10-like [Galleria mellonella]	MICOS complex subunit Mic10	MINOS1, MOS1; mitochondrial inner membrane organizing system protein 1
evm.model.Contig01211	1.29401	1.56953	1.08599	1.30845	1.22289	1.14349	2.01383	1.99809	0.690848	0.874158	2.2074	1.98078	0.198805	0.683774	0.372817	0.705711	1.63593	1.84927	3.03603	1.77822	dnaJ homolog subfamily C member 16 isoform X4 [Trichoplusia ni]	DnaJ homolog subfamily C member 16	DNAJC16; DnaJ homolog subfamily C member 16
evm.model.Contig01212	396.505	243.851	343.742	203.309	364.875	306.591	179.763	126.532	157.166	148.491	152.028	177.961	131.71	126.768	65.5154	155.492	88.5546	94.9858	130.782	92.0522	sugar transporter SWEET1 [Vanessa tameamea]	Sugar transporter SWEET1	SLC50A, SWEET; solute carrier family 50 (sugar transporter)
evm.model.Contig01213	4.50477	3.70541	5.23916	4.30948	3.3382	4.76716	4.9356	3.21706	5.50545	2.80556	2.70707	4.95729	2.72448	3.46338	2.17246	2.27009	3.07114	1.96796	2.81493	3.51558	SAC3 domain-containing protein 1 [Bombyx mori]	SAC3 domain-containing protein 1	SAC3D1, SHD1; SAC3 domain-containing protein 1
evm.model.Contig01214	3.55341	3.65683	4.48517	2.13034	2.35769	3.9787	3.21819	3.44208	3.69821	2.77792	3.01166	3.46386	2.13874	2.72738	3.15799	1.97921	2.24542	27.8912	25.401	19.3552	transmembrane GTPase Marf [Trichoplusia ni]	Transmembrane GTPase Marf	MFN2, FZO1; mitofusin 2 [EC:3.6.5.-]
evm.model.Contig01215	10.8996	10.4462	10.3318	7.6014	10.2451	7.56832	12.5524	12.3159	18.0369	13.7987	12.0548	13.6897	7.37303	10.3063	6.89878	10.597	10.6159	22.9319	18.6986	34.1381	B-cell CLL/lymphoma 7 protein family member A [Vanessa tameamea]	B-cell CLL/lymphoma 7 protein family member B	-
evm.model.Contig01216	0.719682	0.646951	0.559072	0.641644	0.685256	0.63324	0.675184	0.61408	1.03461	0.973906	0.690046	0.921573	0.502078	0.498372	0.233518	0.372912	0.521043	0.975416	0.743756	0.646305	cilia- and flagella-associated protein 251-like isoform X1 [Trichoplusia ni]	WD repeat-containing protein 66	-
evm.model.Contig01217	17.6495	10.9698	14.2517	12.5641	7.80735	11.8102	6.40675	2.949	4.29733	3.94261	7.64878	7.88395	8.03364	15.1014	4.25114	27.0032	24.0293	1.61996	2.81503	2.73201	matrix metalloproteinase-2-like isoform X1 [Trichoplusia ni]	Matrix metalloproteinase-25	MMP25; matrix metalloproteinase-25 (membrane-inserted) [EC:3.4.24.-]
evm.model.Contig01219	222.315	180.429	184.769	119.899	192.512	164.374	119.669	106.219	141.051	109.615	104.681	123.779	72.3658	81.4924	83.4974	84.7225	82.3843	111.062	110.432	132.627	thioredoxin reductase 1, mitochondrial isoform X2 [Vanessa tameamea]	Thioredoxin reductase 1, mitochondrial	TXNRD; thioredoxin reductase (NADPH) [EC:1.8.1.9]
evm.model.Contig01220	15.0464	15.9572	16.9117	18.3652	20.4723	18.1152	26.6522	22.6691	29.3868	28.9228	26.684	29.2596	16.9164	17.0934	10.3257	15.5663	17.0675	16.3013	11.0838	16.8588	uncharacterized protein LOC101737894 [Bombyx mori]	C-factor	-
evm.model.Contig01221	2.78856	2.49151	2.91067	1.44669	2.1187	2.7788	2.98623	3.60474	3.26057	3.03739	3.3889	2.98064	1.55713	2.44211	1.30361	1.67499	2.48522	4.93702	4.63731	8.4658	uncharacterized protein LOC113504566 [Trichoplusia ni]	PHD finger protein ING1	-
evm.model.Contig01222	2.07372	1.87497	2.37877	1.70544	1.67705	1.2661	1.35179	2.86873	3.19365	3.46735	3.87425	3.16901	1.36785	2.04458	0.703843	2.53005	0.601713	11.956	19.3686	12.3343	mediator of RNA polymerase II transcription subunit 19 [Ctenocephalides felis]	Mediator of RNA polymerase II transcription subunit 19	MED19; mediator of RNA polymerase II transcription subunit 19
evm.model.Contig01223	4.26622	4.38746	4.01267	2.96484	2.65155	4.22602	1.73191	1.13992	1.92267	1.92891	0.888576	1.11142	1.39197	0.974924	1.23992	1.49732	0.753157	3.76173	4.85883	8.94227	leucine-rich repeat flightless-interacting protein 2 isoform X2 [Trichoplusia ni]	Leucine-rich repeat flightless-interacting protein 2	-
evm.model.Contig01224	245.438	324.1	275.667	357.866	316.546	212.617	436.894	384.631	453.307	496.981	419.577	488.993	266.472	337.409	297.185	290.367	246.421	249.393	355.799	342.02	dolichyl-diphosphooligosaccharide protein glycotransferase precursor [Bombyx mori]	Dolichyl-diphosphooligosaccharide--protein glycosyltransferase 48 kDa subunit	WBP1; oligosaccharyltransferase complex subunit beta
evm.model.Contig01225	0.360409	0.335062	0.510486	0.160003	0.406523	0.283462	0.0139751	0.254207	0.238805	0.181988	0.139131	0.293788	0.0455273	0.170823	0.306824	0.22038	1.20602	4.01203	2.51069	2.17185	ARF GTPase-activating protein GIT2 [Trichoplusia ni]	ARF GTPase-activating protein GIT2	GIT2; G protein-coupled receptor kinase interactor 2
evm.model.Contig01226	0.663236	1.00897	0.464545	0.206492	0.534355	1.05392	0.0991959	0.0902186	0.953463	0	0.329185	0	0.0807887	0.101043	0	0.130355	1.09282	1.18656	1.95835	2.89048	dynein light chain 4, axonemal [Bombyx mori]	Dynein light chain 4, axonemal	DNAL4; dynein light chain 4, axonemal
evm.model.Contig01227	4.68331	2.73212	4.00863	1.23259	3.20086	3.71242	4.73696	3.94924	4.37118	3.47854	3.55073	4.62966	1.6244	2.09513	1.52708	2.51181	3.43328	6.22959	8.59301	8.11235	probable cytosolic Fe-S cluster assembly factor GL21135 isoform X1 [Hyposmocoma kahamanoa]	Probable cytosolic Fe-S cluster assembly factor GK14772	-
evm.model.Contig01228	20.0017	14.5558	11.5512	7.91143	6.67066	7.53615	26.2262	22.7539	23.5472	22.5218	42.7228	34.3287	12.3402	24.8685	15.3283	36.4489	26.2493	13.6886	22.559	12.419	apolipoprotein D-like [Trichoplusia ni]	Apolipoprotein D	APOD; apolipoprotein D and lipocalin family protein
evm.model.Contig01229	0.0381988	0.290556	0.0749148	0.1665	0.301604	0.309018	0.119976	0.436473	0.256267	0.334792	0.0331787	0.201773	0.130284	0.0407365	0	0.525543	0	2.96594	4.65824	10.1772	josephin-1 [Vanessa tameamea]	Josephin-1	JOSD; josephin [EC:3.4.19.12]
evm.model.Contig01230	134.639	143.943	151.952	198.561	205.252	137.319	198.122	189.63	255.001	199.65	174.915	250.589	123.677	151.336	55.3081	157.85	169.9	131.65	107.388	129.691	mediator of RNA polymerase II transcription subunit 9 [Hyposmocoma kahamanoa]	Mediator of RNA polymerase II transcription subunit 9	MED9; mediator of RNA polymerase II transcription subunit 9
evm.model.Contig01231	0.0624847	0.0316856	0.163392	0.0453927	0.211439	0.0210618	0.130836	0.0396651	0.186309	0.0202832	0.0361819	0.165028	0.159836	0.0222119	0.0624458	0.143278	0.0800771	2.22583	2.4108	5.33743	GTP-binding protein 1 [Ctenocephalides felis]	GTP-binding protein 1	-
evm.model.Contig01232	2.15506	3.01373	2.42825	2.24625	1.87217	1.81377	3.15311	2.82952	4.71449	3.68895	3.68555	2.47465	1.52939	2.05556	0.695611	1.78634	2.57311	6.2247	7.40077	7.26864	E3 ubiquitin-protein ligase MGRN1 [Trichoplusia ni]	RING finger protein 157	-
evm.model.Contig01233	5226.7	4639.91	4976.36	7072.2	6263.11	4922.32	6066.42	5683.05	5961.59	5735.17	5864.88	6323	4172.1	4677.2	2593.18	6776.34	6265.81	2951.41	2445.37	3382.5	ribosomal protein L10 [Manduca sexta]	60S ribosomal protein L10	RP-L10e, RPL10; large subunit ribosomal protein L10e
evm.model.Contig01234	3.01498	2.98665	2.41788	2.1648	1.91127	2.83609	4.72254	4.79588	5.17429	4.38136	6.73973	4.70157	2.12239	2.71678	1.51823	0.868194	1.68481	2.4684	3.8646	1.42602	DNA polymerase eta [Galleria mellonella]	DNA polymerase eta	POLH; DNA polymerase eta [EC:2.7.7.7]
evm.model.Contig01236	8.86397	9.87799	9.46932	8.57298	7.85201	9.97119	11.1061	12.9048	14.0815	11.7642	14.1324	13.5133	7.3134	8.83285	8.39818	8.42441	13.6722	11.5798	10.2607	12.561	ATP-dependent RNA helicase DHX8 [Vanessa tameamea]	ATP-dependent RNA helicase DHX8	DHX8, PRP22; ATP-dependent RNA helicase DHX8/PRP22 [EC:3.6.4.13]
evm.model.Contig01237	23.1943	24.9297	27.8533	31.3491	24.8033	28.2416	48.185	42.3572	56.9425	46.375	51.2655	48.7304	25.8678	33.9362	20.3244	30.0225	25.6859	26.7551	29.8759	30.8218	mitochondrial E3 ubiquitin protein ligase 1 isoform X1 [Hyposmocoma kahamanoa]	Mitochondrial ubiquitin ligase activator of nfkb 1	MUL1; E3 ubiquitin-protein ligase MUL1 [EC:2.3.2.27]
evm.model.Contig01238	3.80373	3.17189	2.01691	2.1185	2.32	2.10839	5.07374	2.76337	4.15854	3.9237	2.96122	5.18423	3.62772	3.99633	3.37899	3.02363	5.68711	3.7638	3.52332	5.38658	cytoplasmic tRNA 2-thiolation protein 1 [Trichoplusia ni]	Cytoplasmic tRNA 2-thiolation protein 1	CTU1, NCS6; cytoplasmic tRNA 2-thiolation protein 1 [EC:2.7.7.-]
evm.model.Contig01239	0.479221	0.463239	0.24475	0.511325	0.382881	0.373543	0.167239	0.133091	0.35722	0.145838	0.329525	0.158208	0.255386	0.138412	0	0.178565	0.0767681	0.791861	1.90878	0.629456	protein melted [Hyposmocoma kahamanoa]	Protein melted	-
evm.model.Contig01240	6.36357	6.53679	8.68942	3.88841	6.30571	5.44263	9.05948	7.19195	11.8699	11.033	10.5638	9.26728	3.72722	5.58128	4.30908	4.25479	4.51585	7.94451	7.89787	4.83822	tRNA pseudouridine synthase-like 1 isoform X1 [Trichoplusia ni]	tRNA pseudouridine synthase-like 1	-
evm.model.Contig01241	42.8915	58.8843	36.6857	39.5188	37.2539	32.4413	74.0594	98.2369	104.717	100.226	81.2161	79.8182	44.1756	59.8724	43.9104	44.6178	39.071	71.0789	122.425	116.919	transmembrane emp24 domain-containing protein 5 [Vanessa tameamea]	Transmembrane emp24 domain-containing protein A	TMED6; p24 family protein gamma-5
evm.model.Contig01242	3.60672	3.51319	3.87534	1.12889	1.78525	2.89543	2.08385	2.41132	3.21228	2.13449	2.48285	2.47432	1.52131	1.94363	1.21747	1.22734	1.77942	7.73228	10.6369	16.885	uncharacterized protein LOC113404726 isoform X1 [Vanessa tameamea]	Rho guanine nucleotide exchange factor 26	NGEF, EPHEXIN, ARHGEF27; neuronal guanine nucleotide exchange factor
evm.model.Contig01243	772.131	573.113	372.764	252.431	634.74	398.233	0.344149	0.400644	0.911519	0.345724	0.399724	0.26624	113.931	1.262	201.786	0.560793	0.12638	0.625731	1.76651	0.187193	Bardet-Biedl syndrome 1 protein homolog isoform X1 [Vanessa tameamea]	Bardet-Biedl syndrome 1 protein	BBS1; Bardet-Biedl syndrome 1 protein
evm.model.Contig01244	2375.66	1820.81	2730.26	1052.27	2443.03	1509.88	2.5295	1.25486	3.92942	0.320843	0.572332	1.06351	0.936415	3.74776	33.1455	9.3678	4.22225	1.55871	4.7668	0	acyl-CoA-binding domain-containing protein 7 [Larimichthys crocea]	Putative acyl-CoA-binding protein	DBI, ACBP; diazepam-binding inhibitor (GABA receptor modulator, acyl-CoA-binding protein)
evm.model.Contig01245	1.28081	0.708536	0.114177	0.380643	0.788012	0.117743	0.121903	0	0	0	0	0	0	0	81.6882	0	0	0	0	0	acyl-CoA-binding protein homolog [Ceratitis capitata]	Acyl-CoA-binding protein	-
evm.model.Contig01250	6.56889	5.90422	5.74628	6.02513	5.27718	5.13723	7.18649	7.19984	6.44656	6.12085	6.51629	6.77111	4.25118	4.09482	2.53855	3.36469	3.86093	4.0935	3.47978	2.49896	LOW QUALITY PROTEIN: titin-like [Galleria mellonella]	MIP18 family protein CG7949	-
evm.model.Contig01252	8.81767	28.8453	16.4785	22.2981	19.9638	19.0123	22.2261	27.6221	18.3433	22.5407	18.1759	25.0883	33.3023	31.3108	7.13596	26.7024	7.46186	15.5105	10.5654	9.42154	glutamate receptor ionotropic, kainate 2 [Trichoplusia ni]	Caspase-1	GRIN; glutamate receptor, ionotropic, invertebrate
evm.model.Contig01255	110.419	142.475	97.9677	228.544	170.397	196.74	101.49	4.68187	47.4891	1.56856	17.3407	89.3723	24.3599	0	75.0212	0	0	3.53888	0	0.258622	-	-	-
evm.model.Contig01256	2.58781	4.53805	2.4084	2.99424	2.70663	3.64453	7.86188	9.35462	10.5113	9.26476	9.90631	10.1153	3.46628	6.85416	3.39498	5.34698	5.35448	18.8949	17.7481	20.3443	chromatin-remodeling complex ATPase chain Iswi isoform X2 [Trichoplusia ni]	Chromatin-remodeling complex ATPase chain Iswi	SMARCA5, SNF2H, ISWI; SWI/SNF-related matrix-associated actin-dependent regulator of chromatin subfamily A member 5 [EC:3.6.4.-]
evm.model.Contig01259	0.390835	0.648623	1.56784	1.00665	0.280536	0.898224	0.111595	0.439816	1.03292	0.311406	0.154305	0.594316	0.727098	0.378909	0.603643	0.635482	0.341505	1.00858	1.7258	1.58977	CD151 antigen-like [Hyposmocoma kahamanoa]	CD151 antigen	CD151, TSPAN24; CD151 antigen
evm.model.Contig01260	2.29118	3.97036	2.11157	0.675793	0.913261	1.08005	0.685353	1.19745	0.751213	0.654268	1.13718	1.28911	0.264399	1.01043	0.482054	0.545122	0.496735	10.1254	13.7797	16.1867	sorting nexin lst-4 [Bombyx mori]	Sorting nexin lst-4	SNX9_18_33; sorting nexin-9/18/33
evm.model.Contig01263	21.6973	15.2426	29.127	23.7466	24.3666	18.9226	30.8995	21.6074	38.3504	30.587	25.553	29.6949	27.0642	12.3777	11.0786	20.4658	6.8301	34.6872	36.5232	26.207	dephospho-CoA kinase domain-containing protein [Trichoplusia ni]	Dephospho-CoA kinase domain-containing protein	-
evm.model.Contig01265	0.521652	0.156628	0.403838	0.134631	0.139357	0.180461	0.158093	0.366	0.122794	0.200527	0.190777	0.386732	0.0585259	0.131757	0.0548766	0.358847	0.369447	0.871047	1.10658	0.921341	activated Cdc42 kinase-like isoform X3 [Galleria mellonella]	Tyrosine-protein kinase PR2	-
evm.model.Contig01266	137.498	154.475	112.182	183.329	193.711	160.603	14.5549	17.636	8.39903	3.12257	23.0402	20.5497	2.08401	7.7716	7.32775	4.65831	0.172417	1.17941	7.50807	0.501643	multiple inositol polyphosphate phosphatase 1-like [Trichoplusia ni]	Multiple inositol polyphosphate phosphatase 1	MINPP1; multiple inositol-polyphosphate phosphatase / 2,3-bisphosphoglycerate 3-phosphatase [EC:3.1.3.62 3.1.3.80]
evm.model.Contig01267	0.2692	0.102383	0.158385	0.498688	0.516196	0.217776	0.873697	0.974059	0.872901	0.602958	1.35617	1.35087	0.0688617	0.401918	0.188323	0.518516	0.051749	2.58466	3.53321	1.47825	multiple inositol polyphosphate phosphatase 1-like isoform X1 [Hyposmocoma kahamanoa]	Multiple inositol polyphosphate phosphatase 1	MINPP1; multiple inositol-polyphosphate phosphatase / 2,3-bisphosphoglycerate 3-phosphatase [EC:3.1.3.62 3.1.3.80]
evm.model.Contig01269	16.1072	56.2205	15.6171	9.62394	13.3913	13.4695	19.5538	53.2493	28.1278	13.9937	12.387	14.69	9.41325	15.749	10.3818	20.1684	36.1121	5.68129	4.71324	54.1809	uncharacterized protein LOC113400024 [Vanessa tameamea]	-	-
evm.model.Contig01270	0.0435721	0.0762283	0.0384538	0.0379842	0.00982943	0.0616851	0.0547411	0.178403	0.185133	0.224889	0.215721	0.14193	0.0445831	0.106874	0.0566085	0.0239788	0.0586317	1.36418	1.28335	0.921618	telomere-associated protein RIF1 [Trichoplusia ni]	Telomere-associated protein RIF1	RIF1; telomere-associated protein RIF1
evm.model.Contig01271	3.39305	6.40088	5.57016	1.19567	0.76163	1.86919	6.43309	41.776	18.9693	11.1457	11.0114	13.0111	1.84241	7.19193	0.430194	0.557397	2.77451	8.85789	41.0581	41.834	patched domain-containing protein 3 [Trichoplusia ni]	Patched domain-containing protein 3	-
evm.model.Contig01273	0.389166	0.789376	1.08124	0	0.14632	0.787062	0.611153	0.926406	0.942798	0.442146	0.957728	1.37043	0	0	0.583386	0.178473	0.872786	0.812279	1.27358	1.71489	Ecdysone receptor, putative [Pediculus humanus corporis]	Ecdysone receptor	NR1H1, EcR; ecdysone receptor
evm.model.Contig01274	3.74627	4.76305	4.08173	4.35838	3.55196	3.47717	4.05477	6.65185	2.73183	3.59536	2.71947	4.60457	1.7129	2.10373	1.68206	1.76785	3.27026	4.78981	4.60102	9.49637	ecdysone receptor isoform X2 [Galleria mellonella]	Ecdysone receptor	NR1H1, EcR; ecdysone receptor
evm.model.Contig01275	17.9719	18.0994	15.8892	14.2021	13.7894	14.6899	21.6244	23.6444	22.6004	23.2613	24.8516	26.3429	15.6231	13.8827	13.3754	12.688	12.2778	21.2406	20.6998	15.408	PREDICTED: uncharacterized protein LOC102681082 [Apis dorsata]	-	COIL, CLN80; coilin
evm.model.Contig01276	9.52779	7.51719	15.7678	8.47844	11.6399	9.99353	9.97507	12.3477	13.1258	10.7673	10.1015	10.0944	7.23949	5.6481	4.14706	6.7608	6.24511	14.2911	15.4046	23.7085	PREDICTED: UDP-GlcNAc:betaGal beta-1,3-N-acetylglucosaminyltransferase-like protein 1 [Tribolium castaneum]	UDP-GlcNAc:betaGal beta-1,3-N-acetylglucosaminyltransferase-like protein 1	-
evm.model.Contig01278	2.31365	1.96151	2.10331	1.10301	1.8757	2.63204	0.883115	2.06535	1.21263	0.891852	1.52812	1.10329	1.19189	1.92762	0.915249	0.497365	0.41696	3.90353	5.28022	0.588188	somatostatin receptor type 2-like [Vanessa tameamea]	Somatostatin receptor type 4	SSTR2; somatostatin receptor 2
evm.model.Contig01279	9482.01	8290.04	8410.1	8791.66	8032.41	8539.81	9164.01	8124.12	8972.73	7057.24	8904.52	9596.69	6613.46	9111.69	3190.4	11835.3	13397.2	4607.68	2439.21	7843.31	40S ribosomal protein S26 [Trichoplusia ni]	40S ribosomal protein S26	RP-S26e, RPS26; small subunit ribosomal protein S26e
evm.model.Contig01281	0.0514058	0.312811	0.403265	1.0083	0.753781	0	0.107638	0.0978968	0.287391	0.600727	0.04465	0	0.0438322	0	0.410991	0.353623	0.0988185	0.171673	0.0531255	0.104549	low density lipoprotein receptor adapter protein 1-A [Bombyx mori]	Low density lipoprotein receptor adapter protein 1	-
evm.model.Contig01282	470.924	339.827	434.858	486.972	382.548	414.362	523.408	232.318	276.843	420.259	702.613	412.439	843.267	588.537	648.323	991.928	966.211	421.166	371.321	332.986	protein henna [Galleria mellonella]	Protein henna	phhA, PAH; phenylalanine-4-hydroxylase [EC:1.14.16.1]
evm.model.Contig01285	74.303	77.7721	75.2301	45.4822	48.0664	76.5173	3.95921	4.001	4.65907	3.81911	3.77131	5.2405	3.52309	5.41456	7.3137	6.74447	8.27927	6.37306	6.18796	3.27588	N-acetylglucosaminidase [Ostrinia furnacalis]	Chitooligosaccharidolytic beta-N-acetylglucosaminidase	HEXA_B; hexosaminidase [EC:3.2.1.52]
evm.model.Contig01287	152.906	168.22	149.277	179.927	161.569	147.272	223.537	192.535	244.431	226.457	241.155	245.68	164.809	133.423	119.194	156.05	135.23	135.29	114.741	81.8208	transmembrane protein 50A [Bombyx mori]	Transmembrane protein 50B	-
evm.model.Contig01288	75.257	108.15	37.9715	72.7764	47.0718	44.4953	243.935	220.932	188.629	281.536	358.471	321.026	109.398	156.68	61.8423	53.9102	58.1966	95.9007	217.185	59.487	nidogen-2-like [Vanessa tameamea]	Nidogen-1	NID; nidogen (entactin)
evm.model.Contig01291	1.346	1.26954	1.47826	0.440019	1.09312	1.33388	2.33925	2.69148	2.6789	2.56913	2.33822	2.65434	0.872248	1.98088	0.699486	1.77777	1.39722	5.66378	9.8763	17.52	ELAV-like protein 1 [Hyposmocoma kahamanoa]	ELAV-like protein 2	ELAVL2_3_4; ELAV like protein 2/3/4
evm.model.Contig01292	0.700091	1.86381	1.25361	0.729715	0.583667	0.538652	0.95603	0.970951	1.31032	1.02265	1.26905	1.51404	0.493129	0.632988	0.760495	0.963192	0.58513	3.81196	3.69619	4.48821	GRIP and coiled-coil domain-containing protein 1 isoform X3 [Trichoplusia ni]	GRIP and coiled-coil domain-containing protein 1	GCC1; GRIP and coiled-coil domain-containing protein 1
evm.model.Contig01298	13.1908	12.1221	15.5482	15.9873	11.3867	12.4677	15.8957	16.7128	22.9663	17.5382	16.7884	21.2347	9.04383	13.1485	7.12938	13.5185	18.1639	13.1705	10.4884	14.454	cysteine and histidine-rich domain-containing protein [Trichoplusia ni]	Cysteine and histidine-rich domain-containing protein	CHORD; cysteine and histidine-rich domain-containing protein
evm.model.Contig01300	91.0356	81.8248	91.3718	113.73	135.911	128.508	37.7395	27.4839	49.6668	35.2298	42.0384	26.366	41.8853	28.5767	46.0964	28.69	32.7845	26.4065	30.9775	7.72547	inactive pancreatic lipase-related protein 1-like [Vanessa tameamea]	Pancreatic triacylglycerol lipase	-
evm.model.Contig01301	0	0.0240755	0.124149	0.241434	0.0714028	3.23267	0	0	0	0	0	0	0	0.0337544	0.0316319	0.39192	0.182534	0.0264257	0	0.19312	inactive pancreatic lipase-related protein 1-like [Vanessa tameamea]	Lipase member H	-
evm.model.Contig01302	119.525	19.5647	163.39	13.8707	43.3064	41.2582	0.433065	0.304356	0.105116	0.714094	0.783895	0.662109	0.352704	0.701793	0.43218	1.52622	0.614444	0.156977	0.272035	0.305919	putative serine protease K12H4.7 [Vanessa tameamea]	Putative serine protease K12H4.7	-
evm.model.Contig01303	57.1652	51.8042	50.4948	40.7137	41.526	44.0693	37.7229	49.5882	56.5985	51.6916	53.6121	53.0392	28.6394	37.2973	43.9179	41.6448	52.0181	22.8358	43.4177	48.174	transmembrane protein 87A [Trichoplusia ni]	Transmembrane protein 87A	-
evm.model.Contig01304	17.609	16.1845	16.1992	14.2539	12.7241	16.253	17.0673	21.8541	22.0477	16.5788	22.8625	21.4469	11.652	11.8835	10.1395	10.1102	12.4073	20.3391	19.5368	16.6709	WD repeat-containing and planar cell polarity effector protein fritz isoform X2 [Bombyx mori]	WD repeat-containing and planar cell polarity effector protein fritz	-
evm.model.Contig01305	0.621483	1.3742	1.09129	0.755972	0.929234	0.949987	0.817105	0.646822	0.517132	0.605219	1.01685	0.877954	0.505272	0.570291	0.173329	0.97435	0.444536	2.02722	2.19568	0.61729	LOW QUALITY PROTEIN: probable multidrug resistance-associated protein lethal(2)03659 [Ctenocephalides felis]	Multidrug resistance-associated protein 4	-
evm.model.Contig01310	0.720176	0.96306	0.455612	1.31639	0.904036	0.869205	0.839111	0.431358	0.766285	0.271482	0.110981	0.409043	0.307036	0.0247748	0.150911	0.0958863	0.379596	0.436405	0.384138	0.0944966	uncharacterized protein LOC113385578 [Ctenocephalides felis]	Peroxisomal N(1)-acetyl-spermine/spermidine oxidase	-
evm.model.Contig01312	13.6884	6.26648	60.1228	9.52979	12.2232	16.5655	16.9518	11.5858	18.9546	11.5097	6.46767	5.04907	30.0709	11.8945	8.26496	25.6334	30.5774	8.25382	5.46861	24.2308	uncharacterized protein LOC113491656 [Trichoplusia ni]	-	-
evm.model.Contig01314	0.552245	0.960139	0.580207	0.322381	0.155726	1.11688	0.474926	0.225362	0.595428	0.403345	0.359752	0.572994	0.319528	0.294467	0.177397	0.162811	0.682453	8.21684	6.84863	8.50392	signal transducer and activator of transcription 5B isoform X1 [Vanessa tameamea]	Signal transducer and activator of transcription 5B	STAT5B; signal transducer and activator of transcription 5B
evm.model.Contig01316	4.69792	9.95457	6.38362	5.55809	6.81302	6.37939	13.7014	18.149	18.3851	17.1235	17.7211	17.4298	6.52369	10.7358	4.96329	5.5401	6.96671	23.5896	36.2744	29.8924	gametocyte-specific factor 1 homolog [Zootermopsis nevadensis]	Gametocyte-specific factor 1	-
evm.model.Contig01318	1.30531	1.75662	3.37224	0.46501	0.283139	0.888426	0.367927	0.286825	0.140337	0.122226	0.174425	0.353583	0.17123	0.0803091	0	0.0345357	0.193017	2.70352	0.959846	1.99105	phosphatidylserine decarboxylase proenzyme, mitochondrial [Bombyx mori]	Phosphatidylserine decarboxylase proenzyme	psd, PISD; phosphatidylserine decarboxylase [EC:4.1.1.65]
evm.model.Contig01319	0.400516	0.761622	0.749119	0.590001	0.376468	0.772514	0.877461	0.896924	1.0781	0.765623	0.927679	1.24063	0.303562	0.403395	0.140835	0.530625	0.499022	1.40567	1.15743	0.889994	zinc finger protein 771-like [Vanessa tameamea]	Zinc finger protein 26	-
evm.model.Contig01320	11.229	12.5785	9.80765	11.6344	9.5166	12.1616	22.0026	16.5933	24.0817	18.763	19.4532	19.6362	8.92061	11.6151	9.50498	13.845	12.2673	6.6086	6.43644	2.6831	-	-	PELP1, MNAR; proline-, glutamic acid- and leucine-rich protein 1
evm.model.Contig01321	4.50529	5.22772	3.63823	4.19704	2.8099	3.78758	8.6567	8.22655	10.0157	8.36185	9.7293	8.63253	5.01658	4.42777	4.85563	5.59074	7.09831	5.70853	4.69252	2.08411	proline-, glutamic acid- and leucine-rich protein 1-like [Galleria mellonella]	Proline-, glutamic acid- and leucine-rich protein 1	PELP1, MNAR; proline-, glutamic acid- and leucine-rich protein 1
evm.model.Contig01322	10.5112	14.4748	5.32455	5.37412	12.8113	10.7298	0	0	0.334204	0	0	0.0877124	1.31677	0.0531254	0	1.37075	0.0957623	0.166364	0.669271	0.101316	PREDICTED: nuclear pore complex protein Nup98-Nup96 [Tribolium castaneum]	Nuclear pore complex protein Nup98-Nup96	NUP98, ADAR2, NUP116; nuclear pore complex protein Nup98-Nup96
evm.model.Contig01323	4.02679	3.93542	2.41704	2.42003	2.06455	2.31978	1.35417	0.929525	1.82827	1.82999	2.39532	1.74029	3.45433	0.442444	4.58525	0.73868	3.14323	5.03271	0.85752	0.0496346	serine protease snake-like [Vanessa tameamea]	Serine protease snake	-
evm.model.Contig01324	18.0877	10.8179	13.1738	10.6611	14.6152	14.2609	7.14504	4.97606	4.85599	4.6476	7.81387	3.90742	12.6557	5.14044	29.1418	9.35661	8.85316	28.7483	17.8543	0.970631	seminal fluid protein CSSFP027 [Chilo suppressalis]	Serine protease snake	-
evm.model.Contig01342	31.1818	19.6028	20.3304	21.4223	25.575	22.1138	18.6145	32.9946	32.7641	23.9709	22.0079	21.3975	15.4949	14.4024	13.8683	15.8248	15.1243	27.6885	32.5023	24.1911	WASH complex subunit 1 [Bombyx mori]	WAS protein family homolog 1	WASH1; WAS protein family homolog 1
evm.model.Contig01343	37.1875	31.6739	29.6093	33.0978	30.3917	32.2904	38.9332	45.0785	45.2653	33.1784	35.1628	38.1884	21.7593	26.692	10.9045	25.7346	28.937	19.5581	11.2303	16.7568	EEF1A lysine methyltransferase 2 [Vanessa tameamea]	Protein-lysine N-methyltransferase Mettl10	-
evm.model.Contig01344	0.297109	0.276214	0.242785	0.0629528	0.074472	0.233676	0.241933	0.565812	0.433713	0.329519	0.308242	0.443206	0.246299	0.33445	0.31342	0.215737	0.587004	2.48054	2.98519	7.43577	catenin alpha isoform X3 [Trichoplusia ni]	Catenin alpha	CTNNA; catenin alpha
evm.model.Contig01345	0.38923	0.375496	0.381675	0.951731	0.610361	0.959988	0.824943	0.87684	1.34809	0.869028	0.593696	1.34558	0.582821	0.485957	0.702076	0.587751	0.346738	3.37647	2.51161	1.66047	uncharacterized protein LOC113120136 [Carassius auratus]	Zinc finger protein 768	-
evm.model.Contig01346	0.208582	0.528854	0.204534	1.64154	1.25477	0.515585	1.6742	1.58889	2.28038	2.3472	1.28832	0.856931	0.177851	0.494309	0	0.573938	0.0445513	1.50924	0.526923	0.047135	kinesin-related protein 4-like [Trichoplusia ni]	-	-
evm.model.Contig01348	57.3617	34.3961	36.8127	11.5822	16.4046	25.9139	0.118802	0	0	0	0.016427	0.266398	0.177387	0.403379	0.415817	2.00354	0	0.205269	0.312723	0	putative aminopeptidase W07G4.4 [Galleria mellonella]	Putative aminopeptidase W07G4.4	CARP, pepA; leucyl aminopeptidase [EC:3.4.11.1]
evm.model.Contig01349	74.9325	68.9501	88.0288	71.898	63.6757	64.1453	72.431	70.2555	75.6414	64.1467	93.8106	83.4179	39.895	54.101	29.1937	64.0328	39.4714	45.4404	42.525	21.6041	28S ribosomal protein S35, mitochondrial [Galleria mellonella]	28S ribosomal protein S35, mitochondrial	MRPS35; small subunit ribosomal protein S35
evm.model.Contig01350	0.760438	0.973796	0.858946	0.482501	0.651444	0.759232	0.86668	0.953226	0.947132	0.862398	0.836076	0.644039	0.714063	0.7391	0.548329	0.463514	0.518108	2.89314	2.95449	1.4487	glutamic acid-rich protein-like [Vanessa tameamea]	-	-
evm.model.Contig01351	5.23354	6.4586	4.3599	2.96082	3.16925	3.5906	7.0147	8.11449	6.71486	6.49476	6.89237	5.53162	2.98815	4.67572	2.85429	2.35764	2.0774	6.10948	9.26963	6.31104	guanine nucleotide-binding protein-like 1 [Vanessa tameamea]	Guanine nucleotide-binding protein-like 1	-
evm.model.Contig01356	0.141601	0.242343	0	0	0	0.429568	0	0.101124	0.0791642	0	0	0.0623304	0	0	0	0	0	2.4531	1.68289	4.31984	alpha-1,6-mannosyl-glycoprotein 2-beta-N-acetylglucosaminyltransferase-like isoform X3 [Vanessa tameamea]	Alpha-1,6-mannosyl-glycoprotein 2-beta-N-acetylglucosaminyltransferase	MGAT2; alpha-1,6-mannosyl-glycoprotein beta-1,2-N-acetylglucosaminyltransferase [EC:2.4.1.143]
evm.model.Contig01357	0.277112	0.184435	0.0339667	0.339713	0	0.315248	0.362652	0.560713	0.309847	1.48423	0	0.0914849	0.797463	0.517164	0	0.905478	0	0.0289199	0.0357978	0	uncharacterized protein LOC113508907 [Trichoplusia ni]	Sterile alpha motif domain-containing protein 15	-
evm.model.Contig01358	0.613606	0.758443	0.752121	0.501482	0	0.387805	0	0.876409	0.514567	1.64326	0.0666207	0	0.588603	0.490778	0.459918	1.89946	0.294887	2.49744	1.98166	4.36784	alpha-1,6-mannosyl-glycoprotein 2-beta-N-acetylglucosaminyltransferase-like isoform X2 [Vanessa tameamea]	-	MGAT2; alpha-1,6-mannosyl-glycoprotein beta-1,2-N-acetylglucosaminyltransferase [EC:2.4.1.143]
evm.model.Contig01359	18.4536	22.5977	20.9814	15.7317	14.5793	18.8215	32.7273	42.8304	37.7095	35.3992	41.0038	35.9581	12.9202	13.3601	10.4532	15.1019	13.0733	8.83234	14.0155	9.38277	RNA exonuclease 4 [Galleria mellonella]	RNA exonuclease 4	REXO4, REX4; RNA exonuclease 4 [EC:3.1.-.-]
evm.model.Contig01360	42.6099	28.8781	35.6976	16.9273	24.12	22.643	21.8706	40.8552	25.6337	28.4266	21.6121	23.2798	14.1048	27.6522	14.8726	18.5168	17.0202	33.9411	31.4742	264.522	UDP-N-acetylglucosamine pyrophosphorylase [Heortia vitessoides]	UDP-N-acetylhexosamine pyrophosphorylase	UAP1; UDP-N-acetylglucosamine/UDP-N-acetylgalactosamine diphosphorylase [EC:2.7.7.23 2.7.7.83]
evm.model.Contig01361	0.116237	0.101046	0	0	0.243489	0.117541	0	0.442722	0.0928343	0.0808538	0.158653	0.0292375	0.0566354	0.0177085	0.016595	0.274149	0	0.0138636	0.20593	3.47851	regulator of G-protein signaling 7 [Bombyx mori]	Regulator of G-protein signaling 6	RGS; regulator of G-protein signaling
evm.model.Contig01362	0.795006	0.935418	0.669948	0.554981	0.938761	0.615503	0.416164	0.141938	0.236119	0.120969	0.280526	0.0984227	0.0423673	0.0264944	1.26625	0.119632	0.429822	1.55565	0.860113	1.38951	oxysterol-binding protein-related protein 8 [Vanessa tameamea]	Oxysterol-binding protein-related protein 8	OSBPL8, ORP8; oxysterol-binding protein-related protein 8
evm.model.Contig01363	0.239215	0.218348	0.140743	0.208537	0.0539645	0.0967592	0.450801	0.273336	0	0.046591	0.124666	0.379074	0.407943	0.102043	0.191253	0	0.183939	0.359494	1.03831	0.29191	gastrula zinc finger protein xLCGF3.1-like isoform X1 [Galleria mellonella]	Zinc finger protein 366	-
evm.model.Contig01364	11.8929	5.98858	9.00697	5.90105	5.45042	4.48617	10.9684	13.5258	10.3867	13.6303	14.3823	7.16954	11.7036	17.0143	4.26713	5.27264	6.32609	21.1628	17.9088	3.81245	motile sperm domain-containing protein 2-like [Trichoplusia ni]	Motile sperm domain-containing protein 2	-
evm.model.Contig01365	58.3945	60.5457	63.461	48.7784	40.2138	68.0684	96.2215	115.326	135.907	112.375	122.175	123.685	38.9884	57.4027	41.324	50.142	42.1931	51.2018	58.1864	41.2663	U1 small nuclear ribonucleoprotein 70 kDa-like [Hyposmocoma kahamanoa]	U1 small nuclear ribonucleoprotein 70 kDa	SNRP70; U1 small nuclear ribonucleoprotein 70kDa
evm.model.Contig01366	22.505	26.9368	18.4895	22.977	28.5861	16.9484	34.4577	30.3097	29.9996	31.0642	35.6901	32.9614	20.2842	25.6577	9.72583	27.3363	17.6685	17.0401	22.8387	12.5079	histidine triad nucleotide-binding protein 3-like [Galleria mellonella]	Histidine triad nucleotide-binding protein 3	-
evm.model.Contig01367	380.708	179.182	178.898	210.951	175.748	185.07	67.2688	28.206	70.2666	61.2475	50.6494	52.4223	111.611	109.022	148.37	327.212	259.171	160.553	143.754	4.09485	probable galactose-1-phosphate uridylyltransferase [Bombyx mori]	Probable galactose-1-phosphate uridylyltransferase	galT, GALT; UDPglucose--hexose-1-phosphate uridylyltransferase [EC:2.7.7.12]
evm.model.Contig01368	0.115972	0.882128	0.530696	0.168498	0.436033	0.195454	0	0.110428	0.172895	0.0752911	0.570806	0.204194	0.197771	0.0824507	0.579497	0.372295	0.297246	0.548668	0.998759	1.41518	uncharacterized protein LOC113508938 isoform X2 [Trichoplusia ni]	Heart- and neural crest derivatives-expressed protein 2	HAND2; heart-and neural crest derivatives-expressed protein 2
evm.model.Contig01370	2.13459	1.73071	1.86314	0.485658	1.66688	1.09112	1.3507	1.8762	1.18026	1.05079	0.937217	1.44555	0.780042	1.05065	0.18754	1.00044	0.721471	8.34282	10.2785	8.1579	prostatic acid phosphatase isoform X1 [Trichoplusia ni]	Lysosomal acid phosphatase	ACP2; lysosomal acid phosphatase [EC:3.1.3.2]
evm.model.Contig01373	7.01739	3.91745	5.59348	4.2035	2.38383	4.83447	1.20299	0.586134	1.53715	1.15894	1.01586	1.22835	0.997252	0.2407	0.0205059	0.225838	0.197217	0.565319	1.10266	0.166924	uncharacterized protein LOC113396598 [Vanessa tameamea]	-	-
evm.model.Contig01378	15.4629	13.1079	20.6204	13.0687	10.1654	13.9643	14.2627	13.1493	20.8307	13.8563	18.9123	19.0048	8.31987	8.09606	13.2423	10.0603	9.40086	14.6208	21.9005	17.8555	autophagy-related protein 9A [Hyposmocoma kahamanoa]	Autophagy-related protein 9A	ATG9; autophagy-related protein 9
evm.model.Contig01383	0.0773144	0.235234	0.227441	0.75824	0.174413	0.781815	0.0809438	0.515329	0.605131	0.903493	0.201461	0.13613	0.263694	0.247352	6.25857	1.27644	0.297246	0.0645491	0.0799007	0.943454	uncharacterized protein Dana_GF22861 [Drosophila ananassae]	Histone H2A	H2A; histone H2A
evm.model.Contig01386	0.211627	0.375602	0.207519	1.22991	0.0795681	1.712	0.886246	0.0671701	1.262	0.0686963	0.980345	0.621029	0.661642	0	0	0.388211	0.27121	0.824533	0.218706	1.00428	histone H3 type 2 [Culex quinquefasciatus]	Histone H3	H3; histone H3
evm.model.Contig01388	18.3957	18.7892	17.7826	24.925	31.3136	16.6022	24.1425	21.6378	28.4542	20.0582	18.571	28.4479	12.8538	20.0158	15.9977	26.4898	29.9111	24.6421	32.5464	40.9042	PREDICTED: alpha- and gamma-adaptin-binding protein p34 [Tribolium castaneum]	Alpha- and gamma-adaptin-binding protein p34	-
evm.model.Contig01390	0.250759	0.348589	0.220455	0.0659569	0.0682725	0.271059	0.271583	0.592811	0.541424	0.724169	0.976362	1.0429	0.0073729	0.507171	0.00864147	0	0.0997321	0.122726	0.679144	0.96723	leucine-rich transmembrane protein [Anopheles darlingi]	Insulin-like growth factor-binding protein complex acid labile subunit	-
evm.model.Contig01395	125.766	128.668	131.911	104.039	123.567	105.138	157.338	176.696	198.858	164.731	163.096	156.058	87.8797	126.235	62.7465	85.3993	73.6881	66.6611	94.2453	67.936	signal recognition particle 19 kDa protein [Trichoplusia ni]	Signal recognition particle 19 kDa protein	SRP19; signal recognition particle subunit SRP19
evm.model.Contig01396	20.6972	28.5332	27.1703	17.2881	17.3909	32.5379	25.061	24.6813	26.1091	18.4964	22.6352	22.3276	10.7173	14.2382	12.1706	9.95296	10.5776	30.5722	36.804	30.6759	geranylgeranyl pyrophosphate synthase-like [Vanessa tameamea]	Geranylgeranyl pyrophosphate synthase	GGPS1; geranylgeranyl diphosphate synthase, type III [EC:2.5.1.1 2.5.1.10 2.5.1.29]
evm.model.Contig01397	10.5925	9.71836	9.79797	14.6365	12.2557	21.257	1.31477	2.23559	1.03786	1.11661	0.663949	1.58626	0.605231	0.349367	0.709366	0.45072	0.524799	0.911711	0.451416	0	short neuropeptide F [Trichoplusia ni]	Short neuropeptide F	-
evm.model.Contig01398	138.299	173.156	213.88	198.893	209.033	320.207	280.268	293.109	356.744	202.832	224.56	231.068	248.89	206.624	241.59	185.414	172.966	928.562	585.927	350.135	vacuolar protein sorting-associated protein 27 isoform X6 [Vanessa tameamea]	PDZ and LIM domain protein Zasp	-
evm.model.Contig01399	2.93508	2.287	1.68475	2.02821	0.484482	3.76429	3.44761	3.88541	2.64145	3.76456	2.30063	3.52929	2.5637	2.21395	2.21783	4.03812	3.71558	7.11236	9.69166	9.17247	probable E3 ubiquitin-protein ligase HERC4 isoform X2 [Vanessa tameamea]	Probable E3 ubiquitin-protein ligase HERC4	HERC4; E3 ubiquitin-protein ligase HERC4 [EC:2.3.2.26]
evm.model.Contig01401	961.173	344.823	1678.73	274.25	434.437	899.25	88.4794	129.256	582.253	70.2901	55.0014	71.8027	1108.12	170.249	29.2173	129.068	92.2676	16.2386	16.5067	171.223	-	-	-
evm.model.Contig01402	682.409	406.822	923.023	379.829	388.137	677.303	207.969	35.3311	399.035	77.6805	43.2758	61.7609	514.153	23.1225	3.70318	72.1303	168.741	19.9835	3.20845	128.931	-	-	-
evm.model.Contig01403	836.988	401.033	1095.81	286.85	234.792	860.958	59.2924	46.0115	196.746	21.5048	24.3128	43.9952	969.256	16.4474	6.0552	44.2289	41.5837	3.97161	2.06997	9.87856	-	-	-
evm.model.Contig01404	123.542	22.5024	783.62	74.8294	703.225	687.78	48.0042	3.68092	205.252	2.09142	2.33172	7.23188	23.7142	0.515317	0.107314	2.88085	27.0411	0.493084	0	55.69	cuticle protein 18.7-like [Vanessa tameamea]	-	-
evm.model.Contig01405	6.45858	0.430306	373.429	3.08228	276.988	305.289	4.54075	0.763117	54.504	0.826366	0	1.74312	3.57756	1.2066	0.141341	0	0.362495	0	0	33.7496	cuticle protein 18.7-like [Vanessa tameamea]	-	-
evm.model.Contig01406	0.887537	6.67597	51.9769	1.71937	0.556165	223.027	1.80678	0.234752	11.0264	0	0	0.434087	0.294302	0	0.640601	0	10.8055	0	0	0	cuticle protein 18.7-like [Vanessa tameamea]	-	-
evm.model.Contig01407	10.56	7.35106	74.4269	3.64736	10.635	227.632	3.06007	0.763117	6.64168	0	0	0.166012	3.37657	0.0502748	0.0471136	0.0648597	9.69675	0	0	0	cuticle protein 18.7-like [Vanessa tameamea]	-	-
evm.model.Contig01409	0.669067	0	0.0728979	0	0	1.72901	0	0	0	0	0	0	0	0	0	0	0	0	0	0	-	-	-
evm.model.Contig01410	1.40572	0	4.76708	0	0.0660657	0.592284	0	0	0	0	0	0	0	0	0	0	0	0	0	0	cuticle protein 18.7-like [Vanessa tameamea]	-	-
evm.model.Contig01412	0.0585715	0	4.42247	0.446774	0.528525	8.94348	0	0	0	0	0.050874	0	0.149826	0	0	0.0805832	0	0.195603	0	38.715	cuticle protein 18.7-like [Vanessa tameamea]	-	-
evm.model.Contig01413	0	0	3.83101	0	1.62353	10.3965	0	0	0	0	0	0	0.993529	0	0	0	0	0	0	0	cuticle protein 18.7-like [Vanessa tameamea]	-	-
evm.model.Contig01421	0.0441965	0.0784412	0.23114	0.128428	0.0498514	0	0.0154238	0.434865	0.263559	0.100426	0.012796	0.116727	0.0628083	0.17282	0.044169	0.0810746	0.0566399	1.11928	2.22285	2.0674	monocarboxylate transporter 4-like [Galleria mellonella]	Monocarboxylate transporter 8	-
evm.model.Contig01424	0	0	0	0.163273	0	0.227272	1.17651	0.0713356	0.753901	1.02139	2.34257	0.0659542	0.255518	0	0	0	0	0.0625476	0	0	CYP341A15 [Chilo suppressalis]	-	CYP4; cytochrome P450 family 4 [EC:1.14.-.-]
evm.model.Contig01426	0.994999	1.28138	1.03365	0.912482	0.67783	1.10578	1.03139	1.4915	1.49807	1.09368	1.24929	1.01473	0.898805	0.735416	0.8467	0.637026	1.28776	2.9034	4.21494	3.82687	squamous cell carcinoma antigen recognized by T-cells 3-like [Vanessa tameamea]	Squamous cell carcinoma antigen recognized by T-cells 3	SART3, TIP110; squamous cell carcinoma antigen recognized by T-cells 3
evm.model.Contig01428	18.0377	0.911143	3.72911	2.12903	1.31177	2.19915	0.0121757	0	0.0130035	0	0.0202027	0	0.0198326	0.0124023	1.20874	0.144003	0.0670682	0	0.0360563	0.212873	uncharacterized protein LOC113499578 [Trichoplusia ni]	Ecdysteroid UDP-glucosyltransferase	UGT; glucuronosyltransferase [EC:2.4.1.17]
evm.model.Contig01429	16.4701	2.69194	7.34112	1.03828	4.29892	14.4526	0	0	0	0	0	0	0	0.14516	0.136032	0.561813	0	0.113643	0	0.276835	UDP-glucuronosyltransferase 2B20-like isoform X2 [Vanessa tameamea]	Ecdysteroid UDP-glucosyltransferase	UGT; glucuronosyltransferase [EC:2.4.1.17]
evm.model.Contig01430	0.296451	0.856873	1.01744	0.290736	0.601887	1.13915	1.70702	1.97595	1.42532	1.55894	0.84972	0.861249	0.0505549	0.916821	0.53328	1.50908	1.70962	4.15807	7.29155	11.0938	syntaxin-1A-like isoform X2 [Hyposmocoma kahamanoa]	Syntaxin-1A	STX1A; syntaxin 1A
evm.model.Contig01431	295.522	351.966	306.984	354.45	347.868	305.261	564.921	515.968	631.195	591.087	494.714	579.772	295.206	655.788	405.782	653.916	771.498	510.23	444.448	789.305	PREDICTED: GTP-binding nuclear protein Ran [Acromyrmex echinatior]	GTP-binding nuclear protein Ran	RAN; GTP-binding nuclear protein Ran
evm.model.Contig01432	134.084	120.877	144.879	94.7126	109.915	111.688	135.762	152.731	160.983	133.465	122.566	147.377	55.5044	92.757	55.5403	98.5736	90.8692	52.9709	60.0107	63.4501	elongation factor [Spodoptera exigua]	Elongation factor Tu, mitochondrial	tuf, TUFM; elongation factor Tu
evm.model.Contig01433	90.1679	95.0493	97.3733	84.4069	84.3725	74.2724	118.026	140.795	152.904	123.713	141.61	142.723	89.4913	83.2752	58.9155	91.6775	76.7267	131.519	120.95	107.416	ADP-ribosylation factor-like protein 6-interacting protein 1 [Galleria mellonella]	ADP-ribosylation factor-like protein 6-interacting protein 1	-
evm.model.Contig01434	3.07669	3.45377	4.02669	1.7642	2.12699	4.15245	3.03929	4.06957	3.76612	3.3103	3.16264	3.11818	2.09449	5.52361	5.34367	5.32532	8.78813	9.86052	13.2762	23.1751	inositol hexakisphosphate and diphosphoinositol-pentakisphosphate kinase 2 isoform X4 [Trichoplusia ni]	Inositol hexakisphosphate and diphosphoinositol-pentakisphosphate kinase	PPIP5K, VIP; inositol-hexakisphosphate/diphosphoinositol-pentakisphosphate 1-kinase [EC:2.7.4.24]
evm.model.Contig01435	14.2533	17.7535	14.5727	15.4324	14.0203	16.718	23.8632	28.4172	27.3886	23.5877	32.3362	29.7516	15.7294	22.6221	13.8192	21.5332	15.8321	16.6447	17.8395	16.4412	uncharacterized protein LOC113517515 [Galleria mellonella]	DNA-directed RNA polymerase II subunit GRINL1A	POLR2M, GRINL1A; DNA-directed RNA polymerase II subunit GRINL1A
evm.model.Contig01436	4.37628	5.03941	4.41055	2.9805	4.04496	4.48683	7.12713	6.71363	7.8156	7.57646	5.9129	6.58174	3.05778	11.4083	5.34547	9.61677	9.69789	3.60298	4.52268	17.1829	probable RNA-binding protein 18 [Vanessa tameamea]	Probable RNA-binding protein 18	-
evm.model.Contig01437	1.13093	0.612589	0.403265	0.448132	0.25126	0.398531	0.520251	0.930019	0.766377	0.500606	0.699517	0.346961	0.818201	1.62635	4.70927	1.53237	1.18582	2.01716	2.63856	5.01837	RNA polymerase I-specific transcription initiation factor RRN3 [Galleria mellonella]	RNA polymerase I-specific transcription initiation factor RRN3	RRN3, TIFIA; RNA polymerase I-specific transcription initiation factor RRN3
evm.model.Contig01438	0.514058	0.645173	0.428469	0.336099	0.405882	0.207929	0.484371	0.171319	0.258652	0.175212	0.0669751	0.362047	0.0219161	0.246694	0.462365	1.13159	2.6681	2.31759	4.72817	12.0232	guanine nucleotide-binding protein subunit alpha homolog [Vanessa tameamea]	Guanine nucleotide-binding protein subunit alpha homolog	GNA12; guanine nucleotide-binding protein subunit alpha-12
evm.model.Contig01445	1.22058	1.06832	2.55773	1.80377	2.18771	2.89123	1.15534	0.85973	1.15911	1.17235	0.755188	0.765434	0.456219	0.69541	0.417746	0.483081	1.41423	3.37822	2.35002	1.90432	solute carrier family 25 member 35-like [Hyposmocoma kahamanoa]	Solute carrier family 25 member 35	SLC25A34_35, OAC1; solute carrier family 25, member 34/35
evm.model.Contig01446	10.4797	3.1242	6.33756	3.02769	4.36033	3.35936	2.30816	2.47312	3.78207	3.82338	3.22652	4.12111	2.18887	3.73605	1.38838	9.43201	8.94061	3.90825	2.52811	6.7565	solute carrier family 25 member 35-like isoform X1 [Vanessa tameamea]	Solute carrier family 25 member 35	SLC25A34_35, OAC1; solute carrier family 25, member 34/35
evm.model.Contig01447	7.20331	7.05046	5.93616	3.13193	6.66612	4.959	4.17508	2.83937	4.23801	2.85141	3.05811	4.03265	1.08749	2.08809	2.17222	1.13685	2.17548	7.76869	11.4356	14.5405	solute carrier family 2, facilitated glucose transporter member 1-like isoform X2 [Trichoplusia ni]	Solute carrier family 2, facilitated glucose transporter member 3	-
evm.model.Contig01448	0.579248	0.672495	0.328845	0.531539	0.618975	0.801545	0.670276	0.841851	0.715849	1.72196	0.662004	0.697825	0.337936	0.292609	0.82263	0.503327	0.468842	2.41805	2.99312	3.22421	peroxisomal targeting signal 2 receptor [Ctenocephalides felis]	Peroxisomal targeting signal 2 receptor	PEX7, PTS2R; peroxin-7
evm.model.Contig01449	0	0.612589	0.162591	0.516231	0.133589	0.694627	0.123995	0.496202	0.317821	0.369074	0.226314	0.625595	0.323155	1.81877	0.923219	1.95533	1.13835	1.4041	0.0244794	2.79413	arrestin homolog [Hyposmocoma kahamanoa]	Arrestin homolog	ARR2; arrestin-2
evm.model.Contig01450	27.0185	22.4879	4.73836	1.41547	1.40656	1.20845	4.02543	351.369	59.8973	16.8494	8.71012	2.01267	0.620249	3.54627	0.103853	0.14297	0.399524	0.0867596	1.6646	0.211347	uncharacterized protein LOC113393550 [Vanessa tameamea]	-	-
evm.model.Contig01451	18.794	14.1391	4.23428	0	0	0	1.07638	75.733	4.41433	2.5631	1.82172	0.398251	0.0350657	0	0	0.0565797	0	0	0.297503	0	uncharacterized protein LOC113225600 [Hyposmocoma kahamanoa]	-	-
evm.model.Contig01452	274.525	405.577	34.4433	0.0534574	13.8335	1.9843	0.0513603	198.667	3.07173	3.34415	0.298271	0.345507	0.627445	1.20328	0.196107	0.94491	0.377216	0.286703	9.4299	154.947	kinesin-related protein 6 isoform X2 [Aedes aegypti]	Larval cuticle protein A1A	-
evm.model.Contig01453	1.46823	1.20162	1.20281	0.445547	0.73371	0.864506	0.622645	1.85816	1.2884	1.21262	1.24299	1.39075	0.74481	0.515317	0.427193	0.485824	0.392994	2.18784	2.59293	0.982764	gastrula zinc finger protein XlCGF57.1-like isoform X2 [Ctenocephalides felis]	MDS1 and EVI1 complex locus protein EVI1	-
evm.model.Contig01454	0.171429	0.252642	0.126076	0.128428	0.169193	0.162517	0.482343	0.428488	0.215639	0.281716	0.26988	0.349002	0.155308	0.0571305	0.107076	0.235853	0.288349	0.778239	1.11834	2.44057	bifunctional heparan sulfate N-deacetylase/N-sulfotransferase [Trichoplusia ni]	Bifunctional heparan sulfate N-deacetylase/N-sulfotransferase	NDST2; heparan sulfate N-deacetylase/N-sulfotransferase NDST2 [EC:3.1.1.- 2.8.2.-]
evm.model.Contig01456	80.1612	87.1301	104.024	85.4734	76.0946	76.6663	92.2775	92.986	106.468	79.9238	72.945	97.5463	40.0524	70.5864	26.3918	90.5999	72.2233	32.0557	35.8856	30.778	39S ribosomal protein L47, mitochondrial [Galleria mellonella]	39S ribosomal protein L47, mitochondrial	MRPL47, NCM1; large subunit ribosomal protein L47
evm.model.Contig01458	215.131	63.2452	88.9915	7.10383	6.19219	12.2014	9.16007	7.78656	7.48102	1.44791	6.55642	9.3136	2.97436	6.9522	4.74342	6.37275	0.769498	2.72138	2.12753	16.7477	cuticle protein 8-like [Trichoplusia ni]	Cuticle protein 19.8	-
evm.model.Contig01459	10.8611	7.76072	9.88748	14.7696	9.04466	16.9736	9.2722	6.49574	7.79498	2.97202	11.4088	10.5627	3.7503	5.90301	4.21616	3.25202	1.55295	4.14673	2.96845	1.46045	band 7 protein AGAP004871-like isoform X4 [Galleria mellonella]	Mechanosensory protein 2	STOM; erythrocyte band 7 integral membrane protein
evm.model.Contig01460	1.05067	1.32478	2.49681	1.12428	1.0036	2.64178	2.82431	1.8657	3.04809	1.16144	1.06058	3.5249	1.29942	2.57406	0.936504	2.53944	3.34802	3.48508	5.51714	0.038502	2-oxoglutarate dehydrogenase, mitochondrial isoform X4 [Trichoplusia ni]	2-oxoglutarate dehydrogenase, mitochondrial	OGDH, sucA; 2-oxoglutarate dehydrogenase E1 component [EC:1.2.4.2]
evm.model.Contig01461	38.1281	39.874	50.9594	25.2211	32.2656	59.4768	32.2925	31.4929	38.0901	19.9176	21.1291	23.0958	18.1725	23.6351	18.1648	19.119	29.6919	97.92	93.6177	87.0174	2-oxoglutarate dehydrogenase, mitochondrial isoform X2 [Vanessa tameamea]	2-oxoglutarate dehydrogenase, mitochondrial	OGDH, sucA; 2-oxoglutarate dehydrogenase E1 component [EC:1.2.4.2]
evm.model.Contig01462	21.6841	24.6654	27.7178	18.0396	21.6527	23.1072	33.1427	29.3677	34.2639	35.5446	39.8103	38.4318	20.3853	22.0917	20.1526	21.4436	21.5402	64.9719	79.9917	62.2343	traB domain-containing protein [Bombyx mori]	TraB domain-containing protein	-
evm.model.Contig01463	0.522394	2.35575	1.35382	2.39898	2.39903	1.2829	0.312524	1.52779	4.33905	1.48983	0.388921	1.64249	0.0954492	0.397928	0.0745814	1.07807	13.772	0.685367	2.35229	0.607113	traB domain-containing protein-like isoform X2 [Trichoplusia ni]	TraB domain-containing protein	-
evm.model.Contig01464	5.47831	4.70126	5.39953	3.5818	4.59483	6.16474	3.64718	4.22664	4.77471	4.48682	3.34304	3.93252	2.73085	3.08591	2.63918	2.0872	1.9442	26.6453	30.9209	17.5983	formylglycine-generating enzyme [Galleria mellonella]	Sulfatase-modifying factor 1	SUMF1, FGE; formylglycine-generating enzyme [EC:1.8.3.7]
evm.model.Contig01465	126.321	126.376	171.203	35.944	45.2462	53.2646	97.2331	126.842	65.8318	77.694	55.9316	81.8075	85.6188	45.4283	47.6407	84.6102	119.768	89.0412	50.8588	361.253	serine/arginine repetitive matrix protein 1-like isoform X1 [Vanessa tameamea]	-	-
evm.model.Contig01466	19.6968	12.1818	15.0725	3.34321	3.39137	5.46029	14.3579	19.7776	16.9121	18.1057	23.6637	13.802	12.1383	21.5288	20.7883	10.5948	16.0419	61.0143	144.519	195.742	elongation of very long chain fatty acids protein AAEL008004 [Vanessa tameamea]	Elongation of very long chain fatty acids protein AAEL008004	-
evm.model.Contig01468	13.9916	13.2319	17.7087	4.55824	6.11748	10.9979	4.1378	5.10934	5.12878	9.21473	4.15952	3.68261	5.33784	3.84565	4.61291	7.7396	6.9875	35.8151	31.9006	42.3029	elongation of very long chain fatty acids protein AAEL008004-like [Trichoplusia ni]	Elongation of very long chain fatty acids protein AAEL008004	ELOVL7; elongation of very long chain fatty acids protein 7 [EC:2.3.1.199]
evm.model.Contig01470	15.8937	15.5878	19.6671	6.81985	10.1457	11.215	8.10657	9.64578	11.2941	5.75455	8.79875	8.73874	8.43901	9.59234	10.0074	5.80709	5.87554	63.1882	95.4536	48.0726	elongation of very long chain fatty acids protein AAEL008004-like [Trichoplusia ni]	Elongation of very long chain fatty acids protein AAEL008004	-
evm.model.Contig01471	0.63861	1.3763	0.54272	0.99744	1.27256	1.3346	2.02805	2.91879	1.21388	2.6327	2.29269	2.75482	0.762332	1.18046	0.914772	1.23005	1.06393	4.8163	5.58777	4.50253	serine/threonine-protein kinase stk11 [Vanessa tameamea]	Serine/threonine-protein kinase STK11	STK11, LKB1; serine/threonine-protein kinase 11 [EC:2.7.11.1]
evm.model.Contig01473	1.87516	1.75548	2.64028	0.209574	1.19313	1.99343	0.201353	0.961434	0.69889	0.234114	0.292336	0.338631	0.614959	0.615304	0.480512	0.529203	0.646991	8.42992	5.81367	26.7938	actin-associated protein FAM107A [Trichoplusia ni]	-	-
evm.model.Contig01474	20.8329	23.5615	23.3342	19.1497	20.2848	23.3945	20.0689	21.2695	23.5487	13.6288	9.99782	22.8153	12.2052	22.46	21.4578	23.6447	15.9051	46.1854	49.137	28.9266	dihydrolipoyl dehydrogenase, mitochondrial, partial [Ctenocephalides felis]	Dihydrolipoyl dehydrogenase	DLD, lpd, pdhD; dihydrolipoamide dehydrogenase [EC:1.8.1.4]
evm.model.Contig01475	2.30696	0.901098	1.61002	0.905902	0.937706	1.93352	0.826846	1.40508	2.99777	1.61916	1.98573	2.23223	1.3291	0.975223	1.18392	0.514693	0.639239	2.7069	3.86616	1.18354	uncharacterized protein LOC113236559 [Hyposmocoma kahamanoa]	X-linked retinitis pigmentosa GTPase regulator homolog	-
evm.model.Contig01478	0	0.0628296	0	0	0	0	0.518871	0	0.0923582	0	0.0717454	0	0	1.05706	0.990594	0.909144	0.158785	0.413776	0	0.167994	uncharacterized protein LOC113228195 isoform X2 [Hyposmocoma kahamanoa]	-	-
evm.model.Contig01480	0.0610698	0.0696783	0.0149711	0.0166368	0.0172209	0.046316	0.0159842	0.116301	0.0341419	0.0148679	0	0.0268818	0.0781085	0.0651269	0.106806	0.210051	0	1.66981	1.34114	1.02468	uncharacterized protein LOC113391581 [Vanessa tameamea]	-	-
evm.model.Contig01481	0.094748	0.259449	0.185818	0.206492	0.170993	0.0766485	0.218231	0.613487	0.402573	0.461343	0.0164592	0.13346	0.339313	0.485004	0.927953	0.625705	0.764972	3.21164	1.33168	3.16026	uncharacterized protein LOC113391581 [Vanessa tameamea]	-	-
evm.model.Contig01483	1.46749	1.58888	2.35946	0.605071	1.07368	1.81817	0.484445	0.591666	0.783466	0.57936	0.482294	0.442281	0.349458	0.225583	0.158549	0.181891	0.432044	6.92071	9.75532	10.836	monocarboxylate transporter 12 isoform X1 [Vanessa tameamea]	Monocarboxylate transporter 12	-
evm.model.Contig01490	98.1365	3.16319	223.708	0.510599	17.8708	0.829197	0.643871	1.72892	8.74297	7.87134	1.34816	1.46958	4.34496	0	1.14143	0.120875	1.85779	0.0244504	2.66336	181.782	pro-resilin-like, partial [Galleria mellonella]	Pro-resilin	-
evm.model.Contig01491	124.757	8.22674	173.106	14.9879	11.9602	22.8233	0.158589	0.375015	10.772	0.118011	0.368398	0.45341	57.4765	0	0.0605535	0	0	0	0	0	uncharacterized protein LOC113521560, partial [Galleria mellonella]	-	-
evm.model.Contig01492	9.12405	1.82635	26.782	1.56986	1.69268	3.39919	0.628446	2.0005	2.14776	1.75367	0.521379	0.634144	0.511829	0.256058	0.119979	0	0	0.150347	0.310173	15.7486	pro-resilin-like [Hyposmocoma kahamanoa]	Pro-resilin	-
evm.model.Contig01493	62.7177	12.9025	117.102	17.6975	17.957	33.1298	0.7557	0.916411	5.82892	1.13249	0.522461	0.811976	82.7806	0	0	0.165513	0	0.200879	0	0	-	-	-
evm.model.Contig01494	392.636	269.683	366.396	317.75	202.328	353.311	15.3555	14.0019	140.901	4.87178	8.1967	17.4499	299.047	0	7.19637	0	0.65569	4.61969	0.039167	0	-	-	-
evm.model.Contig01495	9.73169	19.2748	290.223	18.8444	26.1802	38.2457	7.49323	1.73265	9.50981	3.00587	4.60101	2.23085	35.7086	13.8137	9.22723	27.6495	62.7036	15.0232	7.63347	19.0522	probable basic-leucine zipper transcription factor I isoform X2 [Bombyx mori]	-	-
evm.model.Contig01496	2.08661	5.90313	1.83073	0.319125	0	0	0.344931	0.836573	0.491178	0	0.286166	0.257821	0.0312138	0	0	0	0.0703708	0.183378	0.378318	4.83937	pro-resilin-like isoform X2 [Vanessa tameamea]	Pro-resilin	-
evm.model.Contig01498	22.1358	11.4467	60.4254	0.55163	7.37104	4.3279	1.0118	2.49777	1.85244	0.0448161	0.319779	0.202574	1.05949	1.37418	0.0459918	0.506523	0.265398	0.960553	3.56699	284.159	pro-resilin [Hyposmocoma kahamanoa]	Pro-resilin	-
evm.model.Contig01499	127.507	104.945	128.432	117.246	112.019	174.698	112.518	93.0747	133.753	89.1841	87.1932	88.9704	57.003	37.9862	46.1758	45.7981	42.7586	94.7745	58.8475	39.7474	neural/ectodermal development factor IMP-L2 isoform X1 [Ctenocephalides felis]	Neural/ectodermal development factor IMP-L2	-
evm.model.Contig01500	7.9903	9.55638	10.3398	6.95806	6.38477	10.7674	11.9609	7.96985	9.60954	8.01649	8.64903	7.96115	9.53538	11.7051	5.00161	11.3493	11.5448	19.552	19.4936	13.6885	protein-glutamate O-methyltransferase-like isoform X3 [Vanessa tameamea]	Protein-glutamate O-methyltransferase	-
evm.model.Contig01501	0.332322	0.204955	0.193762	0.117447	0.162094	0.136236	0.122243	0.25657	0.160683	0.262399	0.319854	0.126514	0.14551	0.0191568	0.125665	0.0123571	0.189923	1.57473	1.47586	1.07775	uncharacterized protein LOC113505707 [Trichoplusia ni]	Zinc finger and SCAN domain-containing protein 2	-
evm.model.Contig01504	5.72351	11.5619	14.4451	9.0997	2.75167	3.13105	67.093	40.4722	50.9871	40.4781	85.1645	73.021	80.9644	49.0301	53.2612	12.1344	6.13251	1445.07	1378.67	207.048	uncharacterized protein LOC101743815 isoform X2 [Bombyx mori]	-	-
evm.model.Contig01505	1.07381	1.28352	0.150424	2.34025	0.865146	0.930732	1.28482	1.60675	1.88675	1.34448	0.799448	1.21544	1.04641	0.490778	0.766531	1.05526	0.294887	0	0.317066	1.55994	uncharacterized protein LOC113505644 isoform X1 [Trichoplusia ni]	-	-
evm.model.Contig01506	0.148135	0.130706	0.830884	0.277644	0.120304	0.221698	0.57693	0.282106	1.51058	0.784763	1.64179	0.662494	0.0858906	0.524479	0.100669	0.081522	0.136686	0.514493	0.906292	0.90383	protein stum [Hyposmocoma kahamanoa]	Protein stum	-
evm.model.Contig01510	1.4232	2.18703	2.48941	2.29484	1.94154	2.16847	2.00346	1.99612	1.98915	2.79064	2.83983	2.48894	1.4923	1.78438	1.17245	1.01872	2.10734	2.28812	2.05714	1.91663	zinc finger protein 91-like [Galleria mellonella]	Zinc finger protein 585B	-
evm.model.Contig01512	17.3859	23.6306	21.9516	7.26191	13.5267	17.1333	4.2995	4.62847	5.60918	3.39257	3.18254	3.67313	4.03286	6.79222	1.40901	6.24776	7.43746	5.427	7.61564	5.43479	uncharacterized protein LOC113391581 [Vanessa tameamea]	-	-
evm.model.Contig01513	13.8788	13.4819	12.7763	6.12741	6.79647	11.8131	5.82267	7.80785	7.18103	6.22708	6.11238	6.76121	4.17027	4.63159	2.19532	3.5836	4.48061	5.47398	7.7463	5.69537	uncharacterized protein LOC113391581 [Vanessa tameamea]	-	-
evm.model.Contig01514	6.50906	11.4797	18.3693	8.60762	1.86658	3.48068	11.1113	12.4798	11.2253	12.656	27.6549	13.4614	13.9598	30.2602	9.37163	7.58917	5.08983	22.1611	62.1146	56.8567	uncharacterized protein LOC113506708 isoform X3 [Trichoplusia ni]	L-threonine ammonia-lyase	E4.3.1.19, ilvA, tdcB; threonine dehydratase [EC:4.3.1.19]
evm.model.Contig01515	0.369672	1.22054	1.26277	1.59361	1.33339	1.66781	2.19457	3.9455	2.98877	2.19559	2.07826	2.93617	3.13823	2.26575	2.0705	0.771282	1.19479	4.75843	5.94469	5.4777	uncharacterized protein LOC113391581 [Vanessa tameamea]	L-threonine ammonia-lyase	-
evm.model.Contig01516	3.47336	1.49835	2.72002	0.665861	0.807133	2.28463	0.925938	1.01822	0.907984	1.00221	1.32687	0.891864	1.23401	0.625926	0.441935	0.0221235	0.680056	2.74549	2.17699	0.147169	uncharacterized protein LOC113391581 [Vanessa tameamea]	-	-
evm.model.Contig01517	0.0321073	0.152638	0.14955	0.0262403	0.0905385	0.12987	0.100844	0.114647	0.188475	0.132885	0.0627474	0.134264	0.184794	0.291043	0.0721965	0.0441735	0.0771507	2.90176	1.28578	1.1101	uncharacterized protein LOC113226006 [Hyposmocoma kahamanoa]	-	-
evm.model.Contig01520	3.3036	3.80775	2.03707	1.43721	2.31943	1.30175	2.31608	2.09043	1.88226	1.66602	2.51076	2.62644	1.58449	0.869534	0.894871	0.739163	1.08138	7.23838	4.29159	1.62401	uncharacterized protein LOC113391581 [Vanessa tameamea]	-	-
evm.model.Contig01521	2.58576	1.1801	3.50227	0.871722	2.20569	1.60154	1.18438	1.66965	1.92446	1.86497	1.3967	1.35162	0.792351	0.723856	0.936757	0.68927	0.574734	2.10486	1.46974	1.80776	uncharacterized protein LOC113391581 [Vanessa tameamea]	-	-
evm.model.Contig01522	0.189496	0.026207	0.0168926	0.0750881	0.155449	0.0696804	0.126249	0.311664	0.0770475	0.201313	0.179555	0.212323	0.0146889	0.53277	0.447621	0.0237009	0	0.589687	1.24622	0.245253	uncharacterized protein LOC113391581 [Vanessa tameamea]	-	-
evm.model.Contig01523	0.409859	0.389695	0.484112	0.279138	0.520088	0.833622	0.360834	0.612008	0.489521	0.48531	0.675582	0.537138	0.504355	0.759937	0.92161	0.371654	0.966945	3.76018	3.05163	2.41547	uncharacterized protein LOC113226006 [Hyposmocoma kahamanoa]	-	-
evm.model.Contig01526	0.388514	0	0.0952434	0.0529202	0	0.736634	0.406753	0.138728	0.597312	0.28376	0.21091	0.855085	0.786776	0	0.388273	0	0	1.62184	0.351322	0	-	-	-
evm.model.Contig01527	0.173092	0.043887	0	0.0314362	0	0.0291722	0.0302029	0.0274695	0	0.280937	0.150344	0.0253973	0	0.184591	0.115323	0.277832	0.388195	1.34879	1.07329	1.99486	uncharacterized protein LOC113391581 [Vanessa tameamea]	-	-
evm.model.Contig01528	6.48933	4.49428	4.90542	3.69602	4.13149	3.28105	3.60777	2.98632	3.71453	4.60012	4.85626	2.79513	4.12683	4.8889	2.0044	2.54631	2.26269	13.9973	9.15529	2.6459	uncharacterized protein LOC113391581 [Vanessa tameamea]	-	-
evm.model.Contig01529	0.532468	0.374641	0.169693	0.261102	0.495492	0.282681	0.292669	0.278858	0.223263	0.46668	0.265932	0.339855	0.283762	0.269725	0.159641	0.128201	0.383841	5.8681	2.43499	1.16416	uncharacterized protein LOC113226006 [Hyposmocoma kahamanoa]	-	-
evm.model.Contig01530	4.18504	3.56053	4.51894	1.96387	2.23747	3.52257	1.58291	2.16525	1.81226	2.9683	2.82608	3.15194	1.50576	1.2899	1.18462	1.04839	1.32533	8.44228	6.65006	1.54979	uncharacterized protein LOC113391581 [Vanessa tameamea]	-	-
evm.model.Contig01531	24.1506	16.1045	22.8077	23.27	19.7221	20.2419	17.2451	13.1957	18.8707	16.1592	19.2873	19.7274	12.5939	7.10856	6.27687	4.98957	7.90631	15.19	10.9507	6.09849	uncharacterized protein LOC113391581 [Vanessa tameamea]	-	-
evm.model.Contig01532	0.301767	0.417875	0.318673	0.522761	0.541114	0.508586	0.202522	0.103148	0.25955	0.233589	0.215064	0.313349	0.0923669	0.115523	0.115992	0.159683	0.223113	5.14222	2.72679	1.76252	uncharacterized protein LOC113226006 [Hyposmocoma kahamanoa]	-	-
evm.model.Contig01533	0	1.23731	0	0.938416	0.647574	1.45139	0.701246	2.18668	0.748925	1.30455	1.08044	0.842386	0.897475	0.510215	1.72128	0.394938	0	1.11843	0	0	uncharacterized protein LOC113491803 [Trichoplusia ni]	-	-
evm.model.Contig01534	6.4607	6.67063	6.9276	3.23265	4.36378	5.14921	4.15446	4.10609	4.82163	4.40787	4.46938	4.4156	2.15138	2.02213	2.88068	1.60943	2.32224	9.27511	8.26504	5.94013	uncharacterized protein LOC113391581 [Vanessa tameamea]	-	-
evm.model.Contig01535	13.2277	11.7019	8.46157	5.74759	5.51972	9.08617	3.66962	3.75873	4.2523	4.03559	4.592	5.06267	2.32598	2.93531	3.22966	2.48935	3.07663	4.30362	4.89538	5.92907	uncharacterized protein LOC113226006 [Hyposmocoma kahamanoa]	Ankyrin-2	-
evm.model.Contig01537	3.35533	1.88719	2.87314	1.41616	1.38593	2.46109	0.791627	0.629986	1.18891	0.6443	1.02619	0.561659	0.886503	0.125994	0.236144	0.0650183	0.181691	1.49931	1.09888	1.10531	-	Nephrocystin-3	NPHP3; nephrocystin-3
evm.model.Contig01538	0.73783	0.979709	0.702599	0.171955	0.163561	0.521842	0.236652	0.150258	0.233667	0.203512	0.31858	0.221526	0.272742	0.395698	0.0340981	0.12909	0.131177	3.67469	3.97123	2.78435	OdiLe1 [Liposcelis sp. PH-2016]	Ankyrin-3	-
evm.model.Contig01539	3.7483	3.56103	3.45413	3.96967	2.08848	4.32312	3.89274	4.61548	4.999	3.31304	4.21018	3.22035	3.14472	2.63277	2.13626	2.09177	2.92269	3.29281	3.23585	1.86756	AAEL014402-PA [Aedes aegypti]	Zinc finger protein 41	-
evm.model.Contig01540	8.72601	6.40542	8.14262	7.28487	5.34458	8.3732	5.50104	7.37077	8.62899	5.71079	6.5809	7.76467	5.4603	3.02686	4.85259	4.42132	2.2546	12.4751	9.30882	5.48631	zinc finger protein 26-like [Vanessa tameamea]	Zinc finger protein OZF	-
evm.model.Contig01541	34.627	33.3848	33.3455	29.0589	30.3278	32.5824	40.8498	37.296	43.6496	38.2508	40.1685	41.9756	24.3794	28.877	22.162	22.3719	28.657	19.6527	20.0788	15.8833	dynamin-like 120 kDa protein, mitochondrial isoform X3 [Trichoplusia ni]	Dynamin-like 120 kDa protein, mitochondrial	OPA1; optic atrophy protein 1 [EC:3.6.5.5]
evm.model.Contig01544	0.956038	0.637619	1.21601	0.36991	0.429782	1.04382	0.543977	0.897142	0.666171	0.688144	0.595718	0.512316	0.490292	0.384179	0.463875	0.171564	0.399524	9.85011	9.14276	7.48169	uncharacterized protein LOC113228795 [Hyposmocoma kahamanoa]	Rho guanine nucleotide exchange factor 12	ARHGEF11; Rho guanine nucleotide exchange factor 11
evm.model.Contig01545	0.175469	0.369607	0.251477	0.0294165	0.19792	0.109192	0.0706563	0.102819	0.407486	0.1183	0.18758	0.154477	0.080563	0.0719716	0.445145	0.0185702	0.181627	3.11026	2.20396	2.33338	uncharacterized protein LOC113228758 [Hyposmocoma kahamanoa]	Rho guanine nucleotide exchange factor 12	-
evm.model.Contig01546	2.92071	3.06066	4.22447	2.12935	3.36496	5.49486	3.79796	5.13084	4.81487	2.97901	3.89666	3.49234	2.61807	3.29867	1.46039	2.58415	2.54676	20.3639	17.278	14.4822	ryanodine receptor isoform X8 [Galleria mellonella]	Ryanodine receptor	RYR2; ryanodine receptor 2
evm.model.Contig01547	0.0711264	0.256983	0.130774	0.125947	0.110312	0.269715	0.121006	0.0677262	0.159057	0.112556	0.0695013	0.195678	0.174361	0.0379258	0.0266558	0.244641	0.256365	3.17698	2.53595	2.15177	EH domain-binding protein 1 isoform X4 [Hyposmocoma kahamanoa]	EH domain-binding protein 1	-
evm.model.Contig01548	0.650266	0.921015	0.835535	0.0733024	0.505839	1.13372	0.868597	0.811339	0.451291	0.502232	0.642712	0.434288	0.707417	1.17172	0.358544	0.709544	0.689666	9.24805	4.44923	14.7757	uncharacterized protein LOC113503217 isoform X2 [Trichoplusia ni]	-	-
evm.model.Contig01549	0.107981	0.184803	0.238242	0.0882495	0	0.054596	0	0.0257047	0.0603682	0.0262888	0	0	0.023018	0.0287886	0	0	0	0.157767	0.418474	2.14122	uncharacterized protein LOC113503217 isoform X2 [Trichoplusia ni]	-	-
evm.model.Contig01550	1.11764	1.15017	1.26786	0.716402	1.35951	0.598327	1.95018	2.54576	2.67085	2.1341	3.19779	2.64311	0.915605	0.794593	0.109504	0.120601	0.926788	2.4517	0.724723	4.94725	-	-	-
evm.model.Contig01551	0.966429	0.82421	0.229739	0.1702	0.836832	0.414599	0.602991	0.158019	0.622159	0.256674	1.56861	1.65865	1.51491	1.46787	3.10236	4.57981	1.46371	1.05952	3.49061	0.635322	uncharacterized protein LOC113397664 [Vanessa tameamea]	-	-
evm.model.Contig01553	4.31561	3.48542	2.40186	4.63006	2.4245	6.09108	1.93637	2.81622	4.2199	2.22303	3.13335	3.5646	3.3388	2.23896	0.807633	2.7051	2.94684	4.94552	4.96796	3.64301	uncharacterized protein LOC113391581 [Vanessa tameamea]	-	-
evm.model.Contig01554	278.005	261.989	256.918	169.25	185.739	190.25	284.519	300.837	256.465	245.185	412.406	332.451	148.408	234.436	163.344	166.419	137.163	165.302	240.513	124.824	delta(3,5)-Delta(2,4)-dienoyl-CoA isomerase, mitochondrial-like [Ctenocephalides felis]	Delta(3,5)-Delta(2,4)-dienoyl-CoA isomerase, mitochondrial	-
evm.model.Contig01555	3.40183	3.02864	4.85208	2.14835	3.13944	4.76907	3.3187	6.47842	5.70552	5.11979	5.40587	4.86663	3.29618	3.05068	2.89749	2.60606	3.78989	9.3919	6.63176	4.00968	-	Zinc finger protein 2	-
evm.model.Contig01557	2.17515	2.80639	2.21393	1.26013	1.33543	2.25523	2.88262	3.32961	4.06376	2.68131	2.34368	2.01189	1.57296	2.46647	1.21073	1.591	2.01128	19.6774	15.5078	16.1834	m7GpppX diphosphatase [Vanessa tameamea]	m7GpppX diphosphatase	DCPS, DCS; m7GpppX diphosphatase [EC:3.6.1.59]
evm.model.Contig01558	4.61107	5.57336	5.96682	2.29436	3.34862	4.74795	5.44475	6.99695	7.81604	6.04871	6.80315	6.83984	3.08792	4.51323	2.69338	3.62098	2.02373	23.4149	21.0849	16.5293	uncharacterized protein LOC113505510 [Trichoplusia ni]	-	UBE3D; ubiquitin-protein ligase E3 D [EC:2.3.2.26]
evm.model.Contig01559	2.255	2.60629	2.61328	1.88284	2.77476	2.22106	2.08492	2.31452	2.7506	3.70752	2.11127	2.70712	1.24855	1.28048	0.380478	0.644666	0.450373	4.64558	4.1161	2.38246	-	Zinc finger and SCAN domain-containing protein 16	-
evm.model.Contig01560	3.13883	3.20431	3.80689	2.13773	1.72364	2.5267	2.57273	2.82164	2.84002	2.44334	2.40347	2.62697	1.54949	2.30131	1.4343	1.5768	1.58785	7.22385	7.2346	7.60172	uncharacterized protein LOC113392070 isoform X1 [Vanessa tameamea]	UV radiation resistance-associated gene protein	UVRAG; UV radiation resistance-associated gene protein
evm.model.Contig01561	0.192431	0.292741	0.293527	0.0698968	0.168818	0.562145	0.0671547	0.325745	0.358603	0.187395	0.29714	0.131763	0.0182311	0.250818	0.128207	0.205915	0.0411015	2.74905	3.55752	4.43548	sprouty-related, EVH1 domain-containing protein 1 [Hyposmocoma kahamanoa]	Sprouty-related, EVH1 domain-containing protein 2	SPRED; sprouty-related, EVH1 domain-containing protein
evm.model.Contig01562	2.3847	2.38671	3.29224	1.12833	2.47746	3.74408	3.67927	3.4658	2.49097	1.8945	2.94342	3.56346	0.936415	4.65124	1.5679	2.59018	3.61907	13.3604	15.4029	12.9546	delta(3,5)-Delta(2,4)-dienoyl-CoA isomerase, mitochondrial-like [Ctenocephalides felis]	Delta(3,5)-Delta(2,4)-dienoyl-CoA isomerase, mitochondrial	ECH1; Delta3,5-Delta2,4-dienoyl-CoA isomerase [EC:5.3.3.21]
evm.model.Contig01563	0.0582186	0.0166063	0.121313	0.0317202	0.114918	0.0441537	0.0304758	0.0277178	0.105781	0.0212607	0.0695303	0.064067	0.0372309	0.178498	0.407277	0.170208	0.713458	0.880989	1.36878	2.1313	PREDICTED: uncharacterized protein LOC103316246 [Nasonia vitripennis]	Nephrocystin-3	-
evm.model.Contig01564	0	0	0.0441805	0.147288	0.101639	0.159461	0.212265	0.0429012	0.125943	0.10969	0.293504	0.198324	0.0576255	0.0960964	0.0225135	0	0.0433051	1.10967	0.41906	0.091633	gastrula zinc finger protein XLCGF26.1 [Culex quinquefasciatus]	Zinc finger protein 782	-
evm.model.Contig01567	0.686046	0.476458	0.146246	0.357538	0.504668	0.392114	1.37405	0.596445	1.13395	0.522855	0.829058	0.840306	0.661271	0.127239	2.38476	0	1.89219	4.55729	4.83966	0.363987	alpha-tocopherol transfer protein-like [Hyposmocoma kahamanoa]	Alpha-tocopherol transfer protein	-
evm.model.Contig01569	0.0493076	0.300043	0.0483506	0	0.0556165	0	1.3938	0.516455	1.21291	0.624225	0	0.520904	0.126129	0.893917	0	0.203514	0.0947851	0	0.305742	0.300846	-	-	-
evm.model.Contig01570	48.1374	24.9936	41.1861	44.7656	35.3325	27.1153	48.5984	37.3643	128.848	63.0414	70.2982	132.861	27.0496	36.9719	14.3188	8.39984	25.4782	54.3801	75.2398	4.74223	alpha-tocopherol transfer protein-like [Hyposmocoma kahamanoa]	Alpha-tocopherol transfer protein	-
evm.model.Contig01571	17.4733	16.1976	11.7033	25.9808	25.8622	23.0176	37.1379	21.305	20.8997	27.0476	33.6249	40.0295	56.904	26.6961	39.9338	72.3102	17.5665	91.3675	71.0292	17.4588	alpha-tocopherol transfer protein-like [Hyposmocoma kahamanoa]	Alpha-tocopherol transfer protein-like	-
evm.model.Contig01573	81.5934	89.032	58.573	114.415	92.9526	60.7849	45.5919	65.6357	69.8804	74.9509	67.2042	98.4838	108.143	170.769	28.2767	101.364	138.831	77.5513	70.4245	5.03223	alpha-tocopherol transfer protein-like [Hyposmocoma kahamanoa]	Alpha-tocopherol transfer protein-like	-
evm.model.Contig01574	6.37173	8.44097	3.28845	4.88351	4.88302	6.65899	6.63893	0.638645	1.60214	0	0	2.81814	0.0259951	0	3.50379	0.041944	0.293027	0.101813	0	0	alpha-tocopherol transfer protein-like [Hyposmocoma kahamanoa]	Alpha-tocopherol transfer protein	-
evm.model.Contig01575	7.43731	13.3757	5.39761	13.6904	9.3842	15.785	5.45491	1.2203	1.3155	0.0204595	0	7.02843	0	0	0.671881	0	0.161547	0.0175405	0.0217121	0	alpha-tocopherol transfer protein-like [Hyposmocoma kahamanoa]	Alpha-tocopherol transfer protein-like	-
evm.model.Contig01576	8.29616	4.69405	7.19317	4.75803	3.77589	5.32788	6.76564	0.388049	1.30192	0	0	1.51198	0	0	0.989102	0	0	0	0	0	alpha-tocopherol transfer protein-like [Hyposmocoma kahamanoa]	Alpha-tocopherol transfer protein-like	-
evm.model.Contig01577	40.8048	8.49456	29.5533	17.1358	16.9299	22.3686	84.4414	6.52113	43.6239	0	0	23.3815	0	0	9.41981	0	0	0	0	0	alpha-tocopherol transfer protein-like [Hyposmocoma kahamanoa]	Glycine cleavage system H protein, mitochondrial	-
evm.model.Contig01578	4.13779	0.0431147	1.25059	1.23532	1.40656	1.1177	0.178029	0	0.0633778	0	0	0.898216	0	0	0.0283234	33.2601	0	0	0	0	alpha-tocopherol transfer protein-like [Hyposmocoma kahamanoa]	Alpha-tocopherol transfer protein-like	-
evm.model.Contig01579	77.7625	61.002	39.6647	62.5072	43.8231	50.0456	60.4631	10.2227	24.6619	0	0.0169238	29.5039	0	0	6.67902	0	0	0.0813371	0	0	alpha-tocopherol transfer protein-like [Hyposmocoma kahamanoa]	Alpha-tocopherol transfer protein-like	-
evm.model.Contig01580	86.0874	63.9776	67.1837	83.3688	68.9863	57.0589	135.878	4.03098	39.2065	0	0	43.9626	0	0	13.5828	0	0	0	0	0	alpha-tocopherol transfer protein-like [Hyposmocoma kahamanoa]	Alpha-tocopherol transfer protein-like	-
evm.model.Contig01581	41.3791	52.1088	26.4808	23.9949	30.7362	26.9058	32.0189	3.26157	12.0028	0	0	34.0055	0	0	4.64576	0	0	0	0	0	alpha-tocopherol transfer protein-like [Hyposmocoma kahamanoa]	Alpha-tocopherol transfer protein-like	-
evm.model.Contig01582	1.91102	0.664503	1.65976	0.922216	1.29332	1.84963	0.600219	0.389928	0.396827	0.558303	0.711373	0.120171	0.349172	0.203798	0	0.3756	0.472319	1.48153	0.338562	0.721804	alpha-tocopherol transfer protein-like [Hyposmocoma kahamanoa]	Alpha-tocopherol transfer protein-like	-
evm.model.Contig01583	5.04533	5.27006	4.599	5.34299	4.24812	5.49713	2.3063	0.473648	1.74802	0	1.01841	0.688155	0.605915	3.41018	0.142034	7.72355	0	4.33096	3.37815	1.08393	alpha-tocopherol transfer protein-like [Hyposmocoma kahamanoa]	Alpha-tocopherol transfer protein-like	-
evm.model.Contig01584	7.04467	12.6826	21.6264	7.13647	8.62484	7.76803	5.22577	23.0226	15.8724	24.442	40.1262	8.44577	26.7135	33.9392	0.353783	7.54914	79.2112	15.8122	52.6086	37.9426	alpha-tocopherol transfer protein-like [Trichoplusia ni]	Alpha-tocopherol transfer protein-like	-
evm.model.Contig01585	55.0967	49.2016	25.9732	31.7605	52.2548	47.4415	9.93061	6.59741	13.9219	11.1293	36.9523	10.8264	12.5351	2.1267	0.178857	3.13059	0.737218	4.26912	4.78242	8.00771	alpha-tocopherol transfer protein-like [Hyposmocoma kahamanoa]	Alpha-tocopherol transfer protein-like	-
evm.model.Contig01586	10.5876	5.22066	6.76046	9.08895	8.54014	7.87417	31.6751	6.1251	9.60143	2.24794	2.24558	10.6216	7.74182	2.56017	7.32061	3.5993	2.24828	3.44331	0.986035	5.00772	alpha-tocopherol transfer protein-like [Hyposmocoma kahamanoa]	Alpha-tocopherol transfer protein	-
evm.model.Contig01587	8.24625	6.21382	5.00286	7.87734	4.64198	6.26574	11.6671	7.80801	9.70292	6.42436	6.19859	7.15114	14.3386	2.58069	1.70984	5.5348	9.92598	3.21716	1.86371	1.41067	alpha-tocopherol transfer protein-like [Hyposmocoma kahamanoa]	Alpha-tocopherol transfer protein	-
evm.model.Contig01588	20.5251	76.4511	14.6814	7.25477	11.5583	11.7272	21.4887	250.711	28.9187	22.6471	20.306	13.5049	15.1206	35.2706	22.9039	26.0859	19.6985	53.0225	138.716	28.9525	PREDICTED: very-long-chain 3-oxoacyl-CoA reductase [Tribolium castaneum]	Very-long-chain 3-oxoacyl-CoA reductase	HSD17B12, KAR, IFA38; 17beta-estradiol 17-dehydrogenase / very-long-chain 3-oxoacyl-CoA reductase [EC:1.1.1.62 1.1.1.330]
evm.model.Contig01591	3.97163	3.39022	3.54836	2.69289	3.13586	4.10542	3.78847	5.37851	6.11842	6.74698	4.2546	4.58427	1.58036	3.95311	3.08712	5.09992	1.86627	22.6585	33.6112	22.8863	vacuolar protein sorting-associated protein 37B [Hyposmocoma kahamanoa]	Vacuolar protein sorting-associated protein 37C	VPS37; ESCRT-I complex subunit VPS37
evm.model.Contig01592	62.662	47.7989	58.2578	70.903	62.2905	49.674	60.7545	49.2768	70.4625	53.736	47.7348	64.9282	38.4681	34.3386	18.1594	56.5549	43.4055	50.4197	21.0338	24.1842	dnaJ homolog subfamily C member 30-like [Trichoplusia ni]	DnaJ homolog subfamily C member 30	DNAJC30; DnaJ homolog subfamily C member 30
evm.model.Contig01593	126.961	153.154	139.064	93.2756	95.1176	109.231	145.93	225.903	219.082	176.611	181.363	161.119	89.4206	116.668	112.533	99.2279	116.457	190.143	306.134	311.227	myosin regulatory light chain sqh [Galleria mellonella]	Myosin regulatory light chain sqh	MYL12; myosin regulatory light chain 12
evm.model.Contig01595	50.9844	48.3395	50.787	45.7761	47.1807	50.2249	72.3295	72.4788	74.0356	59.6734	52.4963	75.0188	30.5636	36.0881	15.2798	46.1046	26.3426	37.4705	34.8483	25.6188	39S ribosomal protein L44, mitochondrial [Trichoplusia ni]	39S ribosomal protein L44, mitochondrial	MRPL44; large subunit ribosomal protein L44 [EC:3.1.26.-]
evm.model.Contig01596	0.0173195	0.375458	0.00849169	0.415205	0.322337	0.166381	0.761568	0.874053	1.17161	0.910779	1.04552	0.632771	0.317508	0.517164	0.13847	0.22637	0.0832342	0.629007	0.877046	0.598817	centromere protein J [Vanessa tameamea]	Centromere protein J	CENPJ; centromere protein J
evm.model.Contig01597	10.1262	7.37809	9.61608	5.22684	4.92942	8.40738	4.9102	3.04488	3.93303	2.73345	1.54305	3.59717	1.48449	1.17462	2.20152	3.32406	2.18563	7.3567	12.3743	18.0655	phosphatidylinositol transfer protein alpha isoform [Ctenocephalides felis]	Phosphatidylinositol transfer protein alpha isoform	-
evm.model.Contig01598	14.4805	13.7317	17.0456	14.3195	13.671	14.7719	19.7017	23.0513	23.5376	20.0963	20.2791	18.5606	10.3889	10.2723	5.16384	11.6726	8.89041	11.5304	14.7671	9.6006	N-acetylglucosaminyl-phosphatidylinositol de-N-acetylase [Trichoplusia ni]	N-acetylglucosaminyl-phosphatidylinositol de-N-acetylase	PIGL; N-acetylglucosaminylphosphatidylinositol deacetylase [EC:3.5.1.89]
evm.model.Contig01599	12.3681	17.134	14.5644	15.0899	10.0148	14.2249	14.8614	17.674	19.5487	16.1541	19.8827	18.335	10.3901	11.2415	9.91389	9.85278	10.9922	16.6101	15.4628	13.0416	protein Red [Galleria mellonella]	Protein Red	IK, RED, RER; IK cytokine
evm.model.Contig01600	51.414	97.1517	53.5245	97.3917	64.3585	75.9924	163.911	177.641	180.761	206.749	211.668	211.681	75.8121	111.803	98.5145	112.858	111.17	101.729	101.714	93.7164	chromobox protein homolog 1-like isoform X2 [Galleria mellonella]	Chromobox protein homolog 5	CBX1, HP1B, SWI6; chromobox protein 1
evm.model.Contig01601	0.170046	0.355697	0.166746	0.355155	0.303689	0.444213	0.69728	0.904038	0.586245	0.510588	0.492329	0.31188	0.277904	0.332462	0.0566468	0.0389919	0.108961	4.92163	4.78877	4.89941	HIRA-interacting protein 3-like isoform X1 [Hyposmocoma kahamanoa]	-	-
evm.model.Contig01602	5.2168	8.04594	4.95053	7.83284	4.7725	5.46978	6.59431	16.7793	11.0478	8.26423	9.70972	9.84146	5.65762	6.79398	5.04537	3.63827	4.34408	9.55391	8.59628	5.32942	zinc finger protein, putative [Pediculus humanus corporis]	Zinc finger protein 675	-
evm.model.Contig01603	3.5896	33.5786	8.8675	78.7201	55.9446	13.4025	69.1275	20.8038	29.6005	118.617	97.7925	71.5896	376.176	186.434	330.037	99.8642	89.4392	294.563	202.534	6.66876	carbonyl reductase [NADPH] 1-like [Galleria mellonella]	Carbonyl reductase [NADPH] 1	CBR1; carbonyl reductase 1 [EC:1.1.1.184 1.1.1.189 1.1.1.197]
evm.model.Contig01604	0.652573	2.72612	0.385976	1.46736	0.759437	1.28836	0.726586	0.611514	1.70254	1.19029	0.764746	1.33139	0.388617	0.309301	0.175982	0.498787	0.577448	0.709141	0.813565	0.252801	armadillo repeat-containing protein 2 [Hyposmocoma kahamanoa]	Armadillo repeat-containing protein 2	-
evm.model.Contig01606	12.7859	12.0024	16.1859	8.7138	7.86211	12.7564	11.9983	10.9939	14.1529	11.1604	11.8113	11.5198	7.54767	9.89591	3.37613	6.05979	10.111	37.0229	34.9124	32.092	Golgi SNAP receptor complex member 1 [Hyposmocoma kahamanoa]	Golgi SNAP receptor complex member 1	GOSR1, GOS1; golgi SNAP receptor complex member 1
evm.model.Contig01607	0.73156	4.24663	4.00212	3.4824	2.51892	4.32178	1.77367	3.48294	4.5204	6.7867	5.95286	2.23719	1.34605	2.09412	0.0384792	0.794596	1.62834	10.5439	3.58121	2.50585	zinc finger and SCAN domain-containing protein 26-like [Trichoplusia ni]	Zinc finger protein 574	-
evm.model.Contig01608	0	0.0891038	0	0	0	0	0	0.0557715	0.0654904	0.342232	0.050874	0	0	0.187388	0	0	0	0.733513	0.605308	2.26334	uncharacterized protein LOC113395675 [Vanessa tameamea]	-	-
evm.model.Contig01609	527.685	765.637	551.247	854.997	728.351	598.081	982.956	717.709	775.831	585.67	509.827	687.298	757.774	742.885	634.857	789.827	552.496	473.329	470.909	157.242	uncharacterized protein LOC105386397 [Plutella xylostella]	Phosphoglycerate mutase 2	PGAM, gpmA; 2,3-bisphosphoglycerate-dependent phosphoglycerate mutase [EC:5.4.2.11]
evm.model.Contig01610	9.34613	10.8602	9.82771	10.1844	8.11955	11.1401	12.4497	10.1869	15.9198	11.9676	10.8123	12.8497	10.5803	8.2281	10.6122	10.0132	9.32717	15.4068	10.4808	9.54454	zinc finger protein 511 [Galleria mellonella]	Zinc finger protein 511	-
evm.model.Contig01611	3.30621	2.77277	2.99265	1.73209	2.89255	2.50746	1.61976	1.95751	2.01426	1.46537	1.14132	1.32473	0.849344	1.62732	0.360068	2.15772	0.448151	17.8006	23.7862	16.2501	ectonucleoside triphosphate diphosphohydrolase 5 isoform X2 [Galleria mellonella]	Ectonucleoside triphosphate diphosphohydrolase 5	ENTPD5_6; ectonucleoside triphosphate diphosphohydrolase 5/6 [EC:3.6.1.6]
evm.model.Contig01612	14.2438	0.960923	1130.8	1.10129	4.16797	1.14973	1.98392	12.0592	12.0419	12.2717	6.69342	6.83984	0.0269296	0.101043	0	0	0.060712	0.263681	0.195835	21.2611	zinc metalloproteinase nas-4 [Hyposmocoma kahamanoa]	Zinc metalloproteinase nas-4	-
evm.model.Contig01621	0.0773144	0.646894	0.530696	0.421244	0.0872067	0.234544	1.69982	0.368092	0.605131	1.20466	1.27592	0.340324	0.197771	0.247352	0	0	0	0.0645491	0	0	PREDICTED: histone H2B, gonadal-like [Saccoglossus kowalevskii]	Histone H2B.1/H2B.2	-
evm.model.Contig01624	0.131487	0.0750109	0.0322337	0.0358201	0.0185388	0.0997212	0.120452	0.219102	0.0183774	0.0320115	0	0.0434087	0.0140144	0.0701111	0.0328513	0.0452253	0	1.6055	1.63063	1.30367	protein ABHD18 [Galleria mellonella]	Uncharacterized protein C4orf29 homolog	-
evm.model.Contig01625	31.3279	30.983	35.2356	22.6878	28.5324	24.5301	45.6328	55.7079	62.1521	50.7836	40.2809	51.9051	21.8455	38.7352	18.8628	47.8307	45.3849	38.7186	32.644	45.3786	zinc finger protein 593 homolog [Trichoplusia ni]	Zinc finger protein 593 homolog	BUD20; bud site selection protein 20
evm.model.Contig01626	68.6483	56.0475	69.6962	60.1954	73.9005	61.5266	109.754	123.713	143.825	120.647	96.3363	110.965	47.4309	60.6525	38.5198	90.2334	65.2406	36.5551	33.8781	24.0385	serine--tRNA synthetase-like protein Slimp [Trichoplusia ni]	Serine--tRNA ligase, mitochondrial	SARS, serS; seryl-tRNA synthetase [EC:6.1.1.11]
evm.model.Contig01627	2.54883	3.0966	2.01337	0.887237	2.55551	2.50582	1.74192	2.35956	1.30621	0.999744	1.69114	1.49593	1.44887	1.43458	1.09673	1.41242	0.204153	14.8368	23.597	3.81586	transport and Golgi organization 2 homolog [Hyposmocoma kahamanoa]	Transport and Golgi organization protein 2	-
evm.model.Contig01634	4.61685	8.55198	4.0581	5.7869	6.8535	4.91053	3.85685	6.33227	8.50564	6.59263	4.84121	4.71736	3.85506	3.95416	3.92069	4.54178	4.5525	11.4439	13.9925	7.2491	SWI/SNF-related matrix-associated actin-dependent regulator of chromatin subfamily B member 1-A isoform X2 [Vanessa tameamea]	SWI/SNF-related matrix-associated actin-dependent regulator of chromatin subfamily B member 1-A	SMARCB1, SNF5, INI1; SWI/SNF-related matrix-associated actin-dependent regulator of chromatin subfamily B member 1
evm.model.Contig01635	5.53556	9.3982	10.0165	6.06539	5.34693	5.69042	7.04416	5.44566	7.79667	5.86723	3.66582	4.01173	3.88553	7.63191	3.6677	11.1924	3.8214	42.871	62.2644	24.6935	putative tricarboxylate transport protein, mitochondrial [Vanessa tameamea]	Tricarboxylate transport protein, mitochondrial	SLC25A1, CTP; solute carrier family 25 (mitochondrial citrate transporter), member 1
evm.model.Contig01636	19.0427	23.2276	20.2992	13.086	17.8025	16.3649	12.5128	14.2663	19.6936	17.709	14.1062	15.8079	6.68013	13.5385	10.2298	15.4992	27.3721	26.3544	30.9674	82.8081	actin-related protein 2/3 complex subunit 4 [Hyposmocoma kahamanoa]	Actin-related protein 2/3 complex subunit 4	ARPC4; actin related protein 2/3 complex, subunit 4
evm.model.Contig01637	69.6927	80.7458	64.065	78.5681	55.0888	68.5629	114.33	106.828	122.547	120.092	125.542	128.91	67.6913	67.2675	96.6133	67.9073	63.8212	65.4145	66.857	48.6732	ubiquitin fusion degradation protein 1 homolog [Galleria mellonella]	Ubiquitin fusion degradation protein 1 homolog	UFD1; ubiquitin fusion degradation protein 1
evm.model.Contig01638	6.372	8.42619	6.89062	3.48115	4.90602	5.46736	7.42908	8.20657	8.19759	6.8655	8.43912	6.62134	3.70379	5.6066	3.12947	3.85765	4.7494	34.6587	38.2165	39.6027	clathrin heavy chain [Hyposmocoma kahamanoa]	Clathrin heavy chain	CLTC; clathrin heavy chain
evm.model.Contig01639	21.3579	17.9879	26.2826	15.2165	12.4872	18.5904	16.3234	19.7438	24.3751	17.3357	20.0868	18.1129	13.2944	14.506	11.606	15.2865	14.3679	16.305	15.4901	14.2613	uncharacterized protein LOC113515042 [Galleria mellonella]	-	-
evm.model.Contig01640	0.222452	0.169206	0.33932	0.188537	0.390311	0.249941	0.362281	0.682523	0.580369	0.19256	0.644057	0.435197	0.273979	0.210871	0.148209	0.0680114	0.0475138	1.96041	1.09838	1.35727	histone deacetylase 3 [Ctenocephalides felis]	Histone deacetylase 3	HDAC3; histone deacetylase 3 [EC:3.5.1.98]
evm.model.Contig01643	17.6774	17.879	18.6201	9.04935	14.9544	16.1077	17.3887	27.0057	21.5032	20.8564	20.627	22.8308	9.39991	14.7603	9.31855	11.8931	10.1758	49.5877	61.4814	120.006	ras-related protein Rab-35-like [Galleria mellonella]	Ras-related protein Rab-35	RAB35, RAB1C; Ras-related protein Rab-35
evm.model.Contig01644	1.70407	3.00758	1.71288	1.54139	1.61692	1.34398	0.660949	1.7582	2.08582	1.44222	2.17276	0.827408	1.14945	0.901045	0.147056	0.124081	0.985467	4.61688	4.70927	4.41182	phosphatidylinositol 4-kinase alpha isoform X9 [Trichoplusia ni]	Phosphatidylinositol 4-kinase alpha	PI4KA; phosphatidylinositol 4-kinase A [EC:2.7.1.67]
evm.model.Contig01645	0.423873	1.19294	0.540339	0.600458	0.525917	0.664371	0.554714	0.605414	0.782007	1.23834	1.14132	0.39182	0.903558	0.497235	1.37673	0	0.40741	0.389277	0.416149	0.0431037	putative odorant receptor 85e [Trichoplusia ni]	Odorant receptor 83a	GR; gustatory receptor
evm.model.Contig01646	489.513	431.836	506.08	1331.66	1037.18	670.881	1947.67	1323.31	1032.63	2073.87	2306.77	2018.39	1699.36	679.723	1667.78	1239.42	1193.95	2812.49	1534.76	372.978	aldo-keto reductase AKR2E4 [Bombyx mori]	Aldo-keto reductase AKR2E4	AKR1B; aldehyde reductase [EC:1.1.1.21]
evm.model.Contig01647	0	3.05752	0.0838648	0	0	0	2.32803	53.7479	109.589	75.2078	5.49709	3.08701	0	45.3296	0	0	0	0	376.081	0	uncharacterized protein LOC113514688 [Galleria mellonella]	-	-
evm.model.Contig01648	20.7092	21.4698	25.2713	17.3847	16.0917	19.429	24.6124	20.4861	24.9136	22.1093	27.3811	25.7269	11.7721	10.1018	11.6129	13.0324	8.77289	22.7651	16.8045	16.0674	structure-specific endonuclease subunit SLX1 homolog [Galleria mellonella]	Structure-specific endonuclease subunit slx1	SLX1; structure-specific endonuclease subunit SLX1 [EC:3.6.1.-]
evm.model.Contig01649	42.6226	46.4002	37.4412	36.9753	33.1043	34.0963	58.1225	58.1305	57.8528	54.1328	61.1519	56.8809	39.461	36.3381	40.3417	29.1733	29.3047	38.2616	42.8705	19.3172	zinc finger HIT domain-containing protein 2 [Trichoplusia ni]	Zinc finger HIT domain-containing protein 2	-
evm.model.Contig01650	3.82324	3.35241	5.20699	3.24034	3.89316	3.27546	4.44746	8.7978	10.8059	8.11861	10.6542	7.01217	3.5769	3.85072	0.796013	1.97252	3.47059	14.763	19.9203	14.4715	mediator of RNA polymerase II transcription subunit 31-A isoform X1 [Ctenocephalides felis]	Mediator of RNA polymerase II transcription subunit 31	MED31, SOH1; mediator of RNA polymerase II transcription subunit 31
evm.model.Contig01651	1.95418	4.2701	4.21575	2.40047	1.96375	2.2276	1.30195	1.52244	2.3042	2.11064	2.25286	1.93935	1.06035	1.89455	1.13627	2.39528	1.22942	8.06864	6.9399	8.3824	synaptosomal-associated protein 29 [Vanessa tameamea]	Soluble NSF attachment protein 29	SNAP29; synaptosomal-associated protein 29
evm.model.Contig01652	1.51196	1.58522	1.703	0.89058	0.8988	1.28099	0.812861	0.778207	1.39357	1.11424	1.0648	0.971326	1.74217	0.697257	1.65396	0.787092	1.09975	1.9276	1.94262	1.16353	zinc finger protein 501-like [Hyposmocoma kahamanoa]	Zinc finger protein 595	-
evm.model.Contig01653	362.271	316.749	316.533	332.479	269.444	315.397	304.135	369.748	397.466	357.455	397.102	384.727	263.612	277.343	246.383	348.154	265.168	254.664	235.441	156.849	eukaryotic translation initiation factor 3 subunit C [Galleria mellonella]	Eukaryotic translation initiation factor 3 subunit C	EIF3C; translation initiation factor 3 subunit C
evm.model.Contig01654	1.83147	2.32597	1.89214	1.49681	1.80758	3.22449	3.50962	4.04839	4.79044	2.91419	1.93166	5.94559	0.850537	1.58693	1.04591	0.854919	0.722997	27.8238	20.837	13.3363	proline dehydrogenase 1, mitochondrial [Galleria mellonella]	Proline dehydrogenase 1, mitochondrial	PRODH; proline dehydrogenase [EC:1.5.-.-]
evm.model.Contig01657	0.302009	0.387654	0.48124	0	0.149035	0.114524	0.0395234	0.0539197	0.379895	0.202198	0.0491848	0.0166174	0.20923	0.0201296	0	0.0519384	0.0362849	2.01716	0.117042	24.4155	protein spinster homolog 1 [Hyposmocoma kahamanoa]	Protein spinster homolog 1	-
evm.model.Contig01658	19.0493	20.7359	21.4733	44.0724	32.0724	25.4768	27.5466	26.0111	35.7282	29.3766	30.4229	34.6225	27.7222	17.5744	7.87178	16.1399	15.5711	29.9892	22.6886	20.4506	uncharacterized protein LOC113515128 [Galleria mellonella]	-	-
evm.model.Contig01659	22.1183	18.3777	25.3527	25.6764	23.7121	25.7414	33.6397	34.9592	30.9138	25.8571	25.3557	36.4883	13.7624	19.072	12.6952	24.879	18.0991	15.5966	22.7552	13.1711	mitochondrial import inner membrane translocase subunit Tim22 [Bombyx mori]	Mitochondrial import inner membrane translocase subunit Tim22	TIM22; mitochondrial import inner membrane translocase subunit TIM22
evm.model.Contig01660	13.1384	13.501	18.4579	21.1311	14.6769	15.3936	28.3039	31.2156	32.4177	30.8177	32.315	32.0305	17.1811	15.8974	14.0771	25.202	22.342	10.1254	12.5987	12.8466	uncharacterized protein F58A4.6 [Galleria mellonella]	Uncharacterized protein F58A4.6	-
evm.model.Contig01661	13.0765	15.7822	14.1943	12.1246	14.1281	10.8014	14.711	21.0482	23.792	19.4419	20.5253	21.9233	19.9144	19.2566	11.3104	10.5553	8.02597	57.5245	136.3	31.1209	bleomycin hydrolase isoform X1 [Hyposmocoma kahamanoa]	Bleomycin hydrolase	BLMH, pepC; bleomycin hydrolase [EC:3.4.22.40]
evm.model.Contig01663	0.0411247	0.0625622	18.0663	0	15.5859	26.9477	0	0	0.18393	0.0400485	0.03572	0	0	0	0.0410991	0	0	0	0	0	uncharacterized protein DDB_G0290685-like [Vanessa tameamea]	-	-
evm.model.Contig01664	8.71814	6.10018	8.65938	5.25328	5.38689	8.65645	5.40097	7.89381	14.0049	12.1098	10.3705	5.92989	4.62925	5.93395	7.85721	3.53326	4.46042	2.21935	4.49325	2.88644	muscarinic acetylcholine receptor M1 [Hyposmocoma kahamanoa]	5-hydroxytryptamine receptor 6	-
evm.model.Contig01666	645.066	884.619	595.976	1199.17	1082.44	768.195	1327.01	1058.21	1048.06	1243.19	765.004	1101.95	1267.43	1574.55	1611.08	1325.79	653.042	1662.62	1772.79	292.678	fructose-bisphosphate aldolase-like isoform X2 [Vanessa tameamea]	Fructose-bisphosphate aldolase	ALDO; fructose-bisphosphate aldolase, class I [EC:4.1.2.13]
evm.model.Contig01667	1.26449	0.810678	1.27537	1.0039	0.835391	1.24214	1.17255	0	0.525147	0.105548	0.141211	0.604314	2.37202	2.36949	1.06512	2.36101	2.9169	0.452447	2.1842	0.440866	luciferin 4-monooxygenase [Bombyx mori]	Luciferin 4-monooxygenase	-
evm.model.Contig01675	0.0865459	0.636361	2.23481	0.0628723	0	2.56715	0.0604059	0.109878	0.0322565	1.12375	0.125287	0.0761919	3.32078	0.246121	1.38387	0.595354	0.499107	0	0.178882	0.93876	dentin matrix acidic phosphoprotein 1 [Hyposmocoma kahamanoa]	Protein HEXIM	HEXIM1_2; protein HEXIM1/2
evm.model.Contig01677	9.70507	10.7319	11.1961	5.46551	4.41553	16.2878	2.26267	4.54291	5.24338	5.79773	6.37535	6.46185	3.40744	8.04503	3.01567	6.22735	4.4681	2.85977	3.37134	4.31255	ribosome biogenesis protein TSR3 homolog [Bombyx mori]	Ribosome biogenesis protein TSR3 homolog	TSR3; pre-rRNA-processing protein TSR3
evm.model.Contig01683	4380.23	4919.95	5258.77	6048.93	5602.35	5285.52	7775.55	10100.9	12789.7	9048.46	8245.78	7318.61	6317.01	6483.74	5511.48	5158.64	5264.19	3635.29	5082.32	2135.95	unnamed protein product [Homo sapiens]	Tubulin alpha-8 chain (Fragment)	TUBA; tubulin alpha
evm.model.Contig01684	1470.64	1766.63	1434.45	1656.78	1500.8	1194.79	3397.47	4394.05	4111.59	5018.9	4762.22	4154.97	1977.88	2154.58	2185.89	1184.51	1117.47	1989.22	2941.61	1633.5	alpha tubulin [Saccoglossus kowalevskii]	Tubulin alpha chain	TUBA; tubulin alpha
evm.model.Contig01685	237.738	263.977	244.995	373.595	299.061	265.055	614.532	677.719	658.952	729.876	692.477	660.516	284.781	349.533	310.72	295.649	189.16	230.138	289.726	246.091	interleukin enhancer-binding factor 2 homolog isoform X2 [Hyposmocoma kahamanoa]	Interleukin enhancer-binding factor 2 homolog	ILF2; interleukin enhancer-binding factor 2
evm.model.Contig01686	14.4371	16.2464	12.1661	7.91774	11.1151	12.9422	7.01049	6.33082	6.84994	5.86188	7.83734	7.11795	2.379	3.30461	2.52729	3.39756	4.54177	4.17309	6.44162	4.85345	uncharacterized protein LOC113505720 [Trichoplusia ni]	Probable lysine-specific demethylase 4B	KDM4, JMJD2, JHDM3; jumonji domain-containing protein 2 [EC:1.14.11.-]
evm.model.Contig01687	16.4147	16.9924	12.715	12.9125	13.2015	13.6523	31.981	26.7745	30.2457	32.1122	34.9267	33.5193	15.6113	10.876	12.7159	12.294	14.0034	18.6106	14.2536	14.7168	LOW QUALITY PROTEIN: probable lysine-specific demethylase 4B [Vanessa tameamea]	Mediator of RNA polymerase II transcription subunit 28	MED28; mediator of RNA polymerase II transcription subunit 28
evm.model.Contig01694	12.7407	30.3587	3.57238	10.3767	12.8299	2.4048	0	0	0.0113151	0.00985486	0	0	0	0	0	0	0	0	0.0209164	0	uncharacterized protein LOC113492805 [Trichoplusia ni]	Esterase FE4	-
evm.model.Contig01696	1.9189	1.14114	3.21593	1.14055	1.21995	0.952572	2.55689	3.38857	5.30543	3.36364	1.60611	1.29004	1.90393	1.19062	0.976289	0.960017	0.871886	1.10689	2.34366	2.62544	uncharacterized protein LOC110840689 isoform X1 [Zootermopsis nevadensis]	-	-
evm.model.Contig01699	0.544467	4.40028	2.33581	2.66986	1.76563	6.53806	3.34891	1.49051	1.75025	0.729051	1.6552	2.81606	1.45078	0	5.30526	0	0	1.25007	0.14067	0	uncharacterized protein LOC113491789 [Trichoplusia ni]	-	-
evm.model.Contig01700	0.237947	0.313256	0.314096	0.129644	0.29936	0.370177	0.249117	0.366	0.542342	0.187158	0.262319	0.306163	0.0936415	0.0780783	0.100607	0.214049	0.0703708	1.22252	1.59839	1.45181	ubinuclein-1 isoform X4 [Vanessa tameamea]	Yemanuclein-alpha	UBN; ubinuclein
evm.model.Contig01701	0.534034	0.615865	0.996661	0.713337	0.582932	1.04521	0.613211	0.623329	0.558594	0.234865	0.389036	0.773463	0.587554	0.496027	1.41173	0.355514	0.695429	6.616	4.61102	11.667	protein Fe65 homolog isoform X4 [Trichoplusia ni]	Protein Fe65 homolog	APBB2, FE65L; amyloid beta A4 precursor protein-binding family B member 2
evm.model.Contig01702	0.75314	0.655363	0.750339	0.236359	0.468926	0.420396	0.693876	1.90472	1.00379	0.610215	0.544263	0.774428	0.436682	0.366248	0.541924	0.389603	0.277973	5.50821	8.43714	10.4281	uncharacterized protein LOC113402303 isoform X1 [Vanessa tameamea]	-	-
evm.model.Contig01703	18.3851	26.1457	19.0035	23.4241	21.0539	21.8661	35.7199	36.9306	43.1951	45.9395	41.6167	45.0548	19.9162	28.1725	30.8097	25.5049	33.7735	22.0557	34.6798	33.554	endoplasmic reticulum-Golgi intermediate compartment protein 2 [Galleria mellonella]	Endoplasmic reticulum-Golgi intermediate compartment protein 2	ERGIC2, ERV41; endoplasmic reticulum-Golgi intermediate compartment protein 2
evm.model.Contig01704	0.235715	0.537883	0.346709	0	0.0664685	0.297948	0	0.168335	0.197669	0.516479	0.358289	0.311272	0.653206	0.879809	0.353352	0.972895	1.24608	8.75743	11.0229	13.7827	uncharacterized protein LOC113402251 isoform X1 [Vanessa tameamea]	Ragulator complex protein LAMTOR1	LAMTOR1; ragulator complex protein LAMTOR1
evm.model.Contig01707	41.9279	38.731	43.3854	43.1243	38.7455	63.3578	61.5291	59.3781	77.1638	59.4805	76.3449	60.9508	52.4209	68.3327	41.3324	46.6183	30.5554	46.7932	46.1907	29.1819	rho GTPase-activating protein 6-like isoform X1 [Trichoplusia ni]	Rho GTPase-activating protein 6	ARHGAP6; Rho GTPase-activating protein 6
evm.model.Contig01708	5.20239	7.98652	6.18128	4.48969	4.43315	6.47032	13.5967	14.6441	14.1814	12.6841	12.5831	14.2582	3.9988	8.42325	6.10996	7.91505	6.46029	21.5904	28.9817	41.8206	putative oxidoreductase GLYR1 homolog isoform X2 [Vanessa tameamea]	Putative oxidoreductase GLYR1 homolog	-
evm.model.Contig01709	5.20204	6.08272	7.2889	5.1184	5.12591	5.98473	7.46247	9.03458	10.5039	8.86249	9.19997	9.52121	6.79862	5.92333	4.90542	4.65287	5.28217	8.43139	8.93179	8.0484	uncharacterized protein LOC113236314 [Hyposmocoma kahamanoa]	-	-
evm.model.Contig01710	3.40785	3.76101	3.44934	2.68831	2.86523	3.66277	4.58565	6.2062	7.70265	4.98819	6.28771	5.87146	3.94418	5.19497	3.36917	2.47372	3.83816	4.86126	5.70951	10.3538	uncharacterized protein LOC113512125 isoform X1 [Galleria mellonella]	Pre-mRNA cleavage complex 2 protein Pcf11	PCF11; pre-mRNA cleavage complex 2 protein Pcf11
evm.model.Contig01711	3.61379	4.96354	7.71502	3.08283	3.72678	3.25756	2.65921	3.34272	4.13303	3.09691	2.94156	2.72695	2.81725	3.32533	4.95297	4.20479	7.22473	5.94804	6.01816	11.3816	probable asparagine--tRNA ligase, mitochondrial [Hyposmocoma kahamanoa]	Probable asparagine--tRNA ligase, mitochondrial	NARS, asnS; asparaginyl-tRNA synthetase [EC:6.1.1.22]
evm.model.Contig01713	91.1877	81.8938	83.3897	63.76	78.055	74.7652	61.1138	62.2276	67.4054	54.0413	48.2727	61.507	42.8078	69.9886	39.9338	76.0057	79.4218	50.192	60.784	87.1816	probable protein phosphatase 2C T23F11.1 isoform X2 [Hyposmocoma kahamanoa]	Probable protein phosphatase 2C T23F11.1	PTC2_3; protein phosphatase PTC2/3 [EC:3.1.3.16]
evm.model.Contig01714	0.0466874	0.177562	0.183125	0.10175	0.421288	0.47211	0.0977583	0	0	0	0.283862	0.287713	0.597134	0	0.0933168	0.128466	2.96169	1.44222	0.482492	0	uncharacterized protein LOC113510294 [Galleria mellonella]	-	TRPL; transient-receptor-potential-like protein
evm.model.Contig01716	0.34222	0	0.0671156	0.178999	0.169843	0.152266	0	0.0391032	0.0765291	0	0.0118898	0.0843579	0.151736	0	0.0820818	0.131832	1.07889	1.4743	0.594162	0	transient-receptor-potential-like protein [Trichoplusia ni]	Transient-receptor-potential-like protein	TRPL; transient-receptor-potential-like protein
evm.model.Contig01719	42.7245	59.1258	35.657	40.4198	38.7411	39.1259	96.9943	95.8628	107.67	106.132	102.15	120.46	50.8655	82.1541	71.6381	57.346	91.6865	113.222	133.18	155.475	proteasome subunit alpha type-1 [Bombyx mori]	Proteasome subunit alpha type-1	PSMA1; 20S proteasome subunit alpha 6 [EC:3.4.25.1]
evm.model.Contig01720	0.35711	0.831876	0.612813	0.267534	0.553853	0.293406	1.47213	1.63644	1.89665	1.23891	0.872377	1.39509	1.16089	1.0711	0.981443	0.583437	0.858101	0.689468	0.599716	0.544719	ras association domain-containing protein 10 [Hyposmocoma kahamanoa]	Ras association domain-containing protein 10	RASSF9_10; Ras association domain-containing protein 9/10
evm.model.Contig01723	0.358734	0.523907	0.351771	0.30491	0.226595	0.49335	0.465713	0.512377	0.481332	0.377294	0.523469	0.549521	0.354823	0.367264	0.394362	0.108581	0.565474	5.38508	4.7973	7.89422	protein kibra isoform X2 [Hyposmocoma kahamanoa]	Protein kibra	WWC1; protein KIBRA
evm.model.Contig01724	0.320363	0.690431	0	0.0581829	0	0	0.279502	3.20301	0.358207	0.103993	0.0927537	0	0	0	0	0	0	0	1.21396	2.71482	hypothetical protein L798_13205 [Zootermopsis nevadensis]	-	-
evm.model.Contig01727	1.61072	2.40323	2.71342	1.28264	1.67705	2.25523	1.66471	2.20226	2.35513	1.68922	2.09855	1.45438	0.404979	1.95997	1.27952	1.33531	2.46117	14.896	20.338	29.9869	fatty alcohol acetyltransferase [Agrotis segetum]	Lysophospholipid acyltransferase 5	LPCAT3, MBOAT5; lysophospholipid acyltransferase 5 [EC:2.3.1.23 2.3.1.-]
evm.model.Contig01729	1.34689	0.84495	1.64753	0.635498	0.595161	0.631854	0.523344	0.872632	1.30416	0.676105	0.928669	0.59899	0.224955	0.636742	0.457936	0.496698	0.133462	8.24253	14.9383	9.517	solute carrier family 26 member 10 isoform X2 [Trichoplusia ni]	Prestin	K14453; solute carrier family 26, other
evm.model.Contig01730	2.84012	2.66439	2.81594	1.64199	1.79753	2.3614	2.97345	4.56734	3.69606	2.61982	2.9808	2.90317	1.83644	2.34732	1.36399	1.00943	1.74405	3.97833	4.02765	5.27885	LIM domain kinase 1 [Trichoplusia ni]	LIM domain kinase 1	LIMK1; LIM domain kinase 1 [EC:2.7.11.1]
evm.model.Contig01731	0.638208	1.45634	0.804627	0.496751	0.617028	0.921951	3.53175	3.03849	1.4272	1.86452	1.82138	4.17378	2.09898	0.875066	1.00228	2.25785	0.701052	20.2477	21.8596	12.2382	uncharacterized protein LOC113515153 [Galleria mellonella]	-	-
evm.model.Contig01732	13.4216	18.8769	15.7914	12.3658	10.6433	17.4004	18.1546	23.5673	21.1651	18.3874	23.1336	20.2737	5.99379	15.2668	8.57458	12.1315	17.6636	18.7818	17.9108	27.587	uncharacterized protein LOC113502771 [Trichoplusia ni]	RNA-binding protein 12	-
evm.model.Contig01733	49.5564	44.1064	48.5945	47.7703	45.9349	47.4518	86.1715	82.6929	108.689	88.1795	95.3908	94.2981	38.8903	56.2554	38.7941	52.4832	44.2257	29.0919	41.8091	32.9226	sex-lethal homolog [Galleria mellonella]	Sex-lethal homolog	SXL; protein sex-lethal
evm.model.Contig01735	2.92109	4.25588	3.37742	4.70337	2.01624	3.64455	1.76494	1.35613	0.731227	1.68414	3.6985	1.65044	3.82902	1.95278	2.71594	1.49958	11.7055	9.08784	2.83858	3.63549	serine proteinase stubble-like isoform X2 [Galleria mellonella]	Serine protease gd	-
evm.model.Contig01737	2.69639	7.48306	1.03406	10.8657	7.31741	6.42513	5.71582	8.19818	10.6417	16.015	22.3189	2.72635	8.36565	7.04646	0.0400205	0.312204	10.0074	11.7463	15.8091	0.678705	serine proteinase stubble-like isoform X2 [Galleria mellonella]	Serine protease gd	-
evm.model.Contig01738	8.79388	4.82748	6.31526	5.23153	7.01334	7.94524	8.58149	4.12542	7.34505	4.68669	6.27531	10.1541	8.19718	3.58391	5.07879	5.17135	5.31225	10.5974	7.09135	1.69086	serine proteinase stubble-like isoform X2 [Galleria mellonella]	Transmembrane protease serine 9	-
evm.model.Contig01739	8.69345	13.9721	7.05345	23.2863	32.0554	12.5505	24.3132	17.5852	44.5806	39.5794	50.9019	28.0301	61.032	25.2246	8.16985	40.1771	54.5672	48.3197	53.746	0.695564	serine proteinase stubble-like isoform X2 [Galleria mellonella]	Serine protease gd	-
evm.model.Contig01741	0	0	0	0.114885	0	0.035537	0.625475	0.970424	0.74659	1.16359	1.03783	0.804402	0.0299653	0.0749552	0	1.01535	3.10757	4.10767	0.799007	4.074	piggyBac transposable element-derived protein 4-like [Hyposmocoma kahamanoa]	Coagulation factor VII	-
evm.model.Contig01743	18.3026	21.5497	16.779	26.9529	42.2096	23.4277	58.8598	29.0356	46.2829	57.1452	67.8819	30.5262	71.2291	25.0717	31.0807	47.918	13.0639	60.2661	26.9072	2.19888	serine proteinase stubble-like isoform X2 [Galleria mellonella]	Serine protease gd	-
evm.model.Contig01744	1.88372	0.747566	0.160622	0.624727	0.73904	0.0828193	0.514474	0.545899	0.183151	0.239273	0.142275	1.08154	1.74586	0.524051	0	1.01412	0	0.752162	0.423203	0	hypothetical protein Phum_PHUM609370 [Pediculus humanus corporis]	Mannan-binding lectin serine protease 2	-
evm.model.Contig01746	18.8933	23.8247	33.9796	39.8949	41.0991	30.9798	48.6415	22.4772	72.9156	44.2696	47.9737	36.1115	65.0884	43.3377	22.8297	94.1517	21.2558	89.4365	63.0523	4.64821	serine proteinase stubble-like isoform X2 [Galleria mellonella]	Serine protease gd	-
evm.model.Contig01747	11.944	6.30565	5.76518	13.2887	25.1728	11.2838	27.419	17.5737	25.1	39.3345	53.9465	31.6317	75.494	21.0198	15.305	16.4627	42.1881	52.5919	30.2558	2.08532	serine proteinase stubble-like isoform X2 [Galleria mellonella]	Serine protease gd	-
evm.model.Contig01748	58.2667	52.4404	61.011	74.7586	48.1665	54.3179	76.6104	43.2829	53.8201	82.5685	89.2454	61.6013	98.582	79.0752	105.287	101.294	99.2981	59.9832	64.5515	10.1324	serine proteinase stubble-like isoform X2 [Trichoplusia ni]	Serine protease gd	DNAH; dynein heavy chain, axonemal
evm.model.Contig01749	20.3635	26.1921	23.2581	33.394	22.6677	33.6221	29.1132	17.753	28.6291	36.6865	33.8523	25.5096	29.5603	24.3151	38.6665	22.8263	33.9472	40.608	79.1244	4.481	serine proteinase stubble-like isoform X2 [Galleria mellonella]	Serine protease gd	-
evm.model.Contig01750	6.1202	4.96405	3.12318	6.97537	6.16364	5.43102	9.13724	3.19627	4.76577	10.2324	13.2355	6.17146	5.19188	3.91274	3.99438	4.14568	4.80204	7.28654	7.0026	1.20662	serine proteinase stubble-like isoform X2 [Galleria mellonella]	Serine protease gd	-
evm.model.Contig01751	7.0463	8.19845	11.1973	16.4795	10.5239	9.40656	9.56397	4.11054	5.1694	5.04472	4.81397	4.46246	7.55177	6.59368	7.15326	21.4579	11.9391	15.649	9.18167	1.41609	serine proteinase stubble-like isoform X2 [Galleria mellonella]	Serine protease gd	-
evm.model.Contig01752	28.6488	20.9113	18.6365	42.488	37.6061	31.3211	49.1492	23.5368	33.6534	31.8586	46.0549	30.1501	74.5018	31.6973	26.5368	33.5346	49.1402	81.1825	48.8174	1.39941	serine proteinase stubble-like isoform X2 [Galleria mellonella]	Serine protease gd	-
evm.model.Contig01755	6.43235	4.30511	7.80709	6.52826	10.2607	5.97839	4.6381	2.79221	4.74191	2.71748	4.84755	2.37338	8.6975	5.73321	5.30969	9.9776	8.57674	9.26643	8.92854	0.192385	serine proteinase stubble-like isoform X2 [Galleria mellonella]	Serine protease gd	-
evm.model.Contig01757	2.92954	3.36671	3.5284	4.35471	2.89133	3.30049	1.95025	1.74343	5.53647	2.6048	5.01993	1.65396	1.60193	2.86947	4.47113	1.84001	4.00939	4.45304	4.62358	4.40382	squamous cell carcinoma antigen recognized by T-cells 3 [Bombyx mori]	Squamous cell carcinoma antigen recognized by T-cells 3	SART3, TIP110; squamous cell carcinoma antigen recognized by T-cells 3
evm.model.Contig01758	0	0	0	0.0356987	0.110856	0.0993832	0	0	0	0	0.0569099	0	0	0.0349367	1.01494	0.045072	0.188928	0.0547027	0.236994	1.99884	PREDICTED: uncharacterized protein LOC663674 isoform X2 [Tribolium castaneum]	Glycine N-acyltransferase-like protein 3	-
evm.model.Contig01759	0	0	0	0	0	0	0	0	0.260383	0	0.0505675	0	0	0	0	1.60196	0	0	0	0	acylphosphatase-1-like [Vanessa tameamea]	Acylphosphatase-1	acyP; acylphosphatase [EC:3.6.1.7]
evm.model.Contig01761	1.99303	17.5625	6.67427	16.2269	11.6643	23.3099	12.5983	21.1259	17.5754	15.234	9.86401	21.353	62.8775	31.7211	27.7723	19.5046	11.3491	16.0431	7.03406	32.4274	15-hydroxyprostaglandin dehydrogenase [NAD(+)]-like [Zootermopsis nevadensis]	15-hydroxyprostaglandin dehydrogenase [NAD(+)]	-
evm.model.Contig01762	0.74917	2.76377	1.76311	0.285728	0.0845026	2.80302	0	0.0356678	0	0	0	0.0329771	0.0319397	0.039947	0.187176	0	0.0720073	0.125095	0.0387116	1.3713	15-hydroxyprostaglandin dehydrogenase [NAD(+)]-like [Galleria mellonella]	15-hydroxyprostaglandin dehydrogenase [NAD(+)]	HPGD; 15-hydroxyprostaglandin dehydrogenase (NAD) [EC:1.1.1.141]
evm.model.Contig01763	0	6.31262	0.105688	14.5243	3.36345	0.508615	1.09079	0	0.160683	0.664745	0.280847	1.67632	72.3566	14.1377	38.3459	54.3218	18.9923	42.7128	38.0197	9.64497	15-hydroxyprostaglandin dehydrogenase [NAD(+)]-like [Galleria mellonella]	15-hydroxyprostaglandin dehydrogenase [NAD(+)]	-
evm.model.Contig01764	11.6746	11.1216	11.0929	5.61931	7.35173	10.8207	7.97412	10.2367	10.3731	8.24408	10.1837	10.2339	4.88678	8.80166	4.35496	5.42844	7.8488	13.1558	16.7234	24.8104	serine/threonine-protein kinase MARK2 isoform X6 [Bombyx mori]	MAP/microtubule affinity-regulating kinase 3	MARK; MAP/microtubule affinity-regulating kinase [EC:2.7.11.1]
evm.model.Contig01765	47.3276	72.5722	53.2309	100.158	74.9529	66.0522	184.958	147.498	143.006	175.345	176.963	162.8	124.425	112.054	206.865	72.8464	56.5901	106.065	72.3214	38.4742	LRP16 protein [Bombyx mori]	O-acetyl-ADP-ribose deacetylase MACROD2	-
evm.model.Contig01769	17.5591	40.3532	28.7972	101.418	43.066	51.4786	54.5801	18.6962	56.2364	28.3999	37.6261	28.1007	220.606	191.175	48.9376	66.3407	51.8087	79.3227	161.56	20.209	lysosome-associated membrane glycoprotein 1 [Hyposmocoma kahamanoa]	Lysosome-associated membrane glycoprotein 5	-
evm.model.Contig01771	23.2625	25.599	25.3307	21.5826	19.1085	21.8218	23.5689	26.5026	25.6037	23.4288	26.4072	28.7674	15.0461	18.2362	13.7716	13.6404	19.7144	20.4279	22.7482	25.1125	beclin-1-like protein [Trichoplusia ni]	Beclin-1-like protein	BECN, VPS30, ATG6; beclin
evm.model.Contig01772	375.469	422.992	385.387	390.341	389.964	397.771	768.545	750.261	814.045	735.713	694.671	746.738	370.526	504.152	392.138	510.243	384.164	494.444	486.3	347.828	uncharacterized protein CG16817-like [Vanessa tameamea]	Uncharacterized protein CG16817	PTGES3; cytosolic prostaglandin-E synthase [EC:5.3.99.3]
evm.model.Contig01773	0.868965	0.902135	0.529683	0.537432	0.543055	0.914334	0.762229	1.22995	1.52307	0.834789	1.22394	0.785681	0.470597	0.801465	0.117355	0.581609	0.361174	5.59805	6.15274	3.29578	RNA polymerase-associated protein Rtf1-like isoform X4 [Trichoplusia ni]	RNA polymerase-associated protein RTF1 homolog	RTF1; RNA polymerase-associated protein RTF1
evm.model.Contig01774	1.36259	1.11322	0.841275	1.09986	2.10617	1.53097	0.554772	0.864968	1.6364	1.3515	1.24927	0.599788	1.29093	0.726556	0.428697	0.902616	3.97751	2.97044	3.07711	2.15541	uncharacterized protein LOC113404893 isoform X1 [Vanessa tameamea]	-	-
evm.model.Contig01776	10.8133	8.36872	8.53522	7.03218	7.10152	6.7804	6.97053	11.3005	12.9706	8.4304	9.67931	9.65822	6.18705	6.05959	3.63366	3.8113	5.02269	6.70197	6.7343	4.06551	GDNF-inducible zinc finger protein 1-like [Notechis scutatus]	Zinc finger and SCAN domain-containing protein 2	KRAB; KRAB domain-containing zinc finger protein
evm.model.Contig01777	2.01339	1.39534	1.44783	0.731327	1.16074	0.723902	3.32582	3.87689	4.55249	2.17856	1.86538	2.48153	0.991906	1.43144	0.402429	1.29269	0.172017	14.8299	15.7674	7.73472	methylosome subunit pICln [Hyposmocoma kahamanoa]	Methylosome subunit pICln	CLNS1A; chloride channel, nucleotide-sensitive, 1A
evm.model.Contig01778	87.3158	76.0429	66.5023	70.5646	66.6567	74.048	104.724	107.258	130.503	108.19	119.935	125.222	64.115	65.6579	48.2353	54.6924	60.0001	57.0669	53.2042	20.7409	regulator of chromosome condensation-like isoform X2 [Hyposmocoma kahamanoa]	Regulator of chromosome condensation	RCC1; regulator of chromosome condensation
evm.model.Contig01780	3.88882	2.92871	4.41744	3.14675	5.1247	4.98368	10.0777	14.8483	11.4086	10.6112	12.4074	9.5589	4.2023	6.48765	3.61705	5.2973	1.99842	14.53	13.6882	9.78849	homeobox protein six1a [Vanessa tameamea]	Protein sine oculis	SIX1; homeobox protein SIX1
evm.model.Contig01781	6.41993	5.17975	6.03677	4.08502	6.03878	6.34123	7.60949	8.17618	11.2674	7.18972	8.67302	6.7217	3.95893	3.4599	2.72678	2.83905	4.03292	20.655	16.2787	12.2175	calpain-A isoform X4 [Vanessa tameamea]	Calpain-A	CAPNN; calpain, invertebrate [EC:3.4.22.-]
evm.model.Contig01782	77.4745	46.6244	70.6304	46.43	51.3122	65.7091	81.4469	94.1075	104.358	79.8148	74.3421	87.1022	46.711	58.8201	32.9236	67.2158	74.2089	47.0299	42.9852	40.2879	60S ribosome subunit biogenesis protein NIP7 homolog [Bombyx mori]	60S ribosome subunit biogenesis protein NIP7 homolog	NIP7; 60S ribosome subunit biogenesis protein NIP7
evm.model.Contig01783	88.9531	85.8019	89.4684	86.2306	94.4153	79.6526	94.6521	93.2104	111.254	100.338	102.355	103.012	79.8349	77.5746	52.3417	102.295	61.327	157.599	126.348	70.907	lactoylglutathione lyase [Hyposmocoma kahamanoa]	Lactoylglutathione lyase	GLO1, gloA; lactoylglutathione lyase [EC:4.4.1.5]
evm.model.Contig01786	18.7189	23.4443	21.1095	14.6695	13.426	21.5868	29.8412	36.0289	36.6529	30.716	37.0404	32.9502	15.0152	15.1877	11.8257	10.8762	15.2734	15.9704	14.5114	16.1795	RNA-binding protein 25 [Trichoplusia ni]	RNA-binding protein 25	RBM25, S164; RNA-binding protein 25
evm.model.Contig01787	41.1033	49.5282	44.2083	34.3572	35.8461	32.7953	63.1534	66.9649	67.3016	69.5408	72.0996	63.0517	34.8082	50.5908	40.657	39.3508	32.6655	78.5772	90.2094	41.4718	neutral alpha-glucosidase AB-like isoform X1 [Trichoplusia ni]	Neutral alpha-glucosidase AB	GANAB; mannosyl-oligosaccharide alpha-1,3-glucosidase [EC:3.2.1.207]
evm.model.Contig01788	25.8147	27.6282	27.6669	23.7833	27.9105	24.4645	26.2456	23.0366	23.5699	22.6442	27.915	30.2923	19.0526	18.2263	11.376	14.9025	13.4658	22.094	21.4834	16.8851	ATP-dependent (S)-NAD(P)H-hydrate dehydratase [Bombyx mori]	ATP-dependent (S)-NAD(P)H-hydrate dehydratase	CARKD; ATP-dependent NAD(P)H-hydrate dehydratase [EC:4.2.1.93]
evm.model.Contig01789	8.52255	9.04053	8.93222	6.83265	5.89025	6.87053	11.7314	12.5648	14.866	11.629	10.4426	13.8744	5.16025	6.6735	3.60393	8.69534	6.18863	7.30814	5.70627	3.17225	uncharacterized protein LOC113233603 [Hyposmocoma kahamanoa]	-	-
evm.model.Contig01790	805.444	868.708	748.47	733.361	812.295	867.735	943.756	1094.46	1312.45	1027.1	1084.77	1116.9	540.385	777.056	603.546	669.184	872.288	1002.19	1168.68	1138.95	cofilin/actin-depolymerizing factor homolog [Hyposmocoma kahamanoa]	Cofilin/actin-depolymerizing factor homolog	CFL; cofilin
evm.model.Contig01791	0.725956	0.126544	0.400425	0.181287	0.341184	0.290581	0.538359	0.763258	0.304392	0.559676	0.407231	0.625791	0.567417	0.56451	0.362753	0.416158	0.145367	1.27533	0.640831	1.47645	LOW QUALITY PROTEIN: uncharacterized protein LOC113513259, partial [Galleria mellonella]	Cadherin EGF LAG seven-pass G-type receptor 1	-
evm.model.Contig01792	32.3884	33.0003	33.1173	31.3087	33.7337	32.7253	39.7062	40.0673	47.9549	31.9733	47.9377	42.6325	33.5186	30.5012	25.7119	34.2468	39.8169	33.3649	27.5873	34.742	leucine-rich repeat-containing protein 1 [Hyposmocoma kahamanoa]	Leucine-rich repeat protein soc-2	-
evm.model.Contig01793	8.23119	6.40074	13.5485	6.4468	7.17051	8.21203	7.15568	5.17848	3.16371	7.30009	8.58571	6.50239	9.9324	4.03632	2.38703	6.92617	8.19405	12.241	13.3674	17.3385	seipin [Vanessa tameamea]	Seipin	BSCL2; seipin
evm.model.Contig01794	0.858045	1.09922	0.782346	1.18106	0.831995	1.06556	0.394002	1.11804	0.892077	0.718315	0.732205	0.742139	0.654615	0.577925	0.782291	0.414213	0.260438	1.26937	0.948976	0.826624	poly(A) polymerase type 3-like isoform X2 [Trichoplusia ni]	Poly(A) polymerase gamma	PAP; poly(A) polymerase [EC:2.7.7.19]
evm.model.Contig01797	54.527	69.7964	48.8799	36.4709	61.6184	71.8035	0.958546	0.678064	0	0.396269	0.971961	0.626912	1.73483	0	0.101666	0	0	0.0849331	0	0	macrophage migration inhibitory factor-like [Vanessa tameamea]	Macrophage migration inhibitory factor	MIF; phenylpyruvate tautomerase [EC:5.3.2.1]
evm.model.Contig01800	2.03656	2.50483	1.83214	1.31321	1.74919	1.6154	2.54294	2.52185	2.70017	2.02875	2.67771	3.01011	0.629285	1.08593	0.648865	1.02822	1.09546	2.74544	3.3308	4.32245	protein virilizer [Hyposmocoma kahamanoa]	Protein virilizer	-
evm.model.Contig01801	19.8835	24.3746	22.853	13.0001	10.9008	21.3222	13.1679	19.1971	26.4202	20.0836	16.8286	15.9171	13.0901	14.7445	13.5401	13.8052	13.9556	45.9797	65.5644	115.769	E3 ubiquitin-protein ligase ZNRF1 [Vanessa tameamea]	E3 ubiquitin-protein ligase znrf1	ZNRF1_2; E3 ubiquitin-protein ligase ZNRF1/2 [EC:2.3.2.27]
evm.model.Contig01802	145.371	131.873	139.14	139.365	136.923	125.995	91.4873	77.4455	103.515	88.7485	103.084	99.3539	66.6552	81.7283	70.0451	106.618	133.17	70.0162	59.0388	112.788	uncharacterized Golgi apparatus membrane protein-like protein CG5021 isoform X2 [Trichoplusia ni]	Uncharacterized Golgi apparatus membrane protein-like protein CG5021	-
evm.model.Contig01803	5.51683	7.66235	6.64451	3.97918	4.19877	5.74583	3.889	5.53786	5.19177	3.67105	4.70294	4.92611	2.55669	3.17247	1.76177	2.29544	3.66111	9.26448	11.842	11.9404	TATA element modulatory factor [Trichoplusia ni]	TATA element modulatory factor	TMF1; TATA element modulatory factor
evm.model.Contig01804	0.065616	0.0499102	0.0735342	0	0.0105731	0.0189577	0	0.133884	0.073367	0.0182568	0.0325672	0.00825228	0.023978	0.0199929	0.0281036	0.0515858	0	1.78434	1.33684	2.4021	serine/threonine-protein kinase SMG1 [Trichoplusia ni]	Serine/threonine-protein kinase SMG1	SMG1; serine/threonine-protein kinase SMG1 [EC:2.7.11.1]
evm.model.Contig01805	1.51368	1.13366	2.42056	1.26881	1.62856	1.6955	1.5116	1.3748	1.9008	1.1339	0.950669	1.33259	1.01268	0.471856	0.23273	0.480587	0.716256	0.38885	0.216598	1.65767	5-hydroxytryptamine receptor 1A [Trichoplusia ni]	Histamine H2 receptor	-
evm.model.Contig01806	0	0.054931	0.020828	0.0231453	0.00479158	0	0.0177899	0.00808993	0.0379988	0.00413687	0.0332079	0.00373982	0	0	0.0169816	0.011689	0.0081661	0.748344	0.829738	1.41691	serine/threonine-protein kinase SMG1 [Trichoplusia ni]	Serine/threonine-protein kinase SMG1	SMG1; serine/threonine-protein kinase SMG1 [EC:2.7.11.1]
evm.model.Contig01807	63.4356	55.0501	61.9906	42.5204	45.0377	42.3238	58.0833	62.9631	77.6726	53.1779	55.9824	56.8059	36.1836	45.3711	22.7297	49.286	57.2702	34.6406	21.4771	42.1185	ribosomal RNA-processing protein 7 homolog A [Vanessa tameamea]	Ribosomal RNA-processing protein 7 homolog A	RRP7; ribosomal RNA-processing protein 7
evm.model.Contig01808	6.65865	8.70521	5.78125	7.12992	5.58081	5.65787	7.84265	7.55117	10.3923	8.42072	7.91224	10.055	6.30848	9.66527	9.35791	9.57456	15.8223	9.05309	11.0867	11.4734	uncharacterized protein C7orf26 homolog [Bombyx mori]	Uncharacterized protein C7orf26	-
evm.model.Contig01809	13.6547	18.5437	13.2674	20.4168	16.1051	10.0879	19.8769	23.451	29.3503	21.0694	21.8249	24.5363	9.80879	18.2854	10.8111	20.9308	26.2488	15.0701	14.4337	22.3817	cleavage and polyadenylation specificity factor subunit 4 [Hyposmocoma kahamanoa]	Cleavage and polyadenylation specificity factor subunit 4	CPSF4, YTH1; cleavage and polyadenylation specificity factor subunit 4
evm.model.Contig01810	0.945626	0.733668	1.94727	1.75175	0.853294	2.08458	0.811814	1.15254	3.42575	3.72035	0.77207	0.815845	1.69324	0.181521	0.378015	0.02602	0.363559	0.221059	0.156361	0.423108	equilibrative nucleoside transporter 4 [Vanessa tameamea]	Equilibrative nucleoside transporter 4	SLC29A4, ENT4; solute carrier family 29 (equilibrative nucleoside transporter), member 4
evm.model.Contig01813	0.172577	0.708853	0.203073	0.112833	0.116795	0.523537	0.216814	0.361519	0.15437	0.235285	0.299793	0.0303861	0.235441	0.22085	0.275951	0.522352	0.530797	0.835681	1.46247	2.7377	tRNA-splicing endonuclease subunit Sen34 isoform X1 [Galleria mellonella]	tRNA-splicing endonuclease subunit Sen34	TSEN34; tRNA-splicing endonuclease subunit Sen34 [EC:4.6.1.16]
evm.model.Contig01814	36.9326	28.34	43.3313	32.7635	36.7031	37.61	42.0049	48.1184	55.7396	39.5468	41.0383	44.5458	26.83	26.7548	23.4791	24.7122	25.2084	26.2435	21.9256	23.626	epimerase family protein SDR39U1 [Vanessa tameamea]	Epimerase family protein SDR39U1	K07071; uncharacterized protein
evm.model.Contig01815	82.5912	89.0922	65.6975	76.399	58.2827	69.3381	66.9773	45.2493	52.4054	66.0241	69.4196	57.6515	103.309	145.206	114.27	126.64	45.5329	312.548	360.717	37.14	purine nucleoside phosphorylase-like isoform X1 [Galleria mellonella]	Purine nucleoside phosphorylase	punA, PNP; purine-nucleoside phosphorylase [EC:2.4.2.1]
evm.model.Contig01817	8.76339	7.72485	9.87828	14.7257	18.8455	11.4291	8.06009	12.4777	14.7437	4.62594	3.91255	10.8875	4.39956	4.71646	3.274	20.8458	22.0416	20.0348	15.4046	23.1533	-	-	-
evm.model.Contig01818	7.27111	6.4757	7.32234	3.10661	4.01222	7.20719	6.69512	7.52123	8.89039	6.86433	8.97351	7.84034	4.47147	10.404	7.14896	7.98853	11.564	15.7006	13.5015	21.1447	leukocyte receptor cluster member 8 isoform X1 [Galleria mellonella]	Leukocyte receptor cluster member 8 homolog	-
evm.model.Contig01819	0.454434	0.50697	0.445614	0.0330129	0.341719	0.551437	0.444049	0.778878	0.0677487	0.206519	0.421026	0.293383	0.154993	0.0646165	0.211937	0.375129	0.0582379	5.91869	8.39082	10.3514	cAMP-dependent protein kinase type I regulatory subunit isoform X1 [Hyposmocoma kahamanoa]	cAMP-dependent protein kinase type I regulatory subunit	PRKAR; cAMP-dependent protein kinase regulator
evm.model.Contig01820	18.4869	9.10583	9.89451	3.15933	7.38444	7.13511	4.24302	4.99695	5.65858	4.43246	4.56717	5.81844	2.14429	4.95369	2.72094	4.53216	5.3736	8.17275	13.145	26.6509	xylosyltransferase oxt isoform X1 [Galleria mellonella]	Xylosyltransferase oxt	XYLT; protein xylosyltransferase [EC:2.4.2.26]
evm.model.Contig01821	2.3363	4.09163	2.43623	2.47133	2.03105	2.33945	5.0232	6.17466	7.53101	5.74894	6.47383	5.91955	1.79774	3.82841	1.2984	1.33276	1.86217	4.76697	5.81824	5.49328	ATP-dependent DNA helicase Q4 [Galleria mellonella]	ATP-dependent DNA helicase Q4	RECQL4; ATP-dependent DNA helicase Q4 [EC:3.6.4.12]
evm.model.Contig01822	5.45958	5.31086	5.26031	3.88193	4.24629	4.57061	7.91382	7.89982	10.3537	8.46735	9.24138	8.69135	3.03756	5.32124	2.91829	3.60021	4.68734	7.3735	10.6329	13.7164	probable helicase with zinc finger domain [Ctenocephalides felis]	Probable helicase with zinc finger domain	-
evm.model.Contig01823	7.97969	6.47433	7.12928	3.96124	3.50027	4.03459	5.66236	7.93593	7.63354	10.5338	7.47007	7.88365	4.23362	6.05143	4.07597	9.0268	5.11318	34.3472	40.5917	34.4418	uncharacterized protein C16orf52 homolog A [Bombyx mori]	Uncharacterized protein C16orf52 homolog A	-
evm.model.Contig01824	2.03629	2.97485	3.10608	1.28557	1.02081	2.89258	3.95921	5.64756	5.27647	3.61976	3.7058	3.41462	2.067	6.72152	3.06869	6.11449	10.1277	10.8886	17.1359	33.4929	PREDICTED: protein ecdysoneless [Tribolium castaneum]	Protein ecdysoneless	-
evm.model.Contig01825	21.3661	29.4753	22.3262	24.6677	18.5757	20.8307	50.6878	46.3853	58.4606	50.3882	59.2141	60.1162	30.029	43.6973	37.3068	28.0841	37.1198	33.0549	39.989	44.1008	tether containing UBX domain for GLUT4 [Zootermopsis nevadensis]	Tether containing UBX domain for GLUT4	ASPSCR1, ASPL; tether containing UBX domain for GLUT4
evm.model.Contig01826	55.0756	32.0639	57.2862	35.4035	59.4524	55.6055	54.9554	30.4606	39.1927	35.6364	35.1236	31.8337	103.644	36.1301	85.0146	66.1525	118.898	147.194	170.417	117.799	TPPP family protein CG45057-like [Galleria mellonella]	TPPP family protein CG45057	-
evm.model.Contig01827	27.5298	28.1449	34.9242	36.5442	34.0054	32.355	36.9649	34.8661	41.7169	31.2713	42.4727	46.981	30.5652	39.665	26.2428	50.2714	66.762	27.6455	24.5909	39.3106	E3 ubiquitin-protein ligase RNF146 [Zootermopsis nevadensis]	E3 ubiquitin-protein ligase RNF146	RNF146; E3 ubiquitin-protein ligase RNF146 [EC:2.3.2.27]
evm.model.Contig01828	28.5481	31.6803	29.2628	27.9802	26.5907	30.1767	32.9787	34.576	44.8965	35.4797	44.6403	41.6149	36.8234	41.4841	43.4017	36.9958	68.7926	117.789	171.252	191.701	type 1 phosphatidylinositol 4,5-bisphosphate 4-phosphatase [Trichoplusia ni]	Type 2 phosphatidylinositol 4,5-bisphosphate 4-phosphatase	TMEM55; phosphatidylinositol-4,5-bisphosphate 4-phosphatase [EC:3.1.3.78]
evm.model.Contig01829	2.04145	3.53181	2.1083	1.71338	1.90091	2.61337	5.57967	6.69183	7.35773	6.2094	6.91155	6.12201	1.94438	3.7705	2.08359	2.43216	2.37964	14.3132	13.3317	17.226	nucleoprotein TPR-like [Galleria mellonella]	Nucleoprotein TPR	TPR, MLP1, MLP2; nucleoprotein TPR
evm.model.Contig01830	933.91	1199.75	1012.39	1372.08	1175.47	917.356	1805.1	1559.58	1837.54	1756.2	1767.66	1998.67	985.142	1830.4	996.413	2466.21	2550.19	1080.4	854.433	1959.86	transcription elongation factor spt5-like [Vanessa tameamea]	-	-
evm.model.Contig01831	22.2763	24.984	23.0621	31.1345	21.0654	26.2734	33.1535	31.3359	37.9973	36.6614	40.8738	41.5025	13.8598	20.3432	19.3166	17.989	22.5444	22.1668	25.1757	23.2523	YTH domain-containing protein 1 [Trichoplusia ni]	YTH domain-containing protein 1	YTHDC1; YTH domain-containing protein 1
evm.model.Contig01832	24.8832	20.8626	26.7458	30.0714	30.1403	29.3749	27.169	23.6095	29.5816	21.1209	19.9676	23.7011	18.4315	20.0563	14.9367	26.7471	22.8057	16.5997	18.5401	15.0027	sodium/potassium-transporting ATPase subunit alpha-like [Galleria mellonella]	Sodium/potassium-transporting ATPase subunit alpha	ATP1A; sodium/potassium-transporting ATPase subunit alpha [EC:3.6.3.9]
evm.model.Contig01833	16.6824	23.4242	25.2713	21.8562	18.9899	20.1659	29.1896	23.3344	24.6563	30.3256	25.6823	27.7188	19.6201	23.4346	15.9438	15.5123	14.2283	17.386	15.4173	11.0756	enoyl-CoA delta isomerase 2, mitochondrial-like [Trichoplusia ni]	Enoyl-CoA delta isomerase 2, mitochondrial	ECI2, PECI; Delta3-Delta2-enoyl-CoA isomerase [EC:5.3.3.8]
evm.model.Contig01834	14.4474	12.8484	13.3017	10.7829	8.89445	11.8193	15.1843	20.2984	18.6285	16.6609	16.4417	18.2431	7.78066	9.58937	7.42568	11.6679	9.9082	10.5009	9.31451	5.75416	U3 small nucleolar RNA-associated protein 4 homolog [Vanessa tameamea]	DNA repair and recombination protein RAD54B	UTP4, CIRH1A; U3 small nucleolar RNA-associated protein 4
evm.model.Contig01838	0.0485643	1.21902	0.333352	0.423361	0.109556	0.147327	0.0508441	0.693641	4.01828	0.0945868	1.34982	0.384788	0.289865	0.310744	0.291205	0.0668152	0	0.324368	0.200755	1.28401	uncharacterized protein LOC113500254, partial [Trichoplusia ni]	-	-
evm.model.Contig01839	1.16262	1.49232	2.13761	0.950176	0.450786	2.53502	1.74973	2.28328	4.26549	2.19363	3.3135	3.29449	1.36308	2.01477	0.508331	0.949731	0.628575	16.8349	41.0392	43.0791	uncharacterized protein LOC113501350 isoform X1 [Trichoplusia ni]	-	-
evm.model.Contig01840	12.0399	12.3366	11.7215	10.9312	8.50143	11.9893	14.7191	23.3913	23.7126	19.338	21.2997	19.5449	10.9474	18.252	9.65829	10.8004	18.3288	13.3966	18.8704	23.762	general transcription and DNA repair factor IIH helicase subunit XPB-like isoform X4 [Hyposmocoma kahamanoa]	DNA excision repair protein haywire	ERCC3, XPB; DNA excision repair protein ERCC-3 [EC:3.6.4.12]
evm.model.Contig01841	6.90307	6.71184	9.12355	5.42908	4.23169	5.34159	6.37873	5.71571	10.1347	6.86856	5.26593	7.26623	5.11829	5.18517	1.97965	3.71634	4.03867	7.96841	8.15756	5.67684	leukocyte receptor cluster member 1 homolog [Vanessa tameamea]	Leukocyte receptor cluster member 1 homolog	-
evm.model.Contig01842	24.0704	25.1734	22.5601	23.517	18.0217	25.1418	29.6988	31.93	31.928	29.9336	32.8038	32.9367	15.0522	16.8609	15.2795	16.4912	16.6132	19.8698	17.5968	14.9606	nuclear pore complex protein Nup160 homolog isoform X2 [Hyposmocoma kahamanoa]	Nuclear pore complex protein Nup160 homolog	NUP160, NUP120; nuclear pore complex protein Nup160
evm.model.Contig01843	12.5568	14.5209	17.4518	8.45455	9.55742	10.5985	11.2224	7.67938	9.36005	6.32949	7.53705	11.2942	4.90365	11.3587	11.5287	10.8149	7.98064	19.0068	23.7733	20.4858	peroxisomal membrane protein PMP34-like isoform X1 [Hyposmocoma kahamanoa]	Peroxisomal membrane protein PMP34	SLC25A17, PMP34; solute carrier family 25 (peroxisomal adenine nucleotide transporter), member 17
evm.model.Contig01844	3.62516	5.37415	4.61877	3.3179	3.33002	4.15063	6.19935	4.78936	7.37323	5.53707	6.04909	5.81276	3.29905	4.97826	4.41306	3.32117	5.25484	7.82988	7.24078	9.0493	WASH complex subunit 5 [Galleria mellonella]	WASH complex subunit strumpellin	RTSC, SPG8; WASH complex subunit strumpellin
evm.model.Contig01845	0.531005	0.841468	0.694265	0.511125	0.44921	0.581707	0.769041	1.11237	1.08851	1.18073	0.799448	1.01287	0.31694	0.377521	0.389162	0.560098	0.306229	7.82481	7.39008	4.75183	uncharacterized protein LOC113521314 [Galleria mellonella]	Chromodomain Y-like protein	-
evm.model.Contig01847	13.1989	13.1026	10.6613	16.4792	10.8504	12.623	22.906	25.0933	21.4617	25.2713	24.5997	23.5942	8.54565	16.2706	6.84129	23.9455	30.6191	7.13477	10.0338	19.2913	DNA-directed RNA polymerase III subunit RPC8 [Hyposmocoma kahamanoa]	DNA-directed RNA polymerase III subunit RPC8	RPC8, POLR3H; DNA-directed RNA polymerase III subunit RPC8
evm.model.Contig01848	27.8831	28.2905	30.2288	21.5325	21.5409	24.533	24.9803	20.9877	25.9721	23.8812	29.6542	31.0607	16.3626	18.2128	13.4015	20.3579	21.2446	27.1142	26.0123	30.7525	ecto-NOX disulfide-thiol exchanger 2-like [Zootermopsis nevadensis]	Ecto-NOX disulfide-thiol exchanger 1	-
evm.model.Contig01849	11.49	16.9241	13.0573	16.2609	11.4225	12.2343	23.9314	23.62	27.4095	27.6415	26.853	32.3608	12.6616	15.6282	14.013	9.41119	8.6104	16.808	12.8556	13.219	DNA polymerase delta subunit 2 [Galleria mellonella]	DNA polymerase delta small subunit	POLD2; DNA polymerase delta subunit 2
evm.model.Contig01850	0	0.0875127	0	0.250741	0	0.0581707	0	0.109551	0.0643209	0	0.149897	0	0.245251	0.122694	3.16194	1.02888	0.774078	0	0	0	meiosis-specific with OB domain-containing protein [Zootermopsis nevadensis]	Protein hold'em	MEIOB; meiosis-specific with OB domain-containing protein [EC:3.1.-.-]
evm.model.Contig01853	3.57335	4.39828	4.01367	4.12395	3.84735	3.97477	5.35658	4.12943	5.92055	3.16349	5.61495	5.10486	3.50392	3.89735	3.27895	3.57546	2.59154	10.2384	11.2465	7.99425	coiled-coil domain-containing protein 93 [Trichoplusia ni]	Coiled-coil domain-containing protein 93	-
evm.model.Contig01854	28.0437	19.8873	27.8379	34.9783	39.7102	32.4593	56.3716	54.6386	115.971	94.1139	74.3487	85.9926	19.7182	54.2923	11.1243	24.8117	21.066	22.3328	34.9565	25.6221	uncharacterized protein LOC113393957 [Vanessa tameamea]	-	-
evm.model.Contig01855	1453.98	1132.13	1126.99	1080.26	1359.03	891.336	1.39558	1.11062	2.23571	0	0.434183	0.293383	1.34973	0.0888477	0.915872	0.114623	0.160154	0.208672	4.30499	0	retinitis pigmentosa 1-like 1 protein isoform X2 [Trichoplusia ni]	-	-
evm.model.Contig01856	59.9572	81.204	63.1221	15.1545	36.6423	27.6062	0.269215	0.122425	0.407318	0.208678	0.316411	0.471624	0.23753	0.0228522	0.321229	0	0.123578	0.590388	1.26229	0.0871631	allatotropin [Helicoverpa armigera]	Allatotropin	-
evm.model.Contig01857	1.91117	1.95891	1.59496	0.797588	1.29954	1.45288	1.49003	2.46513	2.62191	1.84796	1.56582	1.42001	0.265821	1.11303	0.582477	1.39862	1.09435	5.17163	7.29808	7.66363	cell division cycle protein 27 homolog [Vanessa tameamea]	Cell division cycle protein 27 homolog	APC3, CDC27; anaphase-promoting complex subunit 3
evm.model.Contig01858	3.06313	3.37752	2.58456	1.94062	2.19624	2.78533	3.33123	2.10274	1.67266	3.21421	2.57807	2.65486	1.05283	3.03872	2.32558	3.03821	4.65588	17.5647	24.196	28.9276	transmembrane protein 184B isoform X1 [Vanessa tameamea]	Transmembrane protein 184B	-
evm.model.Contig01859	0.75457	0.927161	0.796841	0.632499	0.916587	0.322821	0.972298	0.442152	0.486753	0.763085	1.43685	1.02199	0.618652	0.495199	0.667089	0.838501	1.5621	3.07723	3.17923	4.19077	protein FAM49B [Trichoplusia ni]	Protein FAM49A	-
evm.model.Contig01861	6.69398	5.89395	6.64848	5.39456	5.1955	3.76542	2.65907	5.57467	4.98179	3.6891	5.77686	5.38151	2.99152	3.55787	4.45271	6.66292	4.71688	8.98512	6.47302	7.83585	zinc finger protein 813-like isoform X1 [Vanessa tameamea]	Zinc finger protein 287	-
evm.model.Contig01862	1.60237	2.07582	1.27666	1.50055	0.677772	1.92416	1.44168	0.977446	1.06379	1.6092	1.47877	1.43271	0.982022	0.987913	0.800687	0.72337	1.01071	4.30606	4.96792	4.37916	zinc finger protein 577-like [Ctenocephalides felis]	PR domain zinc finger protein 5	-
evm.model.Contig01866	103.059	59.6016	215.291	21.0622	26.7319	19.5048	16.2895	199.472	132.047	109.149	35.597	22.4176	26.0891	44.561	19.8776	19.8064	19.0404	20.0209	80.1908	217.35	protein obstructor-E-like [Galleria mellonella]	Chondroitin proteoglycan-2	-
evm.model.Contig01867	6.71726	5.78568	6.07027	3.35489	3.80694	4.12883	5.44682	9.12391	9.48049	7.0385	5.44837	7.0007	2.87784	9.83228	5.72587	10.646	14.9066	21.9379	42.4855	64.7921	ufm1-specific protease 2 [Hyposmocoma kahamanoa]	Probable Ufm1-specific protease 2	UFSP2; UFM1-specific protease 2 [EC:3.4.22.-]
evm.model.Contig01869	1.30752	1.11347	0.822245	0.712399	0.24046	0.35929	0.401743	0.162393	0.381385	0.747375	0.1111	0.175167	0.278721	0.621411	4.6303	0.645258	1.44798	0.794999	0.719694	3.35296	uncharacterized protein LOC113508503 [Trichoplusia ni]	Epoxide hydrolase 4	-
evm.model.Contig01870	118.409	75.7526	89.1812	56.9174	80.8772	74.1119	83.6736	49.9515	65.2791	65.8797	38.6232	51.4727	76.9914	82.6925	102.531	89.8373	56.6598	50.8727	42.2349	34.8723	epoxide hydrolase 4-like [Vanessa tameamea]	Epoxide hydrolase 3	EPHX4; epoxide hydrolase 4 [EC:3.3.-.-]
evm.model.Contig01871	17.4225	26.5045	21.3144	23.6495	36.0595	22.0139	10.083	9.01125	14.4702	2.89832	9.20749	12.3058	1.51122	0.855889	1.33679	1.10419	1.34995	2.01018	4.11254	2.10835	epoxide hydrolase 4-like [Galleria mellonella]	Epoxide hydrolase 4	EPHX4; epoxide hydrolase 4 [EC:3.3.-.-]
evm.model.Contig01872	8.77378	7.59536	10.5933	5.90188	6.96534	8.56217	23.7818	16.0276	18.3146	14.9559	19.3625	17.9415	16.1946	17.2499	22.4679	20.0448	33.5356	24.4497	24.8332	31.2644	FGFR1 oncogene partner 2 homolog [Bombyx mori]	Epoxide hydrolase 4	-
evm.model.Contig01873	145.427	148.351	97.4388	82.7364	114.981	147.11	0.107638	0	0	0	0	0	0.438322	0	0	0	0	0	4.78129	0	uncharacterized protein LOC113508507 [Trichoplusia ni]	-	-
evm.model.Contig01877	1.61072	3.32251	3.64077	0.783388	1.07777	1.88644	0.581165	12.8849	1.56696	0.859609	0.584907	0.536763	1.21046	0.329958	0.154605	0.40064	0.542292	2.25648	2.27589	7.62521	uncharacterized protein LOC113397285 isoform X1 [Vanessa tameamea]	-	-
evm.model.Contig01879	317.92	316.589	297.766	103.706	148.358	171.797	8.14374	15.094	7.18198	5.91081	7.31934	5.03223	11.3055	2.38805	3.94576	2.18901	3.28511	4.42791	31.9725	7.91005	tetraspanin-2A [Hyposmocoma kahamanoa]	CD81 antigen	-
evm.model.Contig01880	0.0755023	0.11486	0.222111	0	0.170326	0	0.23714	0	0	0	0.393478	0.531756	0	0.0805182	0	0	0	0.819471	0.156056	1.0749	transmembrane and TPR repeat-containing protein CG4050 [Hyposmocoma kahamanoa]	Transmembrane and TPR repeat-containing protein CG4050	-
evm.model.Contig01881	0.296815	0.352201	0.43076	0.323437	0.120525	0.576276	1.1187	0.621777	0.83633	0.7284	0.886857	1.08703	0.202468	0.367179	0.213574	0.245017	0.205407	2.92414	1.41102	4.12906	transmembrane and TPR repeat-containing protein CG4050 [Trichoplusia ni]	Transmembrane and TPR repeat-containing protein CG4050	-
evm.model.Contig01882	11.1902	17.8677	13.2629	10.0272	15.0212	18.9609	37.1315	35.9286	37.1486	41.5182	35.8662	36.7192	16.402	31.4368	24.862	22.9344	28.0446	135.835	118.68	210.048	high mobility group protein DSP1-like [Ctenocephalides felis]	High mobility group protein DSP1	HMGB1; high mobility group protein B1
evm.model.Contig01883	20.4499	26.1146	28.4825	20.6549	21.079	24.7827	36.0558	29.4372	40.1789	36.3456	41.0435	51.3776	17.3459	51.19	18.0359	40.8437	78.2119	42.6613	41.1643	82.2047	histone deacetylase complex subunit SAP30 homolog [Trichoplusia ni]	Histone deacetylase complex subunit SAP30 homolog	SAP30; histone deacetylase complex subunit SAP30
evm.model.Contig01884	31.235	36.7749	29.6937	40.3833	35.028	25.6696	44.2763	39.7539	51.9548	40.2054	36.0391	50.2091	19.6892	27.2637	13.3928	34.7829	27.2971	27.7992	29.0306	24.425	exosome complex component RRP45-like [Galleria mellonella]	Exosome complex component RRP45	RRP45, EXOSC9; exosome complex component RRP45
evm.model.Contig01887	3.60281	9.23975	6.06319	2.75878	3.56954	4.72633	8.56333	10.3149	15.8959	9.52992	11.2275	13.4372	3.17579	5.86708	3.60057	2.4449	5.00714	19.8566	25.208	27.9729	N-acetylglucosamine-6-phosphate deacetylase isoform X1 [Galleria mellonella]	Putative N-acetylglucosamine-6-phosphate deacetylase	nagA, AMDHD2; N-acetylglucosamine-6-phosphate deacetylase [EC:3.5.1.25]
evm.model.Contig01889	388.684	111.702	6.15045	41.427	165.209	255.805	18.2258	4.60115	12.4876	2.05679	1.36197	26.6794	4.63866	67.0936	57.3421	97.6525	33.7109	2.53815	2.24886	3.05893	probable cytochrome P450 6a14 [Ctenocephalides felis]	Cytochrome P450 6B7	-
evm.model.Contig01891	7.05423	0	23.4497	0	5.09236	5.84934	0	0	0	0	0	0	5.47358	0	0	0	0	0.0588952	0	1.43469	-	-	-
evm.model.Contig01892	0.761429	0	4.3076	0	0.132131	0	0	0	0	0	0	0	0.349595	0	0.23414	0	0	0	0	0.595615	cuticle protein 18.7-like [Vanessa tameamea]	-	-
evm.model.Contig01893	8.25858	0	86.3817	0	6.07804	2.84296	0.183963	0	0	0	0.305244	0.0515642	3.59583	0	0.11707	0	0	0	0	1.19123	cuticle protein 18.7-like [Vanessa tameamea]	-	-
evm.model.Contig01894	16.4	0.400967	11.0849	0.38295	0	17.6501	0.245284	0.0557715	0.589413	0	0	0.0515642	25.5704	0	0.468281	0.644666	1.01334	0.880215	0	0.119123	cuticle protein 18.7-like [Vanessa tameamea]	-	-
evm.model.Contig01895	2.3304	0.729893	14.4503	0.821576	3.24706	46.8534	0.0717587	0	1.53275	0.0667474	0	0	39.6827	0	1.30147	0.188599	6.5879	0.801142	0	0	cuticle protein 18.7-like [Vanessa tameamea]	-	-
evm.model.Contig01897	61.4128	68.4014	57.1292	90.9709	77.5428	60.0223	96.0849	101.029	114.957	85.637	71.4401	98.8388	47.105	45.611	14.7272	70.8189	58.6323	28.4405	20.471	19.5159	peptidyl-tRNA hydrolase 2, mitochondrial-like isoform X1 [Vanessa tameamea]	Peptidyl-tRNA hydrolase 2, mitochondrial	PTH2; peptidyl-tRNA hydrolase, PTH2 family [EC:3.1.1.29]
evm.model.Contig01899	0.961234	1.52159	1.40113	0.651117	1.23074	0.551684	0.870364	1.28634	1.19097	1.29027	1.33134	1.05208	0.443035	0.941977	0.207705	1.60842	0.599287	14.1418	13.0214	7.92552	cellular tumor antigen p53 [Trichoplusia ni]	Cellular tumor antigen p53	-
evm.model.Contig01900	1024.36	1153.84	679.42	2250.15	1828.29	733.056	3373.75	2193.31	3160.5	5126.42	5569.24	4401.07	17515.9	8240.3	16694.2	4704.65	1748.22	9223.89	7264.25	1334.02	protein D2-like isoform X2 [Hyposmocoma kahamanoa]	Phosphatidylethanolamine-binding protein homolog F40A3.3	-
evm.model.Contig01901	50.396	100.798	40.7846	73.7178	103.472	62.32	7.20443	1.83082	2.5459	0.0492743	0.175795	3.60815	0.604012	0.215839	8.64695	0	1.94533	0.337954	1.46415	0	protein D3-like [Rhopalosiphum maidis]	Phosphatidylethanolamine-binding protein homolog F40A3.3	-
evm.model.Contig01902	2.03459	1.04462	2.444	2.66049	2.46703	1.18301	5.80453	2.56696	5.57358	0.297202	0.17672	5.41832	0.0433708	0.216975	3.60915	0	0	0.212333	0.0525662	0	phosphatidylethanolamine binding protein isoform 2 [Bombyx mori]	OV-16 antigen	-
evm.model.Contig01903	0.27963	0.233449	0.297611	0.200663	0.288484	0.46553	0.660489	0.675398	0.644389	0.597759	0.503534	0.351252	0.293679	0.520044	0.146544	0.272118	0.321213	2.14386	1.35682	2.94066	tetratricopeptide repeat protein 28 isoform X2 [Hyposmocoma kahamanoa]	Tetratricopeptide repeat protein 28	-
evm.model.Contig01904	6.51161	8.44924	8.29213	4.01338	5.88246	7.3891	9.62442	13.4668	11.1683	10.9608	8.39421	8.30058	4.97442	9.52079	6.6548	9.16143	9.91198	64.9673	82.0931	183.13	protein phosphatase 1 catalytic subunit [Bombyx mori]	Serine/threonine-protein phosphatase alpha-1 isoform	PPP1C; serine/threonine-protein phosphatase PP1 catalytic subunit [EC:3.1.3.16]
evm.model.Contig01906	0	0.350051	0.225636	0.250741	0	0.232683	0	0	0	0	0	0.303861	0.490503	0	0	0	0.221165	2.88166	3.92369	10.5296	bicaudal D-related protein homolog [Galleria mellonella]	Bicaudal D-related protein homolog	CCDC64; coiled-coil domain-containing protein 64
evm.model.Contig01907	0.111511	0.0282733	0.109347	0	0.0209631	0.0939681	0.272407	0.0884836	0.0207806	0.0723953	0	0.0163617	0.126776	0.0198199	0.0185736	0	0.0357267	2.63783	2.53531	4.08225	bicaudal D-related protein homolog [Vanessa tameamea]	Bicaudal D-related protein homolog	CCDC64; coiled-coil domain-containing protein 64
evm.model.Contig01909	0.192715	0.358324	0.188974	0.272222	0.241525	0.339229	0.276488	0.333023	0.311249	0.354491	0.334776	0.257631	0.115634	0.365365	0.0427989	0.343699	0.37046	2.01418	1.61542	3.6146	homeobox protein cut isoform X1 [Vanessa tameamea]	Homeobox protein cut	CUTL; homeobox protein cut-like
evm.model.Contig01910	0	0	0.221678	0	0.25499	0.0571502	0	0	0.126385	0.275187	0.0490889	0.248775	0.0481898	0	0.0564812	0	0.217285	0.990886	1.63539	2.52875	homeobox protein cut isoform X1 [Galleria mellonella]	Homeobox protein cut	CUTL; homeobox protein cut-like
evm.model.Contig01912	3.44208	6.44477	4.15418	1.73114	0.746633	2.67745	2.91065	5.54659	6.51315	4.77016	5.86445	5.94401	3.38649	3.10602	5.42452	3.6428	4.58085	3.64747	3.14677	7.26976	nuclear pore complex protein Nup88 [Vanessa tameamea]	-	NUP88; nuclear pore complex protein Nup88
evm.model.Contig01913	10.676	12.761	10.7502	10.5969	9.26571	10.5973	18.2282	19.1523	22.0339	17.8522	20.6183	20.8714	9.14175	10.0809	7.57572	9.12038	6.06684	8.11907	9.25412	5.31307	nuclear pore complex protein Nup88 isoform X1 [Hyposmocoma kahamanoa]	Nuclear pore complex protein Nup88	NUP88; nuclear pore complex protein Nup88
evm.model.Contig01914	114.858	127.751	110.133	129.58	108.649	76.6934	270.604	380.21	356.373	292.605	475.464	514.652	335.688	240.608	354.177	136.957	165.06	491.357	488.652	251.555	sarcoplasmic calcium-binding protein [Vanessa tameamea]	Sarcoplasmic calcium-binding protein	-
evm.model.Contig01916	84.9191	78.4917	76.3316	103.527	79.999	71.1323	91.4489	76.1327	108.413	98.9996	96.327	100.656	84.9261	103.57	84.0218	120.756	117.152	103.129	114.939	129.424	PREDICTED: vacuolar protein sorting-associated protein 29 [Microplitis demolitor]	Vacuolar protein sorting-associated protein 29	VPS29; vacuolar protein sorting-associated protein 29
evm.model.Contig01918	0.0708526	0.700615	0.111164	0.108091	0.0959018	0.186283	0.326386	0.7826	0.903134	0.841781	0.615411	0.54891	0.108745	0.347574	1.18958	0.0779838	0.435845	1.85744	3.45611	2.62263	separin-like [Trichoplusia ni]	Separin	ESP1; separase [EC:3.4.22.49]
evm.model.Contig01919	0.366156	0.784901	0.565774	0.132999	0.150184	0.314162	0.394961	0.665608	0.769192	0.486237	0.37586	0.234437	0.132453	0.13016	0.144154	0.183186	0.319941	1.6304	2.85523	3.02389	egalitarian protein homolog [Hyposmocoma kahamanoa]	Exonuclease 3'-5' domain-containing protein 1	EXD1, EGL; exonuclease 3'-5' domain-containing protein 1
evm.model.Contig01920	16.1072	13.9541	16.2102	13.8567	11.6276	14.1104	12.7629	11.4787	13.46	11.6074	14.3438	14.1055	10.2644	7.61222	7.35385	8.88748	7.85486	15.1181	11.144	6.31038	CCR4-NOT transcription complex subunit 10 isoform X1 [Trichoplusia ni]	CCR4-NOT transcription complex subunit 10	CNOT10; CCR4-NOT transcription complex subunit 10
evm.model.Contig01922	3.04895	4.18417	7.36905	1.83904	2.26278	4.00084	3.12541	4.47987	3.37351	2.34122	3.0493	2.67718	1.86666	2.52989	1.00243	1.42381	1.86697	9.67705	11.2052	15.8667	myotubularin-related protein 4 isoform X2 [Trichoplusia ni]	Myotubularin-related protein 3	MTMR3_4, ZFYVE10_11; myotubularin-related protein 3/4 [EC:3.1.3.48 3.1.3.64 3.1.3.95]
evm.model.Contig01923	13.2364	18.386	15.773	10.4117	11.7907	18.7254	15.7391	15.1911	21.5628	16.9234	19.4342	15.8393	9.56714	12.7602	9.24217	6.39184	6.90878	29.274	35.2396	31.7783	max-binding protein MNT-like isoform X2 [Vanessa tameamea]	Max-binding protein MNT	MNT, ROX; MAX-binding protein
evm.model.Contig01924	0.711623	0.820665	0.630281	0.200116	1.03571	1.13744	1.08149	1.63936	2.02771	0.469452	0.937121	1.29339	0.548058	1.07715	1.62883	1.51596	0.397152	7.45535	4.98193	7.93681	phosphorylase b kinase gamma catalytic chain, skeletal muscle/heart isoform isoform X1 [Hyposmocoma kahamanoa]	Phosphorylase b kinase gamma catalytic chain, liver/testis isoform	PHKG; phosphorylase kinase gamma subunit [EC:2.7.11.19]
evm.model.Contig01925	0	0	0	0	0	0	0	0	0	0.0197304	0	0	0	0	0.040496	0.0278747	0	1.16716	0.0837533	0.288442	uncharacterized protein CG3556 isoform X2 [Hyposmocoma kahamanoa]	Uncharacterized protein CG3556	GIF, IF; gastric intrinsic factor
evm.model.Contig01928	1.11182	0.47706	1.90094	1.08728	1.28623	0.720699	0	0	0.159379	0	0.0247617	0	0.0243081	0	0	0	0	0	0.235695	0.0579802	protein odd-skipped [Vanessa tameamea]	Protein odd-skipped	OSR, ODD; odd-skipped
evm.model.Contig01929	3.09491	2.77608	5.01035	2.13168	1.81132	3.01152	1.92578	1.8349	2.44847	1.62069	1.67377	2.23627	0.746868	0.186822	0.583582	0.723058	0.0561265	0.682544	3.28896	1.36578	protein odd-skipped-like [Hyposmocoma kahamanoa]	Protein odd-skipped	OSR, ODD; odd-skipped
evm.model.Contig01932	0.0204319	0.0621654	0.0801414	0.0222645	0	0.0413221	0.406431	0.0972759	0.137073	0.298458	0.283948	0.341763	0.0174217	0	0.0816768	0.0281104	0.0392767	1.12586	0.2745	0.955754	protein sister of odd and bowel [Vanessa tameamea]	Protein sister of odd and bowel	OSR, ODD; odd-skipped
evm.model.Contig01933	2.35715	1.34471	2.19583	0.770569	0.797622	2.2644	1.48068	2.58113	2.76737	1.95114	0.716579	2.28266	0.803946	0.754122	0.471136	0.486448	0.679679	10.7254	9.86579	7.67035	drumstick, isoform A [Drosophila melanogaster]	Protein drumstick	DRM; drumstick
evm.model.Contig01934	1.26976	1.159	1.45264	0.568834	0.541063	1.18414	0.930559	1.51804	1.05693	0.659484	0.649479	0.757655	0.469164	0.662013	0.211495	0.271748	1.08484	1.11901	1.85171	2.58245	PREDICTED: calpain-9 [Tribolium castaneum]	Calpain-9	CAPNN; calpain, invertebrate [EC:3.4.22.-]
evm.model.Contig01936	1.18233	1.90294	1.17619	1.6805	1.33361	1.64611	1.29166	1.17476	1.26452	1.03459	1.17578	1.14648	0.818201	0.712672	0.753483	0.730821	0.823488	5.57938	4.40941	4.66987	hypothetical protein YQE_06946, partial [Dendroctonus ponderosae]	Ring canal kelch homolog	KLHL2_3; kelch-like protein 2/3
evm.model.Contig01937	25.9003	32.8446	35.2534	24.7271	21.7145	22.399	60.9102	55.4715	68.1637	52.4026	54.0923	75.5859	20.5022	30.2594	23.9526	26.5925	27.4953	19.397	22.8116	21.6994	PEST proteolytic signal-containing nuclear protein-like [Trichoplusia ni]	PEST proteolytic signal-containing nuclear protein	-
evm.model.Contig01946	7.20887	5.79465	8.79761	9.48486	8.71712	8.73811	8.86559	16.1415	18.8312	14.5309	7.4919	6.65128	15.8635	15.6777	16.7368	12.7549	20.9379	12.9834	15.7459	17.8306	sodium-independent sulfate anion transporter-like [Vanessa tameamea]	Sodium-independent sulfate anion transporter	SLC26A11; solute carrier family 26 (sodium-independent sulfate anion transporter), member 11
evm.model.Contig01947	19.5299	4.44127	7.71778	4.68714	7.37045	14.1038	1.07312	0.470572	2.45589	3.1906	0.556434	0.128911	0.998842	0	0.0182922	0.100729	0	0	2.11858	0	sulfate transporter [Culex quinquefasciatus]	Sodium-independent sulfate anion transporter	-
evm.model.Contig01948	3.03432	12.371	4.62678	3.86857	7.18736	5.12414	1.95371	2.557	3.61328	1.6843	1.85806	2.40417	1.73347	1.16492	2.75951	1.52374	3.03312	2.84999	3.88842	3.05475	sodium-independent sulfate anion transporter-like [Trichoplusia ni]	Sodium-independent sulfate anion transporter	-
evm.model.Contig01949	75.3077	55.5277	59.6423	54.1385	41.0017	60.4554	34.4832	20.513	22.2824	25.3142	42.0912	30.5195	49.187	58.1976	45.8711	60.4201	60.3892	38.7256	30.6302	27.3485	ETS-related transcription factor Elf-3-like [Hyposmocoma kahamanoa]	ETS homologous factor	EHF; ETS homologous factor
evm.model.Contig01951	1.17857	1.11162	5.10818	0.154114	0.239287	1.07261	1.15987	0.763117	1.26508	1.19364	1.41268	0.954567	1.16572	0.904947	3.46285	1.68635	1.08749	33.8686	26.6498	27.4695	ETS homologous factor-like [Trichoplusia ni]	ETS homologous factor	EHF; ETS homologous factor
evm.model.Contig01952	3.94512	1.70801	1.82479	0.851682	1.07749	1.46778	0.935166	7.47761	2.483	1.98134	0.657313	0.72084	0.35966	0.423367	0.80589	0.477913	0.620058	0.383235	2.76934	9.66364	sodium-independent sulfate anion transporter-like [Trichoplusia ni]	Sodium-independent sulfate anion transporter	SLC26A11; solute carrier family 26 (sodium-independent sulfate anion transporter), member 11
evm.model.Contig01953	58.9626	44.3428	41.6802	85.2004	64.2865	49.6267	18.7175	5.8906	16.8294	7.27833	15.4901	9.64164	20.3929	14.0943	35.7933	18.6921	26.9422	5.80745	34.1383	2.6488	sodium-independent sulfate anion transporter-like isoform X1 [Zootermopsis nevadensis]	Sodium-independent sulfate anion transporter	SLC26A11; solute carrier family 26 (sodium-independent sulfate anion transporter), member 11
evm.model.Contig01954	157.765	126.851	171.279	165.745	149.456	186.744	265.233	369.949	361.278	274.416	304.724	316.964	171.459	202.926	192.59	176.21	186.366	299.332	299.54	270.553	uncharacterized protein LOC113377647 isoform X2 [Ctenocephalides felis]	Desumoylating isopeptidase 1	DESI1, PPPDE2; desumoylating isopeptidase 1 [EC:3.4.-.-]
evm.model.Contig01955	40.8065	47.6387	34.4916	46.9626	34.4367	41.2007	67.4751	66.3432	73.9574	72.8924	76.5154	79.8325	33.0554	47.0812	50.8785	38.9606	47.44	45.4385	53.4239	55.5517	nuclear protein localization protein 4 homolog isoform X1 [Trichoplusia ni]	Nuclear protein localization protein 4 homolog	NPLOC4, NPL4; nuclear protein localization protein 4 homolog
evm.model.Contig01956	2.26611	2.23067	3.26783	1.86413	2.85677	2.02193	1.86078	0.761569	2.65801	1.25485	1.3122	0.977942	0.966122	1.39787	0.532871	1.16151	2.04997	8.6251	8.58703	16.7183	WD repeat domain phosphoinositide-interacting protein 2-like [Ctenocephalides felis]	WD repeat domain phosphoinositide-interacting protein 2	WIPI1_2, ATG18; autophagy-related protein 18
evm.model.Contig01957	24.3804	24.8695	27.8148	18.3269	20.4214	20.9415	29.5327	36.2116	55.047	27.7758	28.9709	28.3972	17.0963	24.762	11.038	26.5061	18.5176	15.299	17.7377	13.0823	PREDICTED: coiled-coil domain-containing protein 137 [Dendroctonus ponderosae]	Coiled-coil domain-containing protein 137	-
evm.model.Contig01959	10.0943	3.80465	28.985	4.93261	4.2378	8.76566	2.55911	12.047	4.27681	4.40814	2.71288	1.25529	0.868431	0.651689	0.995233	0.311387	0.304555	0.34013	3.71903	4.51105	uncharacterized protein LOC113508725 [Trichoplusia ni]	Protein yellow	-
evm.model.Contig01962	6.40382	13.4695	6.75815	7.27604	5.76973	11.6285	9.70917	9.76001	13.2509	14.2407	16.5171	8.69717	11.2203	8.41164	12.9753	5.53338	3.15261	18.5823	31.7181	2.22363	protein yellow-like [Galleria mellonella]	Protein yellow	-
evm.model.Contig01963	0.263572	1.50363	1.29228	0.311146	0.123873	9.90595	0.0459908	0.92023	0.319266	0.363622	0.228933	0.425405	0.0187283	0.046847	0.0219507	0.453281	0.0422225	0.0550135	0	0	protein yellow-like [Galleria mellonella]	Protein yellow	-
evm.model.Contig01964	0.903855	1.76285	4.727	0.505089	1.0195	1.85142	0.412484	6.46588	1.14019	1.30902	1.08702	0.714109	0.31618	0.54374	0.0231614	0.223198	0.133654	2.26386	8.83793	49.6331	yellow-e [Bombyx mori]	Protein yellow	-
evm.model.Contig01965	0.55608	0.590711	0.911946	0.438796	0.237915	0.252073	0.180678	0.283007	0.321605	0.177397	0.224845	0.202574	0.0735754	0.378308	0.306612	0.263814	0.147444	1.64895	2.269	4.66033	ubiquitin carboxyl-terminal hydrolase 43 [Hyposmocoma kahamanoa]	Ubiquitin carboxyl-terminal hydrolase 31	USP31; ubiquitin carboxyl-terminal hydrolase 31 [EC:3.4.19.12]
evm.model.Contig01966	0.0573549	0.117792	0.151853	0.0312496	0.058224	0.110196	0.126099	0.12561	0.160325	0.111708	0.0747259	0.0757397	0.166276	0.0366991	0.0573192	0.0315638	0.187433	2.17398	1.7545	1.5281	ATP-binding cassette sub-family A member 1 [Trichoplusia ni]	ATP-binding cassette sub-family A member 3	ABCA3; ATP-binding cassette, subfamily A (ABC1), member 3
evm.model.Contig01967	284.412	187.302	235.888	218.965	110.427	130.29	148.233	108.891	109.066	144.552	140.534	154.583	101.254	158.097	144.537	165.028	166.624	76.9889	135.094	148.731	serine hydroxymethyltransferase, cytosolic isoform X2 [Vanessa tameamea]	Serine hydroxymethyltransferase, cytosolic	glyA, SHMT; glycine hydroxymethyltransferase [EC:2.1.2.1]
evm.model.Contig01968	0.0421408	0.138901	0.0619844	0.153068	0.0158442	0.156249	0.0661787	0.093628	0.0706782	0.041038	0.122009	0.0618321	0.101808	0.389484	0.877388	1.27551	0.958597	1.21968	0.892786	2.21408	intraflagellar transport protein 140 homolog [Trichoplusia ni]	Intraflagellar transport protein 140 homolog	IFT140; intraflagellar transport protein 140
evm.model.Contig01969	29.6522	23.5804	31.0161	20.9316	20.9566	24.6362	19.7967	19.5317	24.5269	19.0854	18.9748	21.633	8.91757	15.2438	7.23248	19.3981	15.4672	10.5956	9.29078	10.6657	translation factor GUF1 homolog, mitochondrial isoform X1 [Hyposmocoma kahamanoa]	Translation factor GUF1 homolog, mitochondrial	GUF1; translation factor GUF1, mitochondrial [EC:3.6.5.-]
evm.model.Contig01970	93.0281	80.3707	73.5169	73.9791	47.4727	63.8581	64.2221	76.8322	94.593	59.378	64.7828	67.4965	34.0783	43.5856	21.8233	58.5897	59.35	36.5707	28.152	21.2307	ribosomal L1 domain-containing protein CG13096-like [Hyposmocoma kahamanoa]	Ribosomal L1 domain-containing protein CG13096	UTP30, RSL1D1; ribosome biogenesis protein UTP30
evm.model.Contig01971	0.986847	1.06125	1.40149	0.741628	0.460599	0.757039	0.463147	0.518439	0.951225	0.695912	0.679813	0.808868	0.754407	0.979828	1.12227	0.655448	0.654151	6.73334	8.15887	11.6963	ras-related protein Rab-40C [Vanessa tameamea]	Ras-related protein Rab-40C	RAB40; Ras-related protein Rab-40
evm.model.Contig01972	2.70032	4.86467	5.24936	3.82011	3.74048	5.07796	4.7118	5.45823	9.00493	7.70442	4.1971	5.255	3.5547	8.18444	4.40304	6.45258	7.55865	80.0536	92.581	195.108	glucose-induced degradation protein 4 homolog [Hyposmocoma kahamanoa]	Glucose-induced degradation protein 4 homolog	-
evm.model.Contig01973	2.37014	4.25551	3.13488	1.56165	2.11385	2.52678	2.79879	1.81947	3.2048	3.00592	2.61721	2.73359	1.08097	2.41983	1.70764	2.46461	3.03745	1.97114	3.48426	9.37923	serine/threonine-protein kinase N [Bombyx mori]	Serine/threonine-protein kinase N2	PKN; protein kinase N [EC:2.7.11.13]
evm.model.Contig01974	6.22531	6.6446	7.58138	3.52861	5.32301	5.99053	4.96701	7.36184	8.56053	5.28016	4.79669	5.10486	1.6909	3.18559	3.21107	3.86799	2.46097	11.2961	12.1667	7.19843	hypothetical protein YQE_12975, partial [Dendroctonus ponderosae]	Quinone oxidoreductase-like protein 2 homolog	-
evm.model.Contig01975	0.542221	1.18879	0.781908	0.764635	0.611598	1.16111	1.10196	0.759265	2.53208	1.05606	0.554073	0.280795	0.435139	1.97283	1.72128	4.16879	2.08465	9.66639	15.2945	16.6064	mitochondrial dicarboxylate carrier [Galleria mellonella]	Mitochondrial dicarboxylate carrier	SLC25A10, DIC; solute carrier family 25 (mitochondrial dicarboxylate transporter), member 10
evm.model.Contig01976	0	0	0.0952434	0	0	0.49109	0	0.0924854	0.271505	0.236467	0.0421819	0.0427543	0.0414093	0.207163	0	0	0	2.31112	1.15434	0.296311	-	Zinc finger protein 560	-
evm.model.Contig01980	0.114081	0.061982	0.415505	0.017759	0.202208	0.263681	0.119437	0.155182	0.14578	0.0158708	0.141555	0.0430427	0.0277924	0.05214	0.0814358	0.0896879	0.0626573	2.21786	1.19582	1.65728	glycine receptor subunit alphaZ1-like isoform X2 [Trichoplusia ni]	Glycine receptor subunit alpha-2	-
evm.model.Contig01981	19.7668	17.3593	15.1222	13.0246	12.0815	16.5422	18.8979	18.3466	21.6254	17.7441	17.7293	20.8202	9.26791	13.5254	11.4464	17.399	15.4426	16.3913	12.1511	15.3727	transducin beta-like protein 3 [Hyposmocoma kahamanoa]	Transducin beta-like protein 3	UTP13, TBL3; U3 small nucleolar RNA-associated protein 13
evm.model.Contig01982	86.1885	53.2837	74.7707	40.7998	69.6214	58.2673	60.6442	62.4194	71.4957	55.5509	75.2575	62.8476	43.1717	43.332	24.1153	37.9235	37.0973	47.3462	52.8902	58.3478	nudix hydrolase 8-like [Galleria mellonella]	Nudix hydrolase 8	-
evm.model.Contig01983	23.0971	23.9487	24.3772	20.2343	19.9849	19.2995	37.0038	42.018	54.7432	35.781	35.319	40.3733	18.8649	24.988	12.0273	25.8817	28.1005	17.9641	28.8949	23.8583	Golgi to ER traffic protein 4 homolog [Hyposmocoma kahamanoa]	Golgi to ER traffic protein 4 homolog	-
evm.model.Contig01984	56.9311	35.8385	72.9011	54.485	58.4858	73.9807	39.4353	14.3261	27.2915	8.40527	10.6376	18.57	20.0047	4.84329	26.1139	15.9318	59.7471	23.5231	8.4305	2.80164	protein yellow-like [Trichoplusia ni]	Protein yellow	-
evm.model.Contig01985	1.41164	2.04655	1.96396	1.68287	1.37451	1.48847	1.40212	1.8037	1.9966	2.27941	2.14833	1.62514	0.812728	1.17088	0.759641	1.12877	1.13647	5.87268	9.41402	7.92591	pyridoxal-dependent decarboxylase domain-containing protein 1 [Ctenocephalides felis]	Pyridoxal-dependent decarboxylase domain-containing protein 1	-
evm.model.Contig01986	383.989	299.022	371.907	370.821	349.128	412.659	372.64	350.875	416.65	278.482	293.294	361.771	261.378	320.731	261.975	472.415	443.044	241.13	180.651	213.31	NADH-ubiquinone oxidoreductase subunit 8 [Galleria mellonella]	NADH dehydrogenase [ubiquinone] iron-sulfur protein 8, mitochondrial	NDUFS8; NADH dehydrogenase (ubiquinone) Fe-S protein 8 [EC:7.1.1.2 1.6.99.3]
evm.model.Contig01988	19.9301	26.9031	19.1107	47.0623	35.914	29.8858	56.4256	52.5409	61.4278	58.6943	51.863	70.5007	21.3705	39.9424	12.5838	46.8403	27.2887	32.442	22.0473	38.495	deoxynucleoside kinase-like [Trichoplusia ni]	Deoxynucleoside kinase	dnk; deoxynucleoside kinase [EC:2.7.1.145]
evm.model.Contig01989	0.12435	0.236464	0.133368	0.0508136	0.144643	0.117885	0.126119	0.0814035	0.0521395	0.113527	0.192388	0.109473	0.0662682	0.0621613	0.0388351	0.0320778	0.00747	1.95633	1.22485	0.88516	centromere-associated protein E-like isoform X1 [Vanessa tameamea]	Centromere-associated protein E	CENPE; centromeric protein E
evm.model.Contig01995	0.481141	0.990658	0.59382	0.189831	0.271351	0.394263	0.191069	1.48501	0.575079	0.315059	0.201749	0.0730309	0.389034	0.185779	0.0994845	0.136957	0.271094	5.5407	6.4212	9.07686	uncharacterized protein LOC113394950 [Vanessa tameamea]	Brain-specific angiogenesis inhibitor 1-associated protein 2-like protein 1	BAIAP2, IRSP53; BAI1-associated protein 2
evm.model.Contig01998	9.09488	11.2131	10.1902	6.53239	9.25947	7.21355	9.1244	9.12699	9.65635	9.79647	10.5511	10.0955	8.26742	11.0654	10.7016	9.00923	14.6251	39.5113	45.6062	45.7444	PREDICTED: uncharacterized protein LOC659233 [Tribolium castaneum]	-	-
evm.model.Contig01999	78.4759	91.3228	118.277	125.918	107.855	81.9872	135.814	152.855	191.337	132.302	155.939	161.04	109.027	127.541	106.334	145.939	198.551	116.646	136.129	177.37	uncharacterized protein LOC113394995 [Vanessa tameamea]	-	-
evm.model.Contig02000	0.374046	0.205115	0.417965	0.255932	0.313975	0.202315	0.418926	0.165658	0.515494	0.186364	0.581777	0.191451	0.15576	0.166979	0.05216	1.02923	0.618705	1.64133	1.93279	2.12298	GPI inositol-deacylase [Vanessa tameamea]	GPI inositol-deacylase	PGAP1; glycosylphosphatidylinositol deacylase [EC:3.-.-.-]
evm.model.Contig02003	146.876	74.4592	157.395	47.809	22.0127	57.4382	48.7621	61.9028	66.8108	32.1606	91.3254	41.095	48.025	31.4509	72.8629	32.826	43.1886	229.635	255.403	60.9102	senecionine N-oxygenase isoform X1 [Vanessa tameamea]	Senecionine N-oxygenase	-
evm.model.Contig02004	25.6439	24.3386	45.8636	37.8911	32.2708	28.4279	9.63713	10.5508	8.9015	8.88957	25.2824	9.83907	22.3879	16.6738	12.2402	14.639	18.1364	45.488	41.2952	14.6734	cytochrome P450 9e2-like [Ctenocephalides felis]	Cytochrome P450 9e2	-
evm.model.Contig02005	465.017	323.549	330.388	222.219	334.4	359.185	14.2736	6.84695	8.5118	9.72884	6.87859	23.583	26.3564	9.30433	42.7532	18.8627	23.4435	16.9057	6.00444	5.81079	cytochrome P450 CYP9A36 [Zygaena filipendulae]	Cytochrome P450 9e2	CYP9; cytochrome P450 family 9 [EC:1.14.-.-]
evm.model.Contig02006	44.6478	19.4335	34.2943	23.5528	24.368	15.7988	16.9361	15.2245	16.8157	14.6049	23.6869	17.3102	22.3186	12.9553	38.0595	15.6798	25.1183	21.5919	16.1031	5.39141	uncharacterized protein LOC113394864 [Vanessa tameamea]	Cytochrome P450 9e2	CYP9; cytochrome P450 family 9 [EC:1.14.-.-]
evm.model.Contig02007	0.604018	0.516872	0.185092	2.20084	0.0638721	0.0572618	1.75879	0.539197	2.53264	0.808791	12.8864	0.515139	0.289703	0.161036	21.5048	2.10351	3.22936	1.00858	0.663238	2.80241	cytochrome 9A20 [Bombyx mori]	Cytochrome P450 9e2	CYP9; cytochrome P450 family 9 [EC:1.14.-.-]
evm.model.Contig02008	10.2526	1.21452	2.14256	0	7.96235	1.44466	3.60728	4.8012	0.375858	0.163676	3.2117	0.665851	2.07803	0.627342	2.85549	0.115619	0	1.68389	0.173697	0	cytochrome P450 9e2-like [Hyposmocoma kahamanoa]	Cytochrome P450 9e2	CYP9; cytochrome P450 family 9 [EC:1.14.-.-]
evm.model.Contig02010	4.90427	7.46078	4.10186	0.471542	3.90478	10.2103	1.20812	3.29635	15.4831	1.96656	1.37815	2.41274	9.71635	12.3061	2.1623	2.38141	3.88195	0.120427	31.0062	498.716	cecropin-D-like [Trichoplusia ni]	Cecropin-D	CEC; cecropin
evm.model.Contig02011	2.5503	11.435	5.39647	1.17012	2.72521	24.296	3.51319	1.15029	97.8535	2.74499	10.6093	5.43573	5.37918	14.1712	0.402429	2.21604	4.12842	1.00858	81.0104	459.442	-	Cecropin-D	CEC; cecropin
evm.model.Contig02012	0.661938	2.31609	0.259636	0.144262	0.149327	1.60647	2.07904	0.126059	0.740131	2.32062	0.229978	0	3.16072	0.847096	0.264611	0	0	0	2.46269	263.865	-	Cecropin-D	CEC; cecropin
evm.model.Contig02013	8.45626	6.22798	3.81701	0	5.29902	32.0327	2.67002	3.32305	24.1632	3.7907	4.78003	2.36336	9.49941	2.57658	1.60971	1.10802	1.54816	0	21.7785	191.639	cecropin-D-like [Trichoplusia ni]	Cecropin-D	CEC; cecropin
evm.model.Contig02014	62.0246	83.6046	27.8644	10.3739	29.9366	34.569	81.5479	41.8911	246.439	43.4048	102.234	64.2552	68.6294	16.767	19.4607	1.58761	0	2.40855	25.4907	261.679	cecropin A [Ostrinia furnacalis]	Hyphancin-3E	CEC; cecropin
evm.model.Contig02015	1.0097	0.438869	0	0	0	0.291722	0.302029	0	10.9672	0	1.12758	0.634933	1.84488	0.153826	1.874	0	0	0	2.8323	7.33406	cecropin A [Ostrinia furnacalis]	Hyphancin-3E	CEC; cecropin
evm.model.Contig02016	2.0194	13.4952	1.55588	0.943085	0.813495	11.9606	4.0774	0.961434	90.8019	0.280937	3.38274	0.126987	6.76455	8.76808	0.576614	0.198451	3.0501	1.56556	8.4969	479.354	cecropin A [Ostrinia furnacalis]	Hyphancin-3F	CEC; cecropin
evm.model.Contig02017	0.43273	2.41378	0.141444	0	0.162699	3.3548	0.453044	3.43369	66.9321	3.23077	3.25745	0.634933	3.56676	1.53826	0.144154	0.198451	2.77282	0	2.98137	54.8588	cecropin A [Ostrinia furnacalis]	Cecropin-B	CEC; cecropin
evm.model.Contig02018	1.15395	12.9467	1.69732	0.785904	0.325398	10.6478	2.56725	3.159	52.7393	0.842811	11.0252	0.507946	1.59889	6.61451	0	0.198451	1.38641	0.240855	2.08696	127.906	cecropin A [Ostrinia furnacalis]	Cecropin-B	CEC; cecropin
[truncated: 8,578 more rows]
