# Supplementary material for: Transcriptome Analyses Provide Insights into the Aggressive Behavior toward Conspecific and Heterospecific in Thitarodes xiaojinensis (Lepidoptera: Hepialidae)
Source: Insects. 2021 Jun 25;12(7):577. doi: 10.3390/insects12070577 (PMC8306418; doi:10.3390/insects12070577)
Supplement: Supplementary file 1 [file insects-12-00577-s001.zip › Table S7.xlsx]

## Sheet: DEGs
Table S7. DEGs in T. xiaojinensis from different comparing groups
#	GeneID	TGS2			TGS4			TGS6			TMS6			Annotation
		Log2Ratio	FDR	Reg	Log2Ratio	FDR	Reg	Log2Ratio	FDR	Reg	Log2Ratio	FDR	Reg	SwissProt	KEGG	NR
1	evm.model.Contig05921	7.30755	2.17e-05	Up	1.56697	1	-	4.19377	0.0704545	-	0.224399	0.943153	-	-	-	uncharacterized protein LOC113393109 [Vanessa tameamea]
2	evm.model.Contig02359	5.56572	0.0188172	Up	-1.04171	1	-	1.29928	0.937195	-	-1.87865	0.863706	-	Protein lethal(2)essential for life	K09542 CRYAB; crystallin, alpha B	protein lethal(2)essential for life-like [Galleria mellonella]
3	evm.model.Contig05115	4.97336	0.014029	Up	-0.240198	1	-	-4.92571	0.59827	-	0.0492242	1	-	-	-	uncharacterized protein LOC113231792 [Hyposmocoma kahamanoa]
4	evm.model.Contig05846	4.87301	0.0178696	Up	1.0857	1	-	2.02562	0.685019	-	-1.51128	0.554394	-	DNA repair protein complementing XP-A cells homolog	K10847 XPA; DNA-repair protein complementing XP-A cells	DNA repair protein complementing XP-A cells homolog [Ctenocephalides felis]
5	evm.model.Contig01301	4.62486	0.029426	Up	-	-	-	3.08746	0.639703	-	0.643419	1	-	Lipase member H	-	inactive pancreatic lipase-related protein 1-like [Vanessa tameamea]
6	evm.model.Contig00894	4.53157	0.0236821	Up	2.76375	0.00316385	Up	-1.66839	0.691978	-	1.31758	0.412917	-	Arylphorin subunit alpha	-	hexamerin-1.1 [Aedes aegypti]
7	evm.model.Contig11048	4.52285	0.0192319	Up	-0.0270751	1	-	0.264195	1	-	1.22901	0.681207	-	-	-	uncharacterized protein LOC113494676 isoform X1 [Trichoplusia ni]
8	evm.model.Contig07829	4.19879	0.000359849	Up	0.436406	1	-	-5.04427	0.557863	-	5.28502	0.0137442	Up	-	-	uncharacterized protein LOC113500352 [Trichoplusia ni]
9	evm.model.Contig06147	4.07649	0.00574534	Up	3.79845	0.18006	-	-5.14975	0.293368	-	-1.10998	0.710501	-	Pyruvate kinase	K00873 PK, pyk; pyruvate kinase [EC:2.7.1.40]	pyruvate kinase-like [Hyposmocoma kahamanoa]
10	evm.model.Contig05492	3.59123	0.0330621	Up	1.35293	0.294557	-	-1.4618	0.420308	-	-2.39195	0.0824835	-	-	-	uncharacterized protein LOC113233811 [Hyposmocoma kahamanoa]
11	evm.model.Contig00895	3.55486	0.03641	Up	1.4437	0.64439	-	-1.7432	0.662919	-	-0.948276	0.580104	-	Allergen Cr-PI	-	AAEL013759-PA [Aedes aegypti]
12	evm.model.Contig04836	3.4846	0.0447648	Up	0.872079	1	-	-0.352299	1	-	-3.04466	0.486895	-	-	-	uncharacterized protein LOC113517584 [Galleria mellonella]
13	evm.model.Contig00193	3.42517	0.00252503	Up	1.06335	1	-	0.865101	0.942668	-	-0.457535	0.860765	-	Protein lethal(2)essential for life	K09542 CRYAB; crystallin, alpha B	protein lethal(2)essential for life-like [Vanessa tameamea]
14	evm.model.Contig00201	3.41198	0.0013301	Up	0.517374	1	-	0.472508	1	-	-0.0658356	1	-	Protein lethal(2)essential for life	K09542 CRYAB; crystallin, alpha B	protein lethal(2)essential for life-like [Vanessa tameamea]
15	evm.model.Contig03095	3.26315	0.0370271	Up	-0.26419	1	-	0.716627	0.947871	-	0.031265	1	-	Hemolymph lipopolysaccharide-binding protein	-	immulectin-3 [Ostrinia furnacalis]
16	evm.model.Contig06734	3.05678	0.0206701	Up	0.704441	1	-	-2.63955	0.163758	-	-2.22025	0.158128	-	Glutathione S-transferase	K04097 HPGDS; prostaglandin-H2 D-isomerase / glutathione transferase [EC:5.3.99.2 2.5.1.18]	glutathione S-transferase-like [Trichoplusia ni]
17	evm.model.Contig00195	2.95808	0.0094733	Up	-0.249477	1	-	0.776332	0.949449	-	-0.0868115	1	-	Protein lethal(2)essential for life	K09542 CRYAB; crystallin, alpha B	protein lethal(2)essential for life-like [Vanessa tameamea]
18	evm.model.Contig00684	2.7929	0.00436571	Up	0.826217	1	-	-1.27206	0.71655	-	1.69861	0.196804	-	Endocuticle structural glycoprotein SgAbd-2	-	endocuticle structural glycoprotein SgAbd-2-like [Ctenocephalides felis]
19	evm.model.Contig00871	2.68745	3.56775e-06	Up	2.36188	0.0281373	Up	-0.978778	0.848022	-	-3.19403	0.0955576	-	Cytochrome P450 4V2	K15001 CYP4; cytochrome P450 family 4 [EC:1.14.-.-]	cytochrome P450 4V2 [Bombyx mori]
20	evm.model.Contig01177	2.67446	0.0144365	Up	-0.0941453	1	-	-0.566862	0.904776	-	-1.88151	0.221271	-	-	-	uncharacterized protein LOC113239685 [Hyposmocoma kahamanoa]
21	evm.model.Contig00747	2.61691	0.0013821	Up	0.231848	1	-	-0.851901	0.881589	-	-1.62836	0.3681	-	Monocarboxylate transporter 9	-	monocarboxylate transporter 9-like [Vanessa tameamea]
22	evm.model.Contig04140	2.45779	0.0320635	Up	1.23722	0.926601	-	0.0586823	1	-	-2.29183	0.0545009	-	-	-	uncharacterized protein LOC113499020 [Trichoplusia ni]
23	evm.model.Contig00412	2.40532	0.0020626	Up	0.63531	1	-	-2.33088	0.191858	-	-0.498427	0.830433	-	Cytochrome P450 4V2	K15001 CYP4; cytochrome P450 family 4 [EC:1.14.-.-]	cytochrome P450 [Papilio xuthus]
24	evm.model.Contig02049	2.33864	0.0194536	Up	-0.40377	1	-	-7.08476	0.02727	Down	-6.16589	0.00488925	Down	Stearoyl-CoA desaturase 5	K00507 SCD, desC; stearoyl-CoA desaturase (Delta-9 desaturase) [EC:1.14.19.1]	AGAP003049-PC-like protein [Anopheles sinensis]
25	evm.model.Contig12525	2.20549	0.0414446	Up	0.166217	1	-	-0.327496	0.987068	-	0.885187	0.503327	-	Transmembrane protein 47	-	transmembrane protein 47 [Galleria mellonella]
26	evm.model.Contig04368	2.09843	0.00352214	Up	0.260738	1	-	-0.0367066	1	-	-1.49902	0.499893	-	Protein takeout	-	conserved hypothetical protein [Culex quinquefasciatus]
27	evm.model.Contig07550	2.02706	0.00459707	Up	-0.918936	1	-	0.216961	1	-	-2.30168	0.246222	-	Defensin	K20668 DEF; defensin	blast:Defensin [Drosophila guanche]
28	evm.model.Contig03097	1.72317	0.0243076	Up	0.890023	1	-	0.147983	1	-	-2.09892	0.13378	-	Hemolymph lipopolysaccharide-binding protein	-	C-type lectin 8 [Bombyx mori]
29	evm.model.Contig03096	1.72044	0.0157126	Up	0.762442	1	-	-0.0383464	1	-	-0.940899	0.530387	-	Hemolymph lipopolysaccharide-binding protein	-	C-type lectin 8 [Bombyx mori]
30	evm.model.Contig05749	1.70381	0.0476125	Up	0.318231	1	-	-0.715539	0.901488	-	-1.70475	0.393297	-	Ejaculatory bulb-specific protein 3	-	ejaculatory bulb-specific protein 3-like [Trichoplusia ni]
31	evm.model.Contig08714	1.69991	0.0368892	Up	3.88033	0.312523	-	0.40507	1	-	0.510347	0.981034	-	Myrosinase 1	-	seminal fluid protein CSSFP031 [Chilo suppressalis]
32	evm.model.Contig05748	1.68149	0.0263762	Up	-0.229658	1	-	-1.21325	0.684797	-	-2.31685	0.320316	-	Ejaculatory bulb-specific protein 3	-	uncharacterized protein LOC113521833 [Galleria mellonella]
33	evm.model.Contig08512	1.67257	0.0157126	Up	-0.404065	1	-	-0.398079	0.949449	-	-1.25523	0.224747	-	Probable phosphatase phospho1	K13248 PHOSPHO2; pyridoxal phosphate phosphatase PHOSPHO2 [EC:3.1.3.74]	pyridoxal phosphate phosphatase PHOSPHO2-like [Vanessa tameamea]
34	evm.model.Contig08276	1.66999	0.0227867	Up	-0.318979	1	-	-0.299619	0.953201	-	-2.99252	0.0026572	Down	Antichymotrypsin-2	K13963 SERPINB; serpin B	serpin-2 [Bombyx mandarina]
35	evm.model.Contig11592	1.63203	0.026688	Up	0.249407	1	-	-2.3119	0.383262	-	-0.882796	0.570328	-	Mitochondrial basic amino acids transporter	K15109 SLC25A20_29, CACT, CACL, CRC1; solute carrier family 25 (mitochondrial carnitine/acylcarnitine transporter), member 20/29	mitochondrial basic amino acids transporter-like [Vanessa tameamea]
36	evm.model.Contig07954	1.61924	0.017151	Up	-0.334091	1	-	0.743013	0.838211	-	-3.8161	0.00446201	Down	Organic cation transporter protein	-	organic cation transporter protein-like [Vanessa tameamea]
37	evm.model.Contig09899	1.60085	0.0376948	Up	0.122119	1	-	0.189318	0.994141	-	-1.37467	0.458804	-	-	-	-
38	evm.model.Contig13180	1.5638	0.0476125	Up	0.656642	1	-	-1.56983	0.486601	-	-0.781722	0.689523	-	Cytochrome P450 4C1	K15001 CYP4; cytochrome P450 family 4 [EC:1.14.-.-]	cytochrome P450 4V2 [Bombyx mori]
39	evm.model.Contig10002	1.48602	0.0237709	Up	0.772006	1	-	-2.39867	0.0796359	-	-0.389478	0.808969	-	-	-	uncharacterized protein LOC113519371 [Galleria mellonella]
40	evm.model.Contig10033	1.46626	0.0223777	Up	0.141438	1	-	-1.19375	0.669226	-	-0.903722	0.624019	-	Serine protease gd	-	serine proteinase stubble-like isoform X2 [Trichoplusia ni]
41	evm.model.Contig10003	-1.37226	0.035942	Down	0.448137	1	-	-1.79279	0.364427	-	-0.450356	0.783848	-	-	-	uncharacterized protein LOC113404648 [Vanessa tameamea]
42	evm.model.Contig12606	-1.40704	0.0454169	Down	-1.46371	0.336345	-	0.504147	0.895606	-	2.95313	0.0341954	Up	-	-	location of vulva defective 1-like, partial [Hyposmocoma kahamanoa]
43	evm.model.Contig12319	-1.40822	0.0462661	Down	-0.704513	1	-	1.04982	0.688	-	2.39033	0.0138588	Up	Very low-density lipoprotein receptor	K20053 VLDLR; very low-density lipoprotein receptor	very low-density lipoprotein receptor-like isoform X5 [Vanessa tameamea]
44	evm.model.Contig01465	-1.43887	0.0465656	Down	-0.392684	1	-	0.226537	0.962885	-	0.588262	0.695095	-	-	-	serine/arginine repetitive matrix protein 1-like isoform X1 [Vanessa tameamea]
45	evm.model.Contig07743	-1.47019	0.0423763	Down	2.31746	0.00294736	Up	0.342673	0.953201	-	-4.45862	0.000778405	Down	Protein amnionless	K18259 AMN; protein amnionless	protein amnionless [Vanessa tameamea]
46	evm.model.Contig07644	-1.55325	0.0106624	Down	-0.377692	1	-	0.550732	0.917209	-	2.52391	0.0159005	Up	Laminin subunit alpha	K06240 LAMA3_5; laminin, alpha 3/5	laminin subunit alpha isoform X2 [Vanessa tameamea]
47	evm.model.Contig07172	-1.57729	0.00784493	Down	-0.39931	1	-	-1.09187	0.701333	-	1.27046	0.27398	-	Organic cation transporter protein	-	organic cation transporter protein-like [Galleria mellonella]
48	evm.model.Contig00212	-1.60307	0.0348432	Down	-0.78697	1	-	-2.97896	0.343619	-	-1.09063	0.446434	-	General odorant-binding protein 71	-	uncharacterized protein LOC113235844 [Hyposmocoma kahamanoa]
49	evm.model.Contig12885	-1.61198	0.0123511	Down	-0.716646	1	-	0.542076	0.917209	-	3.2949	0.0274828	Up	Peritrophin-1	-	protein obstructor-E [Hyposmocoma kahamanoa]
50	evm.model.Contig12884	-1.63965	0.026688	Down	-0.293248	1	-	-0.611106	0.882451	-	0.451836	0.792451	-	Peritrophin-1	-	protein obstructor-E-like [Vanessa tameamea]
51	evm.model.Contig12951	-1.64595	0.0224131	Down	-1.35913	0.825973	-	2.12399	0.637858	-	3.13126	0.0408369	Up	Probable 3',5'-cyclic phosphodiesterase pde-5	K18438 PDE10; cAMP and cAMP-inhibited cGMP 3',5'-cyclic phosphodiesterase 10 [EC:3.1.4.17 3.1.4.35]	putative cAMP 3,5-cyclic phosphodiesterase [Mayetiola destructor]
52	evm.model.Contig03336	-1.64926	0.010005	Down	2.61611	0.000101016	Up	0.968713	0.842406	-	-5.71448	0.000148901	Down	Neuronal acetylcholine receptor subunit alpha-7	-	neuronal acetylcholine receptor subunit beta-3-like [Vanessa tameamea]
53	evm.model.Contig09672	-1.65325	0.0224131	Down	0.341153	1	-	-0.245873	0.950952	-	-1.2291	0.31996	-	Cytochrome P450 4g15	K15001 CYP4; cytochrome P450 family 4 [EC:1.14.-.-]	cytochrome P450 4G4 [Manduca sexta]
54	evm.model.Contig09368	-1.67514	0.00365579	Down	0.428445	1	-	-0.130988	0.996681	-	-1.1998	0.226353	-	Fatty acyl-CoA reductase 1	K13356 FAR; alcohol-forming fatty acyl-CoA reductase [EC:1.2.1.84]	fatty acyl-CoA reductase wat isoform X2 [Bombyx mori]
55	evm.model.Contig14200	-1.70589	0.00905584	Down	-0.343868	1	-	-1.60076	0.891087	-	-0.726144	0.77275	-	-	-	uncharacterized protein LOC113501746 [Trichoplusia ni]
56	evm.model.Contig01466	-1.74055	0.00458116	Down	0.18262	1	-	0.962945	0.808443	-	1.96906	0.0677443	-	Elongation of very long chain fatty acids protein AAEL008004	-	elongation of very long chain fatty acids protein AAEL008004 [Vanessa tameamea]
57	evm.model.Contig06112	-1.74142	0.00834845	Down	0.105873	1	-	-1.83298	0.412595	-	0.833404	0.510173	-	Nuclear factor interleukin-3-regulated protein	K12114 VRI; vrille	vrille [Antheraea pernyi]
58	evm.model.Contig03946	-1.77241	0.00510832	Down	-0.65935	1	-	-0.710044	0.917209	-	3.5797	0.0157397	Up	-	-	cell wall protein DAN4-like [Hyposmocoma kahamanoa]
59	evm.model.Contig12882	-1.78335	0.00817297	Down	-1.17471	0.691105	-	-0.429159	0.905595	-	1.39342	0.344552	-	-	-	protein obstructor-E-like isoform X2 [Trichoplusia ni]
60	evm.model.Contig01271	-1.79018	0.0053664	Down	-0.878755	1	-	-1.40165	0.739729	-	2.47457	0.0635109	-	Patched domain-containing protein 3	-	patched domain-containing protein 3 [Trichoplusia ni]
61	evm.model.Contig11214	-1.80019	0.00413263	Down	-2.58167	0.307107	-	-2.61323	0.566098	-	1.84691	0.43119	-	Fatty acyl-CoA reductase 1	K13356 FAR; alcohol-forming fatty acyl-CoA reductase [EC:1.2.1.84]	fatty acyl-CoA reductase wat-like isoform X1 [Vanessa tameamea]
62	evm.model.Contig10703	-1.82752	0.00157456	Down	-0.360686	1	-	0.311702	0.970496	-	2.20233	0.133632	-	-	-	AGAP005313-PA [Anopheles gambiae str. PEST]
63	evm.model.Contig05577	-1.85241	0.00379296	Down	0.53404	1	-	1.34773	0.842406	-	0.0396165	1	-	Acylamino-acid-releasing enzyme	K01303 APEH; acylaminoacyl-peptidase [EC:3.4.19.1]	acylamino-acid-releasing enzyme-like isoform X1 [Trichoplusia ni]
64	evm.model.Contig04999	-1.86235	0.0200768	Down	-0.212348	1	-	2.07772	0.511749	-	3.1437	0.00106683	Up	Protein inscuteable homolog	-	uncharacterized protein LOC101741429 [Bombyx mori]
65	evm.model.Contig00859	-1.86493	0.0094733	Down	-0.388038	1	-	-0.108583	1	-	2.10185	0.216389	-	-	-	uncharacterized protein LOC113496345 [Trichoplusia ni]
66	evm.model.Contig00079	-1.89265	0.0462661	Down	0.104256	1	-	0.289499	0.984986	-	1.56493	0.106567	-	Ubiquitin-conjugating enzyme E2Q-like protein CG4502	K10582 UBE2Q; ubiquitin-conjugating enzyme E2 Q [EC:2.3.2.23]	ubiquitin-conjugating enzyme E2Q-like protein 1 [Galleria mellonella]
67	evm.model.Contig12682	-1.90551	0.0329075	Down	-0.618442	1	-	1.8903	0.632673	-	3.97325	0.000135322	Up	Cystathionine beta-synthase	K01697 CBS; cystathionine beta-synthase [EC:4.2.1.22]	cystathionine beta-synthase [Ctenocephalides felis]
68	evm.model.Contig13169	-1.92025	0.00168452	Down	0.134559	1	-	-0.1531	0.986277	-	-0.0344864	1	-	Elongation of very long chain fatty acids protein 7	-	elongation of very long chain fatty acids protein 7-like [Vanessa tameamea]
69	evm.model.Contig00775	-1.92119	0.0308941	Down	-0.196593	1	-	1.63616	0.687799	-	2.12914	0.0495336	Up	Alkaline ceramidase	K01441 ACER1_2, ASAH3; alkaline ceramidase [EC:3.5.1.23]	alkaline ceramidase isoform X1 [Galleria mellonella]
70	evm.model.Contig02646	-1.93134	0.00305655	Down	-1.1882	0.936877	-	-0.00574384	1	-	0.36101	0.84103	-	Fatty acid synthase	K00665 FASN; fatty acid synthase, animal type [EC:2.3.1.85]	PREDICTED: fatty acid synthase [Microplitis demolitor]
71	evm.model.Contig12631	-1.93137	0.00309899	Down	0.226859	1	-	-1.92254	0.420904	-	-1.34026	0.318793	-	-	-	-
72	evm.model.Contig01151	-1.99581	0.00698631	Down	0.0102096	1	-	-0.048213	1	-	0.998504	0.613009	-	-	-	-
73	evm.model.Contig03333	-2.00717	0.00510832	Down	2.34219	0.0042957	Up	0.94487	0.830366	-	-6.10456	3.51086e-05	Down	Acetylcholine receptor subunit alpha-like 2	-	neuronal acetylcholine receptor subunit beta-3-like [Vanessa tameamea]
74	evm.model.Contig12987	-2.01825	0.00628285	Down	0.058066	1	-	-0.586373	0.860152	-	3.38162	0.037049	Up	Endocuticle structural glycoprotein SgAbd-1	-	uncharacterized protein LOC113511550 [Galleria mellonella]
75	evm.model.Contig03313	-2.04971	0.00611778	Down	-2.53844	0.261268	-	0.314985	0.987228	-	4.54575	9.7751e-05	Up	Laccase-4	-	laccase 2A [Bombyx mori]
76	evm.model.Contig12944	-2.06126	0.0334798	Down	-3.87519	0.102697	-	-1.5566	0.894156	-	0.522787	0.870049	-	17-beta-hydroxysteroid dehydrogenase 13	-	short-chain dehydrogenase [Culex quinquefasciatus]
77	evm.model.Contig03190	-2.11098	0.00291181	Down	-1.69875	0.200572	-	-0.606535	0.894156	-	3.04431	0.117833	-	-	-	E1A-binding protein p400-like [Vanessa tameamea]
78	evm.model.Contig07110	-2.15956	0.000918299	Down	-1.67044	0.254032	-	-0.240464	0.982335	-	-0.169971	0.917155	-	Dynein heavy chain 10, axonemal	K10408 DNAH; dynein heavy chain, axonemal	dynein heavy chain 10, axonemal [Vanessa tameamea]
79	evm.model.Contig06718	-2.18371	0.00159631	Down	-2.33705	0.550982	-	-3.27172	0.127189	-	1.34836	0.522142	-	-	-	protein spaetzle 4 isoform X1 [Hyposmocoma kahamanoa]
80	evm.model.Contig04806	-2.18596	0.0156672	Down	-0.360057	1	-	1.37539	0.828319	-	2.47772	0.0262145	Up	Probable E3 ubiquitin-protein ligase sinah	-	uncharacterized protein LOC101738865 isoform X2 [Bombyx mori]
81	evm.model.Contig04310	-2.18782	0.0194536	Down	0.128885	1	-	-0.416894	0.950411	-	2.83608	0.0134689	Up	Nose resistant to fluoxetine protein 6	-	nose resistant to fluoxetine protein 6-like [Vanessa tameamea]
82	evm.model.Contig02037	-2.20552	0.0292736	Down	-0.75067	1	-	-2.82046	0.874044	-	0.00173783	1	-	-	-	uncharacterized protein LOC113395552 [Vanessa tameamea]
83	evm.model.Contig09606	-2.22005	0.0130042	Down	-0.0683148	1	-	-9.17826	0.0268061	Down	0.429379	0.925549	-	-	-	uncharacterized protein LOC113237494 [Hyposmocoma kahamanoa]
84	evm.model.Contig01866	-2.25528	0.00120177	Down	-0.956325	1	-	-1.19494	0.621671	-	0.938286	0.494926	-	Chondroitin proteoglycan-2	-	protein obstructor-E-like [Galleria mellonella]
85	evm.model.Contig13816	-2.32158	0.000776128	Down	-3.75747	0.231445	-	-1.41183	0.828846	-	2.36227	0.0622879	-	Tubulin polyglutamylase TTLL6	K16610 TTLL15; tubulin monoglycylase TTLL15	tubulin polyglutamylase TTLL7 [Galleria mellonella]
86	evm.model.Contig05298	-2.37564	0.000127253	Down	-1.5866	0.7298	-	1.55222	0.712863	-	1.88422	0.156611	-	-	-	histidine-rich glycoprotein-like isoform X2 [Hyposmocoma kahamanoa]
87	evm.model.Contig01491	-2.42496	0.0485349	Down	-3.38495	0.228124	-	-12.2385	0.02727	Down	-12.711	0.000905377	Down	-	-	uncharacterized protein LOC113521560, partial [Galleria mellonella]
88	evm.model.Contig04591	-2.44754	0.00102939	Down	-1.27555	1	-	1.37527	0.92464	-	-5.80927	0.0581293	-	Farnesol dehydrogenase	-	farnesol dehydrogenase, partial [Galleria mellonella]
89	evm.model.Contig05394	-2.47548	1.07422e-05	Down	0.0619911	1	-	0.039918	1	-	-1.76985	0.128366	-	Acyl-CoA desaturase 1	K00507 SCD, desC; stearoyl-CoA desaturase (Delta-9 desaturase) [EC:1.14.19.1]	stearoyl-CoA desaturase 5-like [Bombyx mori]
90	evm.model.Contig09197	-2.51159	0.0148799	Down	-1.30398	1	-	0.619906	0.949449	-	4.25493	0.00131265	Up	Brevican core protein	-	C-type lectin 37Db isoform X2 [Vanessa tameamea]
91	evm.model.Contig04628	-2.5485	0.0237843	Down	0.503702	1	-	-3.0675	0.451479	-	1.65813	0.44203	-	Probable nuclear hormone receptor HR3	K14033 NR1F4; nuclear receptor subfamily 1 group F member 4	probable nuclear hormone receptor HR3 isoform X1 [Galleria mellonella]
92	evm.model.Contig05679	-2.55766	1.76719e-06	Down	-0.774239	1	-	-5.41422	0.02727	Down	0.400428	0.832768	-	Collagen alpha-2(I) chain	K19719 COL2A; collagen, type II, alpha	fibril-forming collagen alpha chain-like [Ctenocephalides felis]
93	evm.model.Contig06774	-2.58086	0.0337197	Down	-1.40037	0.469147	-	-0.452987	0.960318	-	0.679437	0.779599	-	-	-	uncharacterized protein LOC113519274 [Galleria mellonella]
94	evm.model.Contig13954	-2.61683	0.00019522	Down	-0.613111	1	-	-0.171793	0.997486	-	2.26103	0.151777	-	Ribosome-binding protein 1	-	collagen alpha-1(III) chain isoform X1 [Vanessa tameamea]
95	evm.model.Contig04746	-2.62337	0.0389082	Down	1.29713	1	-	2.61768	0.674023	-	6.46701	0.00790335	Up	Low density lipoprotein receptor adapter protein 1	K12474 LDLRAP1, ARH; low density lipoprotein receptor adapter protein 1	LOW QUALITY PROTEIN: low density lipoprotein receptor adapter protein 1-like [Trichoplusia ni]
96	evm.model.Contig13983	-2.62737	0.0495486	Down	-0.308292	1	-	-3.57423	0.771658	-	-4.66177	0.170206	-	Cuticle protein	-	hypothetical protein YQE_02667, partial [Dendroctonus ponderosae]
97	evm.model.Contig03213	-2.6352	0.000195698	Down	-4.64271	3.62311e-13	Down	-1.79275	0.770325	-	5.60702	0.0793877	-	Cell surface glycoprotein 1	-	skin secretory protein xP2-like [Vanessa tameamea]
98	evm.model.Contig12058	-2.66918	0.0499073	Down	-0.990135	1	-	-6.79706	0.189585	-	0.460964	0.900363	-	-	-	uncharacterized protein LOC113494823 [Trichoplusia ni]
99	evm.model.Contig02765	-2.68517	8.97444e-08	Down	-1.86752	0.333907	-	-0.929613	0.850195	-	2.42467	0.117162	-	-	-	uncharacterized protein LOC113519566 [Galleria mellonella]
100	evm.model.Contig04306	-2.72526	0.000154896	Down	-0.937424	0.993189	-	-3.00024	0.559036	-	3.58479	0.037669	Up	Collagen alpha-1(XXIV) chain	K19721 COL5AS; collagen, type V/XI/XXIV/XXVII, alpha	AAEL005386-PA [Aedes aegypti]
101	evm.model.Contig01498	-2.72574	0.0173672	Down	-3.13464	0.0290568	Down	-1.67835	0.841316	-	6.03013	0.00580604	Up	Pro-resilin	-	pro-resilin [Hyposmocoma kahamanoa]
102	evm.model.Contig07850	-2.82151	0.00106931	Down	0.300779	1	-	0.317868	0.996681	-	7.0223	0.00130903	Up	Larval cuticle protein LCP-17	-	endocuticle structural glycoprotein ABD-4-like [Vanessa tameamea]
103	evm.model.Contig02534	-2.82901	4.64699e-05	Down	-1.41485	1	-	0.469381	0.9994	-	-0.413673	0.926365	-	Probable chitinase 2	K01183 E3.2.1.14; chitinase [EC:3.2.1.14]	chitinase-3-like protein 1 [Hyposmocoma kahamanoa]
104	evm.model.Contig09603	-2.85593	3.1566e-06	Down	-0.507602	1	-	-1.19335	0.729527	-	0.54656	0.76269	-	Sulfotransferase 1C4	-	sulfotransferase 1C4-like [Hyposmocoma kahamanoa]
105	evm.model.Contig08209	-2.8735	0.000127253	Down	-0.531325	1	-	-2.72625	0.68302	-	1.18331	0.492999	-	-	-	protein singles bar-like isoform X1 [Trichoplusia ni]
106	evm.model.Contig09390	-2.89772	0.00382296	Down	-1.4654	0.876502	-	-4.74324	0.191858	-	1.43307	0.6055	-	Protein spaetzle	-	neurotrophin 1-like [Trichoplusia ni]
107	evm.model.Contig05122	-2.95639	0.0363513	Down	0.866017	1	-	-4.2721	0.364427	-	-4.92451	0.0343795	Down	-	-	-
108	evm.model.Contig05941	-3.00093	0.028495	Down	-0.877507	1	-	2.61216	0.6017	-	1.37302	0.542165	-	IQ and ubiquitin-like domain-containing protein	-	IQ and ubiquitin-like domain-containing protein [Galleria mellonella]
109	evm.model.Contig09431	-3.00251	0.000306939	Down	-1.85669	1	-	0.881959	0.937195	-	8.89806	0.0164572	Up	Cuticle protein 7	-	cuticle protein 7-like [Trichoplusia ni]
110	evm.model.Contig02025	-3.01323	7.79242e-07	Down	0.688305	1	-	0.665135	0.820849	-	-0.958633	0.459267	-	Acyl-CoA Delta(11) desaturase	K00507 SCD, desC; stearoyl-CoA desaturase (Delta-9 desaturase) [EC:1.14.19.1]	acyl-CoA delta-9 desaturase [Thitarodes pui]
111	evm.model.Contig08362	-3.02701	0.0382947	Down	-5.61195	0.0180209	Down	-0.223086	1	-	6.7434	0.00178301	Up	-	-	uncharacterized protein LOC113512903 [Galleria mellonella]
112	evm.model.Contig04227	-3.03772	0.000378608	Down	-0.709056	1	-	-4.31267	0.540372	-	-0.714407	0.830731	-	Trypsin CFT-1	K09640 TMPRSS9; transmembrane protease serine 9 [EC:3.4.21.-]	transmembrane protease serine 9-like [Hyposmocoma kahamanoa]
113	evm.model.Contig10498	-3.06032	4.51249e-06	Down	-2.33849	0.480401	-	-2.48009	0.269322	-	1.43038	0.334537	-	-	-	-
114	evm.model.Contig05521	-3.11552	0.00602946	Down	-2.54735	0.551316	-	0.348093	0.986014	-	4.2957	0.0199016	Up	Probable chitinase 3	-	uncharacterized protein LOC113494798 [Trichoplusia ni]
115	evm.model.Contig13022	-3.16158	2.16702e-09	Down	-1.74902	0.630052	-	0.374414	0.962885	-	2.57358	0.0570537	-	Pancreatic triacylglycerol lipase	-	uncharacterized protein LOC113236464 [Hyposmocoma kahamanoa]
116	evm.model.Contig07248	-3.17035	1.44086e-08	Down	-1.01085	1	-	-0.778181	0.917209	-	2.106	0.138358	-	Putative odorant-binding protein A10	-	putative chemosensory protein [Sesamia inferens]
117	evm.model.Contig06446	-3.17045	0.0142258	Down	-3.53194	0.385465	-	2.94814	0.791964	-	7.89275	0.000678835	Up	Pancreatic triacylglycerol lipase (Fragment)	K14073 PNLIP, PL; pancreatic triacylglycerol lipase [EC:3.1.1.3]	pancreatic triacylglycerol lipase-like isoform X1 [Hyposmocoma kahamanoa]
118	evm.model.Contig01132	-3.1728	0.00720284	Down	-1.58163	0.985751	-	0.490494	0.953201	-	3.85513	0.0223769	Up	2-hydroxyacylsphingosine 1-beta-galactosyltransferase	-	UDP-glucuronosyltransferase 2C1 [Hyposmocoma kahamanoa]
119	evm.model.Contig03144	-3.19564	9.79589e-06	Down	-0.407537	1	-	1.19041	0.796258	-	3.48968	0.00791314	Up	Thyroglobulin	-	balbiani ring protein 3-like [Zootermopsis nevadensis]
120	evm.model.Contig04843	-3.21453	0.014029	Down	-0.410012	1	-	-0.410025	0.986417	-	0.992142	0.591144	-	Katanin p60 ATPase-containing subunit A-like 2	K07767 KATNA1; katanin p60 ATPase-containing subunit A1 [EC:5.6.1.1]	katanin p60 ATPase-containing subunit A-like 2 [Galleria mellonella]
121	evm.model.Contig04605	-3.25145	0.000175257	Down	-1.74005	0.760202	-	-1.19943	0.898129	-	5.0958	0.0588083	-	-	-	uncharacterized protein LOC113235002 [Hyposmocoma kahamanoa]
122	evm.model.Contig09350	-3.3188	0.0304843	Down	-1.09175	1	-	-4.80751	0.313654	-	2.84887	0.339826	-	Cuticlin-1	-	uncharacterized protein LOC113496725 [Trichoplusia ni]
123	evm.model.Contig04073	-3.33108	0.000998347	Down	-1.50607	0.405141	-	-1.6042	0.842406	-	1.71895	0.470671	-	-	-	uncharacterized protein LOC113225473, partial [Hyposmocoma kahamanoa]
124	evm.model.Contig12453	-3.33701	0.00550933	Down	-4.74523	0.0179099	Down	2.65369	0.506992	-	7.06599	0.000499467	Up	Chorion peroxidase	-	uncharacterized protein LOC113394887 [Vanessa tameamea]
125	evm.model.Contig05291	-3.38975	1.07484e-05	Down	-0.646875	1	-	-2.16421	0.641683	-	2.40482	0.12811	-	Trypsin 3A1	K01312 PRSS1_2_3; trypsin [EC:3.4.21.4]	trypsin-1-like [Trichoplusia ni]
126	evm.model.Contig10953	-3.41828	4.65504e-05	Down	0.441356	1	-	-3.98652	0.433932	-	-0.172781	0.969048	-	UDP-glucuronosyltransferase 1-9	K00699 UGT; glucuronosyltransferase [EC:2.4.1.17]	UDP-glucuronosyltransferase 2B37-like [Vanessa tameamea]
127	evm.model.Contig06911	-3.45412	2.89089e-05	Down	-0.00206139	1	-	0.0439706	1	-	4.34023	0.00838704	Up	Glucose dehydrogenase [FAD, quinone]	K21270 ChuaMOX; (R)-mandelonitrile oxidase [EC:1.1.3.49]	glucose dehydrogenase [FAD, quinone]-like [Galleria mellonella]
128	evm.model.Contig11275	-3.45443	0.0317737	Down	-0.646337	1	-	0.521385	1	-	6.55892	0.00108504	Up	-	-	uncharacterized protein LOC113235467 [Hyposmocoma kahamanoa]
129	evm.model.Contig10405	-3.47443	3.55292e-05	Down	-1.12992	1	-	2.14751	0.618685	-	7.16414	0.00328158	Up	Circadian clock-controlled protein	-	uncharacterized protein LOC113492890 [Trichoplusia ni]
130	evm.model.Contig07564	-3.47724	0.00240461	Down	-1.33515	1	-	1.39287	0.784061	-	2.98249	0.0328575	Up	Chymotrypsin A	-	serine proteinase stubble-like isoform X2 [Frankliniella occidentalis]
131	evm.model.Contig05703	-3.48654	0.00342237	Down	-2.38944	0.825973	-	0.727471	0.939292	-	5.06927	0.0722769	-	Pupal cuticle protein 36a	-	pupal cuticle protein 36-like [Galleria mellonella]
132	evm.model.Contig13307	-3.51375	4.83121e-05	Down	-1.74873	1	-	-1.00553	0.953201	-	1.86252	0.475007	-	Circadian clock-controlled protein	-	circadian clock-controlled protein [Bombyx mori]
133	evm.model.Contig01450	-3.51937	8.21765e-06	Down	-3.857	0.0488251	Down	-3.03682	0.618751	-	-1.89603	0.407415	-	-	-	uncharacterized protein LOC113393550 [Vanessa tameamea]
134	evm.model.Contig11784	-3.56487	0.000413731	Down	-1.71551	0.130187	-	-1.61109	0.690257	-	1.86151	0.444462	-	Endocuticle structural glycoprotein SgAbd-2	-	endocuticle structural glycoprotein ABD-4-like [Galleria mellonella]
135	evm.model.Contig04461	-3.58002	0.00157868	Down	-2.99526	0.63305	-	1.77851	0.812061	-	-1.07275	0.743987	-	Carboxypeptidase B	-	carboxypeptidase B-like [Galleria mellonella]
136	evm.model.Contig00739	-3.59203	0.0189892	Down	1.591	0.494701	-	-2.72095	0.135094	-	-2.71274	0.0569236	-	Probable maleylacetoacetate isomerase 2	-	acetylcholinesterase-like [Hyposmocoma kahamanoa]
137	evm.model.Contig06236	-3.65384	0.00061946	Down	-2.04001	0.825973	-	-0.036747	1	-	7.37843	0.000294861	Up	-	-	uncharacterized protein LOC101742014 [Bombyx mori]
138	evm.model.Contig01458	-3.66176	6.68255e-09	Down	-0.463612	1	-	-1.12289	0.878224	-	-0.334756	0.861343	-	Cuticle protein 19.8	-	cuticle protein 8-like [Trichoplusia ni]
139	evm.model.Contig13991	-3.67821	0.00182728	Down	-3.28546	0.00922996	Down	-1.85769	0.640739	-	5.12908	0.0632433	-	Cuticle protein	-	larval cuticle protein A3A-like [Trichoplusia ni]
140	evm.model.Contig02152	-3.67841	0.000752194	Down	-1.77126	1	-	-4.00744	0.144271	-	1.18647	0.609859	-	-	-	uncharacterized protein LOC113496790 [Trichoplusia ni]
141	evm.model.Contig13822	-3.68413	0.00111208	Down	-2.34113	0.685916	-	-1.49761	0.912006	-	7.63273	0.00148802	Up	-	-	uncharacterized protein LOC113518644 [Galleria mellonella]
142	evm.model.Contig05674	-3.69702	0.000625679	Down	-1.02622	1	-	-6.11782	0.0184376	Down	1.03118	0.596968	-	Plasma kallikrein	-	trypsin-1-like [Hyposmocoma kahamanoa]
143	evm.model.Contig12993	-3.70313	0.0020626	Down	-0.70572	1	-	0.880538	0.912006	-	5.63936	0.0396948	Up	Flexible cuticle protein 12	-	endocuticle structural glycoprotein SgAbd-5-like [Hyposmocoma kahamanoa]
144	evm.model.Contig00416	-3.70544	1.10872e-05	Down	-0.265316	1	-	-1.40857	0.828096	-	2.61822	0.13322	-	Phospholipase B1, membrane-associated	K14621 PLB1, PLB; phospholipase B1, membrane-associated [EC:3.1.1.4 3.1.1.5]	PREDICTED: phospholipase B1, membrane-associated [Tribolium castaneum]
145	evm.model.Contig04901	-3.72841	0.0302569	Down	-2.85232	1	-	-0.998042	0.958432	-	3.94002	0.187086	-	Glucose dehydrogenase [FAD, quinone]	K21270 ChuaMOX; (R)-mandelonitrile oxidase [EC:1.1.3.49]	glucose dehydrogenase [FAD, quinone] [Apis mellifera]
146	evm.model.Contig02292	-3.72841	8.58319e-06	Down	-0.160248	1	-	-1.05155	0.892329	-	0.468676	0.833776	-	Cytochrome P450 6j1	K14999 CYP6; cytochrome P450 family 6 [EC:1.14.-.-]	cytochrome P450 6B1-like [Trichoplusia ni]
147	evm.model.Contig09403	-3.75962	0.0134012	Down	-0.709102	1	-	3.51227	0.827455	-	4.72912	0.228385	-	Cuticle protein 7	-	cuticle protein 8-like [Hyposmocoma kahamanoa]
148	evm.model.Contig04305	-3.7862	0.00650258	Down	0.527292	1	-	0.461653	0.988376	-	-0.581879	0.819195	-	Probable maleylacetoacetate isomerase 1	-	glutathione-S-transferase zeta class [Spodoptera littoralis]
149	evm.model.Contig06403	-3.81488	5.66428e-11	Down	-0.977936	1	-	0.170451	1	-	6.43682	0.00212581	Up	-	-	uncharacterized protein LOC113228084 [Hyposmocoma kahamanoa]
150	evm.model.Contig10705	-3.89658	2.76866e-10	Down	0.142913	1	-	-0.530355	0.949449	-	4.42443	0.0414577	Up	-	-	conserved hypothetical protein [Culex quinquefasciatus]
151	evm.model.Contig12836	-3.91041	1.09464e-08	Down	-1.80879	0.390751	-	-0.550893	0.943898	-	5.36541	0.0159005	Up	-	-	putative mediator of RNA polymerase II transcription subunit 12 isoform X2 [Hyposmocoma kahamanoa]
152	evm.model.Contig06404	-3.91112	2.50938e-10	Down	-0.906738	1	-	0.0619579	1	-	5.63808	0.00431521	Up	-	-	uncharacterized protein LOC113227517 isoform X3 [Hyposmocoma kahamanoa]
153	evm.model.Contig07336	-4.00621	4.35851e-10	Down	-0.611589	1	-	0.228851	0.99842	-	5.29769	0.00930374	Up	Cuticle protein 19	-	signaling mucin HKR1-like isoform X1 [Trichoplusia ni]
154	evm.model.Contig06912	-4.02045	0.0026347	Down	0.229511	1	-	0.672874	0.959053	-	6.1487	0.00357469	Up	-	-	uncharacterized protein LOC113226021 [Hyposmocoma kahamanoa]
155	evm.model.Contig14132	-4.03969	0.0255111	Down	0.0534331	1	-	1.18988	0.796258	-	2.44211	0.161527	-	-	-	extensin-like [Galleria mellonella]
156	evm.model.Contig14084	-4.07605	0.00491058	Down	-1.98864	0.60674	-	-1.39635	0.739729	-	-0.49125	0.745714	-	Neuronal pentraxin receptor	-	uncharacterized protein LOC113504338 [Trichoplusia ni]
157	evm.model.Contig03297	-4.11506	0.0207314	Down	-3.71287	0.825973	-	-6.92905	0.0667399	-	2.45257	0.469935	-	-	-	uncharacterized protein LOC113398080 [Vanessa tameamea]
158	evm.model.Contig11572	-4.16558	3.03647e-06	Down	-0.337766	1	-	-0.768409	0.882451	-	1.23973	0.308751	-	UDP-glucuronosyltransferase 2B17	K00699 UGT; glucuronosyltransferase [EC:2.4.1.17]	UDP-glycosyltransferase UGT46B1 [Helicoverpa armigera]
159	evm.model.Contig13242	-4.17368	0.0169435	Down	0.72421	1	-	-2.31004	0.322944	-	-1.07237	0.461562	-	Tyrosine 3-monooxygenase	K00501 TH; tyrosine 3-monooxygenase [EC:1.14.16.2]	tyrosine 3-monooxygenase [Papilio machaon]
160	evm.model.Contig13811	-4.17421	1.52625e-05	Down	-1.64253	1	-	-2.38486	0.752836	-	5.92296	0.00940507	Up	-	-	-
161	evm.model.Contig10391	-4.18511	8.73827e-06	Down	-4.55096	0.0345381	Down	-1.80626	0.464273	-	2.01346	0.226353	-	-	-	transcription factor SPT20 homolog isoform X1 [Trichoplusia ni]
162	evm.model.Contig11100	-4.24237	0.000270401	Down	1.88841	1	-	-4.38002	0.773505	-	3.02476	0.289482	-	Leucine-rich repeat-containing protein 43	-	uncharacterized protein LOC113394421 [Vanessa tameamea]
163	evm.model.Contig02153	-4.27736	0.00458116	Down	-3.59035	0.707146	-	-3.84761	0.563833	-	2.08638	0.511745	-	-	-	uncharacterized protein LOC113399716 [Vanessa tameamea]
164	evm.model.Contig09668	-4.27787	1.06664e-05	Down	-2.84024	0.0917727	-	-3.35115	0.455031	-	4.66776	0.0247305	Up	-	-	uncharacterized protein LOC113504642 [Trichoplusia ni]
165	evm.model.Contig12737	-4.2829	0.0082232	Down	-3.4659	1	-	-	-	-	7.55641	0.0190706	Up	CCAAT/enhancer-binding protein	K10052 CEBPN; CCAAT/enhancer binding protein (C/EBP), invertebrate	CCAAT/enhancer-binding protein-like [Vanessa tameamea]
166	evm.model.Contig05710	-4.38058	0.0157126	Down	-0.944219	1	-	-0.306865	0.996864	-	4.77102	0.140892	-	Cuticle protein 3	-	cuticle protein 3-like [Trichoplusia ni]
167	evm.model.Contig13986	-4.38221	0.0197065	Down	-1.06001	1	-	-2.00856	0.772074	-	5.78648	0.0416966	Up	Cuticle protein	-	hypothetical protein YQE_02667, partial [Dendroctonus ponderosae]
168	evm.model.Contig12994	-4.42399	0.00291057	Down	0.801692	1	-	-	-	-	5.23852	0.12811	-	Endocuticle structural glycoprotein ABD-5	-	cuticle protein CP14.6-like [Galleria mellonella]
169	evm.model.Contig10755	-4.42714	0.00755097	Down	-2.06701	0.519964	-	-2.77009	0.676462	-	1.75852	0.361226	-	Serine proteinase stubble	-	serine proteinase stubble isoform X3 [Trichoplusia ni]
170	evm.model.Contig08368	-4.46586	0.0100305	Down	-	-	-	-	-	-	3.14705	0.607199	-	Homeobox protein Nkx-2.2a	K08029 NKX2-2; homeobox protein Nkx-2.2	homeobox protein Nkx-2.2a isoform X2 [Bombyx mori]
171	evm.model.Contig05805	-4.47037	0.00137355	Down	0.402896	1	-	-3.83122	0.513978	-	-0.357862	0.893087	-	Esterase FE4	-	PREDICTED: esterase FE4 isoform X1 [Tribolium castaneum]
172	evm.model.Contig13972	-4.4789	0.00147591	Down	-1.12093	1	-	0.172229	1	-	5.58683	0.131672	-	-	-	spidroin-2-like [Hyposmocoma kahamanoa]
173	evm.model.Contig02039	-4.4865	0.0081775	Down	-0.0449733	1	-	-	-	-	#N/A	#N/A	-	-	-	uncharacterized protein LOC113512505 [Galleria mellonella]
174	evm.model.Contig13985	-4.56234	0.0451372	Down	0.529921	1	-	-4.06227	0.373331	-	3.94805	0.126433	-	Cuticle protein	-	LOW QUALITY PROTEIN: uncharacterized protein LOC113502671 [Trichoplusia ni]
175	evm.model.Contig03287	-4.57215	8.97111e-05	Down	-4.69012	0.0912178	-	-	-	-	6.96198	0.0995738	-	-	-	uncharacterized protein LOC113398109 [Vanessa tameamea]
176	evm.model.Contig05712	-4.58236	0.000383706	Down	-0.853023	1	-	-0.175962	1	-	5.36768	0.0690749	-	Cuticle protein 3	-	cuticle protein 3-like [Trichoplusia ni]
177	evm.model.Contig11255	-4.58487	1.26523e-05	Down	-0.1115	1	-	-2.28003	0.665976	-	2.74284	0.138799	-	Protein yellow	-	protein yellow [Ceratitis capitata]
178	evm.model.Contig02314	-4.59642	0.000610645	Down	-0.374418	1	-	1.69496	0.90037	-	6.02988	0.00305221	Up	-	-	uncharacterized protein LOC113510751 [Galleria mellonella]
179	evm.model.Contig12542	-4.6019	4.63766e-06	Down	-3.28978	0.148641	-	-4.01174	0.487281	-	2.81013	0.108615	-	-	-	probable serine/threonine-protein kinase mps1 [Vanessa tameamea]
180	evm.model.Contig01496	-4.61444	0.000304569	Down	-1.54943	1	-	0.468937	1	-	6.02738	0.0169127	Up	Pro-resilin	-	pro-resilin-like isoform X2 [Vanessa tameamea]
181	evm.model.Contig06751	-4.64777	1.52625e-05	Down	-1.91263	0.683138	-	1.62633	0.822539	-	9.00125	0.000940297	Up	Cadherin-89D	-	cadherin-89D [Galleria mellonella]
182	evm.model.Contig05390	-4.66481	0.00107823	Down	-3.34722	0.199077	-	-1.00726	0.948083	-	3.6365	0.0227305	Up	-	-	uncharacterized protein LOC113512528 [Galleria mellonella]
183	evm.model.Contig02029	-4.68437	0.0261857	Down	-0.352284	1	-	-1.663	0.889946	-	4.07951	0.106221	-	-	-	uncharacterized protein LOC113512554 [Galleria mellonella]
184	evm.model.Contig04889	-4.83702	7.62646e-05	Down	0.446486	1	-	0.914041	0.923502	-	0.615448	0.803354	-	Cyclic GMP-AMP synthase	-	uncharacterized protein LOC113511816 [Galleria mellonella]
185	evm.model.Contig03252	-4.83952	1.12383e-11	Down	-1.57942	1	-	-1.009	0.932621	-	5.67524	0.00686944	Up	Protein Skeletor, isoforms B/C	-	protein Skeletor, isoforms B/C isoform X2 [Ceratina calcarata]
186	evm.model.Contig00640	-4.877	1.0001e-12	Down	-5.22358	0.0135934	Down	-1.12059	0.863018	-	6.13852	0.0178389	Up	-	-	pro-resilin [Vanessa tameamea]
187	evm.model.Contig05698	-4.88896	0.0106624	Down	-3.63066	0.825973	-	-	-	-	8.53196	0.0129512	Up	Cuticle protein 3	-	hornerin-like isoform X1 [Hyposmocoma kahamanoa]
188	evm.model.Contig09432	-4.95731	3.68224e-05	Down	-0.443153	1	-	-1.35023	0.823033	-	4.74895	0.138219	-	Cuticle protein 19	-	uncharacterized protein LOC113511581 isoform X1 [Galleria mellonella]
189	evm.model.Contig09405	-4.96085	0.00882581	Down	-1.44473	1	-	-	-	-	6.99528	0.0474531	Up	Cuticle protein 7	-	cuticle protein 8-like [Hyposmocoma kahamanoa]
190	evm.model.Contig00865	-4.96643	0.000190187	Down	1.40507	1	-	-3.2902	0.662919	-	1.52343	0.518947	-	-	-	-
191	evm.model.Contig06670	-4.98299	2.29278e-11	Down	-5.56379	0.51982	-	-	-	-	#N/A	#N/A	-	-	-	-
192	evm.model.Contig13043	-5.00897	3.69467e-06	Down	-0.676707	1	-	6.86128	0.0650425	-	12.7509	0.000673359	Up	Larval cuticle protein 5	-	hypothetical protein D910_04965 [Dendroctonus ponderosae]
193	evm.model.Contig01021	-5.14107	0.00611778	Down	-1.14587	1	-	-0.697137	0.998108	-	4.83558	0.0362378	Up	Hormone receptor 4	K09185 NR6AN; nuclear receptor subfamily 6 group A	hormone receptor 4 isoform X2 [Vanessa tameamea]
194	evm.model.Contig14100	-5.14168	0.00355979	Down	-2.31702	0.0668208	-	0.242482	0.972183	-	4.50955	0.0579648	-	-	-	-
195	evm.model.Contig11881	-5.14866	0.00528858	Down	-5.33799	0.108335	-	-1.79238	0.894156	-	0.813393	0.755301	-	Protein EFR3 homolog cmp44E	-	uncharacterized protein LOC113493916 [Trichoplusia ni]
196	evm.model.Contig00625	-5.15395	0.00459707	Down	-1.65075	0.167584	-	-1.65694	0.630106	-	5.57608	0.0259472	Up	Cuticle protein	-	cuticular protein 64Aa [Drosophila melanogaster]
197	evm.model.Contig12983	-5.16164	0.0292736	Down	0.460072	1	-	3.66152	0.570391	-	10.0128	0.00559212	Up	Endocuticle structural glycoprotein SgAbd-2	-	putative protein TPRXL [Vanessa tameamea]
198	evm.model.Contig09803	-5.17729	0.0207314	Down	-	-	-	-	-	-	#N/A	#N/A	-	Zinc transporter 1	-	zinc transporter 1 [Hyposmocoma kahamanoa]
199	evm.model.Contig11898	-5.19254	0.0151056	Down	-4.85369	0.062261	-	-3.41934	0.607813	-	2.25942	0.297556	-	Sulfotransferase 4A1	-	estrogen sulfotransferase [Galleria mellonella]
200	evm.model.Contig00435	-5.19857	4.39303e-14	Down	-0.0322174	1	-	2.21823	0.81049	-	8.56916	0.00103183	Up	Putative defense protein 3	-	putative defense protein 3 [Hyposmocoma kahamanoa]
201	evm.model.Contig09423	-5.21213	3.84438e-05	Down	-	-	-	-	-	-	4.5096	0.394357	-	Cuticle protein 19	-	uncharacterized protein LOC113511581 isoform X1 [Galleria mellonella]
202	evm.model.Contig01452	-5.2417	0.00195295	Down	-5.61524	0.10378	-	-0.717524	0.950411	-	5.49744	0.00520876	Up	Larval cuticle protein A1A	-	kinesin-related protein 6 isoform X2 [Aedes aegypti]
203	evm.model.Contig10166	-5.24515	7.4979e-13	Down	-0.716327	1	-	-1.50437	0.830366	-	5.2537	0.0114761	Up	-	-	uncharacterized protein LOC101736369 [Bombyx mori]
204	evm.model.Contig10433	-5.24655	0.00106931	Down	-0.541833	1	-	-2.63144	0.895606	-	4.50353	0.0960084	-	Venom carboxylesterase-6	-	venom carboxylesterase-6-like [Hyposmocoma kahamanoa]
205	evm.model.Contig00529	-5.267	7.20229e-05	Down	-	-	-	-	-	-	#N/A	#N/A	-	Vitellin-degrading protease	K01312 PRSS1_2_3; trypsin [EC:3.4.21.4]	vitellin-degrading protease-like [Hyposmocoma kahamanoa]
206	evm.model.Contig14259	-5.27893	0.0035188	Down	-0.675046	1	-	-6.37447	0.0250983	Down	0.566121	0.863706	-	Delta-like protein C	-	neurogenic locus protein delta-like [Galleria mellonella]
207	evm.model.Contig09404	-5.31835	2.2004e-05	Down	-0.731011	1	-	-3.58628	0.894156	-	5.92483	0.0508441	-	Cuticle protein 7	-	cuticular protein RR-2 motif 95 precursor [Bombyx mori]
208	evm.model.Contig13987	-5.33485	1.48718e-13	Down	-1.35599	0.851764	-	-0.69444	0.917209	-	5.03752	0.0141991	Up	Larval cuticle protein A3A	-	PREDICTED: uncharacterized protein LOC105150331 [Acromyrmex echinatior]
209	evm.model.Contig14098	-5.33613	0.00882581	Down	-0.00619267	1	-	-2.18339	0.639703	-	4.42699	0.050396	-	-	-	-
210	evm.model.Contig02084	-5.36704	0.000191444	Down	-2.64044	0.585168	-	-5.60945	0.0227939	Down	0.917926	0.714943	-	Neurofilament heavy polypeptide	-	proline-rich protein 4 isoform X2 [Vanessa tameamea]
211	evm.model.Contig09391	-5.37079	1.5655e-11	Down	-1.82465	0.603556	-	-0.0772845	1	-	2.31777	0.30632	-	-	-	intracellular protein transport protein USO1-like [Galleria mellonella]
212	evm.model.Contig04758	-5.40417	2.46194e-11	Down	-3.8857	0.239094	-	-0.594436	1	-	7.36599	0.0102209	Up	-	-	uncharacterized protein LOC113231185 [Hyposmocoma kahamanoa]
213	evm.model.Contig05959	-5.50183	6.51892e-07	Down	-7.08091	0.0144612	Down	-1.06683	0.953201	-	2.43128	0.386286	-	-	-	probable serine/threonine-protein kinase clkA [Trichoplusia ni]
214	evm.model.Contig08163	-5.51756	0.0272362	Down	-2.96389	0.679158	-	0.864997	0.915813	-	-0.842596	0.789482	-	Peroxiredoxin-6	K00430 E1.11.1.7; peroxidase [EC:1.11.1.7]	peroxiredoxin-6-like [Frankliniella occidentalis]
215	evm.model.Contig13980	-5.52926	0.026688	Down	-3.26376	1	-	1.16439	0.891087	-	-6.73326	0.0116309	Down	Larval cuticle protein A2B	-	PREDICTED: larval cuticle protein A3A [Tribolium castaneum]
216	evm.model.Contig02470	-5.53351	1.44086e-08	Down	-2.52352	0.603556	-	-1.96838	0.841739	-	4.60132	0.0702367	-	Pancreatic triacylglycerol lipase	-	uncharacterized protein LOC113238970 [Hyposmocoma kahamanoa]
217	evm.model.Contig02243	-5.56897	3.85117e-05	Down	-0.498332	1	-	0.0137985	1	-	5.88305	0.00615789	Up	Alpha-tocopherol transfer protein-like	-	alpha-tocopherol transfer protein-like [Bombyx mori]
218	evm.model.Contig05960	-5.58605	4.68477e-12	Down	-4.42843	0.0799534	-	1.08185	0.926539	-	6.71561	0.000164512	Up	Chorion peroxidase	-	peroxidase [Vanessa tameamea]
219	evm.model.Contig12988	-5.59116	3.27319e-10	Down	-0.997535	1	-	-5.84775	0.641012	-	7.0911	0.070503	-	Endocuticle structural glycoprotein SgAbd-2	-	endocuticle structural glycoprotein ABD-4-like [Galleria mellonella]
220	evm.model.Contig07342	-5.61992	9.38483e-06	Down	-5.26014	0.435958	-	0.8442	0.951566	-	8.75619	0.0165942	Up	Cuticle protein 7	-	cuticle protein 7-like [Trichoplusia ni]
221	evm.model.Contig04290	-5.63087	0.0423763	Down	-3.23838	1	-	-4.2119	0.842406	-	-2.67323	0.516671	-	-	-	filaggrin-2-like [Hyposmocoma kahamanoa]
222	evm.model.Contig08537	-5.65426	2.46194e-11	Down	-3.75319	0.039458	Down	-0.0680657	1	-	7.61775	0.00588524	Up	-	-	uncharacterized protein LOC113523573 [Galleria mellonella]
223	evm.model.Contig12057	-5.66758	5.7297e-09	Down	0.117565	1	-	-3.59439	0.710252	-	3.70451	0.13322	-	Glucose dehydrogenase [FAD, quinone]	K21270 ChuaMOX; (R)-mandelonitrile oxidase [EC:1.1.3.49]	glucose dehydrogenase [FAD, quinone]-like [Galleria mellonella]
224	evm.model.Contig13984	-5.68276	0.0205615	Down	-1.35556	1	-	-1.27473	0.923342	-	6.1262	0.0529857	-	Cuticle protein	-	larval cuticle protein A2B-like [Trichoplusia ni]
225	evm.model.Contig03292	-5.76336	4.65504e-05	Down	-12.203	0.0021649	Down	-	-	-	4.49111	0.182726	-	-	-	uncharacterized protein LOC113498691 [Trichoplusia ni]
226	evm.model.Contig09186	-5.79002	7.73211e-05	Down	-1.82401	1	-	-6.58408	0.18108	-	-2.3298	0.449418	-	Peptidoglycan recognition protein	K01446 PGRP; peptidoglycan recognition protein	peptidoglycan-recognition protein SC2 isoform X1 [Bombyx mori]
227	evm.model.Contig13927	-5.79543	2.58897e-23	Down	-3.35494	0.403506	-	-0.397046	0.994742	-	4.71971	0.0247812	Up	-	-	uncharacterized protein PB18E9.04c-like [Trichoplusia ni]
228	evm.model.Contig13706	-5.82984	4.43276e-17	Down	-0.985632	1	-	-4.21414	0.145208	-	2.80992	0.232981	-	-	-	uncharacterized protein LOC113516934 [Galleria mellonella]
229	evm.model.Contig03222	-5.87689	0.00458116	Down	-2.37362	0.372256	-	1.29864	0.736433	-	7.72577	0.020971	Up	Flexible cuticle protein 12	-	flexible cuticle protein 12-like [Ctenocephalides felis]
230	evm.model.Contig05713	-5.89867	0.00957061	Down	-3.6647	0.850693	-	-3.33032	0.917209	-	-2.3135	0.697911	-	Cuticle protein 3	-	cuticle protein 3-like [Trichoplusia ni]
231	evm.model.Contig13981	-5.92672	0.0107439	Down	-0.350901	1	-	-1.30314	0.915813	-	1.39522	0.622514	-	Cuticle protein	-	cuticle protein-like [Galleria mellonella]
232	evm.model.Contig14129	-5.9377	0.0370271	Down	-	-	-	-4.54815	0.561757	-	-7.04351	0.050396	-	-	-	uncharacterized protein LOC113517890 [Galleria mellonella]
233	evm.model.Contig14126	-5.94797	0.000915521	Down	0.765984	1	-	-2.36487	0.641012	-	-0.316845	0.92808	-	-	-	extensin-like [Galleria mellonella]
234	evm.model.Contig02584	-5.95869	3.58012e-05	Down	-2.56057	0.825973	-	-5.3608	0.596726	-	-1.14313	0.65853	-	-	-	uncharacterized protein LOC110830839 isoform X1 [Zootermopsis nevadensis]
235	evm.model.Contig03301	-5.97357	0.0228914	Down	-6.15559	0.045073	Down	-5.92727	0.487675	-	3.02679	0.338924	-	-	-	uncharacterized protein LOC113498716 [Trichoplusia ni]
236	evm.model.Contig03961	-5.98869	6.26986e-12	Down	-2.57722	0.813785	-	-	-	-	7.03566	0.0401635	Up	-	-	uncharacterized protein LOC101741477 isoform X2 [Bombyx mori]
237	evm.model.Contig11806	-6.01052	0.000523349	Down	-1.39355	0.736322	-	-10.6997	0.0878133	-	3.78062	0.269087	-	Laccase-4	-	multicopper oxidase [Anopheles darlingi]
238	evm.model.Contig02151	-6.03526	0.00231393	Down	-2.95296	1	-	-9.76742	0.0823218	-	1.14939	0.81658	-	-	-	eisosome protein SEG2 [Galleria mellonella]
239	evm.model.Contig09402	-6.06425	0.000203971	Down	-1.48744	0.685868	-	-5.03728	0.568909	-	4.61854	0.0759779	-	Cuticle protein 7	-	uncharacterized protein LOC113502681 [Trichoplusia ni]
240	evm.model.Contig05293	-6.07999	6.11627e-08	Down	-0.166529	1	-	-5.56064	0.441797	-	0.0132239	1	-	Trypsin-3	K21032 B4GAT1; beta-1,4-glucuronyltransferase 1 [EC:2.4.1.-]	trypsin-1-like [Trichoplusia ni]
241	evm.model.Contig07339	-6.17552	6.51892e-07	Down	-2.66659	1	-	0.324944	1	-	8.55562	0.0148391	Up	Cuticle protein	-	cuticle protein 8-like [Vanessa tameamea]
242	evm.model.Contig03191	-6.21011	1.76488e-11	Down	-3.20418	1	-	-	-	-	11.7992	0.00132579	Up	-	-	mucin-5AC-like [Hyposmocoma kahamanoa]
243	evm.model.Contig12995	-6.35523	2.90851e-08	Down	-0.588091	1	-	-4.21189	0.842406	-	7.33606	0.0423295	Up	Endocuticle structural protein SgAbd-6	-	flexible cuticle protein 12-like [Hyposmocoma kahamanoa]
244	evm.model.Contig07526	-6.41061	1.48718e-13	Down	-5.01966	0.108335	-	0.761426	0.986706	-	-2.14642	0.581746	-	-	-	transcription initiation factor TFIID subunit 15b-like [Hyposmocoma kahamanoa]
245	evm.model.Contig00723	-6.43584	0.023719	Down	3.43605	1	-	-	-	-	3.91502	0.509375	-	-	K08471 GR; gustatory receptor	-
246	evm.model.Contig09535	-6.44825	0.0157126	Down	-2.25477	1	-	-	-	-	6.11139	0.211394	-	Thymus-specific serine protease	-	putative serine protease K12H4.7 [Hyposmocoma kahamanoa]
247	evm.model.Contig11120	-6.52439	1.71924e-08	Down	-4.79349	0.0333479	Down	-1.72711	0.842406	-	4.66987	0.0364279	Up	Uncharacterized protein sll1735	-	uncharacterized protein LOC113513837 [Galleria mellonella]
248	evm.model.Contig14127	-6.53035	0.00148164	Down	-1.07093	1	-	-2.11414	0.784061	-	-3.60038	0.0868073	-	-	-	extensin-like [Galleria mellonella]
249	evm.model.Contig02751	-6.53078	3.58012e-05	Down	-2.10616	1	-	-7.4807	0.0851418	-	1.68496	0.633574	-	-	-	rRNA biogenesis protein rrp36 [Galleria mellonella]
250	evm.model.Contig05707	-6.55765	2.42007e-09	Down	-0.755001	1	-	-0.259843	1	-	9.42859	0.00870087	Up	Cuticle protein 3	-	cuticle protein 3-like [Galleria mellonella]
251	evm.model.Contig13197	-6.58198	3.9117e-16	Down	-4.52382	0.0224573	Down	-0.731695	0.950411	-	8.60514	0.0147814	Up	-	-	uncharacterized protein LOC113521311 [Galleria mellonella]
252	evm.model.Contig09415	-6.58276	1.07157e-08	Down	2.12143	1	-	-	-	-	3.79219	0.515967	-	Cuticle protein 19	-	cuticle protein 8-like [Galleria mellonella]
253	evm.model.Contig05761	-6.74011	8.72122e-11	Down	-1.40534	0.87321	-	-1.43653	0.891087	-	2.50677	0.182812	-	Alpha-N-acetylgalactosaminidase	K01204 NAGA; alpha-N-acetylgalactosaminidase [EC:3.2.1.49]	alpha-N-acetylgalactosaminidase-like [Trichoplusia ni]
254	evm.model.Contig08167	-6.74621	6.87792e-07	Down	-4.13513	0.0871748	-	-0.215829	1	-	0.502413	0.916511	-	-	-	uncharacterized protein LOC113506993 isoform X1 [Trichoplusia ni]
255	evm.model.Contig03214	-6.74756	2.03653e-12	Down	-7.3895	0.00645526	Down	-0.798973	0.917209	-	8.89584	0.00946116	Up	MAGE-like protein 2	-	skin secretory protein xP2-like [Hyposmocoma kahamanoa]
256	evm.model.Contig00622	-6.74848	0.00258964	Down	-2.54469	1	-	-0.768558	0.960318	-	9.3301	0.0265229	Up	Cuticle protein	-	uncharacterized protein LOC113234364 isoform X2 [Hyposmocoma kahamanoa]
257	evm.model.Contig09401	-6.76017	2.36043e-18	Down	-6.80481	0.149849	-	0.828304	1	-	9.58058	0.00912924	Up	Cuticle protein 19	-	cuticle protein 19-like [Galleria mellonella]
258	evm.model.Contig12996	-6.80433	9.49554e-08	Down	-	-	-	-	-	-	3.49558	0.572707	-	Endocuticle structural glycoprotein ABD-5	-	uncharacterized protein LOC100379437 [Bombyx mori]
259	evm.model.Contig12620	-6.80591	0.00136348	Down	0.370449	1	-	-	-	-	#N/A	#N/A	-	Acyl-CoA desaturase	K00507 SCD, desC; stearoyl-CoA desaturase (Delta-9 desaturase) [EC:1.14.19.1]	stearoyl-CoA desaturase 5-like [Galleria mellonella]
260	evm.model.Contig13540	-6.82171	1.72232e-05	Down	-4.13136	0.312523	-	-0.507713	1	-	3.51839	0.241322	-	-	-	cuticular protein tweedle motif 3 [Leptinotarsa decemlineata]
261	evm.model.Contig11783	-6.82293	4.66289e-09	Down	-1.59559	1	-	1.87841	0.767581	-	7.68338	0.00826672	Up	Endocuticle structural glycoprotein SgAbd-2	-	endocuticle structural glycoprotein ABD-4-like [Galleria mellonella]
262	evm.model.Contig07381	-6.82992	1.60308e-06	Down	-7.49609	0.00212392	Down	0.293783	1	-	9.48411	0.000135322	Up	Hydroxysteroid dehydrogenase-like protein 2	-	fatty acid-binding protein-like [Trichoplusia ni]
263	evm.model.Contig14128	-6.833	0.0261857	Down	-4.23845	1	-	-2.68398	0.887468	-	0.301036	0.988707	-	-	-	extensin-like [Galleria mellonella]
264	evm.model.Contig08336	-6.8646	0.000127253	Down	-10.2834	0.0141936	Down	-0.387726	1	-	4.79448	0.00407807	Up	-	-	uncharacterized protein LOC113495019 isoform X2 [Trichoplusia ni]
265	evm.model.Contig04594	-6.91158	0.000153517	Down	-2.98776	0.654007	-	-6.55293	0.110093	-	2.80742	0.291529	-	-	-	PREDICTED: uncharacterized protein LOC103313673 [Tribolium castaneum]
266	evm.model.Contig04292	-6.91378	9.07703e-10	Down	-3.53995	0.225887	-	-6.04809	0.489385	-	0.226808	0.97563	-	-	-	filaggrin-2-like [Hyposmocoma kahamanoa]
267	evm.model.Contig13346	-6.96892	0.000188835	Down	-	-	-	-	-	-	#N/A	#N/A	-	Zinc transporter 1	K14688 SLC30A1, ZNT1; solute carrier family 30 (zinc transporter), member 1	zinc transporter 1 [Trichoplusia ni]
268	evm.model.Contig00624	-6.98754	0.00051255	Down	-4.35211	1	-	-1.85161	0.917209	-	9.2616	0.0212127	Up	Cuticle protein	-	cuticle protein 7 [Culex quinquefasciatus]
269	evm.model.Contig08337	-7.11764	0.000506512	Down	-5.62403	0.0661712	-	-2.47067	0.949449	-	6.28859	0.0111344	Up	-	-	osiris 19 precursor [Bombyx mori]
270	evm.model.Contig09413	-7.13222	7.79242e-07	Down	2.97911	0.760515	-	3.57086	0.486601	-	-0.711413	0.912815	-	Cuticle protein 8	-	uncharacterized protein LOC113393288 [Vanessa tameamea]
271	evm.model.Contig00806	-7.17149	0.0135134	Down	-5.38539	0.18006	-	0.561761	1	-	2.88826	0.19607	-	-	-	uncharacterized protein LOC113505050 [Trichoplusia ni]
272	evm.model.Contig01612	-7.22253	0.00146236	Down	0.0864413	1	-	-1.1664	0.983288	-	6.49867	0.00776147	Up	Zinc metalloproteinase nas-4	-	zinc metalloproteinase nas-4 [Hyposmocoma kahamanoa]
273	evm.model.Contig10943	-7.22459	3.44224e-05	Down	-1.30731	1	-	-10.2634	0.0256216	Down	0.988411	0.81282	-	-	-	uncharacterized protein LOC113238114 isoform X2 [Hyposmocoma kahamanoa]
274	evm.model.Contig03300	-7.24201	0.0316733	Down	-4.2197	1	-	-9.95777	0.0288722	Down	1.86758	0.662393	-	-	-	osiris 9 precursor [Bombyx mori]
275	evm.model.Contig07452	-7.26137	0.000127142	Down	-2.66196	0.198059	-	-0.686168	0.948083	-	3.07876	0.051462	-	-	-	uncharacterized protein LOC113238176 [Hyposmocoma kahamanoa]
276	evm.model.Contig09416	-7.26706	2.65548e-09	Down	-3.20954	1	-	-	-	-	#N/A	#N/A	-	Cuticle protein 19	-	cuticle protein 8-like [Galleria mellonella]
277	evm.model.Contig03291	-7.27949	0.000521116	Down	-6.41374	0.0135934	Down	-1.74306	0.898129	-	3.82907	0.0781496	-	-	-	osiris 9 precursor [Bombyx mori]
278	evm.model.Contig13118	-7.35785	4.43276e-17	Down	-4.48584	0.0358627	Down	-0.577897	0.917209	-	7.30771	0.00670704	Up	-	-	prisilkin-39-like [Vanessa tameamea]
279	evm.model.Contig09424	-7.36737	3.74051e-15	Down	-3.24665	0.519673	-	2.62712	0.621671	-	11.1452	0.00360481	Up	Cuticle protein 7	-	cuticle protein 19-like [Vanessa tameamea]
280	evm.model.Contig09412	-7.41399	6.51892e-07	Down	-0.0133086	1	-	4.02307	0.471827	-	7.30262	0.0103179	Up	Cuticle protein 7	-	cuticle protein 8-like [Hyposmocoma kahamanoa]
281	evm.model.Contig07389	-7.41697	2.76865e-14	Down	-2.88375	0.405141	-	-2.46406	0.679283	-	6.23574	0.00731965	Up	-	K17914 KIF13; kinesin family member 13	uncharacterized protein LOC113513566, partial [Galleria mellonella]
282	evm.model.Contig09513	-7.43545	2.58878e-14	Down	-4.1602	0.0787222	-	-4.98806	0.647733	-	7.60336	0.00942419	Up	-	-	AGAP000352-PA [Anopheles gambiae str. PEST]
283	evm.model.Contig13990	-7.44533	1.36751e-16	Down	-1.93351	0.550982	-	-0.773563	0.950411	-	8.24056	0.0101261	Up	Cuticle protein	-	hypothetical protein YQE_02667, partial [Dendroctonus ponderosae]
284	evm.model.Contig14036	-7.44887	5.05322e-07	Down	-1.4909	1	-	-3.94248	0.690257	-	3.02682	0.185629	-	La-related protein 6	K18733 LARP6; la-related protein 6	la-related protein 6 [Vanessa tameamea]
285	evm.model.Contig09426	-7.51069	0.000199249	Down	-4.80228	1	-	-	-	-	10.3674	0.010881	Up	-	-	cuticle protein 8-like [Hyposmocoma kahamanoa]
286	evm.model.Contig05300	-7.52895	2.76865e-14	Down	-3.62841	0.154115	-	-3.31339	0.905595	-	1.40583	0.645467	-	-	-	uncharacterized protein LOC101742784 [Bombyx mori]
287	evm.model.Contig03286	-7.55821	0.00784493	Down	-8.03931	0.133824	-	-	-	-	2.83819	0.789482	-	-	-	uncharacterized protein LOC113514553 [Galleria mellonella]
288	evm.model.Contig14253	-7.57655	1.19595e-07	Down	-0.774886	1	-	-6.38702	0.0667399	-	1.57145	0.507273	-	Xanthine dehydrogenase	K00106 XDH; xanthine dehydrogenase/oxidase [EC:1.17.1.4 1.17.3.2]	xanthine dehydrogenase/oxidase-like [Trichoplusia ni]
289	evm.model.Contig04291	-7.60107	4.20293e-08	Down	-1.4037	1	-	-5.3529	0.627111	-	0.205199	1	-	-	-	conserved hypothetical protein [Pediculus humanus corporis]
290	evm.model.Contig06910	-7.65632	1.20768e-06	Down	-2.1959	1	-	-1.74865	0.727335	-	0.236611	0.932996	-	Glucose dehydrogenase [FAD, quinone]	K21270 ChuaMOX; (R)-mandelonitrile oxidase [EC:1.1.3.49]	uncharacterized protein LOC113514947 [Galleria mellonella]
291	evm.model.Contig01143	-7.70963	0.000270401	Down	-3.05065	0.974325	-	-2.48226	0.881589	-	1.21027	0.667012	-	Dopamine N-acetyltransferase	-	arylalkylamine N-acetyltransferase [Antheraea pernyi]
292	evm.model.Contig09802	-7.77642	0.0016559	Down	2.68156	1	-	-	-	-	8.78114	0.037108	Up	-	-	uncharacterized protein LOC113228726 isoform X1 [Hyposmocoma kahamanoa]
293	evm.model.Contig03307	-7.80812	0.00533821	Down	-2.71541	0.8042	-	-8.37554	0.121559	-	3.29632	0.145586	-	-	-	uncharacterized protein LOC113398107 [Vanessa tameamea]
294	evm.model.Contig02045	-7.80984	1.70658e-08	Down	0.320928	1	-	3.65132	0.568725	-	9.50073	0.00127623	Up	Acyl-CoA Delta(11) desaturase	K00507 SCD, desC; stearoyl-CoA desaturase (Delta-9 desaturase) [EC:1.14.19.1]	AAEL003622-PA [Aedes aegypti]
295	evm.model.Contig12984	-7.82216	0.000847262	Down	-3.57472	1	-	3.95013	0.599907	-	11.848	0.00768671	Up	Endocuticle structural glycoprotein SgAbd-2	-	putative protein TPRXL [Vanessa tameamea]
296	evm.model.Contig08192	-7.86957	2.76865e-14	Down	-5.98222	0.0117699	Down	-2.30073	0.739729	-	8.46981	0.0120086	Up	-	-	pollen-specific leucine-rich repeat extensin-like protein 4, partial [Trichoplusia ni]
297	evm.model.Contig03294	-7.92979	4.05445e-05	Down	-4.80562	0.876502	-	-9.3588	0.200915	-	2.76844	0.450931	-	-	-	uncharacterized protein LOC113232516 [Hyposmocoma kahamanoa]
298	evm.model.Contig07448	-7.94551	3.84438e-05	Down	-6.99469	0.0100152	Down	-2.08113	0.747797	-	2.2101	0.370375	-	-	-	-
299	evm.model.Contig12992	-7.94865	2.83364e-12	Down	4.42801	1	-	-	-	-	12.6827	0.00130836	Up	Flexible cuticle protein 12	-	endocuticle structural glycoprotein SgAbd-5-like [Hyposmocoma kahamanoa]
300	evm.model.Contig06480	-7.94978	0.00054904	Down	-5.21609	0.025519	Down	-2.73242	0.838861	-	4.91548	0.0564825	-	-	-	RNA-binding protein 33-like [Galleria mellonella]
301	evm.model.Contig00623	-7.95707	7.18687e-06	Down	0.0298099	1	-	-1.85448	0.904593	-	9.33214	0.00238602	Up	Cuticle protein	-	cuticle protein 18.6 [Culex quinquefasciatus]
302	evm.model.Contig06913	-7.99369	9.15651e-24	Down	-5.12827	0.149849	-	-0.909227	0.976169	-	9.24131	0.00755017	Up	Glucose dehydrogenase [FAD, quinone]	K21270 ChuaMOX; (R)-mandelonitrile oxidase [EC:1.1.3.49]	glucose dehydrogenase [FAD, quinone] [Hyposmocoma kahamanoa]
303	evm.model.Contig09429	-8.06406	9.49554e-08	Down	-3.72645	0.227963	-	-1.62515	0.93663	-	6.51915	0.0332281	Up	Cuticle protein 7	-	cuticle protein 19-like [Hyposmocoma kahamanoa]
304	evm.model.Contig10802	-8.26391	7.79632e-06	Down	-2.69007	0.8042	-	-1.83688	0.882138	-	5.12627	0.0047335	Up	Clavesin-1	-	clavesin-2-like isoform X1 [Vanessa tameamea]
305	evm.model.Contig09418	-8.33442	0.000839129	Down	-	-	-	-	-	-	#N/A	#N/A	-	Cuticle protein	-	cuticle protein 8-like [Galleria mellonella]
306	evm.model.Contig12985	-8.34529	1.96647e-07	Down	-	-	-	2.75682	0.850195	-	12.543	0.00579498	Up	Endocuticle structural glycoprotein SgAbd-2	-	putative protein TPRXL [Vanessa tameamea]
307	evm.model.Contig08594	-8.38035	0.00235442	Down	-5.61136	0.10542	-	-	-	-	5.54226	0.0979584	-	-	-	uncharacterized protein LOC113229775 [Hyposmocoma kahamanoa]
308	evm.model.Contig07455	-8.54268	6.09366e-08	Down	-7.81955	0.00489677	Down	-2.3082	0.65886	-	3.33155	0.0878166	-	-	-	glycine-rich cell wall structural protein-like [Trichoplusia ni]
309	evm.model.Contig03306	-8.58316	1.18032e-09	Down	-0.933769	1	-	-5.26114	0.322944	-	3.58091	0.0572019	-	-	-	uncharacterized protein LOC113232452 [Hyposmocoma kahamanoa]
310	evm.model.Contig06481	-8.59177	5.50008e-21	Down	-6.872	0.062778	-	-	-	-	3.21952	0.624019	-	-	-	atherin-like, partial [Trichoplusia ni]
311	evm.model.Contig04287	-8.6353	1.10872e-05	Down	-	-	-	-	-	-	#N/A	#N/A	-	-	-	filaggrin-2-like [Hyposmocoma kahamanoa]
312	evm.model.Contig04288	-8.65455	0.00459707	Down	-	-	-	-	-	-	#N/A	#N/A	-	-	-	filaggrin-2-like [Hyposmocoma kahamanoa]
313	evm.model.Contig03295	-8.67171	0.00195295	Down	-4.13445	0.720986	-	-	-	-	5.24135	0.198137	-	-	-	uncharacterized protein LOC113498691 [Trichoplusia ni]
314	evm.model.Contig04596	-8.69809	0.0018049	Down	-2.83326	0.825973	-	-6.45727	0.30475	-	3.34847	0.245267	-	-	-	uncharacterized protein LOC113504209 [Trichoplusia ni]
315	evm.model.Contig02044	-8.71656	6.09549e-05	Down	-2.70373	1	-	4.58651	0.812061	-	12.7366	0.00105289	Up	-	-	uncharacterized protein LOC113502279 [Trichoplusia ni]
316	evm.model.Contig07454	-8.96034	2.98342e-09	Down	-3.29731	0.108335	-	-1.96671	0.685121	-	6.77517	0.00167497	Up	-	-	-
317	evm.model.Contig06815	-9.08718	5.48671e-21	Down	-2.47536	1	-	-2.14425	0.850195	-	7.43881	0.0108529	Up	Serine proteinase stubble	-	seminal fluid protein CSSFP033 [Chilo suppressalis]
318	evm.model.Contig09409	-9.14473	2.76299e-07	Down	0.925544	1	-	-	-	-	10.5271	0.00979382	Up	Cuticle protein 7	-	uncharacterized protein LOC113393288 [Vanessa tameamea]
319	evm.model.Contig03423	-9.2485	4.33982e-07	Down	0.304732	1	-	0.606205	0.953201	-	11.9404	0.00207042	Up	Larval cuticle protein LCP-17	-	larval cuticle protein LCP-17-like [Hyposmocoma kahamanoa]
320	evm.model.Contig02038	-9.28478	6.86742e-05	Down	-6.62652	0.057919	-	-	-	-	3.09351	0.250508	-	-	-	uncharacterized protein LOC113497109 [Trichoplusia ni]
321	evm.model.Contig09407	-9.39773	2.90176e-05	Down	-1.73428	1	-	-	-	-	8.71636	0.0392223	Up	Cuticle protein 7	-	cuticle protein 8-like [Hyposmocoma kahamanoa]
322	evm.model.Contig03215	-9.47433	1.00583e-07	Down	-7.22957	0.00161684	Down	-1.03493	0.935619	-	6.45663	0.0169972	Up	-	-	-
323	evm.model.Contig03785	-9.53751	1.49605e-13	Down	-9.26492	0.00222301	Down	-1.1637	0.922503	-	9.86912	0.00136799	Up	-	-	glycine-rich cell wall structural protein [Hyposmocoma kahamanoa]
324	evm.model.Contig10715	-9.59477	3.20589e-07	Down	-5.37221	0.0419656	Down	-7.12908	0.104184	-	1.44372	0.619234	-	-	-	-
325	evm.model.Contig00626	-9.67211	1.05303e-10	Down	-1.78902	1	-	-2.41879	0.841396	-	7.79582	0.0193109	Up	Cuticle protein	-	cuticle protein 18.6-like [Hyposmocoma kahamanoa]
326	evm.model.Contig06816	-9.69451	1.88365e-27	Down	-7.21627	0.0117699	Down	-0.450905	0.979384	-	6.33309	0.011343	Up	Serine proteinase stubble	-	seminal fluid protein CSSFP033 [Chilo suppressalis]
327	evm.model.Contig09419	-9.8267	4.01668e-08	Down	-0.0373076	1	-	-	-	-	1.76113	0.714024	-	Cuticle protein 19	-	cuticle protein 8-like [Galleria mellonella]
328	evm.model.Contig09408	-9.87563	8.83682e-22	Down	0.355415	1	-	-	-	-	8.95728	0.0118492	Up	Cuticle protein 19	-	uncharacterized protein LOC113511581 isoform X1 [Galleria mellonella]
329	evm.model.Contig05125	-9.91857	0.0047845	Down	-5.16938	0.594034	-	-	-	-	#N/A	#N/A	-	-	-	uncharacterized protein LOC113232131 [Hyposmocoma kahamanoa]
330	evm.model.Contig03186	-10.0282	6.83022e-14	Down	-7.049	0.0197826	Down	-	-	-	1.92381	0.606641	-	-	-	-
331	evm.model.Contig00280	-10.0937	1.12031e-18	Down	-2.70377	1	-	-	-	-	8.31052	0.0451876	Up	Lysozyme	K13915 LYZ; lysozyme C [EC:3.2.1.17]	lysozyme-like [Ctenocephalides felis]
332	evm.model.Contig11882	-10.1919	2.96826e-07	Down	-5.36998	0.0443705	Down	-1.02143	0.933523	-	2.86692	0.148091	-	-	-	-
333	evm.model.Contig03293	-10.2674	9.01409e-05	Down	-1.61103	1	-	-	-	-	4.92611	0.060609	-	-	-	uncharacterized protein LOC113514414 [Galleria mellonella]
334	evm.model.Contig08338	-10.393	3.87367e-05	Down	-6.38053	0.235804	-	4.25967	0.812061	-	8.68762	0.00996202	Up	-	-	uncharacterized protein LOC113402643 [Vanessa tameamea]
335	evm.model.Contig12986	-10.5494	3.35542e-08	Down	-	-	-	3.06447	0.917209	-	15.5742	0.00198728	Up	Endocuticle structural glycoprotein SgAbd-2	-	putative protein TPRXL [Vanessa tameamea]
336	evm.model.Contig03278	-10.5847	1.64959e-07	Down	-8.00676	0.0157758	Down	-2.66367	0.950411	-	4.97583	0.129586	-	-	-	osiris 18 precursor [Bombyx mori]
337	evm.model.Contig11872	-10.6069	5.26774e-13	Down	-3.52736	0.164573	-	0.37462	1	-	7.43749	0.00703273	Up	-	-	uncharacterized protein LOC113517399 [Galleria mellonella]
338	evm.model.Contig02319	-10.6316	6.48735e-07	Down	-1.06714	1	-	3.37029	0.892032	-	9.32399	0.00323321	Up	-	-	uncharacterized protein LOC113503296 [Trichoplusia ni]
339	evm.model.Contig09397	-10.7143	7.73211e-05	Down	-2.31837	0.720583	-	-1.98271	0.917209	-	5.59534	0.011343	Up	Cuticle protein 19	-	cuticle protein 19-like [Vanessa tameamea]
340	evm.model.Contig14133	-10.7467	0.000380475	Down	-	-	-	-	-	-	8.40724	0.0504253	-	-	-	extensin-like [Galleria mellonella]
341	evm.model.Contig00281	-10.8027	1.01264e-21	Down	-2.57444	1	-	-	-	-	4.08161	0.441484	-	Lysozyme	K13915 LYZ; lysozyme C [EC:3.2.1.17]	lysozyme-like [Ctenocephalides felis]
342	evm.model.Contig09420	-10.9992	3.32925e-12	Down	-	-	-	-	-	-	4.93043	0.330291	-	Cuticle protein 19	-	cuticle protein 8-like [Galleria mellonella]
343	evm.model.Contig09421	-11.0472	8.94769e-21	Down	-4.11983	1	-	-	-	-	9.00378	0.0311145	Up	Cuticle protein 8	-	hypothetical protein YQE_02037, partial [Dendroctonus ponderosae]
344	evm.model.Contig03298	-11.0883	0.000594681	Down	-4.80228	1	-	-	-	-	4.78928	0.203839	-	-	-	uncharacterized protein LOC113398080 [Vanessa tameamea]
345	evm.model.Contig01451	-11.1811	6.76647e-17	Down	-4.04969	0.0644073	-	0.310482	1	-	1.82699	0.702297	-	-	-	uncharacterized protein LOC113225600 [Hyposmocoma kahamanoa]
346	evm.model.Contig04289	-11.4298	0.00509366	Down	0.407661	1	-	-3.29781	0.917209	-	-3.75122	0.559921	-	-	-	histidine-rich protein PFHRP-II-like [Vanessa tameamea]
347	evm.model.Contig04293	-11.6886	1.05435e-10	Down	-3.85975	1	-	-	-	-	6.8024	0.147965	-	-	-	conserved hypothetical protein [Culex quinquefasciatus]
348	evm.model.Contig09422	-11.7966	3.97348e-05	Down	-9.33346	0.042825	Down	-	-	-	4.50964	0.394395	-	Cuticle protein 7	-	uncharacterized protein LOC113511582 [Galleria mellonella]
349	evm.model.Contig08452	-12.1782	1.44926e-24	Down	-9.43732	0.0335986	Down	-	-	-	3.9149	0.509375	-	-	-	-
350	evm.model.Contig09427	-12.3696	2.12438e-19	Down	-0.819963	1	-	3.42327	0.863018	-	13.8881	0.0023298	Up	Cuticle protein 7	-	uncharacterized protein LOC113393288 [Vanessa tameamea]
351	evm.model.Contig11565	-12.5563	4.86458e-17	Down	-6.44184	0.261268	-	-	-	-	3.05948	0.648738	-	-	-	-
352	evm.model.Contig03422	-12.8572	9.11921e-11	Down	-5.84983	0.588729	-	1.11783	1	-	16.4289	0.00215425	Up	Larval cuticle protein LCP-17	-	larval cuticle protein LCP-17-like isoform X2 [Galleria mellonella]
353	evm.model.Contig00421	-12.9301	2.62693e-12	Down	-8.11457	0.00640072	Down	-0.469249	1	-	5.93742	0.0118743	Up	-	-	uncharacterized protein LOC113398311 [Vanessa tameamea]
354	evm.model.Contig03184	-13.2486	2.40257e-19	Down	-5.54425	0.18006	-	-3.33031	0.917209	-	-1.25373	0.831086	-	-	-	-
355	evm.model.Contig11935	-14.6242	2.76651e-10	Down	-7.51557	0.0704658	-	-7.83052	0.265459	-	1.33299	0.634898	-	-	-	-
356	evm.model.Contig03185	-14.6616	1.24171e-19	Down	-5.68011	0.167584	-	0.451408	1	-	3.88872	0.0993339	-	-	-	-
357	evm.model.Contig09291	-17.2697	2.4595e-10	Down	-4.78612	0.518657	-	-6.11236	0.18108	-	0.72554	0.851785	-	-	-	-
358	evm.model.Contig11457	-	-	-	-1.04988	1	-	6.41521	0.486601	-	8.22554	0.00126506	Up	Protein couch potato	-	protein couch potato-like [Hyposmocoma kahamanoa]
359	evm.model.Contig10754	-	-	-	-0.938637	1	-	2.67814	0.950411	-	8.17336	0.0222177	Up	Enteropeptidase	-	serine proteinase stubble [Vanessa tameamea]
360	evm.model.Contig11816	-	-	-	0.263018	1	-	3.52799	0.889946	-	7.03956	0.00728811	Up	Nucleolar protein 4	-	flocculation protein FLO11 isoform X4 [Galleria mellonella]
361	evm.model.Contig04359	-	-	-	0.970657	1	-	5.47245	0.662919	-	6.26872	0.0231432	Up	Protein N-terminal glutamine amidohydrolase	K21286 NTAQ1; protein N-terminal glutamine amidohydrolase [EC:3.5.1.122]	LOW QUALITY PROTEIN: protein N-terminal glutamine amidohydrolase-like [Trichoplusia ni]
362	evm.model.Contig12225	-	-	-	4.27503	1	-	6.54552	0.441797	-	6.18685	0.0474469	Up	Leucine-rich repeat-containing protein 48	-	dynein regulatory complex subunit 3-like [Galleria mellonella]
363	evm.model.Contig01087	-	-	-	-	-	-	6.52826	0.552396	-	5.90877	0.0498176	Up	Diacylglycerol O-acyltransferase 1	K11155 DGAT1; diacylglycerol O-acyltransferase 1 [EC:2.3.1.20 2.3.1.75 2.3.1.76]	diacylglycerol O-acyl transferase [Manduca sexta]
364	evm.model.Contig10462	-	-	-	-	-	-	4.05366	0.647733	-	5.04601	0.0347999	Up	Transcription factor GATA-4	K09183 GATA4; GATA-binding protein 4	PREDICTED: GATA-binding factor A isoform X2 [Tribolium castaneum]
365	evm.model.Contig08854	-	-	-	-0.0373906	1	-	2.7173	0.901488	-	4.494	0.0368318	Up	Ras-related protein Rab-8A	K07976 RAB; Rab family, other	ras-related protein Rab-8A [Hyposmocoma kahamanoa]
366	evm.model.Contig07650	-	-	-	-2.45562	0.689602	-	1.83737	0.891087	-	3.69627	0.0180377	Up	Tyrosine-protein kinase Src64B	K05704 SRC; tyrosine-protein kinase Src [EC:2.7.10.2]	tyrosine-protein kinase Src64B [Galleria mellonella]
367	evm.model.Contig12299	-	-	-	-0.279626	1	-	2.40613	0.772074	-	3.2069	0.0373651	Up	Tyrosine-protein kinase Dnt	K05128 RYK; RYK receptor-like tyrosine kinase [EC:2.7.10.1]	tyrosine-protein kinase Dnt [Bombyx mori]
368	evm.model.Contig05495	-	-	-	-3.56497	1	-	-2.44267	0.821282	-	-5.9715	0.0496787	Down	-	-	uncharacterized protein LOC113233811 [Hyposmocoma kahamanoa]
369	evm.model.Contig08860	-	-	-	1.83015	1	-	-7.38739	0.386677	-	-7.90376	0.0411321	Down	-	-	hypothetical protein EGW08_003732, partial [Elysia chlorotica]
370	evm.model.Contig12023	-	-	-	-	-	-	-4.14659	0.534718	-	-8.34397	0.0178332	Down	Histone H2B.1/H2B.2	-	PREDICTED: histone H2B, gonadal-like [Saccoglossus kowalevskii]
371	evm.model.Contig00532	-	-	-	-1.39926	1	-	-8.40246	0.323312	-	-8.92103	0.028997	Down	-	-	transcription factor Adf-1-like [Trichoplusia ni]
372	evm.model.Contig12402	-	-	-	-2.73145	1	-	-8.41432	0.323312	-	-8.93289	0.0286563	Down	Histone H2B.1/H2B.2	-	PREDICTED: histone H2B, gonadal-like [Saccoglossus kowalevskii]
373	evm.model.Contig02807	-	-	-	0.707195	1	-	-11.5489	0.0613317	-	-12.0687	0.00314154	Down	Apolipophorins	-	-
374	evm.model.Contig03362	4.75594	0.415531	-	0.228181	1	-	2.55347	0.534718	-	-4.95625	0.0199306	Down	Testis-specific serine/threonine-protein kinase 4	K08811 TSSK, STK22; testis-specific serine kinase [EC:2.7.11.1]	testis-specific serine/threonine-protein kinase 3-like isoform X1 [Hyposmocoma kahamanoa]
375	evm.model.Contig07927	4.45378	0.528441	-	-8.37871	0.00946517	Down	-	-	-	7.77982	0.0668676	-	Putative gustatory receptor 28b	K08471 GR; gustatory receptor	Putative gustatory receptor 28b [Camponotus floridanus]
376	evm.model.Contig06271	4.39846	0.789675	-	0.69355	1	-	4.37542	0.607813	-	5.76628	0.0034682	Up	-	K19613 SHOC2, SUR8; leucine-rich repeat protein SHOC2	HM00024 [Heliconius melpomene]
377	evm.model.Contig06856	4.37119	0.597885	-	0.440332	1	-	-9.88168	0.0288722	Down	-4.23904	0.0350075	Down	-	-	-
378	evm.model.Contig01741	3.80622	0.873015	-	0.415609	1	-	4.96811	0.363833	-	5.48693	0.00326157	Up	Coagulation factor VII	-	piggyBac transposable element-derived protein 4-like [Hyposmocoma kahamanoa]
379	evm.model.Contig01590	3.62298	0.552129	-	-1.91999	1	-	3.39704	0.830366	-	5.06704	0.0173732	Up	Microprocessor complex subunit DGCR8	K18419 DCGR8; microprocessor complex subunit DGCR8	uncharacterized protein LOC113503122 [Trichoplusia ni]
380	evm.model.Contig05917	3.48654	0.10609	-	0.832764	1	-	1.64728	0.844507	-	-5.86279	0.0309196	Down	Putative inner dynein arm light chain, axonemal	K10410 DNALI; dynein light intermediate chain, axonemal	putative inner dynein arm light chain, axonemal [Hyposmocoma kahamanoa]
381	evm.model.Contig08306	2.80309	1	-	0.502553	1	-	4.05518	0.830366	-	7.27493	0.0109401	Up	Pair-rule protein odd-paired	K09227 ZICN; zinc finger protein ZIC, invertebrate	PREDICTED: pair-rule protein odd-paired [Tribolium castaneum]
382	evm.model.Contig05396	2.80301	1	-	-	-	-	-6.51004	0.388479	-	-7.48689	0.0451876	Down	-	K00507 SCD, desC; stearoyl-CoA desaturase (Delta-9 desaturase) [EC:1.14.19.1]	-
383	evm.model.Contig10043	2.803	1	-	-1.0375	1	-	-9.21478	0.074968	-	-6.01625	0.0213246	Down	Serine protease gd	-	serine proteinase stubble-like isoform X2 [Galleria mellonella]
384	evm.model.Contig06822	2.67855	0.213553	-	-0.473351	1	-	-3.6836	0.568725	-	-5.16414	0.043149	Down	-	-	cuticle protein 18.7-like [Vanessa tameamea]
385	evm.model.Contig01075	2.55363	0.444778	-	-0.619013	1	-	3.7689	0.600885	-	5.25419	0.00516237	Up	VWFA and cache domain-containing protein CG16868	-	VWFA and cache domain-containing protein CG16868 [Hyposmocoma kahamanoa]
386	evm.model.Contig05493	2.5389	0.384168	-	0.762898	1	-	-1.66581	0.305141	-	-3.43215	0.0134355	Down	-	-	uncharacterized protein LOC113233811 [Hyposmocoma kahamanoa]
387	evm.model.Contig02277	2.53489	0.536382	-	-1.76351	1	-	2.8331	0.739729	-	3.74004	0.0191701	Up	-	-	nuclear receptor coactivator 7 isoform X3 [Galleria mellonella]
388	evm.model.Contig12016	2.49931	0.159325	-	1.80275	1	-	-4.62761	0.59695	-	-7.29175	0.0341661	Down	Histone H2B	K11252 H2B; histone H2B	histone H2B [Aedes aegypti]
389	evm.model.Contig05490	2.4504	0.533081	-	0.4937	1	-	-4.52918	0.0184376	Down	-5.34044	0.00423469	Down	-	-	-
390	evm.model.Contig06669	2.39788	0.804114	-	-3.90144	1	-	4.52303	0.471827	-	5.34897	0.00867718	Up	Sex peptide receptor	-	sex peptide receptor [Bombyx mori]
391	evm.model.Contig13313	2.3641	0.872842	-	0.664642	1	-	4.6122	0.663784	-	5.71672	0.00431521	Up	-	-	uncharacterized protein LOC113497692 isoform X3 [Trichoplusia ni]
392	evm.model.Contig06819	2.33587	0.330722	-	-1.2163	1	-	-4.27994	0.556926	-	-7.84211	0.00593868	Down	-	-	cuticle protein 18.7-like [Vanessa tameamea]
393	evm.model.Contig06529	2.31919	0.499224	-	-0.710699	1	-	1.89151	0.739729	-	3.76747	0.00776147	Up	Transmembrane protein fend	-	uncharacterized protein LOC113516479 [Galleria mellonella]
394	evm.model.Contig11947	2.21118	0.886409	-	0.247874	1	-	3.72744	0.739729	-	6.17087	0.00162987	Up	Protein big brother	-	protein big brother-like [Trichoplusia ni]
395	evm.model.Contig04160	2.18794	1	-	0.774336	1	-	-	-	-	5.95319	0.0408266	Up	Peroxidasin	-	uncharacterized protein LOC113396445 [Vanessa tameamea]
396	evm.model.Contig06821	2.14595	0.720814	-	-1.40462	1	-	-4.06438	0.557411	-	-7.606	0.0167113	Down	-	-	cuticle protein 18.7-like [Vanessa tameamea]
397	evm.model.Contig09226	2.1036	1	-	-1.01303	1	-	2.97201	0.825712	-	5.40641	0.0131322	Up	Multiple PDZ domain protein	K06095 MPDZ, MUPP1, Patj; multiple PDZ domain protein	patj homolog [Vanessa tameamea]
398	evm.model.Contig00773	2.09096	0.317166	-	1.36246	1	-	3.52828	0.501623	-	4.00954	0.00579559	Up	Sorting nexin-17	K17929 SNX17; sorting nexin-17	sorting nexin-17 [Trichoplusia ni]
399	evm.model.Contig06234	1.98371	0.647801	-	-1.79162	0.912896	-	1.27234	0.917209	-	2.83943	0.04698	Up	Extracellular serine/threonine protein kinase four-jointed	K16674 FJX1; four-jointed box protein 1	extracellular serine/threonine protein kinase four-jointed [Vanessa tameamea]
400	evm.model.Contig11484	1.94114	0.901514	-	0.977174	1	-	3.87422	0.651971	-	5.53436	0.0103367	Up	Condensin-2 complex subunit H2	-	condensin-2 complex subunit H2-like [Vanessa tameamea]
401	evm.model.Contig06316	1.92067	0.0840172	-	0.535466	1	-	-5.11775	0.00258079	Down	-0.931985	0.70402	-	-	-	uncharacterized protein LOC101740538 [Bombyx mori]
402	evm.model.Contig02837	1.88109	0.803835	-	0.283419	1	-	-0.423115	0.986014	-	3.6346	0.0216439	Up	Venom allergen 5.01	K19919 CRISP; cysteine-rich secretory protein	venom allergen 5-like [Trichoplusia ni]
403	evm.model.Contig04988	1.86513	0.444778	-	2.31726	0.600281	-	2.29541	0.753971	-	4.17537	0.00915929	Up	-	-	uncharacterized protein LOC113499916 [Trichoplusia ni]
404	evm.model.Contig04802	1.85295	1	-	0.734255	1	-	1.05129	0.9994	-	4.84359	0.0306204	Up	Protein embryonic gonad	K08706 NR0AN, kni; nuclear receptor subfamily 0 group A	protein embryonic gonad-like [Hyposmocoma kahamanoa]
405	evm.model.Contig03714	1.84769	1	-	1.67862	1	-	4.15885	0.793725	-	6.40974	0.0236503	Up	-	K18080 TNS; tensin	tensin-1 isoform X5 [Trichoplusia ni]
406	evm.model.Contig10949	1.82337	1	-	0.228892	1	-	5.62775	0.639703	-	7.30023	0.00520876	Up	Semaphorin-2A	-	semaphorin-2A isoform X3 [Trichoplusia ni]
407	evm.model.Contig06824	1.79014	0.631402	-	-5.84941	0.0095217	Down	-3.40227	0.691613	-	-4.84109	0.0984538	-	-	-	cuticle protein 18.7-like [Vanessa tameamea]
408	evm.model.Contig11341	1.77397	0.329473	-	0.466905	1	-	-2.35463	0.327615	-	-3.05702	0.0285171	Down	Serine proteinase stubble	-	AGAP011789-PA-like protein [Anopheles sinensis]
409	evm.model.Contig01850	1.73666	0.996933	-	-0.123986	1	-	-1.12663	0.917209	-	-7.91967	0.0118574	Down	Protein hold'em	K22420 MEIOB; meiosis-specific with OB domain-containing protein [EC:3.1.-.-]	meiosis-specific with OB domain-containing protein [Zootermopsis nevadensis]
410	evm.model.Contig10744	1.72535	0.0573067	-	1.47994	0.0361038	Up	-2.58135	0.0375046	Down	-1.61225	0.298748	-	Protein yellow	K22203 DCE; dopachrome tautomerase [EC:5.3.3.12]	L-dopachrome tautomerase yellow-f-like [Vanessa tameamea]
411	evm.model.Contig02141	1.70112	0.493301	-	-0.131305	1	-	3.19643	0.346116	-	4.26406	0.000262386	Up	Leucine-rich repeat neuronal protein 2	-	protein artichoke-like [Vanessa tameamea]
412	evm.model.Contig05826	1.67516	0.962675	-	1.08748	1	-	3.72018	0.692605	-	5.02759	0.0262145	Up	Max dimerization protein 1	K09114 MXD, MAD; MAX dimerization protein	max dimerization protein 1-like isoform X2 [Hyposmocoma kahamanoa]
413	evm.model.Contig01895	1.66214	0.816663	-	-4.00138	0.911138	-	-2.90971	0.706628	-	-6.37758	0.0207687	Down	-	-	cuticle protein 18.7-like [Vanessa tameamea]
414	evm.model.Contig04386	1.63165	0.923222	-	2.63521	0.00459697	Up	-2.85438	0.0704545	-	-3.25569	0.0406308	Down	-	-	ejaculatory bulb-specific protein 3-like [Frankliniella occidentalis]
415	evm.model.Contig11736	1.59705	0.931042	-	0.0502424	1	-	-1.40955	0.862137	-	3.85805	0.0265229	Up	Gloverin	-	antimicrobial peptide gloverin, partial [Manduca sexta]
416	evm.model.Contig09824	1.58444	0.359891	-	-0.563946	1	-	0.132423	1	-	-4.64319	0.00268849	Down	-	-	synaptic vesicle glycoprotein 2C-like isoform X2 [Hyposmocoma kahamanoa]
417	evm.model.Contig07608	1.56996	0.500994	-	0.910689	1	-	-4.4278	0.322944	-	-3.95265	0.0396072	Down	-	-	PREDICTED: uncharacterized protein LOC101890751 [Musca domestica]
418	evm.model.Contig05782	1.56054	0.910783	-	-1.24054	1	-	4.60583	0.498904	-	5.49774	0.000884235	Up	Protein smoothened	K06226 SMO; smoothened	protein smoothened-like isoform X2 [Trichoplusia ni]
419	evm.model.Contig12102	1.54905	1	-	4.17849	1	-	3.98061	0.674023	-	5.48195	0.00672304	Up	Protein pangolin, isoforms A/H/I/S	K04491 TCF7L2; transcription factor 7-like 2	protein pangolin, isoforms A/H/I/S isoform X4 [Vanessa tameamea]
420	evm.model.Contig13287	1.52455	0.443171	-	1.05738	1	-	-5.18088	0.0988216	-	-5.85735	0.00934176	Down	Cytochrome P450 4V2	K15001 CYP4; cytochrome P450 family 4 [EC:1.14.-.-]	cytochrome P450 4V2 [Bombyx mori]
421	evm.model.Contig12880	1.51843	0.757702	-	0.331942	1	-	2.35181	0.812061	-	3.7878	0.0286692	Up	Protein-glutamate O-methyltransferase	-	protein-glutamate O-methyltransferase-like isoform X1 [Trichoplusia ni]
422	evm.model.Contig01407	1.50959	0.873325	-	-5.71487	0.000399364	Down	1.17348	0.937463	-	-8.03313	0.0196287	Down	-	-	cuticle protein 18.7-like [Vanessa tameamea]
423	evm.model.Contig11526	1.46557	0.298349	-	1.03998	0.54408	-	-1.97093	0.364427	-	-3.36456	0.00487921	Down	Aldo-keto reductase AKR2E4	K00011 AKR1B; aldehyde reductase [EC:1.1.1.21]	aldo-keto reductase AKR2E4-like [Vanessa tameamea]
424	evm.model.Contig09573	1.43819	0.949707	-	-5.61749	0.87321	-	-7.82478	0.393383	-	-8.34261	0.0465554	Down	Venom carboxylesterase-6	-	esterase E4-like [Galleria mellonella]
425	evm.model.Contig04081	1.42766	0.847684	-	-1.6085	1	-	2.61539	0.642289	-	3.35784	0.0180036	Up	Zinc finger protein 713	-	zinc finger protein 2 homolog isoform X3 [Trichoplusia ni]
426	evm.model.Contig10716	1.41603	0.945036	-	-0.365634	1	-	-5.53227	0.136782	-	-8.43069	0.000694336	Down	Odorant receptor 67c	-	prothrombin-like, partial [Galleria mellonella]
427	evm.model.Contig13439	1.41513	0.772954	-	0.0296313	1	-	4.33857	0.323312	-	4.84672	0.0147814	Up	Synaptotagmin-7	K19907 SYT7; synaptotagmin-7	synaptotagmin-7 isoform X1 [Trichoplusia ni]
428	evm.model.Contig00595	1.39596	0.475344	-	-0.596469	1	-	4.14081	0.0372084	Up	0.105444	0.970005	-	ATP-sensitive inward rectifier potassium channel 12	K05330 KCNJN; potassium inwardly-rectifying channel subfamily J, other	G protein-activated inward rectifier potassium channel 3-like isoform X4 [Trichoplusia ni]
429	evm.model.Contig07125	1.38616	1	-	-5.22491	0.0386639	Down	4.05524	0.830366	-	#N/A	#N/A	-	4-hydroxybenzoate polyprenyltransferase, mitochondrial	K06125 COQ2; 4-hydroxybenzoate polyprenyltransferase [EC:2.5.1.39]	PREDICTED: 4-hydroxybenzoate polyprenyltransferase, mitochondrial [Microplitis demolitor]
430	evm.model.Contig06246	1.36875	0.942264	-	-1.08356	1	-	2.09926	0.801103	-	3.522	0.00690034	Up	CUE domain-containing protein 2	-	CUE domain-containing protein 2 [Galleria mellonella]
431	evm.model.Contig12253	1.36078	0.203564	-	0.653041	1	-	-1.31512	0.486601	-	-2.4299	0.0367054	Down	RutC family protein C23G10.2	K09022 ridA, tdcF, RIDA; 2-iminobutanoate/2-iminopropanoate deaminase [EC:3.5.99.10]	2-iminobutanoate/2-iminopropanoate deaminase [Vanessa tameamea]
432	evm.model.Contig02743	1.346	0.808406	-	0.218258	1	-	1.38284	0.866833	-	2.95242	0.0242425	Up	Axin-1	K02157 AXIN1; axin 1	axin-like isoform X1 [Hyposmocoma kahamanoa]
433	evm.model.Contig12444	1.32851	0.8985	-	-0.187438	1	-	1.72262	0.793419	-	3.23437	0.0101708	Up	Ras association domain-containing protein 8	K09855 RASSF7_8; Ras association domain-containing protein 7/8	ras association domain-containing protein 8 [Vanessa tameamea]
434	evm.model.Contig08588	1.31372	0.970456	-	-0.660475	1	-	3.97946	0.679283	-	5.75461	0.000720807	Up	MMS19 nucleotide excision repair protein homolog	K15075 MET18, MMS19; DNA repair/transcription protein MET18/MMS19	MMS19 nucleotide excision repair protein homolog [Galleria mellonella]
435	evm.model.Contig09211	1.31305	0.0755592	-	-0.887087	1	-	0.724881	0.850195	-	-2.18426	0.022701	Down	-	-	uncharacterized protein LOC113506028 [Trichoplusia ni]
436	evm.model.Contig13905	1.2933	0.521859	-	1.45815	0.689602	-	-1.59491	0.441797	-	-2.69384	0.041688	Down	Probable maleylacetoacetate isomerase 2	K01800 maiA, GSTZ1; maleylacetoacetate isomerase [EC:5.2.1.2]	probable maleylacetoacetate isomerase 2 isoform X1 [Vanessa tameamea]
437	evm.model.Contig00374	1.28981	0.94156	-	-2.3741	0.30644	-	-2.5296	0.251028	-	4.46065	0.0186906	Up	Proline-rich antimicrobial peptide 1	-	lebocin-4-like [Galleria mellonella]
438	evm.model.Contig03179	1.28857	1	-	0.111335	1	-	4.72353	0.553652	-	5.87278	0.00659318	Up	Protein retinal degeneration B	-	protein retinal degeneration B [Galleria mellonella]
439	evm.model.Contig14050	1.28356	1	-	4.10679	1	-	-	-	-	6.6808	0.0488962	Up	-	-	uncharacterized protein LOC113492837 isoform X1 [Trichoplusia ni]
440	evm.model.Contig03224	1.28175	1	-	-1.09934	1	-	-5.82269	0.00827411	Down	-4.50084	0.0276413	Down	Flexible cuticle protein 12	-	flexible cuticle protein 12-like [Ctenocephalides felis]
441	evm.model.Contig01412	1.2794	1	-	-	-	-	-0.920468	1	-	6.91762	0.022864	Up	-	-	cuticle protein 18.7-like [Vanessa tameamea]
442	evm.model.Contig00515	1.25309	0.337555	-	-3.87128	0.00222301	Down	-3.44182	0.313654	-	-3.6049	0.171666	-	-	-	uncharacterized protein LOC113399787 [Vanessa tameamea]
443	evm.model.Contig02145	1.25203	0.345966	-	-6.08051	0.0567022	-	-7.46645	0.29229	-	-7.94871	0.0169041	Down	Lipase member H-B	-	lipase member H-like [Trichoplusia ni]
444	evm.model.Contig12668	1.23304	0.501362	-	0.250702	1	-	-1.66867	0.419275	-	-3.35493	0.0170217	Down	Calexcitin-2	-	calexcitin-2 [Trichoplusia ni]
445	evm.model.Contig10905	1.22864	0.823289	-	-0.46082	1	-	1.27234	0.892329	-	3.80088	0.0023298	Up	Protein phosphatase 1 regulatory subunit 14B	K17555 PPP1R14B; protein phosphatase 1 regulatory subunit 14B	protein phosphatase 1 regulatory subunit 14B isoform X3 [Bombyx mori]
446	evm.model.Contig02358	1.22668	0.637372	-	-0.0280457	1	-	-2.51662	0.265459	-	-3.70641	0.00150731	Down	Protein lethal(2)essential for life	K09542 CRYAB; crystallin, alpha B	protein lethal(2)essential for life-like [Spodoptera litura]
447	evm.model.Contig04963	1.21373	0.451336	-	0.403059	1	-	-0.261042	0.950411	-	-3.32392	0.00154693	Down	-	-	uncharacterized protein LOC113394210 [Vanessa tameamea]
448	evm.model.Contig11237	1.21162	0.517615	-	-1.80004	0.911138	-	-3.33057	0.356534	-	-5.98037	0.00178662	Down	Ecdysteroid UDP-glucosyltransferase	K00699 UGT; glucuronosyltransferase [EC:2.4.1.17]	uncharacterized protein LOC113499578 [Trichoplusia ni]
449	evm.model.Contig13411	1.20672	0.937765	-	-3.97839	0.0180209	Down	2.95178	0.611948	-	1.15922	0.576415	-	Putative fatty acyl-CoA reductase CG5065	K13356 FAR; alcohol-forming fatty acyl-CoA reductase [EC:1.2.1.84]	fatty acyl-CoA reductase wat-like [Vanessa tameamea]
450	evm.model.Contig09903	1.20473	0.710403	-	-0.570494	1	-	2.71635	0.518102	-	3.76762	0.000896113	Up	Protein lin-10	-	uncharacterized protein LOC113230332 isoform X2 [Hyposmocoma kahamanoa]
451	evm.model.Contig02792	1.19195	1	-	-0.119648	1	-	3.30483	0.411688	-	3.64377	0.0228425	Up	Mannosyl-oligosaccharide alpha-1,2-mannosidase IA	K01230 MAN1; mannosyl-oligosaccharide alpha-1,2-mannosidase [EC:3.2.1.113]	mannosyl-oligosaccharide 1,2-alpha-mannosidase IA [Galleria mellonella]
452	evm.model.Contig12356	1.17303	0.436996	-	-1.24679	0.689602	-	-0.783893	0.889946	-	-3.59899	0.00810742	Down	-	-	uncharacterized protein LOC113507333 [Trichoplusia ni]
453	evm.model.Contig10145	1.16736	0.999932	-	-0.0075803	1	-	1.09255	0.923229	-	3.59097	0.0157321	Up	Cyclin-dependent kinase inhibitor 1	-	uncharacterized protein LOC113228815 [Hyposmocoma kahamanoa]
454	evm.model.Contig01614	1.16481	0.923222	-	0.455816	1	-	0.958294	1	-	4.4485	0.0465365	Up	Gustatory receptor for sugar taste 43a	K08471 GR; gustatory receptor	gustatory receptor for sugar taste 43a-like [Vanessa tameamea]
455	evm.model.Contig13772	1.16207	1	-	0.658594	1	-	4.48861	0.234221	-	5.01013	0.000437091	Up	cAMP-dependent protein kinase catalytic subunit	K04345 PKA; protein kinase A [EC:2.7.11.11]	cAMP-dependent protein kinase catalytic subunit [Galleria mellonella]
456	evm.model.Contig11942	1.14962	0.945036	-	0.293626	1	-	2.3882	0.723279	-	3.66192	0.0373161	Up	EGF domain-specific O-linked N-acetylglucosamine transferase	K18134 EOGT; EGF domain-specific O-GlcNAc transferase [EC:2.4.1.255]	EGF domain-specific O-linked N-acetylglucosamine transferase [Galleria mellonella]
457	evm.model.Contig10965	1.1447	1	-	-0.788798	1	-	5.388	0.678476	-	6.89787	0.0101108	Up	Transient receptor potential cation channel subfamily V member 6	K04975 TRPV6; transient receptor potential cation channel subfamily V member 6	hypothetical protein TcasGA2_TC012368 [Tribolium castaneum]
458	evm.model.Contig04876	1.12415	0.70799	-	-1.96368	1	-	-3.03882	0.569281	-	-7.79927	0.00684451	Down	Sucrose-6-phosphate hydrolase	-	uncharacterized protein LOC113239975 [Hyposmocoma kahamanoa]
459	evm.model.Contig04394	1.1137	0.518326	-	-0.362465	1	-	-0.82456	0.791964	-	-3.70661	0.0418949	Down	Putative odorant-binding protein A10	-	ejaculatory bulb-specific protein 3-like precursor [Papilio xuthus]
460	evm.model.Contig06189	1.11154	0.605623	-	-0.691969	1	-	2.5143	0.232727	-	-2.32189	0.0305938	Down	Ecdysteroid UDP-glucosyltransferase	K00699 UGT; glucuronosyltransferase [EC:2.4.1.17]	UDP-glycosyltransferase UGT33D8 [Bombyx mori]
461	evm.model.Contig05533	1.10297	1	-	0.513902	1	-	3.31661	0.594713	-	3.91115	0.0170982	Up	Innexin inx2	K22037 inx, zpg, ogre, shakB; innexin	innexin inx2-like [Hyposmocoma kahamanoa]
462	evm.model.Contig13657	1.10162	0.483606	-	-0.503221	1	-	1.68412	0.731285	-	2.91086	0.0134355	Up	Voltage-dependent L-type calcium channel subunit beta-2	K04863 CACNB2; voltage-dependent calcium channel beta-2	PREDICTED: voltage-dependent L-type calcium channel subunit beta-2 isoform X9 [Microplitis demolitor]
463	evm.model.Contig01229	1.10022	0.981446	-	-0.450226	1	-	5.44762	0.306716	-	5.68758	0.00060824	Up	Josephin-1	K15235 JOSD; josephin [EC:3.4.19.12]	josephin-1 [Vanessa tameamea]
464	evm.model.Contig13932	1.09754	1	-	-0.709536	1	-	4.19404	0.612777	-	4.61476	0.0393598	Up	Synaptotagmin-16	K19328 SYT14_16; synaptotagmin-14/16	synaptotagmin-16 isoform X1 [Trichoplusia ni]
465	evm.model.Contig09040	1.08963	0.978361	-	-0.361597	1	-	2.5383	0.622021	-	3.74913	0.00961556	Up	Transmembrane protein 8A	-	post-GPI attachment to proteins factor 6-like [Trichoplusia ni]
466	evm.model.Contig08560	1.07973	0.178694	-	0.54763	1	-	-0.88295	0.807115	-	-2.77598	0.0121691	Down	-	-	uncharacterized protein LOC113394807 [Vanessa tameamea]
467	evm.model.Contig03364	1.07886	1	-	-0.992055	1	-	1.95534	0.894156	-	3.71745	0.0417974	Up	Semaphorin-1A	K06842 SEMA6; semaphorin 6	semaphorin-1A isoform X2 [Galleria mellonella]
468	evm.model.Contig02023	1.0699	0.395194	-	-2.94179	0.558465	-	-3.82051	0.641012	-	-7.05869	0.00884753	Down	Acyl-CoA Delta(11) desaturase	K00507 SCD, desC; stearoyl-CoA desaturase (Delta-9 desaturase) [EC:1.14.19.1]	acyl-CoA delta-9 desaturase [Thitarodes pui]
469	evm.model.Contig08456	1.06437	0.877794	-	-0.079892	1	-	2.04046	0.752836	-	5.12792	7.97311e-05	Up	Protein dachsous	K16507 DCHS1_2, PCDH16_23; protocadherin-16/23	protein dachsous [Trichoplusia ni]
470	evm.model.Contig11599	1.06369	1	-	0.383007	1	-	3.37515	0.561757	-	4.01604	0.00547127	Up	DDB1- and CUL4-associated factor 7	K11805 WDR68, HAN11; WD repeat-containing protein 68	DDB1- and CUL4-associated factor 7 [Trichoplusia ni]
471	evm.model.Contig13765	1.05699	0.579201	-	-0.179014	1	-	-6.37862	0.0268061	Down	-1.23811	0.582373	-	General odorant-binding protein 68	-	general odorant-binding protein 67-like [Galleria mellonella]
472	evm.model.Contig03952	1.04213	1	-	-0.490158	1	-	4.90023	0.268917	-	5.40112	0.000872492	Up	Serine/threonine-protein kinase 40	K16312 STK40, SHIK; serine/threonine-protein kinase 40 [EC:2.7.11.1]	serine/threonine-protein kinase 40-like [Vanessa tameamea]
473	evm.model.Contig11779	1.04019	0.949707	-	0.503589	1	-	-3.71421	0.02727	Down	-1.57742	0.465934	-	Larval cuticle protein LCP-17	-	larval cuticle protein LCP-17-like [Galleria mellonella]
474	evm.model.Contig09045	1.03639	0.667219	-	0.454983	1	-	-0.356203	0.937195	-	-3.10324	0.00230057	Down	N-acetylneuraminate lyase	-	uncharacterized protein LOC113519849 [Galleria mellonella]
475	evm.model.Contig04575	1.03188	0.215334	-	-2.68502	0.915166	-	-6.34084	0.343619	-	-6.52495	0.0363001	Down	Glutathione S-transferase 1	K00799 GST, gst; glutathione S-transferase [EC:2.5.1.18]	-
476	evm.model.Contig03356	1.02888	1	-	-0.0545287	1	-	3.94855	0.414617	-	4.63907	0.00285324	Up	Tyrosine-protein kinase Src42A	K08892 FRK, PTK5; fyn-related kinase [EC:2.7.10.2]	tyrosine-protein kinase Src42A isoform X2 [Vanessa tameamea]
477	evm.model.Contig02019	1.02782	0.403357	-	-1.85341	1	-	-11.9367	0.0513001	-	-12.4566	0.00272904	Down	Acyl-CoA Delta(11) desaturase	K00507 SCD, desC; stearoyl-CoA desaturase (Delta-9 desaturase) [EC:1.14.19.1]	acyl-CoA delta-9 desaturase [Thitarodes pui]
478	evm.model.Contig13288	1.02487	0.630748	-	1.74278	0.151326	-	-1.44679	0.880657	-	-3.45433	0.0433825	Down	Cytochrome P450 4V2	K15001 CYP4; cytochrome P450 family 4 [EC:1.14.-.-]	cytochrome P450 4C1-like [Hyposmocoma kahamanoa]
479	evm.model.Contig08778	1.00379	0.550101	-	-1.00317	1	-	-6.36139	0.0910349	-	-8.08562	0.00155315	Down	Protein G12	-	major allergen Bla g 1.0101, partial [Blattella germanica]
480	evm.model.Contig01255	0.999254	0.383586	-	-0.498469	1	-	-12.6453	0.00168718	Down	-5.65267	0.0310135	Down	-	-	-
481	evm.model.Contig09648	0.984495	1	-	-1.37472	1	-	4.40845	0.323312	-	4.71723	0.00731965	Up	Protein LSM12 homolog	-	protein LSM12 homolog [Vanessa tameamea]
482	evm.model.Contig04199	0.979539	0.496782	-	0.367098	1	-	-0.616973	0.88127	-	-2.12946	0.0199306	Down	Dynein light chain roadblock-type 2	K10419 DYNLRB, DNCL2; dynein light chain roadblock-type	dynein light chain roadblock-type 2-like [Trichoplusia ni]
483	evm.model.Contig10537	0.973169	0.524179	-	-1.50128	0.231445	-	1.02148	0.747797	-	-3.91579	0.00158329	Down	Larval cuticle protein 16/17	-	hypothetical protein AND_001817 [Anopheles darlingi]
484	evm.model.Contig05014	0.970196	0.94156	-	-0.813832	1	-	0.908484	0.953387	-	5.06158	0.00654371	Up	Prohormone-3	-	prohormone-3 isoform X1 [Helicoverpa armigera]
485	evm.model.Contig06193	0.9645	1	-	-3.1284	0.391964	-	0.226655	0.989774	-	-2.78429	0.0351473	Down	Nose resistant to fluoxetine protein 6	-	nose resistant to fluoxetine protein 6-like [Vanessa tameamea]
486	evm.model.Contig06823	0.959312	0.993905	-	-8.6476	0.000371213	Down	-4.36403	0.477713	-	-7.35639	0.0107485	Down	-	-	-
487	evm.model.Contig08777	0.95293	0.559953	-	-0.980281	1	-	-4.72154	0.322944	-	-6.52803	0.0034682	Down	Protein G12	-	major allergen Bla g 1.0101, partial [Blattella germanica]
488	evm.model.Contig06685	0.950767	1	-	0.463667	1	-	4.44712	0.432143	-	5.14882	0.00731965	Up	Golgi pH regulator	K22193 GPR89, GPHR; golgi pH regulator	Golgi pH regulator [Trichoplusia ni]
489	evm.model.Contig00970	0.948387	0.707776	-	0.450199	1	-	-0.753698	0.797126	-	-3.05082	0.0112392	Down	D-arabinitol dehydrogenase 1	-	D-arabinitol dehydrogenase 1-like [Hyposmocoma kahamanoa]
490	evm.model.Contig04513	0.937351	0.980198	-	-5.41023	0.686454	-	-	-	-	12.4445	0.00171135	Up	Cytochrome b561 domain-containing protein 1	K08371 CYB561D2; cytochrome b-561 domain containing protein 2	uncharacterized protein LOC113521761 [Galleria mellonella]
491	evm.model.Contig04260	0.928926	1	-	0.315338	1	-	3.19528	0.742395	-	4.57753	0.0127031	Up	Cyclin-J	-	cyclin-J [Bombyx mori]
492	evm.model.Contig12246	0.915003	0.431066	-	-1.78515	1	-	-4.18361	0.510451	-	-6.6788	0.028862	Down	Dehydrogenase/reductase SDR family member 4 (Fragment)	K11147 DHRS4; dehydrogenase/reductase SDR family member 4 [EC:1.1.-.-]	dehydrogenase/reductase SDR family member 4 [Trichoplusia ni]
493	evm.model.Contig12752	0.910671	0.401048	-	0.210542	1	-	-0.928616	0.747817	-	-2.9958	0.00378627	Down	Facilitated trehalose transporter Tret1	K08145 SLC2A8, GLUT8; MFS transporter, SP family, solute carrier family 2 (facilitated glucose transporter), member 8	facilitated trehalose transporter Tret1-like [Galleria mellonella]
494	evm.model.Contig06758	0.906738	1	-	-0.255532	1	-	3.39406	0.66762	-	4.99864	0.00385213	Up	-	-	hypothetical protein L798_09278 [Zootermopsis nevadensis]
495	evm.model.Contig11360	0.895236	1	-	-0.223736	1	-	6.68631	0.448916	-	8.64214	0.000263485	Up	-	-	uncharacterized protein LOC113232233 isoform X2 [Hyposmocoma kahamanoa]
496	evm.model.Contig00992	0.893635	0.9524	-	-0.313679	1	-	1.16159	0.89306	-	2.50722	0.0415103	Up	DNA polymerase epsilon catalytic subunit A	K02324 POLE; DNA polymerase epsilon subunit 1 [EC:2.7.7.7]	DNA polymerase epsilon catalytic subunit A [Hyposmocoma kahamanoa]
497	evm.model.Contig11652	0.893173	1	-	0.954091	1	-	-1.60433	0.950411	-	4.42138	0.0266921	Up	Ecdysone-induced protein 78C	K08701 NR1D3; nuclear receptor subfamily 1 group D member 3	ecdysone-induced protein 78C-like [Ctenocephalides felis]
498	evm.model.Contig06441	0.890612	0.640205	-	0.264792	1	-	-0.464522	0.894156	-	-2.1806	0.0358266	Down	Succinyl-CoA:3-ketoacid coenzyme A transferase 1, mitochondrial	K01027 OXCT; 3-oxoacid CoA-transferase [EC:2.8.3.5]	succinyl-CoA:3-ketoacid coenzyme A transferase 1, mitochondrial [Trichoplusia ni]
499	evm.model.Contig02258	0.884053	0.917537	-	-1.61	1	-	-3.37693	0.415105	-	-3.83877	0.024724	Down	-	-	uncharacterized protein LOC113233245 [Hyposmocoma kahamanoa]
500	evm.model.Contig01601	0.883123	0.86573	-	-0.684429	1	-	1.66572	0.828096	-	3.61189	0.00191239	Up	-	-	HIRA-interacting protein 3-like isoform X1 [Hyposmocoma kahamanoa]
501	evm.model.Contig03221	0.881267	0.740186	-	0.413391	1	-	-0.625543	0.842406	-	-2.79107	0.0088257	Down	Bifunctional purine biosynthesis protein PURH	K00602 purH; phosphoribosylaminoimidazolecarboxamide formyltransferase / IMP cyclohydrolase [EC:2.1.2.3 3.5.4.10]	bifunctional purine biosynthesis protein PURH [Hyposmocoma kahamanoa]
502	evm.model.Contig10816	0.878053	0.895331	-	0.421587	1	-	-2.02572	0.597367	-	-3.416	0.0302945	Down	Facilitated trehalose transporter Tret1	K08145 SLC2A8, GLUT8; MFS transporter, SP family, solute carrier family 2 (facilitated glucose transporter), member 8	facilitated trehalose transporter Tret1-like [Trichoplusia ni]
503	evm.model.Contig11664	0.875889	0.645354	-	-0.81676	1	-	6.81334	0.502193	-	8.33622	0.0171605	Up	-	-	uncharacterized protein LOC113235148 [Hyposmocoma kahamanoa]
504	evm.model.Contig10958	0.872149	1	-	0.822569	1	-	-1.2444	0.876719	-	-4.74505	0.0373714	Down	Ornithine decarboxylase	K01581 E4.1.1.17, ODC1, speC, speF; ornithine decarboxylase [EC:4.1.1.17]	ornithine decarboxylase 1-like [Ctenocephalides felis]
505	evm.model.Contig02649	0.862832	0.496782	-	0.152425	1	-	-8.16776	0.0484171	Down	-0.457457	0.887655	-	Enoyl-CoA delta isomerase 1, mitochondrial	K13238 ECI1, DCI; Delta3-Delta2-enoyl-CoA isomerase [EC:5.3.3.8]	enoyl-CoA delta isomerase 1, mitochondrial-like [Ctenocephalides felis]
506	evm.model.Contig12105	0.861653	1	-	0.0537516	1	-	1.97115	0.843778	-	4.00971	0.0356263	Up	Membrane-associated guanylate kinase, WW and PDZ domain-containing protein 2	K05631 AIP3, WWP3, BAIAP1; atrophin-1 interacting protein 3 (BAI1-associated protein 1)	membrane-associated guanylate kinase, WW and PDZ domain-containing protein 1 isoform X1 [Vanessa tameamea]
507	evm.model.Contig13935	0.86059	0.678402	-	0.371316	1	-	-1.39649	0.406571	-	-2.27494	0.0328558	Down	Probable pterin-4-alpha-carbinolamine dehydratase	K01724 PCBD, phhB; 4a-hydroxytetrahydrobiopterin dehydratase [EC:4.2.1.96]	probable pterin-4-alpha-carbinolamine dehydratase [Bombyx mori]
508	evm.model.Contig03781	0.856424	0.98058	-	-0.412054	1	-	1.60735	0.881589	-	3.4505	0.00627353	Up	Calpain-7	K08576 CAPN7; calpain-7 [EC:3.4.22.-]	calpain-7-like isoform X1 [Trichoplusia ni]
509	evm.model.Contig01404	0.854461	1	-	-4.31726	0.00379937	Down	0.0123305	1	-	0.314462	0.944959	-	-	-	cuticle protein 18.7-like [Vanessa tameamea]
510	evm.model.Contig00023	0.850826	0.664491	-	-0.594109	1	-	-0.305009	0.950411	-	-2.15431	0.0369367	Down	Adenylate kinase isoenzyme 1	K00939 adk, AK; adenylate kinase [EC:2.7.4.3]	adenylate kinase isoenzyme 1 isoform X1 [Vanessa tameamea]
511	evm.model.Contig01207	0.841549	0.675538	-	0.404199	1	-	-0.78728	0.743571	-	-2.6513	0.0112392	Down	Ester hydrolase C11orf54	-	ester hydrolase C11orf54-like isoform X2 [Trichoplusia ni]
512	evm.model.Contig09063	0.839571	1	-	0.853776	1	-	-9.64011	0.0372084	Down	-0.841693	0.815994	-	3-hydroxyisobutyryl-CoA hydrolase, mitochondrial	K05605 HIBCH; 3-hydroxyisobutyryl-CoA hydrolase [EC:3.1.2.4]	3-hydroxyisobutyryl-CoA hydrolase, mitochondrial [Trichoplusia ni]
513	evm.model.Contig04482	0.836324	0.872842	-	0.125568	1	-	-0.613028	0.950411	-	2.95707	0.042093	Up	-	-	uncharacterized protein LOC113397055 isoform X3 [Vanessa tameamea]
514	evm.model.Contig07736	0.83421	1	-	-2.08831	1	-	4.54482	0.420904	-	5.89969	0.00585652	Up	-	-	hypothetical protein L798_15016 [Zootermopsis nevadensis]
515	evm.model.Contig01532	0.828915	0.747798	-	0.507698	1	-	2.4736	0.55705	-	4.00988	0.000491403	Up	-	-	uncharacterized protein LOC113226006 [Hyposmocoma kahamanoa]
516	evm.model.Contig08026	0.827348	1	-	0.0942243	1	-	2.63049	0.662919	-	3.41017	0.0354041	Up	Twinkle protein, mitochondrial	K17680 PEO1; twinkle protein [EC:3.6.4.12]	twinkle protein, mitochondrial [Vanessa tameamea]
517	evm.model.Contig10623	0.826831	0.644428	-	0.630645	1	-	-0.905136	0.771787	-	-2.45457	0.00912343	Down	5-hydroxytryptamine receptor	K04153 HTR1; 5-hydroxytryptamine receptor 1	5-hydroxytryptamine receptor [Trichoplusia ni]
518	evm.model.Contig08230	0.825771	0.769102	-	0.989122	0.825973	-	-0.706563	0.807283	-	-3.0821	0.00326157	Down	Argininosuccinate lyase	K01755 argH, ASL; argininosuccinate lyase [EC:4.3.2.1]	argininosuccinate lyase isoform X1 [Galleria mellonella]
519	evm.model.Contig10202	0.822581	0.730557	-	0.201325	1	-	-0.963907	0.685019	-	-2.45697	0.039639	Down	Phosphoglycolate phosphatase 2	K21013 FPPP; farnesyl diphosphate phosphatase [EC:3.1.3.-]	glycerol-3-phosphate phosphatase-like [Vanessa tameamea]
520	evm.model.Contig08825	0.821738	0.512524	-	-0.114512	1	-	-9.44164	0.0514838	-	-9.92474	0.00134212	Down	Probable cytochrome P450 6a13	K14999 CYP6; cytochrome P450 family 6 [EC:1.14.-.-]	probable cytochrome P450 6a14 [Ctenocephalides felis]
521	evm.model.Contig07271	0.803621	1	-	-1.07802	1	-	3.96879	0.378722	-	3.88533	0.00567896	Up	Nicotinamide/nicotinic acid mononucleotide adenylyltransferase 1	K06210 NMNAT; nicotinamide mononucleotide adenylyltransferase [EC:2.7.7.1 2.7.7.18]	nicotinamide/nicotinic acid mononucleotide adenylyltransferase 1 isoform X2 [Galleria mellonella]
522	evm.model.Contig00299	0.80303	0.649193	-	-2.22968	0.0136695	Down	0.864704	0.823015	-	-4.37915	0.00675152	Down	Cytochrome P450 6B7	-	AAEL012494-PA [Aedes aegypti]
523	evm.model.Contig00516	0.794947	0.997955	-	-0.731601	1	-	0.968878	0.729527	-	-3.43353	0.0030274	Down	-	-	-
524	evm.model.Contig00980	0.79064	0.964451	-	0.924766	1	-	0.749914	0.910193	-	2.97097	0.00378627	Up	Ankyrin repeat domain-containing protein 17	-	ankyrin-3-like isoform X1 [Trichoplusia ni]
525	evm.model.Contig05067	0.783681	1	-	1.43808	1	-	-4.40381	0.221415	-	-3.37295	0.0388591	Down	-	-	uncharacterized protein LOC113400735 [Vanessa tameamea]
526	evm.model.Contig01018	0.781291	0.811843	-	0.411238	1	-	-0.670416	0.828096	-	-2.81368	0.0200623	Down	Argininosuccinate synthase	K01940 argG, ASS1; argininosuccinate synthase [EC:6.3.4.5]	argininosuccinate synthase [Vanessa tameamea]
527	evm.model.Contig10263	0.780275	0.937878	-	0.442252	1	-	1.05739	0.889946	-	2.83926	0.00253771	Up	Division abnormally delayed protein	K02306 DALLY; dally	PREDICTED: division abnormally delayed protein [Tribolium castaneum]
528	evm.model.Contig05092	0.764002	0.97363	-	-0.683022	1	-	2.99592	0.60116	-	4.72682	0.00134493	Up	Phosphatidylinositol 4-phosphate 5-kinase type-1 alpha	K00889 PIP5K; 1-phosphatidylinositol-4-phosphate 5-kinase [EC:2.7.1.68]	phosphatidylinositol 4-phosphate 5-kinase type-1 gamma-like isoform X3 [Trichoplusia ni]
529	evm.model.Contig13936	0.75877	1	-	6.45527	0.0360587	Up	1.75614	0.948083	-	-0.254474	1	-	L-threonine ammonia-lyase	K01754 E4.3.1.19, ilvA, tdcB; threonine dehydratase [EC:4.3.1.19]	uncharacterized protein LOC113514303 [Galleria mellonella]
530	evm.model.Contig09385	0.756813	0.981446	-	-	-	-	3.63353	0.60116	-	-6.34002	0.0371601	Down	Tubulin alpha chain	K07374 TUBA; tubulin alpha	alpha-tubulin [Bombyx mori]
531	evm.model.Contig04709	0.752098	0.98777	-	-0.29538	1	-	3.431	0.386671	-	4.32808	0.000104935	Up	Protein bric-a-brac 2	-	transcription factor GAGA-like isoform X4 [Trichoplusia ni]
532	evm.model.Contig11593	0.730477	0.744387	-	0.340484	1	-	-0.886538	0.71655	-	-2.86027	0.0118448	Down	Mitochondrial basic amino acids transporter	K15109 SLC25A20_29, CACT, CACL, CRC1; solute carrier family 25 (mitochondrial carnitine/acylcarnitine transporter), member 20/29	mitochondrial basic amino acids transporter isoform X1 [Bombyx mori]
533	evm.model.Contig11741	0.7304	0.981446	-	-0.994575	1	-	-4.45051	0.18108	-	-4.77957	0.0204031	Down	Attacin-E	-	attacin [Papilio xuthus]
534	evm.model.Contig09071	0.724998	0.797477	-	0.45759	1	-	-0.445728	0.905595	-	-2.56635	0.0246614	Down	Kynurenine formamidase	K01432 AFMID; arylformamidase [EC:3.5.1.9]	kynurenine formamidase isoform X1 [Vanessa tameamea]
535	evm.model.Contig07257	0.722892	0.848692	-	-0.470716	1	-	-0.270218	1	-	8.33367	0.00288317	Up	Trypsin, alkaline B	-	trypsin, alkaline A-like [Hyposmocoma kahamanoa]
536	evm.model.Contig08551	0.72197	1	-	0.380794	1	-	-5.43921	0.02432	Down	-2.49985	0.193444	-	Serine proteinase stubble	-	AGAP011789-PA-like protein [Anopheles sinensis]
537	evm.model.Contig02147	0.721244	0.872842	-	-4.98526	0.0333479	Down	-7.9911	0.240305	-	-8.46636	0.0140949	Down	Pancreatic lipase-related protein 2	-	pancreatic triacylglycerol lipase-like [Vanessa tameamea]
538	evm.model.Contig02772	0.720193	0.982703	-	-0.110472	1	-	3.32155	0.533112	-	4.14292	0.00305221	Up	Histone-lysine N-methyltransferase 2D	K09188 MLL3; histone-lysine N-methyltransferase MLL3 [EC:2.1.1.43]	histone-lysine N-methyltransferase 2C-like [Trichoplusia ni]
539	evm.model.Contig01910	0.703301	1	-	2.173	1	-	2.75436	0.812061	-	4.46001	0.0265229	Up	Homeobox protein cut	K09313 CUTL; homeobox protein cut-like	homeobox protein cut isoform X1 [Galleria mellonella]
540	evm.model.Contig09661	0.699836	1	-	-0.574601	1	-	3.3037	0.664242	-	4.66654	0.00446654	Up	Transcription initiation factor TFIID subunit 6	K03131 TAF6; transcription initiation factor TFIID subunit 6	transcription initiation factor TFIID subunit 6-like isoform X1 [Hyposmocoma kahamanoa]
541	evm.model.Contig07219	0.695983	1	-	0.253155	1	-	4.4225	0.419351	-	4.5695	0.0060567	Up	Fizzy-related protein homolog	K03364 CDH1; cell division cycle 20-like protein 1, cofactor of APC complex	fizzy-related protein homolog [Vanessa tameamea]
542	evm.model.Contig00527	0.694807	1	-	0.222161	1	-	2.24546	0.755593	-	3.5561	0.026105	Up	Leucyl-cystinyl aminopeptidase	-	leucyl-cystinyl aminopeptidase [Hyposmocoma kahamanoa]
543	evm.model.Contig08414	0.693344	0.83526	-	-0.215835	1	-	0.661525	0.914555	-	1.99973	0.0324179	Up	Transmembrane protein 216	K19385 TMEM216; transmembrane protein 216	transmembrane protein 216-like [Ctenocephalides felis]
544	evm.model.Contig13621	0.688984	0.90001	-	0.605919	1	-	-0.664714	0.850195	-	-3.33151	0.0216331	Down	Probable cytochrome P450 6a14	-	cytochrome P450 [Culex quinquefasciatus]
545	evm.model.Contig03148	0.688837	0.819655	-	1.28371	0.720583	-	-4.41561	0.02432	Down	-1.92905	0.272773	-	-	-	uncharacterized protein LOC113498978 isoform X2 [Trichoplusia ni]
546	evm.model.Contig02011	0.688335	1	-	-2.25382	0.825973	-	-1.35955	0.850195	-	3.95468	0.04028	Up	Cecropin-D	K20696 CEC; cecropin	-
547	evm.model.Contig00315	0.688257	1	-	1.39537	1	-	-1.19908	0.905595	-	-4.11478	0.0248632	Down	Nose resistant to fluoxetine protein 6	-	nose resistant to fluoxetine protein 6-like [Hyposmocoma kahamanoa]
548	evm.model.Contig08293	0.686738	0.957784	-	0.444832	1	-	2.15649	0.649585	-	4.26742	0.00024085	Up	-	-	uncharacterized protein LOC113493537 [Trichoplusia ni]
549	evm.model.Contig09816	0.683862	1	-	-0.469588	1	-	3.06617	0.688	-	3.87013	0.0172391	Up	-	-	golgin IMH1 [Bombyx mori]
550	evm.model.Contig05228	0.682492	0.824935	-	0.0993686	1	-	-9.44606	0.0484171	Down	-1.46709	0.65597	-	-	-	-
551	evm.model.Contig02842	0.679782	1	-	0.634926	1	-	5.85842	0.268917	-	6.49992	8.67002e-05	Up	Acetylcholinesterase	K01049 ACHE; acetylcholinesterase [EC:3.1.1.7]	acetylcholinesterase-like [Hyposmocoma kahamanoa]
552	evm.model.Contig08691	0.679307	0.814279	-	0.800447	1	-	0.0697976	1	-	-2.93795	0.00662843	Down	Serine protease inhibitor 3/4 (Fragment)	K13963 SERPINB; serpin B	antichymotrypsin-2-like isoform X4 [Hyposmocoma kahamanoa]
553	evm.model.Contig07238	0.677261	1	-	0.527705	1	-	1.90657	0.905595	-	4.16477	0.0106032	Up	-	-	-
554	evm.model.Contig06549	0.675425	1	-	-2.36285	0.485561	-	-2.49677	0.685121	-	-4.73648	0.0193109	Down	-	-	uncharacterized protein LOC113498978 isoform X2 [Trichoplusia ni]
555	evm.model.Contig04388	0.67398	0.949707	-	-2.01687	0.618715	-	1.00212	0.923502	-	-5.18495	0.043738	Down	-	-	-
556	evm.model.Contig00252	0.672526	1	-	-0.0682215	1	-	2.48229	0.60116	-	3.58853	0.00567896	Up	Protein alan shepard	-	protein alan shepard isoform X8 [Trichoplusia ni]
557	evm.model.Contig00423	0.670954	0.873015	-	0.0706534	1	-	-5.44052	0.135094	-	-4.77251	0.00957593	Down	Lactase-phlorizin hydrolase	-	myrosinase 1-like [Trichoplusia ni]
558	evm.model.Contig11860	0.668857	0.964451	-	0.231553	1	-	-4.18726	0.301516	-	3.18848	0.0154878	Up	Defensin-B	K20668 DEF; defensin	defensin 1 precursor [Cotesia vestalis]
559	evm.model.Contig09318	0.668561	0.848692	-	0.180741	1	-	-9.40924	0.033757	Down	-1.15	0.720395	-	3-hydroxyacyl-CoA dehydrogenase type-2	K08683 HSD17B10; 3-hydroxyacyl-CoA dehydrogenase / 3-hydroxy-2-methylbutyryl-CoA dehydrogenase [EC:1.1.1.35 1.1.1.178]	3-hydroxyacyl-CoA dehydrogenase type-2-like [Ctenocephalides felis]
560	evm.model.Contig13440	0.665595	1	-	-0.485366	1	-	2.19867	0.662919	-	3.24286	0.0103367	Up	-	-	uncharacterized protein LOC113521451 [Galleria mellonella]
561	evm.model.Contig10168	0.655756	0.886409	-	0.333736	1	-	0.642538	0.917209	-	2.27616	0.0163186	Up	SPARC-related modular calcium-binding protein 1	-	SPARC-related modular calcium-binding protein 2 isoform X2 [Trichoplusia ni]
562	evm.model.Contig06541	0.646952	0.944684	-	-1.18409	1	-	-7.6459	0.232727	-	-5.83504	0.0198558	Down	Farnesyl pyrophosphate synthase	K00787 FDPS; farnesyl diphosphate synthase [EC:2.5.1.1 2.5.1.10]	uncharacterized protein LOC113521907 [Galleria mellonella]
563	evm.model.Contig03067	0.642962	0.880549	-	-0.926345	0.825973	-	0.0735512	1	-	-2.53938	0.0260068	Down	Cystathionine gamma-lyase	K01758 CTH; cystathionine gamma-lyase [EC:4.4.1.1]	cystathionine gamma-lyase [Galleria mellonella]
564	evm.model.Contig09923	0.635376	1	-	0.0517872	1	-	2.67833	0.662109	-	-5.58386	0.0272095	Down	Tubulin alpha-1 chain	K07374 TUBA; tubulin alpha	tubulin alpha-1 chain-like [Hyposmocoma kahamanoa]
565	evm.model.Contig04484	0.634601	1	-	-0.450323	1	-	2.21333	0.647733	-	3.00722	0.0106032	Up	-	-	uncharacterized protein LOC113231031 [Hyposmocoma kahamanoa]
566	evm.model.Contig05182	0.633586	0.924745	-	0.080584	1	-	-1.39749	0.675488	-	-5.9417	0.000198219	Down	-	-	uncharacterized protein LOC113376659 [Ctenocephalides felis]
567	evm.model.Contig02549	0.631799	1	-	0.437463	1	-	3.31443	0.58118	-	3.95137	0.0103179	Up	-	-	AGAP008641-PA-like protein [Anopheles sinensis]
568	evm.model.Contig10572	0.630392	1	-	-0.780266	1	-	3.16649	0.917209	-	6.96506	0.00825162	Up	-	-	uncharacterized protein LOC113237269 [Hyposmocoma kahamanoa]
569	evm.model.Contig00534	0.62698	0.962675	-	0.253912	1	-	0.932026	0.887468	-	2.13557	0.0420569	Up	Ca(2+)/calmodulin-responsive adenylate cyclase	K08041 ADCY1; adenylate cyclase 1 [EC:4.6.1.1]	Ca(2+)/calmodulin-responsive adenylate cyclase-like isoform X6 [Hyposmocoma kahamanoa]
570	evm.model.Contig05547	0.626562	1	-	-0.68223	1	-	1.88268	0.81049	-	-4.60529	0.042093	Down	Probable RNA-binding protein 46	-	probable RNA-binding protein 46 [Trichoplusia ni]
571	evm.model.Contig06501	0.617864	1	-	0.6654	1	-	3.10337	0.516281	-	3.62441	0.00108632	Up	Uncharacterized protein CG43867	-	uncharacterized protein CG43867 isoform X3 [Trichoplusia ni]
572	evm.model.Contig05335	0.617194	1	-	-0.031247	1	-	2.11785	0.641012	-	2.62298	0.042093	Up	Guanine nucleotide-releasing factor 2	K06277 RAPGEF1, GRF2; Rap guanine nucleotide exchange factor 1	guanine nucleotide-releasing factor 2 isoform X9 [Galleria mellonella]
573	evm.model.Contig02673	0.613509	0.897344	-	-0.762182	1	-	-0.0417123	1	-	-3.20047	0.0243573	Down	-	-	uncharacterized protein LOC113376659 [Ctenocephalides felis]
574	evm.model.Contig02412	0.609076	1	-	-1.70002	1	-	0.416003	0.994141	-	3.36567	0.0406308	Up	Phospholipase A2 isozymes PA3A/PA3B/PA5	-	uncharacterized protein LOC101739813 [Bombyx mori]
575	evm.model.Contig05385	0.601665	0.924145	-	-0.0917747	1	-	-0.444968	0.904776	-	-2.16004	0.0456286	Down	Malate dehydrogenase, cytoplasmic	K00025 MDH1; malate dehydrogenase [EC:1.1.1.37]	malate dehydrogenase, cytoplasmic isoform X1 [Galleria mellonella]
576	evm.model.Contig03466	0.600851	0.838492	-	-2.05761	1	-	-8.47252	0.0372084	Down	-8.48663	0.00376219	Down	Lipase member H-A	K19404 LIPH_I; phosphatidic acid-selective phospholipase A1 [EC:3.1.1.-]	lipase member H-like [Hyposmocoma kahamanoa]
577	evm.model.Contig02171	0.600791	1	-	-0.301141	1	-	2.50631	0.6017	-	4.38203	0.000605352	Up	-	-	uncharacterized protein LOC113494921 [Trichoplusia ni]
578	evm.model.Contig04246	0.596558	0.902067	-	-1.52264	1	-	-4.4657	0.6017	-	-9.7317	0.0076316	Down	-	-	putative protease inhibitor 4 [Lonomia obliqua]
579	evm.model.Contig10284	0.591313	0.955739	-	-4.26026	0.00587002	Down	-8.21723	0.0329175	Down	-8.94083	0.000351838	Down	Probable chitinase 3	-	peritrophic matrix protein 14 precursor [Tribolium castaneum]
580	evm.model.Contig11206	0.588451	1	-	1.92086	1	-	5.48208	0.352991	-	6.76996	0.0247264	Up	Glycogen synthase kinase-3 beta	K03083 GSK3B; glycogen synthase kinase 3 beta [EC:2.7.11.26]	glycogen synthase kinase-3 beta-like isoform X9 [Vanessa tameamea]
581	evm.model.Contig09785	0.585422	0.961612	-	0.190104	1	-	-0.124929	0.996975	-	-2.598	0.0295181	Down	Galactokinase	K00849 galK; galactokinase [EC:2.7.1.6]	galactokinase-like [Frankliniella occidentalis]
582	evm.model.Contig13202	0.58126	1	-	-0.107727	1	-	3.28231	0.501623	-	3.43831	0.00579559	Up	Lachesin	-	lachesin-like [Trichoplusia ni]
583	evm.model.Contig01153	0.573896	0.945036	-	-0.262098	1	-	1.55369	0.665222	-	3.17446	0.00503804	Up	-	-	uncharacterized protein LOC113404258 [Vanessa tameamea]
584	evm.model.Contig02982	0.571288	0.964451	-	-1.05389	0.911138	-	-0.710459	0.905595	-	-4.04955	0.0118743	Down	UDP-glucuronosyltransferase 2B4	K00699 UGT; glucuronosyltransferase [EC:2.4.1.17]	UDP-glucuronosyltransferase 2B31-like [Trichoplusia ni]
585	evm.model.Contig11361	0.5682	1	-	-0.173617	1	-	2.3458	0.596726	-	3.78218	0.00102819	Up	Sphingolipid delta(4)-desaturase DES1	K04712 DEGS; sphingolipid 4-desaturase/C4-monooxygenase [EC:1.14.19.17 1.14.18.5]	sphingolipid delta(4)-desaturase DES1 [Bombyx mori]
586	evm.model.Contig06191	0.567513	0.885905	-	-1.05767	1	-	-4.87157	0.342994	-	-6.05295	0.0121983	Down	Nose resistant to fluoxetine protein 6	-	O-acyltransferase like protein-like [Rhopalosiphum maidis]
587	evm.model.Contig13491	0.567183	1	-	-1.45867	1	-	4.20213	0.560533	-	5.18223	0.0197998	Up	-	-	uncharacterized protein LOC113401170 isoform X3 [Vanessa tameamea]
588	evm.model.Contig12603	0.564004	0.86573	-	0.229848	1	-	-1.09103	0.613849	-	-2.58175	0.0269502	Down	-	-	uncharacterized protein LOC101746861 [Bombyx mori]
589	evm.model.Contig10410	0.554475	1	-	0.0538575	1	-	0.804161	0.891087	-	2.3283	0.0368147	Up	Maternal protein pumilio	K17943 PUM; pumilio RNA-binding family	maternal protein pumilio isoform X2 [Galleria mellonella]
590	evm.model.Contig11017	0.554225	1	-	0.222622	1	-	2.8953	0.761719	-	5.24718	0.000720807	Up	Tetraspanin-5	K17345 TSPAN5; tetraspanin-5	tetraspanin-5 isoform X1 [Trichoplusia ni]
591	evm.model.Contig05535	0.552399	1	-	-0.201379	1	-	2.33427	0.688	-	3.66807	0.00852263	Up	Major facilitator superfamily domain-containing protein 10	-	major facilitator superfamily domain-containing protein 10 isoform X1 [Trichoplusia ni]
592	evm.model.Contig04069	0.551342	0.931169	-	0.0687049	1	-	1.03932	0.812061	-	-2.78382	0.0172657	Down	-	-	-
593	evm.model.Contig03838	0.551251	0.964451	-	0.0646466	1	-	-0.106287	0.999607	-	-3.76782	0.00102111	Down	Serine--pyruvate aminotransferase, mitochondrial	K00830 AGXT; alanine-glyoxylate transaminase / serine-glyoxylate transaminase / serine-pyruvate transaminase [EC:2.6.1.44 2.6.1.45 2.6.1.51]	serine--pyruvate aminotransferase, mitochondrial-like [Trichoplusia ni]
594	evm.model.Contig02618	0.54653	1	-	-0.211829	1	-	2.36641	0.556926	-	2.83881	0.0123935	Up	FERM, RhoGEF and pleckstrin domain-containing protein 1	-	FERM, RhoGEF and pleckstrin domain-containing protein 2 isoform X5 [Bombyx mori]
595	evm.model.Contig14191	0.546277	0.945176	-	-0.123413	1	-	-0.330514	0.949449	-	-2.30472	0.0370917	Down	-	-	uncharacterized protein LOC101739385 isoform X2 [Bombyx mori]
596	evm.model.Contig00885	0.546174	1	-	-0.0131868	1	-	-4.49025	0.0375046	Down	-1.92398	0.311201	-	-	-	uncharacterized protein LOC113492266 [Trichoplusia ni]
597	evm.model.Contig04413	0.537611	1	-	-0.106807	1	-	0.765803	0.917209	-	2.97806	0.00486047	Up	Melanotransferrin	-	melanotransferrin [Vanessa tameamea]
598	evm.model.Contig09101	0.537233	1	-	2.53078	1	-	3.51757	0.573521	-	3.84895	0.0176044	Up	Krueppel-like factor 6	K09207 KLF6_7; krueppel-like factor 6/7	GL20646 [Drosophila persimilis]
599	evm.model.Contig06116	0.535638	1	-	-0.293922	1	-	1.36825	0.917209	-	3.28448	0.0476884	Up	Nuclear hormone receptor HR78	K14031 NR2CN; nuclear receptor subfamily 2 group C	nuclear receptor subfamily 2 group C member 2 isoform X1 [Trichoplusia ni]
600	evm.model.Contig02162	0.531333	1	-	0.376374	1	-	5.3915	0.373331	-	5.69568	0.0018945	Up	Uncharacterized MFS-type transporter C09D4.1	K08220 FLVCR, SLC49A1_2; MFS transporter, FLVCR family, feline leukemia virus subgroup C receptor-related protein	uncharacterized MFS-type transporter C09D4.1 [Hyposmocoma kahamanoa]
601	evm.model.Contig08654	0.527089	1	-	1.82328	1	-	1.46349	0.986014	-	4.53759	0.0344205	Up	Glycine cleavage system H protein, mitochondrial	-	uncharacterized protein LOC113497623 [Trichoplusia ni]
602	evm.model.Contig08562	0.525667	0.971542	-	0.330082	1	-	0.080909	1	-	-2.45435	0.0221303	Down	-	-	uncharacterized protein LOC113497689 [Trichoplusia ni]
603	evm.model.Contig11588	0.524523	1	-	-0.263611	1	-	1.32263	0.812061	-	3.27502	0.000803313	Up	Alpha-amylase 3	-	4F2 cell-surface antigen heavy chain-like [Galleria mellonella]
604	evm.model.Contig03408	0.524048	1	-	1.37424	1	-	-5.8939	0.24866	-	-9.95425	0.00131265	Down	Alpha-amylase 2	K01176 AMY, amyA, malS; alpha-amylase [EC:3.2.1.1]	alpha-amylase 1-like [Hyposmocoma kahamanoa]
605	evm.model.Contig04940	0.521884	1	-	0.583538	1	-	3.26811	0.323312	-	3.38756	0.00230057	Up	Ubiquitin domain-containing protein UBFD1	-	ubiquitin domain-containing protein UBFD1-like [Vanessa tameamea]
606	evm.model.Contig10660	0.519048	1	-	0.0307772	1	-	4.26128	0.623934	-	6.48228	0.000303395	Up	NHL repeat-containing protein 2	-	NHL repeat-containing protein 2 [Hyposmocoma kahamanoa]
607	evm.model.Contig14038	0.514771	0.953408	-	0.0822959	1	-	0.0109644	1	-	-2.33569	0.0264629	Down	6-phosphogluconolactonase	K01057 PGLS, pgl, devB; 6-phosphogluconolactonase [EC:3.1.1.31]	6-phosphogluconolactonase [Trichoplusia ni]
608	evm.model.Contig07315	0.505837	1	-	-0.522161	1	-	2.74038	0.701807	-	3.61625	0.0353603	Up	Protein still life, isoforms C/SIF type 2	K05731 TIAM1; T-lymphoma invasion and metastasis-inducing protein 1	protein still life, isoform SIF type 1 isoform X5 [Vanessa tameamea]
609	evm.model.Contig13823	0.5033	1	-	0.497636	1	-	1.95496	0.812061	-	4.05815	0.00731965	Up	Interference hedgehog	K20245 BOI; brother of ihog	interference hedgehog-like [Vanessa tameamea]
610	evm.model.Contig06190	0.503274	1	-	-0.588814	1	-	1.67507	0.540372	-	-3.32664	0.00563344	Down	Cytochrome P450 6B7	K14999 CYP6; cytochrome P450 family 6 [EC:1.14.-.-]	cytochrome P450 CYP6P3 [Anopheles gambiae]
611	evm.model.Contig00291	0.502664	1	-	0.424144	1	-	-7.23635	0.0372084	Down	-1.75994	0.523065	-	UDP-glucuronosyltransferase 2B20	K00699 UGT; glucuronosyltransferase [EC:2.4.1.17]	UDP-glucuronosyltransferase 2B31-like [Trichoplusia ni]
612	evm.model.Contig06997	0.500396	1	-	-0.0799978	1	-	1.37196	0.842406	-	2.57168	0.0220514	Up	Sodium/potassium-transporting ATPase subunit beta-1-interacting protein	K22735 NKAIN; sodium/potassium-transporting ATPase subunit beta-1-interacting protein	DNA-directed RNA polymerase II subunit RPB1 [Trichoplusia ni]
613	evm.model.Contig11132	0.499577	0.955739	-	-0.672014	1	-	1.8283	0.534718	-	3.15188	0.00171135	Up	Junctophilin-1	K19530 JPH; junctophilin	junctophilin-1-like isoform X2 [Ctenocephalides felis]
614	evm.model.Contig07473	0.49931	1	-	-0.110361	1	-	3.49939	0.823033	-	4.59772	0.028813	Up	Zinc finger with UFM1-specific peptidase domain protein	-	zinc finger-containing ubiquitin peptidase 1-like [Trichoplusia ni]
615	evm.model.Contig03386	0.498964	0.980275	-	0.37685	1	-	-0.849943	0.771658	-	-2.36085	0.0281057	Down	Proton-coupled folate transporter	K20840 SLC46A3; MFS transporter, PCFT/HCP family, solute carrier family 46, member 3	proton-coupled folate transporter-like [Vanessa tameamea]
616	evm.model.Contig00660	0.49672	0.995242	-	-0.481984	1	-	0.614524	0.908795	-	2.43918	0.0100096	Up	Actin-binding Rho-activating protein	-	actin-binding Rho-activating protein-like [Trichoplusia ni]
617	evm.model.Contig07645	0.496266	1	-	-0.434043	1	-	3.12981	0.451479	-	3.39422	0.00175408	Up	PQ-loop repeat-containing protein 3	-	PQ-loop repeat-containing protein 3 [Vanessa tameamea]
618	evm.model.Contig09987	0.493968	1	-	0.400026	1	-	2.54706	0.621671	-	4.04201	0.00585995	Up	-	-	uncharacterized protein LOC113495579 isoform X1 [Trichoplusia ni]
619	evm.model.Contig09072	0.493821	1	-	-5.50683	0.167584	-	2.8474	0.739729	-	4.29724	0.0159605	Up	Carbohydrate sulfotransferase 3	-	carbohydrate sulfotransferase 4-like [Vanessa tameamea]
620	evm.model.Contig02061	0.490144	1	-	-0.258612	1	-	3.13634	0.6017	-	4.45525	0.0103179	Up	Leucine-rich repeat-containing protein 15	-	toll-like receptor 6 [Hyposmocoma kahamanoa]
621	evm.model.Contig04214	0.488808	0.996933	-	-0.238638	1	-	0.0605247	1	-	-2.35127	0.0214019	Down	Aminomethyltransferase, mitochondrial	K00605 gcvT, AMT; aminomethyltransferase [EC:2.1.2.10]	aminomethyltransferase, mitochondrial [Galleria mellonella]
622	evm.model.Contig07846	0.484215	1	-	0.162957	1	-	1.96119	0.685121	-	4.11955	0.000382164	Up	-	-	serine/arginine repetitive matrix protein 1 isoform X2 [Hyposmocoma kahamanoa]
623	evm.model.Contig12295	0.483528	0.980275	-	-3.26836	0.0064142	Down	-0.854424	0.889946	-	-3.59983	0.0590108	-	-	-	uncharacterized protein LOC113367095 isoform X1 [Ctenocephalides felis]
624	evm.model.Contig02187	0.482671	1	-	-0.473426	1	-	1.67589	0.862135	-	3.9355	0.00982265	Up	Early growth response protein 3	-	E3 SUMO-protein ligase EGR2 isoform X2 [Trichoplusia ni]
625	evm.model.Contig10768	0.480772	1	-	-0.230708	1	-	3.74311	0.423231	-	5.07546	0.0141949	Up	Forkhead box protein F1-B	K09399 FOXF; forkhead box protein F	forkhead box protein F1-B-like [Vanessa tameamea]
626	evm.model.Contig05057	0.477346	1	-	-1.14979	1	-	1.93782	0.692605	-	3.34743	0.00549099	Up	IQ motif and SEC7 domain-containing protein 1	K12495 IQSEC; IQ motif and SEC7 domain-containing protein	IQ motif and SEC7 domain-containing protein 2 isoform X2 [Vanessa tameamea]
627	evm.model.Contig00226	0.475879	1	-	0.297447	1	-	2.10218	0.727335	-	3.07946	0.0296719	Up	Zinc finger protein 26	-	zinc finger protein 33A-like [Vanessa tameamea]
628	evm.model.Contig07895	0.472175	1	-	0.52014	1	-	2.82923	0.501623	-	3.53353	0.00822158	Up	Poly(A) RNA polymerase gld-2 homolog A	K14079 PAPD4, GLD2; poly(A) RNA polymerase GLD2 [EC:2.7.7.19]	poly(A) RNA polymerase gld-2 homolog A-like isoform X2 [Trichoplusia ni]
629	evm.model.Contig05548	0.470174	1	-	1.85571	1	-	3.15417	0.793419	-	6.34365	0.0179043	Up	-	-	uncharacterized protein LOC113402897 [Vanessa tameamea]
630	evm.model.Contig11216	0.469981	1	-	0.386676	1	-	-3.1849	0.285184	-	-3.43909	0.0201871	Down	Putative fatty acyl-CoA reductase CG5065	K13356 FAR; alcohol-forming fatty acyl-CoA reductase [EC:1.2.1.84]	fatty acyl-CoA reductase wat-like [Trichoplusia ni]
631	evm.model.Contig08851	0.465301	0.978361	-	-0.890137	0.993189	-	1.93219	0.378722	-	3.42439	0.00124032	Up	Amphiphysin	K12562 AMPH; amphiphysin	myc box-dependent-interacting protein 1 isoform X3 [Trichoplusia ni]
632	evm.model.Contig09645	0.463896	1	-	0.685765	1	-	1.70319	0.841262	-	3.96349	0.00323321	Up	-	-	uncharacterized protein LOC113396840 isoform X1 [Vanessa tameamea]
633	evm.model.Contig00860	0.461958	1	-	-1.24187	0.825973	-	0.609315	0.929405	-	3.42335	0.000261318	Up	Glutamate receptor ionotropic, kainate 2	K05313 GRIN; glutamate receptor, ionotropic, invertebrate	glutamate receptor ionotropic, kainate 2-like [Vanessa tameamea]
634	evm.model.Contig05929	0.449766	1	-	0.30763	1	-	-1.74064	0.313654	-	-2.32913	0.04408	Down	Protein CREG1	-	protein CREG1 [Vanessa tameamea]
635	evm.model.Contig08645	0.443151	1	-	0.101561	1	-	0.872626	0.90037	-	2.96221	0.00233281	Up	Cadherin-related tumor suppressor	K16669 FAT4; protocadherin Fat 4	cadherin-related tumor suppressor [Trichoplusia ni]
636	evm.model.Contig06693	0.442478	1	-	-3.22939	1	-	3.31149	0.77137	-	6.26425	0.00178301	Up	Nuclear factor 1 A-type	K09172 NFIN; nuclear factor I, invertebrate	nuclear factor 1 X-type isoform X2 [Hyposmocoma kahamanoa]
637	evm.model.Contig12245	0.440541	0.971573	-	-1.24321	1	-	-2.3556	0.569763	-	-3.72801	0.0200498	Down	Dehydrogenase/reductase SDR family member 4 (Fragment)	K11147 DHRS4; dehydrogenase/reductase SDR family member 4 [EC:1.1.-.-]	dehydrogenase/reductase SDR family member 4 [Bombyx mori]
638	evm.model.Contig07803	0.438635	1	-	-0.794816	1	-	2.6938	0.592076	-	4.31025	0.00100754	Up	Polypeptide N-acetylgalactosaminyltransferase 2	K00710 GALNT; polypeptide N-acetylgalactosaminyltransferase [EC:2.4.1.41]	polypeptide N-acetylgalactosaminyltransferase 2 isoform X2 [Trichoplusia ni]
639	evm.model.Contig13721	0.437842	1	-	-0.581177	1	-	1.14276	0.816587	-	1.86671	0.0465365	Up	Protein kinase DC2	K19584 PRKX; protein kinase X [EC:2.7.11.11]	protein kinase DC2 [Vanessa tameamea]
640	evm.model.Contig02936	0.437681	1	-	0.45525	1	-	2.47717	0.343619	-	2.59147	0.00901195	Up	Endothelin-converting enzyme 1	K01415 ECE; endothelin-converting enzyme [EC:3.4.24.71]	endothelin-converting enzyme homolog isoform X2 [Hyposmocoma kahamanoa]
641	evm.model.Contig00020	0.436329	1	-	0.993228	1	-	2.47992	0.689566	-	3.44113	0.0235692	Up	Heparin sulfate O-sulfotransferase	K02513 HS2ST1; heparan sulfate 2-O-sulfotransferase HS2ST1 [EC:2.8.2.-]	heparin sulfate O-sulfotransferase [Vanessa tameamea]
642	evm.model.Contig00661	0.434694	1	-	0.31464	1	-	1.95152	0.823033	-	3.55175	0.0109969	Up	Elongation factor Tu GTP-binding domain-containing protein 1	K14536 RIA1; ribosome assembly protein 1 [EC:3.6.5.-]	elongation factor-like GTPase 1 isoform X1 [Trichoplusia ni]
643	evm.model.Contig03550	0.430902	1	-	-0.226097	1	-	2.42353	0.614456	-	5.2197	0.000135322	Up	ABC transporter G family member 23	-	ABC transporter G family member 20-like [Trichoplusia ni]
644	evm.model.Contig08201	0.428912	0.999932	-	-0.0805346	1	-	2.99554	0.0399843	Up	1.74606	0.0637776	-	Sodium- and chloride-dependent GABA transporter ine	K05039 SLC6A6S; solute carrier family 6 (neurotransmitter transporter, GABA) member 6/8/11/12/13	sodium- and chloride-dependent GABA transporter ine-like [Vanessa tameamea]
645	evm.model.Contig01909	0.425442	1	-	0.101441	1	-	2.14048	0.6017	-	2.98291	0.0153056	Up	Homeobox protein cut	K09313 CUTL; homeobox protein cut-like	homeobox protein cut isoform X1 [Vanessa tameamea]
646	evm.model.Contig09055	0.424043	1	-	1.18408	0.469147	-	-3.33663	0.0372084	Down	-1.19104	0.442653	-	Apolipoprotein D	K18271 RBP4; retinol-binding protein 4	polycalin [Helicoverpa armigera]
647	evm.model.Contig09931	0.423033	1	-	-0.1308	1	-	2.15335	0.486601	-	2.30867	0.0128524	Up	Alpha-mannosidase 2	K01191 MAN2C1; alpha-mannosidase [EC:3.2.1.24]	alpha-mannosidase 2 isoform X2 [Hyposmocoma kahamanoa]
648	evm.model.Contig09705	0.419939	1	-	0.202047	1	-	0.453716	0.989774	-	3.15131	0.0498057	Up	Semaphorin-2A	-	semaphorin-2A-like [Trichoplusia ni]
649	evm.model.Contig05468	0.419456	1	-	-0.378302	1	-	1.13009	0.830366	-	2.59908	0.0118574	Up	Isopentenyl-diphosphate Delta-isomerase 1	K01823 idi, IDI; isopentenyl-diphosphate Delta-isomerase [EC:5.3.3.2]	isopentenyl-diphosphate Delta-isomerase 1 [Galleria mellonella]
650	evm.model.Contig04903	0.418381	1	-	-0.471531	1	-	4.38765	0.689566	-	5.84672	0.0469088	Up	-	-	uncharacterized protein LOC113515805 [Galleria mellonella]
651	evm.model.Contig08759	0.415821	1	-	-0.654215	1	-	2.26645	0.618685	-	2.802	0.0351922	Up	Protein SYS1 homolog	K20318 SYS1; protein SYS1	protein SYS1 homolog [Galleria mellonella]
652	evm.model.Contig11302	0.412495	1	-	-0.13029	1	-	0.765094	0.949449	-	2.95525	0.038229	Up	Glypican-6	K08110 GPC4; glypican 4	uncharacterized protein LOC113392798 [Vanessa tameamea]
653	evm.model.Contig11266	0.412487	1	-	0.259844	1	-	2.00607	0.719681	-	3.20933	0.0261033	Up	Rhombotin-1	-	LIM domain only protein 3 isoform X1 [Galleria mellonella]
654	evm.model.Contig06838	0.411208	1	-	-0.0429722	1	-	0.157967	1	-	1.99895	0.0451876	Up	Kinesin-like protein KIF18B	K10401 KIF18_19; kinesin family member 18/19	kinesin-like protein KIF18A isoform X3 [Trichoplusia ni]
655	evm.model.Contig05143	0.409012	1	-	-0.170824	1	-	2.62055	0.602593	-	3.14482	0.04287	Up	Leucine-rich repeat-containing protein 49	K16606 LRRC49; leucine-rich repeat-containing protein 49	leucine-rich repeat-containing protein 49 isoform X2 [Trichoplusia ni]
656	evm.model.Contig09156	0.408913	1	-	-0.444386	1	-	2.02501	0.623598	-	3.50374	0.000272109	Up	E3 ubiquitin-protein ligase SMURF2	K04678 SMURF; E3 ubiquitin ligase SMURF1/2 [EC:2.3.2.26]	E3 ubiquitin-protein ligase SMURF2 [Trichoplusia ni]
657	evm.model.Contig04419	0.408056	1	-	-1.14638	1	-	4.55811	0.559036	-	6.92746	8.64524e-05	Up	Probable histone-lysine N-methyltransferase Mes-4	K15588 NSD1; histone-lysine N-methyltransferase NSD1 [EC:2.1.1.43]	uncharacterized protein LOC113396490 isoform X1 [Vanessa tameamea]
658	evm.model.Contig11116	0.405126	1	-	-0.465435	1	-	1.11352	0.804843	-	1.84306	0.0476651	Up	BTB/POZ domain-containing protein 2	-	uncharacterized protein LOC113396657 [Vanessa tameamea]
659	evm.model.Contig10992	0.404717	1	-	-0.862071	1	-	-2.94826	0.141939	-	-3.49847	0.0199101	Down	Multidrug resistance protein 1B	K05658 ABCB1, CD243; ATP-binding cassette, subfamily B (MDR/TAP), member 1 [EC:7.6.2.2]	multidrug resistance protein 1-like isoform X1 [Galleria mellonella]
660	evm.model.Contig03817	0.403206	1	-	0.4725	1	-	1.32746	0.840465	-	2.54487	0.0287614	Up	ADP-ribosylation factor-binding protein GGA1	K12404 GGA; ADP-ribosylation factor-binding protein GGA	ADP-ribosylation factor-binding protein GGA2 isoform X2 [Trichoplusia ni]
661	evm.model.Contig11331	0.402972	1	-	0.26633	1	-	-0.168107	0.986373	-	-2.42568	0.0210016	Down	Serine protease 27	-	AGAP011789-PA-like protein [Anopheles sinensis]
662	evm.model.Contig03410	0.402034	1	-	-8.17725	0.00161684	Down	-5.48672	0.191858	-	-6.767	0.00230057	Down	Alpha-amylase	K01176 AMY, amyA, malS; alpha-amylase [EC:3.2.1.1]	alpha-amylase 1-like [Trichoplusia ni]
663	evm.model.Contig07240	0.400441	1	-	2.62441	1	-	4.05524	0.830366	-	6.83633	0.0167499	Up	-	-	-
664	evm.model.Contig05608	0.390014	1	-	0.123935	1	-	-0.920415	0.923502	-	2.59115	0.0230595	Up	F-box/LRR-repeat protein 7	K10273 FBXL7; F-box and leucine-rich repeat protein 7	fbxl7, putative [Pediculus humanus corporis]
665	evm.model.Contig03409	0.38959	1	-	-1.08551	1	-	-5.33451	0.101486	-	-4.3537	0.0101078	Down	Alpha-amylase	K01176 AMY, amyA, malS; alpha-amylase [EC:3.2.1.1]	Alpha-amylase 1 [Camponotus floridanus]
666	evm.model.Contig10486	0.388967	1	-	-1.75689	0.513305	-	-0.901214	0.812061	-	-3.03809	0.00305221	Down	Retinol dehydrogenase 13	-	retinol dehydrogenase 13-like [Trichoplusia ni]
667	evm.model.Contig11920	0.383577	1	-	0.00121155	1	-	3.06074	0.488074	-	3.39601	0.00969091	Up	Synaptotagmin-9	-	hypothetical protein L798_11168 [Zootermopsis nevadensis]
668	evm.model.Contig04621	0.383333	1	-	-0.123851	1	-	2.21905	0.573521	-	3.32427	0.000570919	Up	-	-	DAZ-associated protein 2-like isoform X1 [Trichoplusia ni]
669	evm.model.Contig13249	0.38301	1	-	-0.256603	1	-	4.27389	0.323312	-	5.08832	0.000622188	Up	Endoplasmic reticulum mannosyl-oligosaccharide 1,2-alpha-mannosidase	K01230 MAN1; mannosyl-oligosaccharide alpha-1,2-mannosidase [EC:3.2.1.113]	endoplasmic reticulum mannosyl-oligosaccharide 1,2-alpha-mannosidase [Trichoplusia ni]
670	evm.model.Contig04113	0.38281	1	-	2.45891	1	-	3.56014	0.621671	-	4.70482	0.00517401	Up	-	-	uncharacterized protein LOC113238844 [Hyposmocoma kahamanoa]
671	evm.model.Contig05880	0.380525	1	-	-0.137156	1	-	-2.70393	0.586665	-	-3.46064	0.0196313	Down	-	-	uncharacterized protein LOC113510057 [Galleria mellonella]
672	evm.model.Contig09616	0.379994	1	-	-4.05609	0.133973	-	-1.33604	0.904776	-	-12.9777	4.25988e-05	Down	Cuticle protein 1	-	cuticle protein 1 [Galleria mellonella]
673	evm.model.Contig04375	0.379658	1	-	2.93454	0.039458	Up	0.908751	0.915813	-	-3.63503	0.0517851	-	Intraflagellar transport protein 74 homolog	K19679 IFT74; intraflagellar transport protein 74	intraflagellar transport protein 74 homolog [Vanessa tameamea]
674	evm.model.Contig13646	0.37781	1	-	0.293119	1	-	3.01405	0.369729	-	3.34569	0.0024448	Up	Arf-GAP with Rho-GAP domain, ANK repeat and PH domain-containing protein 2	-	arf-GAP with Rho-GAP domain, ANK repeat and PH domain-containing protein 2 [Hyposmocoma kahamanoa]
675	evm.model.Contig03899	0.376295	1	-	1.2298	1	-	5.14509	0.615776	-	7.59233	0.00282726	Up	POU domain, class 6, transcription factor 2	K09368 POU6F; POU domain transcription factor, class 6	POU domain, class 6, transcription factor 2 [Galleria mellonella]
676	evm.model.Contig12512	0.374095	1	-	-0.844803	1	-	1.17445	0.91359	-	3.15052	0.0414577	Up	Zinc finger protein 253	-	PREDICTED: zinc finger protein 677 isoform X1 [Tribolium castaneum]
677	evm.model.Contig09364	0.373012	1	-	0.439449	1	-	-0.633668	0.898295	-	2.07061	0.0452091	Up	Importin subunit alpha-1	K15043 KPNA2; importin subunit alpha-2	importin subunit alpha-1-like isoform X2 [Trichoplusia ni]
678	evm.model.Contig04190	0.372687	1	-	-0.0573119	1	-	2.18497	0.701559	-	2.69945	0.0311145	Up	NF-kappa-B inhibitor-interacting Ras-like protein	K17197 NKIRAS; NF-kappa-B inhibitor-interacting Ras-like protein	NF-kappa-B inhibitor-interacting Ras-like protein isoform X2 [Vanessa tameamea]
679	evm.model.Contig03947	0.369997	1	-	-0.518437	1	-	3.36557	0.546227	-	5.31101	0.0005751	Up	Fibroblast growth factor receptor homolog 1	-	fibroblast growth factor receptor precursor [Bombyx mori]
680	evm.model.Contig10851	0.369631	1	-	-0.204371	1	-	-0.999346	0.651016	-	-2.9796	0.0326707	Down	Facilitated trehalose transporter Tret1	K08145 SLC2A8, GLUT8; MFS transporter, SP family, solute carrier family 2 (facilitated glucose transporter), member 8	facilitated trehalose transporter Tret1-like [Vanessa tameamea]
681	evm.model.Contig07983	0.36788	1	-	0.321489	1	-	0.118323	0.998086	-	-2.19454	0.0128397	Down	Potassium channel subfamily K member 1	K04912 KCNK1, K2P1.1; potassium channel subfamily K member 1	potassium channel subfamily K member 1-like [Galleria mellonella]
682	evm.model.Contig05233	0.364654	1	-	0.717928	1	-	3.29195	0.827729	-	5.1895	0.0124505	Up	Lipoma HMGIC fusion partner-like 2 protein	-	PREDICTED: lipoma HMGIC fusion partner-like 2 protein isoform X1 [Microplitis demolitor]
683	evm.model.Contig03477	0.364622	1	-	0.8656	1	-	-0.536974	1	-	4.30537	0.0328175	Up	-	-	uncharacterized protein LOC113494143 isoform X2 [Trichoplusia ni]
684	evm.model.Contig13258	0.364094	1	-	-6.39763	0.0419656	Down	-	-	-	#N/A	#N/A	-	-	-	uncharacterized protein LOC113233245 [Hyposmocoma kahamanoa]
685	evm.model.Contig02021	0.363628	1	-	-1.22609	1	-	-11.3457	0.0667399	-	-11.8655	0.00351282	Down	Acyl-CoA Delta(11) desaturase	K00507 SCD, desC; stearoyl-CoA desaturase (Delta-9 desaturase) [EC:1.14.19.1]	acyl-CoA delta-9 desaturase [Thitarodes pui]
686	evm.model.Contig08933	0.360407	1	-	0.319166	1	-	2.65144	0.568725	-	3.23918	0.0110411	Up	Ras-related protein M-Ras	K07831 MRAS; Ras-related protein M-Ras	ras-related protein M-Ras-like isoform X1 [Hyposmocoma kahamanoa]
687	evm.model.Contig06042	0.360298	1	-	-0.261046	1	-	2.14786	0.804855	-	4.47975	0.00163771	Up	Guanylate kinase-associated protein mars	K16804 DLGAP5, DLG7; disks large-associated protein 5	guanylate kinase-associated protein mars [Galleria mellonella]
688	evm.model.Contig07914	0.357262	1	-	-0.483725	1	-	0.992412	0.772074	-	2.7978	0.00678991	Up	-	-	nucleolar and coiled-body phosphoprotein 1 isoform X1 [Galleria mellonella]
689	evm.model.Contig11760	0.356957	1	-	-0.769564	1	-	-0.0481927	1	-	3.14255	0.0204031	Up	-	-	uncharacterized protein LOC113507709 isoform X2 [Trichoplusia ni]
690	evm.model.Contig01231	0.356876	1	-	-0.583968	1	-	3.74272	0.451479	-	4.37899	0.00238199	Up	GTP-binding protein 1	-	GTP-binding protein 1 [Ctenocephalides felis]
691	evm.model.Contig02532	0.350249	1	-	0.146279	1	-	1.50813	0.841739	-	3.10087	0.0047669	Up	A-kinase anchor protein 13	K21066 ARHGEF18; A-kinase anchor protein 18	rho guanine nucleotide exchange factor 28 [Trichoplusia ni]
692	evm.model.Contig11480	0.3501	1	-	-0.932052	1	-	1.51803	0.891087	-	4.11117	0.00648273	Up	Beta-secretase 1	K04521 BACE1; beta-site APP-cleaving enzyme 1 (memapsin 2) [EC:3.4.23.46]	beta-secretase 1-like [Zootermopsis nevadensis]
693	evm.model.Contig08905	0.348621	1	-	-0.361234	1	-	0.810718	0.842406	-	1.89659	0.0403024	Up	-	-	glutamic acid-rich protein-like [Hyposmocoma kahamanoa]
694	evm.model.Contig10422	0.34862	1	-	0.507616	1	-	-0.292347	0.949449	-	-2.21163	0.028813	Down	Synaptic vesicle glycoprotein 2B	-	putative transporter SVOPL [Vanessa tameamea]
695	evm.model.Contig10883	0.348545	1	-	2.62443	1	-	2.77032	0.688342	-	3.44252	0.0490218	Up	SET and MYND domain-containing protein 4	-	SET and MYND domain-containing protein 4 [Bombyx mori]
696	evm.model.Contig06030	0.346088	1	-	2.50423	0.00212392	Up	-1.12345	0.758701	-	-3.49272	0.012915	Down	Lipase 3	-	uncharacterized protein LOC113372810 [Ctenocephalides felis]
697	evm.model.Contig01547	0.343317	1	-	0.193901	1	-	3.40421	0.369729	-	4.13764	0.00139742	Up	EH domain-binding protein 1	-	EH domain-binding protein 1 isoform X4 [Hyposmocoma kahamanoa]
698	evm.model.Contig06070	0.342146	1	-	-1.91806	1	-	-4.96939	0.356534	-	-4.33219	0.0454791	Down	3-hydroxyisobutyryl-CoA hydrolase, mitochondrial	K05605 HIBCH; 3-hydroxyisobutyryl-CoA hydrolase [EC:3.1.2.4]	3-hydroxyisobutyryl-CoA hydrolase, mitochondrial [Trichoplusia ni]
699	evm.model.Contig03701	0.34109	1	-	0.242993	1	-	4.53109	0.346116	-	5.28845	0.00175451	Up	Tetratricopeptide repeat protein 17	-	uncharacterized protein LOC113237304 [Hyposmocoma kahamanoa]
700	evm.model.Contig13004	0.340337	1	-	0.170711	1	-	-5.96506	0.0288722	Down	-2.28808	0.403778	-	Cytochrome P450 4C1	K15001 CYP4; cytochrome P450 family 4 [EC:1.14.-.-]	cytochrome P450 CYP4AU1 [Helicoverpa armigera]
701	evm.model.Contig11639	0.339442	1	-	-0.324004	1	-	1.88576	0.749805	-	3.4741	0.0139046	Up	Signal peptide peptidase-like 3	K09598 SPPL3; signal peptide peptidase-like 3 [EC:3.4.23.-]	signal peptide peptidase-like 3 [Hyposmocoma kahamanoa]
702	evm.model.Contig10688	0.338494	1	-	1.81589	1	-	4.49629	0.739729	-	7.7516	0.00222409	Up	Homeobox protein orthopedia B	-	homeobox protein orthopedia-like [Ctenocephalides felis]
703	evm.model.Contig08809	0.337049	1	-	-1.44214	1	-	-8.66158	0.182043	-	-6.30028	0.0444283	Down	Cytochrome P450 9e2	K14999 CYP6; cytochrome P450 family 6 [EC:1.14.-.-]	cytochrome P450 9e2-like isoform X2 [Hyposmocoma kahamanoa]
704	evm.model.Contig00456	0.336767	1	-	0.534615	1	-	-0.345741	0.986285	-	-2.89839	0.048991	Down	Thioredoxin domain-containing protein 3 homolog	-	thioredoxin domain-containing protein 3 homolog isoform X2 [Vanessa tameamea]
705	evm.model.Contig03718	0.334831	1	-	0.361642	1	-	-0.916296	0.688	-	-2.16165	0.0418539	Down	Isovaleryl-CoA dehydrogenase, mitochondrial	K00253 IVD, ivd; isovaleryl-CoA dehydrogenase [EC:1.3.8.4]	isovaleryl-CoA dehydrogenase, mitochondrial [Trichoplusia ni]
706	evm.model.Contig05833	0.334709	1	-	-0.28565	1	-	0.0448819	1	-	-3.46603	0.00135295	Down	Short/branched chain specific acyl-CoA dehydrogenase, mitochondrial	K09478 ACADSB; short/branched chain acyl-CoA dehydrogenase [EC:1.3.99.12]	short/branched chain specific acyl-CoA dehydrogenase, mitochondrial [Trichoplusia ni]
707	evm.model.Contig07698	0.333078	1	-	-0.585581	1	-	3.28728	0.329254	-	3.75027	0.00134493	Up	Ubiquitin-protein ligase E3B	K10588 UBE3B; ubiquitin-protein ligase E3 B [EC:2.3.2.26]	ubiquitin-protein ligase E3B [Trichoplusia ni]
708	evm.model.Contig04049	0.332726	1	-	-0.152928	1	-	0.940596	0.802582	-	1.95374	0.0462957	Up	Protein NipSnap	-	protein NipSnap [Trichoplusia ni]
709	evm.model.Contig08966	0.33195	1	-	0.727099	1	-	2.42115	0.821957	-	4.64363	0.0107074	Up	High affinity copper uptake protein 1	K14686 SLC31A1, CTR1; solute carrier family 31 (copper transporter), member 1	uncharacterized protein LOC113494625 isoform X2 [Trichoplusia ni]
710	evm.model.Contig12170	0.331714	1	-	-0.0229522	1	-	2.30194	0.679283	-	3.33801	0.0159338	Up	Armadillo repeat-containing protein 8	-	armadillo repeat-containing protein 8-like [Vanessa tameamea]
711	evm.model.Contig09454	0.330531	1	-	-0.188083	1	-	0.736373	0.90037	-	2.08123	0.0186906	Up	DnaJ homolog subfamily C member 10	K09530 DNAJC10; DnaJ homolog subfamily C member 10	PREDICTED: dnaJ homolog subfamily C member 10-like [Tribolium castaneum]
712	evm.model.Contig07420	0.329838	1	-	-0.341891	1	-	-0.523206	0.917209	-	-2.66446	0.0203109	Down	Proclotting enzyme	-	venom protease-like [Vanessa tameamea]
713	evm.model.Contig12897	0.328382	1	-	-0.624697	1	-	3.16648	0.917209	-	6.23712	0.0259331	Up	Chromobox protein homolog 6	K11454 CBX7; chromobox protein 7	polycomb group protein Pc [Galleria mellonella]
714	evm.model.Contig03925	0.326893	1	-	-1.33046	1	-	1.10356	0.929405	-	3.91863	0.00770035	Up	Neurogenic locus protein delta	K06051 DLL; delta	neurogenic locus protein delta isoform X2 [Galleria mellonella]
715	evm.model.Contig13504	0.323014	1	-	-0.158444	1	-	0.12578	1	-	-2.16592	0.0314181	Down	A disintegrin and metalloproteinase with thrombospondin motifs 3	K08619 ADAMTS3; a disintegrin and metalloproteinase with thrombospondin motifs 3 [EC:3.4.24.-]	hypothetical protein D910_03831 [Dendroctonus ponderosae]
716	evm.model.Contig02887	0.322915	1	-	0.976763	0.604258	-	-0.519265	0.891087	-	-2.20988	0.042093	Down	Cytochrome P450 6j1	K14999 CYP6; cytochrome P450 family 6 [EC:1.14.-.-]	Cytochrome P450 9e2 [Zootermopsis nevadensis]
717	evm.model.Contig09168	0.321577	1	-	-0.131587	1	-	1.06	0.842406	-	3.64569	0.000174637	Up	Monocarboxylate transporter 14	-	monocarboxylate transporter 3-like [Trichoplusia ni]
718	evm.model.Contig11893	0.321094	1	-	2.03056	0.039458	Up	0.308887	0.961113	-	-0.505687	0.750085	-	Neuroglian	K06756 NRCAM; neuronal cell adhesion molecule	neuroglian isoform X2 [Frankliniella occidentalis]
719	evm.model.Contig05927	0.320248	1	-	-0.0649276	1	-	3.05515	0.420904	-	3.49846	0.0040128	Up	Leucine-rich repeat protein soc-2 homolog	K19613 SHOC2, SUR8; leucine-rich repeat protein SHOC2	leucine-rich repeat protein soc-2 homolog [Hyposmocoma kahamanoa]
720	evm.model.Contig05977	0.319677	1	-	-0.119048	1	-	1.4388	0.6364	-	2.59092	0.00471897	Up	Probable G-protein coupled receptor 158	-	uncharacterized protein LOC113496851 [Trichoplusia ni]
721	evm.model.Contig10669	0.317497	1	-	0.216156	1	-	2.28486	0.828911	-	4.17784	0.00738084	Up	PAX3- and PAX7-binding protein 1	K13211 GCFC; GC-rich sequence DNA-binding factor	PAX3- and PAX7-binding protein 1 [Vanessa tameamea]
722	evm.model.Contig03053	0.31549	1	-	-0.16967	1	-	0.560468	0.9248	-	1.91961	0.040646	Up	Kinesin-like protein KIF2A	K10393 KIF2_24, MCAK; kinesin family member 2/24	kinesin-like protein Klp10A isoform X2 [Vanessa tameamea]
723	evm.model.Contig04729	0.313853	1	-	0.486636	1	-	2.37858	0.546197	-	3.53621	0.000429448	Up	Kinesin-like protein unc-104	K10392 KIF1; kinesin family member 1	kinesin-like protein unc-104 isoform X14 [Vanessa tameamea]
724	evm.model.Contig01654	0.313252	1	-	-0.134208	1	-	1.52854	0.727335	-	3.28901	0.000523986	Up	Proline dehydrogenase 1, mitochondrial	K00318 PRODH; proline dehydrogenase [EC:1.5.-.-]	proline dehydrogenase 1, mitochondrial [Galleria mellonella]
725	evm.model.Contig07347	0.311769	1	-	-3.41214	0.0117748	Down	-0.359072	0.97862	-	0.0549893	1	-	Cuticle protein 18.6, isoform A	-	uncharacterized protein LOC113511581 isoform X1 [Galleria mellonella]
726	evm.model.Contig08912	0.311456	1	-	0.232945	1	-	0.949965	0.889946	-	2.46188	0.0155194	Up	-	-	uncharacterized protein LOC113226038 [Hyposmocoma kahamanoa]
727	evm.model.Contig10252	0.310994	1	-	-0.349153	1	-	2.76903	0.523291	-	3.57414	0.00154693	Up	Mitogen-activated protein kinase 1	K04371 ERK, MAPK1_3; mitogen-activated protein kinase 1/3 [EC:2.7.11.24]	mitogen-activated protein kinase ERK-A [Hyposmocoma kahamanoa]
728	evm.model.Contig06636	0.310993	1	-	0.233636	1	-	1.21376	0.889946	-	4.21808	0.000786264	Up	LIX1-like protein	K16673 LIX1L; LIX1-like protein	LIX1-like protein [Frankliniella occidentalis]
729	evm.model.Contig13892	0.308598	1	-	-1.28059	1	-	1.27857	0.917209	-	3.13692	0.0369813	Up	Tyrosine-protein phosphatase non-receptor type 9	K18038 PTPN9, MEG2; tyrosine-protein phosphatase non-receptor type 9 [EC:3.1.3.48]	tyrosine-protein phosphatase non-receptor type 9 isoform X1 [Trichoplusia ni]
730	evm.model.Contig00293	0.307694	1	-	-1.72438	1	-	-3.89425	0.566532	-	-7.4475	0.00459488	Down	UDP-glucuronosyltransferase 2B1	K00699 UGT; glucuronosyltransferase [EC:2.4.1.17]	uncharacterized protein LOC113499578 [Trichoplusia ni]
731	evm.model.Contig11587	0.307553	1	-	-0.132043	1	-	2.08267	0.596453	-	2.49216	0.0407916	Up	Protein expanded	K16683 EX; protein expanded	protein expanded isoform X2 [Hyposmocoma kahamanoa]
732	evm.model.Contig04082	0.30564	1	-	-1.07863	1	-	2.36931	0.71655	-	3.30946	0.0223769	Up	Protein FAM13A	-	protein FAM13A-like isoform X1 [Vanessa tameamea]
733	evm.model.Contig07303	0.303233	1	-	-0.0882648	1	-	2.07959	0.638272	-	2.94235	0.00994885	Up	Putative ATPase N2B	K18798 AFG1, LACE1; peroxisome-assembly ATPase [EC:3.6.4.7]	putative ATPase N2B [Vanessa tameamea]
734	evm.model.Contig08618	0.30296	1	-	-0.231367	1	-	0.0942124	1	-	-2.3273	0.0153181	Down	Mitochondrial import inner membrane translocase subunit Tim10	K17778 TIM10; mitochondrial import inner membrane translocase subunit TIM10	mitochondrial import inner membrane translocase subunit Tim10 isoform X2 [Trichoplusia ni]
735	evm.model.Contig09651	0.301548	1	-	-3.51133	0.1656	-	-4.5309	0.329254	-	-4.26199	0.0296373	Down	Mite allergen Der p 7	-	uncharacterized protein LOC113522572 [Galleria mellonella]
736	evm.model.Contig08334	0.297611	1	-	0.712623	1	-	0.45824	0.948034	-	-3.58451	0.0022124	Down	Cubilin	K14616 CUBN; cubilin	cubilin [Galleria mellonella]
737	evm.model.Contig11782	0.296524	1	-	-3.25491	0.000554089	Down	0.315091	0.983796	-	-3.56307	0.0274828	Down	Larval cuticle protein LCP-17	-	larval cuticle protein LCP-17-like [Galleria mellonella]
738	evm.model.Contig06915	0.295617	1	-	1.52275	0.389404	-	-1.54708	0.484542	-	-3.66876	0.00108709	Down	Glucose dehydrogenase [FAD, quinone]	K21270 ChuaMOX; (R)-mandelonitrile oxidase [EC:1.1.3.49]	glucose dehydrogenase [FAD, quinone]-like [Trichoplusia ni]
739	evm.model.Contig07568	0.294768	1	-	-0.111995	1	-	1.62261	0.802582	-	2.89776	0.037848	Up	LIM domain-binding protein 2	K15617 LDB1; LIM domain-binding protein 1	LIM domain-binding protein 2 isoform X2 [Trichoplusia ni]
740	evm.model.Contig10413	0.292043	1	-	-0.266018	1	-	3.11549	0.378722	-	3.58881	0.00235704	Up	-	K17943 PUM; pumilio RNA-binding family	maternal protein pumilio isoform X1 [Hyposmocoma kahamanoa]
741	evm.model.Contig12573	0.291169	1	-	-0.381087	1	-	-1.52657	0.891311	-	-4.62494	0.0261556	Down	-	-	uncharacterized protein LOC113403526 [Vanessa tameamea]
742	evm.model.Contig03217	0.288224	1	-	1.03337	0.485561	-	-0.659991	0.889946	-	-3.13516	0.0119894	Down	Angiotensin-converting enzyme	K01283 ACE, CD143; peptidyl-dipeptidase A [EC:3.4.15.1]	angiotensin-converting enzyme-like [Vanessa tameamea]
743	evm.model.Contig11703	0.287175	1	-	0.317052	1	-	0.560136	0.971779	-	2.5747	0.0498057	Up	-	K18625 SHROOM; protein Shroom	protein Shroom [Ceratitis capitata]
744	evm.model.Contig13309	0.286893	1	-	0.39504	1	-	-1.06257	0.618751	-	-2.2279	0.0346129	Down	D-3-phosphoglycerate dehydrogenase	K00058 serA, PHGDH; D-3-phosphoglycerate dehydrogenase / 2-oxoglutarate reductase [EC:1.1.1.95 1.1.1.399]	D-3-phosphoglycerate dehydrogenase [Vanessa tameamea]
745	evm.model.Contig12248	0.285652	1	-	-0.43611	1	-	-4.62928	0.0321664	Down	-2.53717	0.0229218	Down	Tropinone reductase-like 3	K11147 DHRS4; dehydrogenase/reductase SDR family member 4 [EC:1.1.-.-]	dehydrogenase/reductase SDR family member 4 [Trichoplusia ni]
746	evm.model.Contig06422	0.284211	1	-	-0.629693	1	-	1.39935	0.774299	-	3.27259	0.000369509	Up	-	-	uncharacterized protein LOC113393151 isoform X4 [Vanessa tameamea]
747	evm.model.Contig10346	0.283744	1	-	-1.04111	0.825973	-	0.0534558	1	-	2.18373	0.0172319	Up	Putative protein kinase C delta type homolog	K06068 PRKCD; novel protein kinase C delta type [EC:2.7.11.13]	serine/threonine-protein kinase STE20 isoform X2 [Vanessa tameamea]
748	evm.model.Contig13537	0.283586	1	-	-0.175358	1	-	0.63353	0.917209	-	2.17448	0.0173732	Up	Putative tyrosine-protein kinase Wsck	-	putative tyrosine-protein kinase Wsck [Galleria mellonella]
749	evm.model.Contig08721	0.283151	1	-	0.549775	1	-	1.26638	0.84313	-	2.62104	0.0380841	Up	Zinc finger protein 713	-	zinc finger protein 394-like isoform X3 [Vanessa tameamea]
750	evm.model.Contig08067	0.282565	1	-	0.517259	1	-	-5.67774	0.082484	-	-5.36339	0.00520876	Down	Juvenile hormone acid O-methyltransferase	K10718 JHAMT; juvenile hormone-III synthase [EC:2.1.1.325]	juvenile hormone acid O-methyltransferase-like [Ctenocephalides felis]
751	evm.model.Contig01356	0.281562	1	-	-1.29261	1	-	5.83309	0.623598	-	8.84308	0.000202072	Up	Alpha-1,6-mannosyl-glycoprotein 2-beta-N-acetylglucosaminyltransferase	K00736 MGAT2; alpha-1,6-mannosyl-glycoprotein beta-1,2-N-acetylglucosaminyltransferase [EC:2.4.1.143]	alpha-1,6-mannosyl-glycoprotein 2-beta-N-acetylglucosaminyltransferase-like isoform X3 [Vanessa tameamea]
752	evm.model.Contig08886	0.27867	1	-	-1.03857	1	-	3.90195	0.53517	-	3.75755	0.0216439	Up	Chloride channel protein 2	K05011 CLCN2; chloride channel 2	chloride channel protein 2 isoform X2 [Trichoplusia ni]
753	evm.model.Contig07793	0.274399	1	-	0.0190515	1	-	3.20363	0.378722	-	4.6522	9.26873e-05	Up	Disintegrin and metalloproteinase domain-containing protein 10 (Fragment)	K06704 ADAM10, CD156c; disintegrin and metalloproteinase domain-containing protein 10 [EC:3.4.24.81]	uncharacterized protein LOC113500765 [Trichoplusia ni]
754	evm.model.Contig06916	0.272638	1	-	0.749963	1	-	-0.111496	1	-	-5.30694	0.00267376	Down	Glucose dehydrogenase [FAD, quinone]	K00115 GLD; glucose 1-dehydrogenase (FAD, quinone) [EC:1.1.5.9]	hypothetical protein D910_09892 [Dendroctonus ponderosae]
755	evm.model.Contig13568	0.272306	1	-	-2.88093	0.682465	-	-5.21886	0.217366	-	-5.76212	0.00491657	Down	Zinc metalloproteinase nas-4	-	zinc metalloproteinase nas-4-like [Hyposmocoma kahamanoa]
756	evm.model.Contig05830	0.27167	1	-	-0.680408	1	-	2.57216	0.602848	-	2.89417	0.019431	Up	Sideroflexin-2	-	sideroflexin-2 [Trichoplusia ni]
757	evm.model.Contig02550	0.270274	1	-	-0.079403	1	-	1.63786	0.627597	-	-2.80471	0.0331348	Down	-	-	uncharacterized protein LOC113217342 [Frankliniella occidentalis]
758	evm.model.Contig11733	0.269386	1	-	0.0553283	1	-	-2.83422	0.207357	-	-4.66022	0.00134493	Down	Juvenile hormone epoxide hydrolase	K10719 JHEH; juvenile hormone epoxide hydrolase	juvenile hormone epoxide hydrolase-like [Hyposmocoma kahamanoa]
759	evm.model.Contig11765	0.269142	1	-	-0.559891	1	-	3.24101	0.506737	-	4.24048	0.00115919	Up	Protein NDRG3	-	protein NDRG3-like isoform X2 [Hyposmocoma kahamanoa]
760	evm.model.Contig13552	0.264658	1	-	0.128584	1	-	-0.650933	0.830366	-	-2.17295	0.0471337	Down	Estradiol 17-beta-dehydrogenase 8	K13370 HSD17B8; 17beta-estradiol 17-dehydrogenase / 3alpha(17beta)-hydroxysteroid dehydrogenase (NAD+) [EC:1.1.1.62 1.1.1.239]	estradiol 17-beta-dehydrogenase 8 [Galleria mellonella]
761	evm.model.Contig10972	0.26384	1	-	-0.0440449	1	-	2.54825	0.513978	-	3.25367	0.00385372	Up	Ephrin type-B receptor 2	K05110 EPHB1, ELK, NET; Eph receptor B1 [EC:2.7.10.1]	ephrin type-B receptor 1-B [Hyposmocoma kahamanoa]
762	evm.model.Contig06210	0.263046	1	-	0.0898836	1	-	0.394913	0.943898	-	-3.57721	0.0333726	Down	Probable alpha-ketoglutarate-dependent hypophosphite dioxygenase	K00477 PHYH; phytanoyl-CoA hydroxylase [EC:1.14.11.18]	phytanoyl-CoA dioxygenase, peroxisomal-like [Hyposmocoma kahamanoa]
763	evm.model.Contig11954	0.261737	1	-	0.219159	1	-	0.0370515	1	-	-2.18379	0.0376974	Down	Cytochrome P450 6B7	K14999 CYP6; cytochrome P450 family 6 [EC:1.14.-.-]	cytochrome P450 CYP6AE17 [Helicoverpa armigera]
764	evm.model.Contig13895	0.258944	1	-	0.14544	1	-	2.49956	0.560359	-	4.08759	0.000717558	Up	Microtubule-associated protein futsch	-	microtubule-associated protein futsch-like, partial [Vanessa tameamea]
765	evm.model.Contig12632	0.256568	1	-	0.11565	1	-	-1.16756	0.600885	-	-2.37814	0.0418287	Down	Liver carboxylesterase 2	-	carboxylesterase clade H, member 1 precursor [Bombyx mori]
766	evm.model.Contig04147	0.255726	1	-	-0.778607	1	-	2.66339	0.607813	-	4.52401	1.71531e-05	Up	Lachesin	-	lachesin [Hyposmocoma kahamanoa]
767	evm.model.Contig08757	0.255586	1	-	-0.104439	1	-	0.201632	1	-	3.65441	0.0154878	Up	Borealin	-	uncharacterized protein LOC101738843 [Bombyx mori]
768	evm.model.Contig13078	0.252586	1	-	0.156231	1	-	1.83639	0.58118	-	2.19881	0.0237373	Up	Receptor-type tyrosine-protein phosphatase N2	K07817 PTPRN; receptor-type tyrosine-protein phosphatase N [EC:3.1.3.48]	receptor-type tyrosine-protein phosphatase N2 isoform X8 [Hyposmocoma kahamanoa]
769	evm.model.Contig12103	0.250772	1	-	-0.145489	1	-	6.99532	0.485946	-	8.50508	0.000392335	Up	Protein pangolin, isoforms A/H/I/S	K04491 TCF7L2; transcription factor 7-like 2	protein pangolin, isoforms A/H/I/S isoform X2 [Galleria mellonella]
770	evm.model.Contig11649	0.248573	1	-	-0.434848	1	-	2.42734	0.602463	-	3.15051	0.0117776	Up	G-protein-signaling modulator 2	K15837 GPSM2; G-protein signaling modulator 2	G-protein-signaling modulator 2 [Trichoplusia ni]
771	evm.model.Contig10295	0.24578	1	-	-0.142057	1	-	-2.21976	0.141921	-	-3.0608	0.0496476	Down	Aldo-keto reductase AKR2E4	K00011 AKR1B; aldehyde reductase [EC:1.1.1.21]	aldo-keto reductase AKR2E4-like [Vanessa tameamea]
772	evm.model.Contig11034	0.242797	1	-	-0.459713	1	-	-1.3272	0.695029	-	-4.74903	0.000371668	Down	Cytochrome P450 6B7	K14999 CYP6; cytochrome P450 family 6 [EC:1.14.-.-]	cytochrome P450 [Helicoverpa armigera]
773	evm.model.Contig00638	0.24141	1	-	0.240018	1	-	2.99276	0.471827	-	4.01593	5.8633e-05	Up	Phosphatidylinositol 5-phosphate 4-kinase type-2 alpha	K00920 PIP4K2; 1-phosphatidylinositol-5-phosphate 4-kinase [EC:2.7.1.149]	phosphatidylinositol 5-phosphate 4-kinase type-2 alpha isoform X2 [Vanessa tameamea]
774	evm.model.Contig09450	0.241152	1	-	-1.10973	1	-	1.88154	0.876719	-	4.54363	0.00302231	Up	-	-	uncharacterized protein LOC113520384 [Galleria mellonella]
775	evm.model.Contig05419	0.239071	1	-	-0.213228	1	-	2.28937	0.67836	-	3.76281	0.00325737	Up	Uncharacterized protein CG5098	-	HM00008 [Heliconius melpomene]
776	evm.model.Contig11531	0.236904	1	-	1.80981	1	-	1.12335	0.93663	-	3.4587	0.038307	Up	Putative ammonium transporter 3	K03320 amt, AMT, MEP; ammonium transporter, Amt family	putative ammonium transporter 3 [Hyposmocoma kahamanoa]
777	evm.model.Contig02809	0.231408	1	-	0.0644808	1	-	-0.400324	0.917209	-	-2.29699	0.0271464	Down	Fumarylacetoacetate hydrolase domain-containing protein 2A	-	fumarylacetoacetate hydrolase domain-containing protein 2 [Galleria mellonella]
778	evm.model.Contig01975	0.228855	1	-	-1.09235	1	-	3.28658	0.218949	-	2.42997	0.0311145	Up	Mitochondrial dicarboxylate carrier	K13577 SLC25A10, DIC; solute carrier family 25 (mitochondrial dicarboxylate transporter), member 10	mitochondrial dicarboxylate carrier [Galleria mellonella]
779	evm.model.Contig04430	0.223749	1	-	1.97686	0.607359	-	5.54417	0.486601	-	6.09706	0.00239394	Up	Citron Rho-interacting kinase	K16308 CIT; citron Rho-interacting kinase [EC:2.7.11.1]	LOW QUALITY PROTEIN: citron Rho-interacting kinase-like [Ctenocephalides felis]
780	evm.model.Contig06565	0.221257	1	-	-0.8264	1	-	0.514693	0.905595	-	-2.72692	0.0193109	Down	Prostaglandin reductase 1	K13948 PTGR1, LTB4DH; prostaglandin reductase 1 [EC:1.3.1.74 1.3.1.48]	prostaglandin reductase 1-like [Zootermopsis nevadensis]
781	evm.model.Contig13830	0.221232	1	-	-0.0946928	1	-	0.987581	0.923342	-	4.30466	0.000510156	Up	-	-	uncharacterized protein LOC113396510 isoform X3 [Vanessa tameamea]
782	evm.model.Contig14051	0.220394	1	-	0.148557	1	-	1.74707	0.828096	-	3.18532	0.0379688	Up	-	K18160 NDUFAF2; NADH dehydrogenase [ubiquinone] 1 alpha subcomplex assembly factor 2	mimitin, mitochondrial [Bombyx mori]
783	evm.model.Contig01561	0.218983	1	-	-0.192482	1	-	2.42491	0.699966	-	3.88701	0.00653304	Up	Sprouty-related, EVH1 domain-containing protein 2	K04703 SPRED; sprouty-related, EVH1 domain-containing protein	sprouty-related, EVH1 domain-containing protein 1 [Hyposmocoma kahamanoa]
784	evm.model.Contig10161	0.217941	1	-	-0.244934	1	-	1.74523	0.602593	-	2.56651	0.00517401	Up	Toll-interacting protein B	K05402 TOLLIP; toll-interacting protein	toll-interacting protein [Leguminivora glycinivorella]
785	evm.model.Contig02685	0.217668	1	-	-3.37706	0.00212392	Down	0.856031	0.949449	-	-2.50893	0.273524	-	-	-	uncharacterized protein LOC113364307 [Ctenocephalides felis]
786	evm.model.Contig13965	0.216338	1	-	-0.0304905	1	-	1.60166	0.659753	-	2.99058	0.00103183	Up	-	-	uncharacterized protein LOC113239609 [Hyposmocoma kahamanoa]
787	evm.model.Contig07211	0.215021	1	-	-0.434372	1	-	0.430588	0.950411	-	1.90543	0.0490415	Up	Uncharacterized protein C9orf172	-	uncharacterized protein LOC113392363 isoform X2 [Vanessa tameamea]
788	evm.model.Contig09064	0.214807	1	-	-2.91784	0.00316385	Down	-2.53624	0.739729	-	-6.99738	0.00136799	Down	3-hydroxyisobutyryl-CoA hydrolase, mitochondrial	K05605 HIBCH; 3-hydroxyisobutyryl-CoA hydrolase [EC:3.1.2.4]	3-hydroxyisobutyryl-CoA hydrolase, mitochondrial [Trichoplusia ni]
789	evm.model.Contig09848	0.213324	1	-	-0.107042	1	-	1.06678	0.808162	-	2.39208	0.0123307	Up	Phospholipid-transporting ATPase IA	K14802 DRS2, ATP8A; phospholipid-transporting ATPase [EC:7.6.2.1]	probable phospholipid-transporting ATPase IA isoform X4 [Trichoplusia ni]
790	evm.model.Contig03433	0.212347	1	-	0.244938	1	-	1.32236	0.823015	-	2.44962	0.0314013	Up	Oxysterol-binding protein-related protein 1	K20174 OSBPL1_2, ORP1_2; oxysterol-binding protein-related protein 1/2	oxysterol-binding protein-related protein 1 isoform X1 [Vanessa tameamea]
791	evm.model.Contig09042	0.20958	1	-	-0.744256	1	-	1.9858	0.485946	-	2.84456	0.00230346	Up	Adenylosuccinate synthetase	K01939 purA, ADSS; adenylosuccinate synthase [EC:6.3.4.4]	adenylosuccinate synthetase-like [Trichoplusia ni]
792	evm.model.Contig13889	0.208472	1	-	0.355396	1	-	2.87733	0.419275	-	4.03397	0.000445206	Up	Glycosylated lysosomal membrane protein	-	glycosylated lysosomal membrane protein A-like [Galleria mellonella]
793	evm.model.Contig01027	0.207189	1	-	-0.0555054	1	-	0.53027	0.960318	-	2.25709	0.044283	Up	Probable E3 ubiquitin-protein ligase HERC2	K10595 HERC2; E3 ubiquitin-protein ligase HERC2 [EC:2.3.2.26]	probable E3 ubiquitin-protein ligase HERC2 isoform X2 [Vanessa tameamea]
794	evm.model.Contig09817	0.207072	1	-	0.080593	1	-	-0.674277	0.917209	-	2.28775	0.0128524	Up	Neurotactin	-	neurotactin [Galleria mellonella]
795	evm.model.Contig00853	0.20606	1	-	-0.482068	1	-	1.84279	0.71655	-	3.2385	0.00323321	Up	Protein hook	K16536 HOOK3; protein HOOK3	protein hook isoform X1 [Trichoplusia ni]
796	evm.model.Contig01972	0.205126	1	-	-0.0674076	1	-	3.09238	0.201772	-	3.64086	0.000282793	Up	Glucose-induced degradation protein 4 homolog	-	glucose-induced degradation protein 4 homolog [Hyposmocoma kahamanoa]
797	evm.model.Contig13219	0.203352	1	-	-2.57807	0.00902736	Down	-4.55583	0.315202	-	-5.64552	0.0135952	Down	Chymotrypsin-1	-	chymotrypsin-1-like [Trichoplusia ni]
798	evm.model.Contig13728	0.202333	1	-	-0.0589279	1	-	2.75396	0.546227	-	3.55341	0.00194623	Up	Protein TAPT1 homolog	-	protein TAPT1 homolog [Hyposmocoma kahamanoa]
799	evm.model.Contig14193	0.199857	1	-	2.10722	0.600186	-	-6.18512	0.13509	-	-6.38664	0.00567896	Down	Serine protease snake	-	serine protease snake [Bombyx mori]
800	evm.model.Contig04608	0.197775	1	-	0.414307	1	-	0.714129	0.867619	-	2.30874	0.0147567	Up	-	-	uncharacterized protein LOC113391777 [Vanessa tameamea]
801	evm.model.Contig11464	0.197535	1	-	-0.873622	1	-	2.07481	0.621671	-	2.53826	0.0449952	Up	Uncharacterized aarF domain-containing protein kinase 1	K08869 ADCK, ABC1; aarF domain-containing kinase	uncharacterized aarF domain-containing protein kinase 1 [Galleria mellonella]
802	evm.model.Contig13829	0.196595	1	-	0.380984	1	-	-0.70693	0.887468	-	-3.11018	0.00540161	Down	MD-2-related lipid-recognition protein	K13443 NPC2; Niemann-Pick C2 protein	MD-2-related lipid-recognition protein-like [Frankliniella occidentalis]
803	evm.model.Contig10110	0.194889	1	-	0.216876	1	-	1.58019	0.699966	-	2.39181	0.0204719	Up	Coronin-7	K18619 CORO7; coronin-7	coronin-7 isoform X2 [Hyposmocoma kahamanoa]
804	evm.model.Contig08294	0.191804	1	-	-0.812019	1	-	1.18857	0.887468	-	3.23844	0.00258489	Up	-	-	uncharacterized protein LOC113233014 [Hyposmocoma kahamanoa]
805	evm.model.Contig07166	0.191363	1	-	0.323669	1	-	1.82152	0.867946	-	3.45797	0.0165118	Up	-	K21956 DRAM2; DNA damage-regulated autophagy modulator protein 2	uncharacterized protein Dana_GF21936 [Drosophila ananassae]
806	evm.model.Contig13375	0.186351	1	-	-0.259427	1	-	1.9836	0.817448	-	3.26821	0.0386128	Up	Sorting nexin-25	K17887 SNX25, MDM1; sorting nexin-25	sorting nexin-25 [Trichoplusia ni]
807	evm.model.Contig00815	0.185535	1	-	-1.0221	1	-	-1.59798	0.838861	-	-4.19396	0.0337004	Down	-	-	zonadhesin-like [Hyposmocoma kahamanoa]
808	evm.model.Contig02438	0.184938	1	-	-0.0898983	1	-	0.923525	0.873222	-	2.60122	0.00713696	Up	DNA topoisomerase 3-beta-1	K03165 TOP3; DNA topoisomerase III [EC:5.99.1.2]	DNA topoisomerase 3-beta-1 [Galleria mellonella]
809	evm.model.Contig01580	0.18443	1	-	-2.0474	1	-	-1.87435	0.905595	-	-10.9321	0.00614756	Down	Alpha-tocopherol transfer protein-like	-	alpha-tocopherol transfer protein-like [Hyposmocoma kahamanoa]
810	evm.model.Contig08229	0.184149	1	-	0.30399	1	-	-0.591485	0.867946	-	-2.84677	0.004783	Down	Allantoinase	K01466 allB; allantoinase [EC:3.5.2.5]	uncharacterized protein LOC113237237 isoform X1 [Hyposmocoma kahamanoa]
811	evm.model.Contig13958	0.182771	1	-	-2.31983	1	-	-0.662554	0.964242	-	-13.2239	7.93704e-06	Down	Lipase member I	-	inactive pancreatic lipase-related protein 1 [Bombyx mori]
812	evm.model.Contig13530	0.181526	1	-	-0.24467	1	-	1.93204	0.841186	-	3.70767	0.0212026	Up	Probable palmitoyltransferase ZDHHC16	K18932 ZDHHC; palmitoyltransferase [EC:2.3.1.225]	palmitoyltransferase ZDHHC16 [Galleria mellonella]
813	evm.model.Contig09540	0.181266	1	-	0.363211	1	-	-0.100637	1	-	-2.82458	0.00702686	Down	Protein spaetzle	K20694 SPZ; protein spaetzle	uncharacterized protein LOC105282879 isoform X1 [Ooceraea biroi]
814	evm.model.Contig03060	0.179512	1	-	0.309467	1	-	1.52208	0.545726	-	2.07132	0.0320028	Up	Neuroglian	K06756 NRCAM; neuronal cell adhesion molecule	neuroglian isoform X2 [Ctenocephalides felis]
815	evm.model.Contig01587	0.176892	1	-	-0.508897	1	-	-0.428583	0.950411	-	-2.37813	0.0499365	Down	Alpha-tocopherol transfer protein	-	alpha-tocopherol transfer protein-like [Hyposmocoma kahamanoa]
816	evm.model.Contig10996	0.175341	1	-	0.247337	1	-	-9.37977	0.0329175	Down	-1.59834	0.595244	-	Sucrose-6-phosphate hydrolase	-	uncharacterized protein LOC113239975 [Hyposmocoma kahamanoa]
817	evm.model.Contig02024	0.174322	1	-	-0.451534	1	-	-7.9603	0.373245	-	-8.47833	0.0414577	Down	Acyl-CoA Delta(11) desaturase	K00507 SCD, desC; stearoyl-CoA desaturase (Delta-9 desaturase) [EC:1.14.19.1]	hypothetical protein YQE_09623, partial [Dendroctonus ponderosae]
818	evm.model.Contig02652	0.173947	1	-	0.0428434	1	-	2.05114	0.812061	-	3.86535	0.0147076	Up	Myosin-VIIa	K16677 DACHS; dachs	PREDICTED: unconventional myosin-IXa [Tribolium castaneum]
819	evm.model.Contig01529	0.172408	1	-	0.478639	1	-	0.888004	0.917209	-	2.88022	0.0225523	Up	-	-	uncharacterized protein LOC113226006 [Hyposmocoma kahamanoa]
820	evm.model.Contig06817	0.172258	1	-	0.0773292	1	-	-2.02375	0.883374	-	-7.0577	0.00920396	Down	-	-	-
821	evm.model.Contig08771	0.171683	1	-	-0.247	1	-	1.40419	0.679925	-	2.75571	0.00250484	Up	Fatty-acid amide hydrolase 2	K19176 FAAH2; fatty acid amide hydrolase 2 [EC:3.5.1.99]	fatty-acid amide hydrolase 2-B [Bombyx mori]
822	evm.model.Contig08342	0.171138	1	-	-1.67312	1	-	-3.98746	0.560359	-	-5.68362	0.0268531	Down	Amine sulfotransferase	-	estrogen sulfotransferase [Galleria mellonella]
823	evm.model.Contig06922	0.170757	1	-	-0.547296	1	-	-0.922312	0.813103	-	-2.80069	0.03296	Down	Fatty acid-binding protein 2	-	myelin P2 protein [Helicoverpa armigera]
824	evm.model.Contig03528	0.167781	1	-	-0.0428575	1	-	1.70551	0.638688	-	2.57825	0.00670758	Up	DNA replication licensing factor Mcm6	K02542 MCM6; DNA replication licensing factor MCM6 [EC:3.6.4.12]	DNA replication licensing factor Mcm6 [Galleria mellonella]
825	evm.model.Contig13978	0.166948	1	-	0.775316	1	-	-1.81065	0.36076	-	-2.58141	0.0226855	Down	-	-	uncharacterized protein LOC113232117 [Hyposmocoma kahamanoa]
826	evm.model.Contig13658	0.164018	1	-	-0.347159	1	-	1.01283	0.828875	-	2.27172	0.0423156	Up	Protein abrupt	-	LOW QUALITY PROTEIN: protein abrupt-like [Ctenocephalides felis]
827	evm.model.Contig07701	0.163005	1	-	-0.413395	1	-	0.755439	0.81049	-	2.38954	0.0166155	Up	Sterile alpha and TIR motif-containing protein 1	-	sterile alpha and TIR motif-containing protein 1 isoform X4 [Vanessa tameamea]
828	evm.model.Contig01158	0.160174	1	-	-1.43213	1	-	-0.200632	1	-	-3.82323	0.0365786	Down	-	-	uncharacterized protein LOC113239706 [Hyposmocoma kahamanoa]
829	evm.model.Contig00061	0.158847	1	-	-0.421701	1	-	2.55599	0.384708	-	3.49746	0.000507329	Up	Serine/threonine-protein kinase 25	K08838 STK24_25_MST4; serine/threonine-protein kinase 24/25/MST4 [EC:2.7.11.1]	serine/threonine-protein kinase 26 isoform X5 [Vanessa tameamea]
830	evm.model.Contig05243	0.158284	1	-	-1.82119	1	-	-2.25624	0.842406	-	-10.8248	0.00667861	Down	Androgen-induced gene 1 protein	-	androgen-dependent TFPI-regulating protein-like isoform X1 [Trichoplusia ni]
831	evm.model.Contig00232	0.154808	1	-	-0.637222	1	-	0.649229	0.901488	-	1.96718	0.0338425	Up	Membrane-bound alkaline phosphatase	K01077 E3.1.3.1, phoA, phoB; alkaline phosphatase [EC:3.1.3.1]	membrane-bound alkaline phosphatase-like isoform X2 [Vanessa tameamea]
832	evm.model.Contig00610	0.154797	1	-	-1.90965	1	-	-3.68379	0.593163	-	-6.1707	0.0122782	Down	Ecdysteroid UDP-glucosyltransferase	K00699 UGT; glucuronosyltransferase [EC:2.4.1.17]	PREDICTED: UDP-glucuronosyltransferase 2B9 [Tribolium castaneum]
833	evm.model.Contig08744	0.154791	1	-	1.20114	0.63305	-	-0.444922	0.939315	-	-2.046	0.0479182	Down	Putative transporter SVOPL	-	organic cation/carnitine transporter 7-like isoform X2 [Vanessa tameamea]
834	evm.model.Contig10136	0.154656	1	-	0.0617573	1	-	0.490584	0.901488	-	-2.19486	0.0469929	Down	Tryptophan 2,3-dioxygenase	K00453 TDO2, kynA; tryptophan 2,3-dioxygenase [EC:1.13.11.11]	tryptophan oxygenase [Plodia interpunctella]
835	evm.model.Contig03522	0.154275	1	-	-1.05535	1	-	0.557854	0.892238	-	-4.0783	0.00176753	Down	Facilitated trehalose transporter Tret1	K08145 SLC2A8, GLUT8; MFS transporter, SP family, solute carrier family 2 (facilitated glucose transporter), member 8	facilitated trehalose transporter Tret1-like isoform X1 [Galleria mellonella]
836	evm.model.Contig09801	0.153826	1	-	-0.335209	1	-	-0.156427	0.991102	-	-2.11001	0.0250462	Down	Acyl-coenzyme A thioesterase 13	K17362 ACOT13; acyl-coenzyme A thioesterase 13 [EC:3.1.2.-]	conserved hypothetical protein [Culex quinquefasciatus]
837	evm.model.Contig10661	0.151953	1	-	-0.666684	1	-	0.0454619	1	-	2.46466	0.0210647	Up	-	-	calponin homology domain-containing protein DDB_G0272472-like isoform X1 [Vanessa tameamea]
838	evm.model.Contig13399	0.149921	1	-	-1.8499	1	-	1.90928	0.804855	-	4.59368	0.0101501	Up	Putative fatty acyl-CoA reductase CG5065	K13356 FAR; alcohol-forming fatty acyl-CoA reductase [EC:1.2.1.84]	fatty acyl-CoA reductase wat-like [Ctenocephalides felis]
839	evm.model.Contig03731	0.148193	1	-	-0.507284	1	-	4.05508	0.830366	-	8.48485	0.000352643	Up	Zinc finger protein 57	-	-
840	evm.model.Contig05314	0.147534	1	-	-0.0756323	1	-	-3.6876	0.161505	-	-3.91129	0.0103684	Down	Tetraspanin-15	-	CD151 antigen [Galleria mellonella]
841	evm.model.Contig11118	0.14615	1	-	-0.05315	1	-	2.65222	0.55705	-	4.01085	0.000128295	Up	Nuclear factor of activated T-cells 5	K17335 NFAT5; nuclear factor of activated T-cells 5	nuclear factor of activated T-cells 5 isoform X1 [Galleria mellonella]
842	evm.model.Contig05629	0.145291	1	-	-0.96388	0.948485	-	3.12366	0.192638	-	4.53129	7.21814e-06	Up	Succinate dehydrogenase [ubiquinone] flavoprotein subunit, mitochondrial	K00234 SDHA, SDH1; succinate dehydrogenase (ubiquinone) flavoprotein subunit [EC:1.3.5.1]	succinate dehydrogenase [ubiquinone] flavoprotein subunit, mitochondrial [Trichoplusia ni]
843	evm.model.Contig03056	0.14467	1	-	0.368278	1	-	2.74601	0.364427	-	3.14319	0.00573282	Up	DNA-binding protein P3A2	K11831 NRF1; nuclear respiratory factor 1	DNA-binding protein P3A2 isoform X4 [Trichoplusia ni]
844	evm.model.Contig13604	0.143843	1	-	0.431063	1	-	3.68672	0.337311	-	4.54434	0.000645041	Up	Homeobox protein extradenticle	K09355 PBX1; pre-B-cell leukemia transcription factor 1	homeobox protein extradenticle isoform X4 [Vanessa tameamea]
845	evm.model.Contig06920	0.14207	1	-	-0.0642054	1	-	1.4557	0.612777	-	2.64169	0.00488925	Up	Calmodulin	-	neo-calmodulin-like isoform X2 [Trichoplusia ni]
846	evm.model.Contig06698	0.139433	1	-	-0.421213	1	-	3.23624	0.441797	-	4.2229	0.00159994	Up	Transcriptional activator protein Pur-alpha	K21772 PURA; transcriptional activator protein Pur-alpha	transcriptional activator protein Pur-alpha isoform X2 [Vanessa tameamea]
847	evm.model.Contig02329	0.13816	1	-	-0.0711117	1	-	1.76396	0.632802	-	2.26323	0.0305728	Up	Protein groucho	-	protein groucho-like isoform X4 [Trichoplusia ni]
848	evm.model.Contig01029	0.136888	1	-	0.034529	1	-	1.76973	0.662919	-	2.53824	0.0153963	Up	Cyclic AMP-dependent transcription factor ATF-6 beta	K09054 ATF6A; cyclic AMP-dependent transcription factor ATF-6 alpha	cyclic AMP-dependent transcription factor ATF-6 beta isoform X2 [Bombyx mori]
849	evm.model.Contig12422	0.136541	1	-	-0.701055	1	-	0.880058	0.769129	-	2.56279	0.0117166	Up	-	-	FK506-binding protein 5-like isoform X1 [Vanessa tameamea]
850	evm.model.Contig04832	0.136347	1	-	0.0595824	1	-	0.539971	0.878413	-	-2.86071	0.0114351	Down	Sorbitol dehydrogenase	K00008 SORD, gutB; L-iditol 2-dehydrogenase [EC:1.1.1.14]	sorbitol dehydrogenase-like [Vanessa tameamea]
851	evm.model.Contig02680	0.134729	1	-	-0.323647	1	-	2.42997	0.618685	-	3.58914	0.00110999	Up	Ancient ubiquitous protein 1	K19716 AUP1; ancient ubiquitous protein 1	ancient ubiquitous protein 1-like [Hyposmocoma kahamanoa]
852	evm.model.Contig04950	0.134396	1	-	-0.483655	1	-	2.66296	0.575814	-	4.23961	0.0013751	Up	CAS1 domain-containing protein 1	K03377 CASD1; N-acetylneuraminate 9-O-acetyltransferase [EC:2.3.1.45]	N-acetylneuraminate 9-O-acetyltransferase [Trichoplusia ni]
853	evm.model.Contig03407	0.133913	1	-	-5.2733	0.00902736	Down	-0.192436	1	-	-2.96677	0.207222	-	Alpha-amylase 2	K01176 AMY, amyA, malS; alpha-amylase [EC:3.2.1.1]	alpha-amylase 1-like [Trichoplusia ni]
854	evm.model.Contig02515	0.132628	1	-	0.180463	1	-	-0.755717	0.86078	-	-3.60828	0.0256003	Down	Uridine phosphorylase 1	K00757 udp, UPP; uridine phosphorylase [EC:2.4.2.3]	uridine phosphorylase 1-like [Vanessa tameamea]
855	evm.model.Contig08984	0.131837	1	-	-0.168103	1	-	0.654811	0.923342	-	2.36726	0.0160637	Up	-	-	uncharacterized protein LOC113400735 [Vanessa tameamea]
856	evm.model.Contig07346	0.131452	1	-	-5.16896	0.0355647	Down	-2.35967	0.821483	-	2.6686	0.356525	-	Cuticle protein 18.6, isoform B	-	uncharacterized protein LOC113511581 isoform X1 [Galleria mellonella]
857	evm.model.Contig02937	0.131361	1	-	-0.858474	1	-	1.04666	0.87372	-	3.30872	0.000737408	Up	Dihydropyrimidinase	K01464 DPYS, dht, hydA; dihydropyrimidinase [EC:3.5.2.2]	dihydropyrimidinase isoform X2 [Bombyx mori]
858	evm.model.Contig04962	0.130963	1	-	-0.369342	1	-	1.59146	0.681167	-	2.36506	0.0223769	Up	Uridine-cytidine kinase-like 1	K00876 udk, UCK; uridine kinase [EC:2.7.1.48]	uridine-cytidine kinase-like 1 [Trichoplusia ni]
859	evm.model.Contig12733	0.130189	1	-	-0.015872	1	-	1.07674	0.791358	-	2.72337	0.00961556	Up	Actin-binding protein anillin	K18621 ANLN; actin-binding protein anillin	anillin-like isoform X3 [Trichoplusia ni]
860	evm.model.Contig01202	0.129549	1	-	0.12042	1	-	1.81865	0.683907	-	2.55232	0.0230467	Up	Caspase Dronc	K20009 DRONC; caspase Dronc [EC:3.4.22.-]	caspase-5 [Plutella xylostella]
861	evm.model.Contig07882	0.129074	1	-	-1.67103	0.587687	-	-3.75762	0.327615	-	-6.21661	0.00139461	Down	Serine protease inhibitor 3/4 (Fragment)	K13963 SERPINB; serpin B	antichymotrypsin-2-like isoform X3 [Hyposmocoma kahamanoa]
862	evm.model.Contig10772	0.128764	1	-	1.79625	0.709326	-	2.78774	0.501623	-	3.00245	0.0361424	Up	Transmembrane protein 198	-	transmembrane protein 198 isoform X2 [Galleria mellonella]
863	evm.model.Contig13949	0.127382	1	-	0.206802	1	-	0.734099	0.948616	-	3.01725	0.00256263	Up	Solute carrier family 35 member F6	-	solute carrier family 35 member F6 [Bombyx mori]
864	evm.model.Contig01881	0.120711	1	-	0.115406	1	-	0.794234	0.922485	-	2.56713	0.0304043	Up	Transmembrane and TPR repeat-containing protein CG4050	-	transmembrane and TPR repeat-containing protein CG4050 [Trichoplusia ni]
865	evm.model.Contig13386	0.120525	1	-	-0.928296	1	-	2.00196	0.451479	-	-3.8078	0.00649783	Down	Aldo-keto reductase AKR2E4	K00002 AKR1A1, adh; alcohol dehydrogenase (NADP+) [EC:1.1.1.2]	aldo-keto reductase AKR2E4-like isoform X2 [Trichoplusia ni]
866	evm.model.Contig04221	0.119425	1	-	-0.164364	1	-	1.53238	0.812061	-	2.74984	0.0457695	Up	Pleckstrin homology domain-containing family A member 7	-	uncharacterized protein LOC113239531 isoform X1 [Hyposmocoma kahamanoa]
867	evm.model.Contig02441	0.11927	1	-	0.662545	1	-	-0.0375931	1	-	3.13483	0.00287999	Up	Alpha-N-acetylgalactosaminidase	K01204 NAGA; alpha-N-acetylgalactosaminidase [EC:3.2.1.49]	alpha-N-acetylgalactosaminidase isoform X2 [Galleria mellonella]
868	evm.model.Contig08679	0.117323	1	-	0.0935993	1	-	1.04105	0.796423	-	1.87322	0.038538	Up	N-acetylgalactosaminyltransferase 7	K00710 GALNT; polypeptide N-acetylgalactosaminyltransferase [EC:2.4.1.41]	N-acetylgalactosaminyltransferase 7 [Galleria mellonella]
869	evm.model.Contig11402	0.117285	1	-	-0.694585	1	-	4.51445	0.182043	-	4.95929	0.000392176	Up	Mediator of RNA polymerase II transcription subunit 23	K15166 MED23; mediator of RNA polymerase II transcription subunit 23	mediator of RNA polymerase II transcription subunit 23 isoform X3 [Vanessa tameamea]
870	evm.model.Contig01081	0.116511	1	-	0.0399353	1	-	-1.20539	0.600885	-	-2.4886	0.0291991	Down	Aldehyde dehydrogenase X, mitochondrial	K00128 ALDH; aldehyde dehydrogenase (NAD+) [EC:1.2.1.3]	aldehyde dehydrogenase X, mitochondrial-like [Hyposmocoma kahamanoa]
871	evm.model.Contig05005	0.11439	1	-	-0.368689	1	-	2.04569	0.618685	-	3.12754	0.000917894	Up	Cleavage and polyadenylation specificity factor subunit CG7185	K14398 CPSF6_7; cleavage and polyadenylation specificity factor subunit 6/7	cleavage and polyadenylation specificity factor subunit CG7185 isoform X1 [Bombyx mori]
872	evm.model.Contig11956	0.112866	1	-	-1.11245	1	-	-0.465418	0.943898	-	-2.75451	0.0450224	Down	Cytochrome P450 6B7	K14999 CYP6; cytochrome P450 family 6 [EC:1.14.-.-]	cytochrome P450 [Helicoverpa armigera]
873	evm.model.Contig08333	0.110949	1	-	-0.155978	1	-	1.08779	0.796258	-	2.42051	0.0076316	Up	Protein polybromo-1	K11757 PBRM1, PB1; protein polybromo-1	protein polybromo-1-like isoform X4 [Trichoplusia ni]
874	evm.model.Contig11525	0.109719	1	-	1.80458	0.477111	-	3.35648	0.506196	-	5.01903	0.000632678	Up	F-box/LRR-repeat protein 20	K10268 FBXL2_20; F-box and leucine-rich repeat protein 2/20	F-box/LRR-repeat protein 20 [Vanessa tameamea]
875	evm.model.Contig01430	0.105535	1	-	-0.589949	1	-	3.03366	0.395572	-	3.03143	0.0298346	Up	Syntaxin-1A	K04560 STX1A; syntaxin 1A	syntaxin-1A-like isoform X2 [Hyposmocoma kahamanoa]
876	evm.model.Contig03347	0.10427	1	-	-0.318969	1	-	2.39679	0.498904	-	3.8739	4.99437e-05	Up	CD109 antigen	-	CD109 antigen [Trichoplusia ni]
877	evm.model.Contig09319	0.103467	1	-	0.0957933	1	-	-0.875067	0.673734	-	-2.53957	0.0120086	Down	3-hydroxyacyl-CoA dehydrogenase type-2	K08683 HSD17B10; 3-hydroxyacyl-CoA dehydrogenase / 3-hydroxy-2-methylbutyryl-CoA dehydrogenase [EC:1.1.1.35 1.1.1.178]	3-hydroxyacyl-CoA dehydrogenase type-2 [Trichoplusia ni]
878	evm.model.Contig06022	0.102325	1	-	0.25556	1	-	2.9606	0.55705	-	3.76198	0.0179043	Up	Malectin	-	malectin-B [Trichoplusia ni]
879	evm.model.Contig11616	0.101936	1	-	-0.850152	1	-	2.36429	0.475288	-	3.85414	3.10396e-05	Up	Disks large 1 tumor suppressor protein	K12076 DLG1; disks large protein 1	disks large 1 tumor suppressor protein isoform X1 [Galleria mellonella]
880	evm.model.Contig12349	0.101732	1	-	-0.139015	1	-	2.06271	0.392975	-	2.73021	0.00306772	Up	Extended synaptotagmin-2	-	extended synaptotagmin-2 isoform X1 [Vanessa tameamea]
881	evm.model.Contig13933	0.101619	1	-	-0.183296	1	-	1.79635	0.487281	-	2.56109	0.00796071	Up	Sodium/potassium-transporting ATPase subunit alpha	K01539 ATP1A; sodium/potassium-transporting ATPase subunit alpha [EC:3.6.3.9]	Na+,K+ ATPase alpha-subunit 1 [Lophocampa caryae]
882	evm.model.Contig07034	0.0999879	1	-	0.368727	1	-	1.67968	0.688	-	2.0178	0.047371	Up	Prolow-density lipoprotein receptor-related protein 1	K04550 LRP1, CD91; low-density lipoprotein receptor-related protein 1 (alpha-2-macroglobulin receptor)	hypothetical protein L798_04073, partial [Zootermopsis nevadensis]
883	evm.model.Contig13506	0.0971084	1	-	0.0103434	1	-	0.724077	0.894156	-	2.35082	0.0177269	Up	Contactin	-	contactin [Vanessa tameamea]
884	evm.model.Contig02099	0.0969536	1	-	0.22735	1	-	3.49786	0.623934	-	4.88251	0.00812611	Up	Arf-GAP with SH3 domain, ANK repeat and PH domain-containing protein 1	K12488 ASAP; Arf-GAP with SH3 domain, ANK repeat and PH domain-containing protein	arfGAP with SH3 domain, ANK repeat and PH domain-containing protein isoform X1 [Hyposmocoma kahamanoa]
885	evm.model.Contig05942	0.0969266	1	-	0.395507	1	-	2.20774	0.584276	-	2.80192	0.0125444	Up	Protein wings apart-like	-	protein wings apart-like [Bombyx mori]
886	evm.model.Contig07148	0.0964115	1	-	-1.28874	1	-	3.10148	0.537692	-	4.0951	0.00216375	Up	Zinc finger protein 583	-	zinc finger protein 672 [Culex quinquefasciatus]
887	evm.model.Contig12684	0.0932694	1	-	0.0717062	1	-	1.42469	0.917209	-	6.71591	0.00506922	Up	Cystathionine beta-synthase	K01697 CBS; cystathionine beta-synthase [EC:4.2.1.22]	cystathionine beta-synthase [Ctenocephalides felis]
888	evm.model.Contig01700	0.0929875	1	-	-0.530486	1	-	2.13213	0.663784	-	3.0489	0.0126375	Up	Yemanuclein-alpha	K17492 UBN; ubinuclein	ubinuclein-1 isoform X4 [Vanessa tameamea]
889	evm.model.Contig10343	0.0920829	1	-	0.268273	1	-	1.99377	0.634239	-	2.66045	0.0214228	Up	Transcription factor RFX3	K09173 RFX1_2_3; regulatory factor X 1/2/3	Transcription factor RFX3-like Protein [Tribolium castaneum]
890	evm.model.Contig06410	0.0917555	1	-	-0.43061	1	-	1.36687	0.812061	-	3.11403	0.00141298	Up	C2 domain-containing protein 5	-	C2 domain-containing protein 5 [Vanessa tameamea]
891	evm.model.Contig10175	0.0916682	1	-	1.10522	0.900868	-	0.892157	0.891087	-	-2.89649	0.0441786	Down	UDP-glucuronosyltransferase 2B37	K00699 UGT; glucuronosyltransferase [EC:2.4.1.17]	UDP-glucuronosyltransferase 2B15-like [Hyposmocoma kahamanoa]
892	evm.model.Contig01464	0.0904118	1	-	-0.0357086	1	-	1.08679	0.830366	-	2.26361	0.0142215	Up	Sulfatase-modifying factor 1	K13444 SUMF1, FGE; formylglycine-generating enzyme [EC:1.8.3.7]	formylglycine-generating enzyme [Galleria mellonella]
893	evm.model.Contig13808	0.0870351	1	-	0.00746393	1	-	1.9721	0.715226	-	3.1586	0.0223533	Up	Protein FAM177A1	-	protein FAM177A1 [Galleria mellonella]
894	evm.model.Contig06228	0.0861941	1	-	-0.258466	1	-	0.0410653	1	-	-2.50487	0.0354041	Down	UDP-glucuronosyltransferase 2B7	K00699 UGT; glucuronosyltransferase [EC:2.4.1.17]	UDP-glucuronosyltransferase 2B15-like [Hyposmocoma kahamanoa]
895	evm.model.Contig02921	0.0858785	1	-	-0.251283	1	-	0.448704	0.923342	-	-2.53077	0.0156472	Down	Pyrroline-5-carboxylate reductase 2	K00286 proC; pyrroline-5-carboxylate reductase [EC:1.5.1.2]	pyrroline-5-carboxylate reductase-like isoform X2 [Hyposmocoma kahamanoa]
896	evm.model.Contig01140	0.0853695	1	-	0.0344854	1	-	1.77767	0.688	-	2.97323	0.00376696	Up	Zinc finger CCCH domain-containing protein 14	-	zinc finger CCCH domain-containing protein 14 isoform X1 [Trichoplusia ni]
897	evm.model.Contig05965	0.0848637	1	-	-0.44331	1	-	1.3619	0.78598	-	2.8785	0.00491112	Up	Protein held out wings	K14945 QKI; protein quaking	protein held out wings isoform X1 [Galleria mellonella]
898	evm.model.Contig00295	0.0841592	1	-	-1.22171	1	-	-9.85194	0.0184376	Down	-1.42762	0.634039	-	UDP-glucuronosyltransferase 1-6	K00699 UGT; glucuronosyltransferase [EC:2.4.1.17]	uncharacterized protein LOC113499578 [Trichoplusia ni]
899	evm.model.Contig13586	0.0832371	1	-	-0.758935	1	-	-0.0250837	1	-	-2.14485	0.03885	Down	1-acyl-sn-glycerol-3-phosphate acyltransferase alpha	K13509 AGPAT1_2; lysophosphatidate acyltransferase [EC:2.3.1.51]	1-acyl-sn-glycerol-3-phosphate acyltransferase alpha [Trichoplusia ni]
900	evm.model.Contig07299	0.0824862	1	-	1.16208	1	-	3.22716	0.618685	-	4.27206	0.00534612	Up	Protein abrupt	-	protein abrupt-like [Trichoplusia ni]
901	evm.model.Contig01591	0.0785344	1	-	0.106342	1	-	1.67084	0.659539	-	2.30884	0.0191701	Up	Vacuolar protein sorting-associated protein 37C	K12185 VPS37; ESCRT-I complex subunit VPS37	vacuolar protein sorting-associated protein 37B [Hyposmocoma kahamanoa]
902	evm.model.Contig05220	0.0773684	1	-	-1.05174	1	-	-0.387982	0.981044	-	2.24938	0.0337741	Up	Protein msta, isoform A	-	protein msta [Bombyx mori]
903	evm.model.Contig11802	0.076488	1	-	-0.248951	1	-	0.0298118	1	-	2.51512	0.0241601	Up	Bifunctional methylenetetrahydrofolate dehydrogenase/cyclohydrolase, mitochondrial	K13403 MTHFD2; methylenetetrahydrofolate dehydrogenase(NAD+) / 5,10-methenyltetrahydrofolate cyclohydrolase [EC:1.5.1.15 3.5.4.9]	bifunctional methylenetetrahydrofolate dehydrogenase/cyclohydrolase, mitochondrial-like [Ctenocephalides felis]
904	evm.model.Contig09215	0.0758272	1	-	0.0972748	1	-	4.12943	0.192638	-	4.24771	0.000605209	Up	RNA-binding protein fusilli	K14947 ESRP1_2; epithelial splicing regulatory protein 1/2	RNA-binding protein fusilli [Hyposmocoma kahamanoa]
905	evm.model.Contig08927	0.075467	1	-	-0.158318	1	-	-1.48383	0.386858	-	-2.80106	0.0197288	Down	Juvenile hormone epoxide hydrolase 1	K10719 JHEH; juvenile hormone epoxide hydrolase	juvenile hormone epoxide hydrolase-like [Hyposmocoma kahamanoa]
906	evm.model.Contig10966	0.0753899	1	-	-0.0165707	1	-	-7.97061	0.0218173	Down	-5.12812	0.00852263	Down	Ecdysteroid UDP-glucosyltransferase	K00699 UGT; glucuronosyltransferase [EC:2.4.1.17]	PREDICTED: UDP-glucuronosyltransferase 2B9 [Tribolium castaneum]
907	evm.model.Contig09829	0.0741323	1	-	-0.316481	1	-	-0.310203	0.950411	-	-2.17948	0.0218549	Down	Trimethyllysine dioxygenase, mitochondrial	K00474 TMLHE; trimethyllysine dioxygenase [EC:1.14.11.8]	trimethyllysine dioxygenase, mitochondrial [Vanessa tameamea]
908	evm.model.Contig06978	0.0737825	1	-	-0.239794	1	-	1.48655	0.823015	-	3.65381	0.00172609	Up	Zinc finger homeobox protein 3	-	zinc finger homeobox protein 3 [Vanessa tameamea]
909	evm.model.Contig00467	0.0733897	1	-	-0.187469	1	-	0.6875	0.93663	-	2.61114	0.0224386	Up	F-box only protein 6	K10100 FBXO6; F-box protein 6	PREDICTED: F-box only protein 44 [Microplitis demolitor]
910	evm.model.Contig04056	0.0729903	1	-	-0.499239	1	-	1.26164	0.816825	-	3.01437	0.00162987	Up	Two pore calcium channel protein 1	K16896 TPCN1; two pore calcium channel protein 1	two pore calcium channel protein 1-like isoform X1 [Trichoplusia ni]
911	evm.model.Contig08850	0.0726558	1	-	0.0230356	1	-	2.53818	0.420904	-	2.59076	0.0314228	Up	G protein alpha q subunit	K04634 GNAQ; guanine nucleotide-binding protein G(q) subunit alpha	G protein alpha q subunit isoform X7 [Hyposmocoma kahamanoa]
912	evm.model.Contig06732	0.0714608	1	-	0.0701343	1	-	0.828742	0.917896	-	2.39892	0.0211396	Up	Vacuolar protein sorting-associated protein 72 homolog	K11664 VPS72, TCFL1, YL1; vacuolar protein sorting-associated protein 72	vacuolar protein sorting-associated protein 72 homolog [Trichoplusia ni]
913	evm.model.Contig13015	0.0710249	1	-	0.244294	1	-	3.08642	0.369729	-	3.95197	0.000270547	Up	E3 ubiquitin-protein ligase MARCH8	K10656 MARCH1_8; E3 ubiquitin-protein ligase MARCH1/8 [EC:2.3.2.27]	uncharacterized protein LOC113377494 [Ctenocephalides felis]
914	evm.model.Contig05483	0.0708521	1	-	-0.0492159	1	-	1.58988	0.63058	-	2.62208	0.00640617	Up	F-box only protein 11	K10297 FBXO11; F-box protein 11	F-box only protein 11-like [Trichoplusia ni]
915	evm.model.Contig09200	0.0707603	1	-	0.00732007	1	-	2.77518	0.36917	-	3.39539	0.000546315	Up	Ubiquitin carboxyl-terminal hydrolase 10-B	K11841 USP10, UBP3; ubiquitin carboxyl-terminal hydrolase 10 [EC:3.4.19.12]	ubiquitin carboxyl-terminal hydrolase 10 [Galleria mellonella]
916	evm.model.Contig06197	0.0705133	1	-	0.368185	1	-	-0.977013	0.915227	-	5.50826	0.0139313	Up	Zinc transporter ZIP1	K14709 SLC39A1_2_3, ZIP1_2_3; solute carrier family 39 (zinc transporter), member 1/2/3	zinc transporter ZIP1-like [Hyposmocoma kahamanoa]
917	evm.model.Contig04754	0.0704317	1	-	-1.46258	1	-	1.79142	0.867946	-	4.84192	0.00323321	Up	Graves disease carrier protein	K15084 SLC25A16, GDA, LEU5; solute carrier family 25 (mitochondrial carrier protein), member 16	graves disease carrier protein-like isoform X2 [Trichoplusia ni]
918	evm.model.Contig09382	0.0701449	1	-	-0.249958	1	-	1.88374	0.631002	-	2.42756	0.0150767	Up	Zinc finger protein 853	-	zinc finger and BTB domain-containing protein 17-like isoform X2 [Hyposmocoma kahamanoa]
919	evm.model.Contig13366	0.0683674	1	-	0.0971652	1	-	2.23149	0.409585	-	2.16663	0.0217907	Up	Probable phosphorylase b kinase regulatory subunit alpha	K07190 PHKA_B; phosphorylase kinase alpha/beta subunit	probable phosphorylase b kinase regulatory subunit alpha isoform X4 [Galleria mellonella]
920	evm.model.Contig02548	0.0661038	1	-	0.25936	1	-	2.08703	0.742395	-	3.68814	0.0167342	Up	-	-	uncharacterized protein LOC101742852 [Bombyx mori]
921	evm.model.Contig10649	0.0649016	1	-	-0.0430866	1	-	0.290393	0.994742	-	2.57426	0.0261033	Up	Nuclear transcription factor Y subunit gamma	K08066 NFYC; nuclear transcription factor Y, gamma	nuclear transcription factor Y subunit gamma-like isoform X1 [Galleria mellonella]
922	evm.model.Contig09384	0.0643954	1	-	0.149459	1	-	2.35275	0.560359	-	3.32181	0.00311467	Up	Rap1 GTPase-GDP dissociation stimulator 1-B	-	rap1 GTPase-GDP dissociation stimulator 1-A [Trichoplusia ni]
923	evm.model.Contig13218	0.0615594	1	-	-5.20061	0.00103125	Down	-4.9307	0.34064	-	-6.52051	0.0128559	Down	Chymotrypsin-1	-	chymotrypsin-1-like [Trichoplusia ni]
924	evm.model.Contig13246	0.0611411	1	-	0.153482	1	-	2.18723	0.540372	-	2.75235	0.00867718	Up	Roquin-1	K15690 RC3H; RING finger and CCCH-type zinc finger domain-containing protein	roquin-1 isoform X2 [Galleria mellonella]
925	evm.model.Contig07023	0.0590896	1	-	-0.359231	1	-	-1.23812	0.812061	-	-3.89525	0.014785	Down	Prostaglandin reductase 1	K13948 PTGR1, LTB4DH; prostaglandin reductase 1 [EC:1.3.1.74 1.3.1.48]	prostaglandin reductase 1-like [Trichoplusia ni]
926	evm.model.Contig04984	0.0579449	1	-	-0.413329	1	-	1.10948	0.808443	-	1.9347	0.0418287	Up	CLIP-associating protein	K16578 CLASP1_2; CLIP-associating protein 1/2	CLIP-associating protein isoform X3 [Trichoplusia ni]
927	evm.model.Contig00636	0.0579416	1	-	-0.00401215	1	-	3.63143	0.501623	-	4.59362	0.00520876	Up	Integral membrane protein DGCR2/IDD	-	integral membrane protein DGCR2/IDD-like [Galleria mellonella]
928	evm.model.Contig12160	0.0564361	1	-	-0.12502	1	-	0.951741	0.887468	-	2.85583	0.00296971	Up	Protein lifeguard 1	K06890 K06890; uncharacterized protein	protein lifeguard 1-like isoform X3 [Vanessa tameamea]
929	evm.model.Contig04992	0.0552891	1	-	-0.922003	1	-	-0.555457	0.989412	-	-14.4678	0.000717558	Down	Fibroin light chain	-	light chain fibroin LCF-3 [Hepialus californicus]
930	evm.model.Contig07687	0.0552237	1	-	-0.241434	1	-	4.07241	0.251028	-	5.57135	1.71555e-06	Up	Serine/threonine-protein kinase mig-15	K08840 TNIK; TRAF2 and NCK interacting kinase [EC:2.7.11.1]	serine/threonine-protein kinase mig-15 isoform X5 [Bombyx mori]
931	evm.model.Contig13623	0.0541441	1	-	-1.23578	1	-	2.55986	0.755593	-	5.27229	0.000172431	Up	Histone-lysine N-methyltransferase EHMT1	K11420 EHMT; euchromatic histone-lysine N-methyltransferase [EC:2.1.1.43]	histone-lysine N-methyltransferase EHMT2 [Galleria mellonella]
932	evm.model.Contig00155	0.0539486	1	-	-1.14615	1	-	3.54863	0.328916	-	4.50388	0.00130836	Up	SEC14-like protein 1	-	protein real-time isoform X2 [Trichoplusia ni]
933	evm.model.Contig01107	0.0537863	1	-	1.07107	0.298542	-	-0.727225	0.842406	-	-2.3864	0.0417231	Down	Protein FAM151A	-	protein FAM151B isoform X2 [Vanessa tameamea]
934	evm.model.Contig10670	0.0516195	1	-	0.121613	1	-	2.12533	0.699966	-	3.47206	0.00337384	Up	Bromodomain and WD repeat-containing protein 1	K11798 BRWD1_3; bromodomain and WD repeat domain containing protein 1/3	PREDICTED: PH-interacting protein-like [Apis dorsata]
935	evm.model.Contig03197	0.0513221	1	-	-1.44513	1	-	2.71833	0.688	-	3.99742	0.00563791	Up	Palmitoyltransferase ZDHHC23	K18932 ZDHHC; palmitoyltransferase [EC:2.3.1.225]	palmitoyltransferase ZDHHC23 [Vanessa tameamea]
936	evm.model.Contig07802	0.0508643	1	-	0.162684	1	-	0.246952	0.985521	-	2.16367	0.0220381	Up	ATP-binding cassette sub-family G member 4	-	ATP-binding cassette sub-family G member 4 isoform X2 [Vanessa tameamea]
937	evm.model.Contig13974	0.0503378	1	-	0.0162358	1	-	1.01802	0.891087	-	2.44679	0.0215762	Up	Tight junction protein ZO-2	K05701 TJP1, ZO1; tight junction protein 1	tight junction protein ZO-1 isoform X4 [Hyposmocoma kahamanoa]
938	evm.model.Contig08545	0.049747	1	-	0.956744	0.83395	-	-5.69376	0.016055	Down	-2.57169	0.11557	-	Serine protease 42	-	AGAP011789-PA-like protein [Anopheles sinensis]
939	evm.model.Contig12250	0.0487185	1	-	0.169605	1	-	1.48605	0.849948	-	2.77437	0.0333582	Up	Zinc transporter ZIP11	K14717 SLC39A11, ZIP11; solute carrier family 39 (zinc transporter), member 11	zinc transporter ZIP11-like [Trichoplusia ni]
940	evm.model.Contig09704	0.0485225	1	-	0.399761	1	-	1.04767	0.889946	-	2.35686	0.0307045	Up	Probable dolichyl pyrophosphate Glc1Man9GlcNAc2 alpha-1,3-glucosyltransferase	K03849 ALG8; alpha-1,3-glucosyltransferase [EC:2.4.1.265]	glycosyltransferase 4 [Chilo suppressalis]
941	evm.model.Contig13629	0.0483696	1	-	-0.0601515	1	-	2.191	0.546227	-	2.97614	0.00437172	Up	WD repeat-containing protein 47	-	WD repeat-containing protein 47 isoform X2 [Vanessa tameamea]
942	evm.model.Contig00685	0.0474674	1	-	0.242214	1	-	0.299046	1	-	3.5824	0.0118992	Up	-	-	uncharacterized protein LOC101739359 [Bombyx mori]
943	evm.model.Contig14043	0.0459719	1	-	-0.199517	1	-	2.10904	0.6017	-	2.64034	0.0223769	Up	Receptor-type tyrosine-protein phosphatase F	-	zwei Ig domain protein zig-8-like [Trichoplusia ni]
944	evm.model.Contig13403	0.0446969	1	-	-0.43291	1	-	1.68437	0.632802	-	2.77797	0.00390414	Up	P protein	-	P protein-like isoform X1 [Trichoplusia ni]
945	evm.model.Contig02098	0.044691	1	-	-0.578908	1	-	0.175141	0.986014	-	-2.6624	0.0117309	Down	Probable hydroxyacid-oxoacid transhydrogenase, mitochondrial	K11173 ADHFE1; hydroxyacid-oxoacid transhydrogenase [EC:1.1.99.24]	probable hydroxyacid-oxoacid transhydrogenase, mitochondrial [Galleria mellonella]
946	evm.model.Contig02424	0.0445566	1	-	-0.00815913	1	-	2.34244	0.850195	-	4.40046	0.0241681	Up	Probable nucleoporin Nup58	K14307 NUPL1, NUP49; nucleoporin p58/p45	probable nucleoporin Nup58 isoform X1 [Trichoplusia ni]
947	evm.model.Contig11418	0.0443837	1	-	-4.06807	0.0247537	Down	-5.8917	0.363833	-	-7.07709	0.0109401	Down	Trypsin, alkaline C	K09640 TMPRSS9; transmembrane protease serine 9 [EC:3.4.21.-]	transmembrane protease serine 9-like [Hyposmocoma kahamanoa]
948	evm.model.Contig00621	0.0442786	1	-	0.589007	1	-	-6.19304	0.322944	-	-4.3871	0.0367313	Down	Forkhead box protein B1	-	forkhead box protein E3 [Ctenocephalides felis]
949	evm.model.Contig00111	0.0440503	1	-	-7.18714	3.42002e-06	Down	-2.86545	0.678476	-	-10.2824	0.000303112	Down	Larval/pupal rigid cuticle protein 66	-	uncharacterized protein LOC113493113 [Trichoplusia ni]
950	evm.model.Contig09755	0.0431801	1	-	-2.77431	1	-	-2.26787	0.844311	-	-7.05544	0.0179885	Down	Probable cytochrome P450 313a4	-	cytochrome P450 412a1 [Leptinotarsa decemlineata]
951	evm.model.Contig11483	0.042736	1	-	-2.70127	1	-	3.97335	0.534718	-	5.12294	0.00220906	Up	CD9 antigen	-	CD9 antigen-like [Ctenocephalides felis]
952	evm.model.Contig13549	0.0422922	1	-	-1.48702	0.825973	-	1.48444	0.593163	-	-4.16076	0.00537164	Down	Arginase-1	K01476 E3.5.3.1, rocF, arg; arginase [EC:3.5.3.1]	arginase, hepatic isoform X2 [Hyposmocoma kahamanoa]
953	evm.model.Contig07953	0.0420566	1	-	-0.153732	1	-	-0.451646	0.915813	-	-2.53534	0.0118492	Down	Organic cation transporter protein	-	uncharacterized protein LOC113400954 [Vanessa tameamea]
954	evm.model.Contig07892	0.0411243	1	-	-0.346406	1	-	0.469751	0.950411	-	2.50288	0.0176044	Up	A disintegrin and metalloproteinase with thrombospondin motifs 7	-	A disintegrin and metalloproteinase with thrombospondin motifs 7 [Hyposmocoma kahamanoa]
955	evm.model.Contig05708	0.0405181	1	-	1.42049	1	-	0.66943	0.950411	-	-4.23491	0.0372864	Down	Cuticle protein 3	-	uncharacterized protein LOC113501284 [Trichoplusia ni]
956	evm.model.Contig05202	0.0389049	1	-	0.368705	1	-	1.55893	0.760213	-	2.25955	0.0352486	Up	Protein prenyltransferase alpha subunit repeat-containing protein 1-B (Fragment)	K14137 PTAR1; protein prenyltransferase alpha subunit repeat containing protein 1	protein prenyltransferase alpha subunit repeat-containing protein 1 [Galleria mellonella]
957	evm.model.Contig01579	0.0387122	1	-	-1.69924	1	-	-2.3694	0.866597	-	-7.09903	0.0372267	Down	Alpha-tocopherol transfer protein-like	-	alpha-tocopherol transfer protein-like [Hyposmocoma kahamanoa]
958	evm.model.Contig02241	0.038557	1	-	0.17694	1	-	1.51572	0.802582	-	2.64911	0.0166569	Up	Protein crumbs	K16681 CRB; protein crumbs	protein crumbs [Trichoplusia ni]
959	evm.model.Contig05660	0.036443	1	-	-1.14035	1	-	1.6105	0.771787	-	3.05717	0.00212581	Up	-	-	uncharacterized protein LOC113403187 isoform X2 [Vanessa tameamea]
960	evm.model.Contig00854	0.0362078	1	-	1.93798	0.0274229	Up	-1.18891	0.596726	-	1.14177	0.350782	-	Mitochondrial uncoupling protein 2	K15103 UCP2_3, SLC25A8_9; solute carrier family 25 (mitochondrial uncoupling protein), member 8/9	mitochondrial uncoupling protein 2-like [Zootermopsis nevadensis]
961	evm.model.Contig00686	0.0345907	1	-	1.22612	1	-	2.96978	0.823033	-	5.90876	0.00258489	Up	SH2 domain-containing adapter protein F	-	uncharacterized protein LOC113398524 isoform X1 [Vanessa tameamea]
962	evm.model.Contig06616	0.0345076	1	-	-0.687109	1	-	-	-	-	5.99264	0.042527	Up	-	-	uncharacterized protein LOC113511664 [Galleria mellonella]
963	evm.model.Contig04552	0.0339659	1	-	-0.104342	1	-	2.35283	0.329254	-	2.66663	0.0109873	Up	ADP-ribosylation factor-like protein 8B-A	K07955 ARL8; ADP-ribosylation factor-like protein 8	ADP-ribosylation factor-like protein 8 [Galleria mellonella]
964	evm.model.Contig03541	0.0338034	1	-	-0.227201	1	-	0.330088	0.953201	-	2.3615	0.0127093	Up	-	-	midasin-like isoform X1 [Galleria mellonella]
965	evm.model.Contig07233	0.0327368	1	-	-0.18145	1	-	0.845958	0.914497	-	2.76698	0.020971	Up	ATP-binding cassette sub-family A member 1	-	uncharacterized protein LOC113499839 [Trichoplusia ni]
966	evm.model.Contig00182	0.0314563	1	-	-0.264603	1	-	1.41526	0.889946	-	3.4973	0.0134689	Up	Sterile alpha motif domain-containing protein 7	-	polyhomeotic-like protein 3 [Trichoplusia ni]
967	evm.model.Contig09782	0.0309753	1	-	-0.274954	1	-	0.963733	0.828875	-	1.8677	0.0461137	Up	Regulatory-associated protein of mTOR	K07204 RAPTOR; regulatory associated protein of mTOR	regulatory-associated protein of mTOR isoform X2 [Trichoplusia ni]
968	evm.model.Contig06114	0.0294411	1	-	0.285167	1	-	-1.74248	0.343619	-	-2.79042	0.0109401	Down	Farnesol dehydrogenase	-	NADP-dependent L-serine/L-allo-threonine dehydrogenase ydfG [Culex quinquefasciatus]
969	evm.model.Contig01956	0.0294341	1	-	-0.481576	1	-	2.22371	0.506748	-	2.69372	0.00894074	Up	WD repeat domain phosphoinositide-interacting protein 2	K17908 WIPI1_2, ATG18; autophagy-related protein 18	WD repeat domain phosphoinositide-interacting protein 2-like [Ctenocephalides felis]
970	evm.model.Contig07964	0.0283345	1	-	-0.845985	1	-	2.87581	0.665199	-	4.2731	0.0157331	Up	-	-	uncharacterized protein LOC113505802 isoform X1 [Trichoplusia ni]
971	evm.model.Contig09090	0.0261763	1	-	-0.0875688	1	-	-0.414399	0.947447	-	-3.99724	0.00238091	Down	Esterase FE4	-	esterase FE4-like [Vanessa tameamea]
972	evm.model.Contig09673	0.0259161	1	-	0.792934	1	-	-0.551001	0.957658	-	3.64758	0.0076831	Up	Protein ovo	K09216 OVOL; ovo	transcriptional regulator ovo isoform X1 [Galleria mellonella]
973	evm.model.Contig12169	0.0253854	1	-	-0.0783307	1	-	1.76726	0.742679	-	2.91967	0.0125456	Up	Ankyrin repeat domain-containing protein 54	K21442 ANKRD54; ankyrin repeat domain-containing protein 54	ankyrin repeat domain-containing protein 54-like [Galleria mellonella]
974	evm.model.Contig12879	0.0252092	1	-	-1.38568	1	-	2.28359	0.685019	-	3.89785	0.011992	Up	Protein-glutamate O-methyltransferase	-	protein-glutamate O-methyltransferase-like isoform X1 [Vanessa tameamea]
975	evm.model.Contig09449	0.0232818	1	-	-0.399518	1	-	1.33387	0.73361	-	2.81004	0.00213832	Up	-	K20689 ARHGEF17; Rho guanine nucleotide exchange factor 17	rho guanine nucleotide exchange factor 17 [Galleria mellonella]
976	evm.model.Contig01889	0.0224206	1	-	-0.207431	1	-	0.120093	1	-	-4.93081	9.26873e-05	Down	Cytochrome P450 6B7	-	probable cytochrome P450 6a14 [Ctenocephalides felis]
977	evm.model.Contig09435	0.01937	1	-	-9.21074	5.90693e-06	Down	-0.823286	0.941166	-	1.67961	0.58468	-	Cuticle protein 18.6, isoform B	-	uncharacterized protein LOC113511581 isoform X1 [Galleria mellonella]
978	evm.model.Contig09852	0.0188268	1	-	0.456325	1	-	2.01187	0.618843	-	2.86677	0.00746469	Up	Phosphatidylcholine:ceramide cholinephosphotransferase 1	K04714 SGMS; shingomyelin synthase [EC:2.7.8.27]	phosphatidylcholine:ceramide cholinephosphotransferase 2-like [Galleria mellonella]
979	evm.model.Contig09244	0.0178649	1	-	-1.63795	0.0130464	Down	0.230133	0.971779	-	-1.30665	0.382595	-	Luciferin 4-monooxygenase	-	4-coumarate--CoA ligase 1 [Vanessa tameamea]
980	evm.model.Contig07499	0.017693	1	-	-0.0625553	1	-	1.50688	0.581529	-	2.75578	0.00362324	Up	Protein charybde	-	protein charybde-like [Hyposmocoma kahamanoa]
981	evm.model.Contig08228	0.0171068	1	-	-0.15925	1	-	2.27723	0.323224	-	2.90848	0.00199776	Up	Cyclic AMP response element-binding protein B	K09050 CREBN; cAMP response element-binding protein, invertebrate	cyclic AMP response element-binding protein B isoform X4 [Vanessa tameamea]
982	evm.model.Contig09942	0.0160268	1	-	-0.143261	1	-	3.31558	0.472451	-	3.71688	0.0131028	Up	Inositol polyphosphate 5-phosphatase OCRL-1	K01099 INPP5B_F; inositol polyphosphate 5-phosphatase INPP5B/F [EC:3.1.3.36]	type II inositol 1,4,5-trisphosphate 5-phosphatase [Vanessa tameamea]
983	evm.model.Contig09284	0.0157903	1	-	0.0935397	1	-	-3.13521	0.0493155	Down	-0.633142	0.569512	-	Transcription termination factor 2	K15173 TTF2; transcription termination factor 2 [EC:3.6.4.-]	transcription termination factor 2 isoform X1 [Trichoplusia ni]
984	evm.model.Contig10845	0.0151167	1	-	-0.281409	1	-	1.05747	0.838861	-	2.31942	0.0162192	Up	Long-chain fatty acid transport protein 1	K08745 SLC27A1_4, FATP1, FATP4; solute carrier family 27 (fatty acid transporter), member 1/4 [EC:6.2.1.-]	long-chain fatty acid transport protein 1-like [Vanessa tameamea]
985	evm.model.Contig13839	0.0142003	1	-	-0.390663	1	-	-2.23226	0.88127	-	5.13029	0.0118448	Up	-	-	uncharacterized protein LOC113496229 [Trichoplusia ni]
986	evm.model.Contig03367	0.0127914	1	-	-0.317922	1	-	1.32687	0.84194	-	2.44233	0.0320028	Up	cAMP-dependent protein kinase type II regulatory subunit	K04739 PRKAR; cAMP-dependent protein kinase regulator	cAMP-dependent protein kinase R2 [Bombyx mori]
987	evm.model.Contig09011	0.0122151	1	-	0.0257163	1	-	0.222234	0.982986	-	2.61804	0.0174354	Up	-	-	uncharacterized protein LOC113404506 isoform X2 [Vanessa tameamea]
988	evm.model.Contig02193	0.0113105	1	-	-1.75032	1	-	-4.60483	0.363833	-	-6.07134	0.00368239	Down	Proton-coupled amino acid transporter 4	K14209 SLC36A, PAT; solute carrier family 36 (proton-coupled amino acid transporter)	proton-coupled amino acid transporter-like protein pathetic [Trichoplusia ni]
989	evm.model.Contig14244	0.0110168	1	-	-0.283259	1	-	1.33911	0.65886	-	2.04856	0.0252424	Up	Cation-dependent mannose-6-phosphate receptor	-	uncharacterized protein LOC113512812 [Galleria mellonella]
990	evm.model.Contig00870	0.0104012	1	-	-0.100226	1	-	2.49307	0.34604	-	3.99693	3.97778e-05	Up	Protein grainyhead	K09275 TFCP2; transcription factor CP2 and related proteins	protein grainyhead isoform X2 [Hyposmocoma kahamanoa]
991	evm.model.Contig06200	0.0100443	1	-	-0.0262618	1	-	1.73127	0.739729	-	3.19861	0.00387327	Up	Synaptosomal-associated protein 25	K18211 SNAP25; synaptosomal-associated protein 25	synaptosomal-associated protein 25 isoform X4 [Trichoplusia ni]
992	evm.model.Contig09974	0.00937394	1	-	-1.05507	1	-	3.32928	0.434812	-	4.97029	7.96172e-05	Up	Coronin-1C	K13886 CORO1B_1C_6; coronin-1B/1C/6	coronin-6 isoform X1 [Vanessa tameamea]
993	evm.model.Contig02672	0.00917712	1	-	-1.09643	1	-	-0.377586	0.953201	-	-4.44484	0.000851121	Down	-	-	uncharacterized protein LOC113364306 [Ctenocephalides felis]
994	evm.model.Contig12332	0.00914431	1	-	-2.33236	0.072486	-	1.08571	0.773505	-	-2.71652	0.0124614	Down	C3 and PZP-like alpha-2-macroglobulin domain-containing protein 8	-	uncharacterized protein LOC113496986 isoform X1 [Trichoplusia ni]
995	evm.model.Contig13273	0.00686201	1	-	-0.0457846	1	-	-0.219043	0.964242	-	-2.58732	0.00716716	Down	Enoyl-CoA hydratase domain-containing protein 2, mitochondrial	K05607 AUH; methylglutaconyl-CoA hydratase [EC:4.2.1.18]	enoyl-CoA hydratase domain-containing protein 2, mitochondrial [Vanessa tameamea]
996	evm.model.Contig03033	0.00640993	1	-	0.0279037	1	-	1.77928	0.830366	-	3.95708	0.00207091	Up	-	-	uncharacterized protein LOC113233797 [Hyposmocoma kahamanoa]
997	evm.model.Contig11774	0.00619487	1	-	-2.51324	0.00636553	Down	1.21989	0.712345	-	-1.54792	0.370375	-	Larval cuticle protein LCP-30	-	pupal cuticle protein 36-like [Ctenocephalides felis]
998	evm.model.Contig00755	0.00425262	1	-	1.50598	1	-	3.49852	0.46898	-	3.95172	0.00352827	Up	Uncharacterized protein C45G9.7	-	uncharacterized protein C45G9.7 [Bombyx mori]
999	evm.model.Contig12406	0.00341887	1	-	0.133938	1	-	-2.21064	0.313654	-	-1.98218	0.0437912	Down	Copper homeostasis protein cutC homolog	K06201 cutC; copper homeostasis protein	copper homeostasis protein cutC homolog isoform X2 [Vanessa tameamea]
1000	evm.model.Contig09363	0.00326112	1	-	-1.32014	1	-	3.31725	0.448414	-	3.19057	0.0189955	Up	Glycogen [starch] synthase	K00693 GYS; glycogen synthase [EC:2.4.1.11]	glycogen [starch] synthase isoform X2 [Hyposmocoma kahamanoa]
1001	evm.model.Contig10663	0.00303917	1	-	-2.38408	0.782469	-	-1.41759	0.773886	-	-3.86564	0.00600386	Down	Probable multidrug resistance-associated protein lethal(2)03659	-	AGAP001775-PA-like protein [Anopheles sinensis]
1002	evm.model.Contig00145	0.00235874	1	-	-0.138018	1	-	1.66627	0.621671	-	2.74217	0.0023298	Up	Repressor of RNA polymerase III transcription MAF1 homolog	-	repressor of RNA polymerase III transcription MAF1 homolog isoform X1 [Zootermopsis nevadensis]
1003	evm.model.Contig06637	0.00203866	1	-	0.495521	1	-	2.76466	0.551673	-	4.32698	0.00305221	Up	Kinesin-like protein KIF21A	K10395 KIF4_21_27; kinesin family member 4/21/27	PREDICTED: kinesin-like protein KIF21A isoform X1 [Microplitis demolitor]
1004	evm.model.Contig01773	0.00172977	1	-	-0.224699	1	-	1.18004	0.850195	-	2.61899	0.0220097	Up	RNA polymerase-associated protein RTF1 homolog	K15178 RTF1; RNA polymerase-associated protein RTF1	RNA polymerase-associated protein Rtf1-like isoform X4 [Trichoplusia ni]
1005	evm.model.Contig06968	0.00151541	1	-	-0.785341	1	-	2.36816	0.565987	-	3.69111	0.000233255	Up	Leucine-rich repeat-containing protein 16A	K20493 LRRC16, CARMIL; leucine-rich repeat-containing protein 16	F-actin-uncapping protein LRRC16A [Hyposmocoma kahamanoa]
1006	evm.model.Contig10790	0.00111071	1	-	-0.843785	1	-	1.99296	0.917209	-	3.86475	0.0401635	Up	Ethanolaminephosphotransferase 1	K00993 EPT1; ethanolaminephosphotransferase [EC:2.7.8.1]	ethanolaminephosphotransferase 1-like [Vanessa tameamea]
1007	evm.model.Contig05059	-0.00111901	1	-	-0.564184	1	-	3.492	0.451479	-	4.70147	4.123e-05	Up	Tyrosine-protein phosphatase 69D	K01104 E3.1.3.48; protein-tyrosine phosphatase [EC:3.1.3.48]	tyrosine-protein phosphatase 69D [Vanessa tameamea]
1008	evm.model.Contig07998	-0.00134006	1	-	-0.0453934	1	-	1.76894	0.486601	-	2.84322	0.00427297	Up	Serine proteinase stubble	-	phenoloxidase-activating factor 2-like [Vanessa tameamea]
1009	evm.model.Contig12957	-0.00163641	1	-	0.33814	1	-	0.0381393	1	-	-2.21778	0.0383186	Down	Lipopolysaccharide-induced tumor necrosis factor-alpha factor homolog	-	AGAP009051-PA-like protein [Anopheles sinensis]
1010	evm.model.Contig13035	-0.00542149	1	-	-0.327002	1	-	0.712343	0.891725	-	2.68671	0.00326157	Up	SH3 domain-binding glutamic acid-rich protein homolog	-	SH3 domain-binding glutamic acid-rich protein-like [Hyposmocoma kahamanoa]
1011	evm.model.Contig08614	-0.00656771	1	-	-0.0923125	1	-	0.605084	0.950411	-	2.47024	0.0333726	Up	Desumoylating isopeptidase 2	K22763 DESI2, PPPDE1; deubiquitinase DESI2 [EC:3.4.19.12]	deubiquitinase DESI2 isoform X1 [Vanessa tameamea]
1012	evm.model.Contig03620	-0.00718249	1	-	-1.52448	0.628388	-	1.78275	0.748481	-	3.4098	0.0167342	Up	Hydroxymethylglutaryl-CoA synthase 1	K01641 E2.3.3.10; hydroxymethylglutaryl-CoA synthase [EC:2.3.3.10]	hydroxymethylglutaryl-CoA synthase 1 [Vanessa tameamea]
1013	evm.model.Contig05336	-0.00725109	1	-	-0.200867	1	-	2.32833	0.615776	-	3.16926	0.00678991	Up	Guanine nucleotide-releasing factor 2	K06277 RAPGEF1, GRF2; Rap guanine nucleotide exchange factor 1	guanine nucleotide-releasing factor 2 isoform X5 [Trichoplusia ni]
1014	evm.model.Contig03162	-0.00798441	1	-	-0.525805	1	-	1.0828	0.917209	-	3.54593	0.0352658	Up	Beta-mannosidase	K01192 E3.2.1.25, MANBA, manB; beta-mannosidase [EC:3.2.1.25]	beta-mannosidase [Bombyx mori]
1015	evm.model.Contig06882	-0.012409	1	-	-0.155479	1	-	0.619736	0.957963	-	2.93787	0.0399294	Up	E3 ubiquitin-protein ligase HRD1	-	probable E3 ubiquitin-protein ligase RHY1A isoform X2 [Hyposmocoma kahamanoa]
1016	evm.model.Contig09973	-0.0126217	1	-	0.362231	1	-	2.8198	0.636674	-	3.98297	0.0123029	Up	Transmembrane protein 134	-	transmembrane protein 134 [Vanessa tameamea]
1017	evm.model.Contig04817	-0.0126642	1	-	-0.170504	1	-	0.662557	0.949449	-	2.43028	0.0331338	Up	Myc protein	K04377 MYC; Myc proto-oncogene protein	C-MYC [Helicoverpa armigera]
1018	evm.model.Contig14236	-0.0128282	1	-	-0.145711	1	-	3.8691	0.823033	-	7.46134	0.00302231	Up	-	-	protein sprint isoform X6 [Vanessa tameamea]
1019	evm.model.Contig13711	-0.0129605	1	-	-0.213515	1	-	1.67722	0.419351	-	2.64174	0.00731965	Up	DnaJ homolog subfamily C member 7	K09527 DNAJC7; DnaJ homolog subfamily C member 7	dnaJ homolog subfamily C member 7 [Hyposmocoma kahamanoa]
1020	evm.model.Contig09338	-0.0134328	1	-	-1.87976	1	-	-3.58713	0.41854	-	-6.27902	0.00489739	Down	Myrosinase 1	-	ABC transporter G family member 23 isoform X1 [Vanessa tameamea]
1021	evm.model.Contig03474	-0.0144008	1	-	-0.268778	1	-	0.548156	0.917209	-	2.10301	0.0256003	Up	Coactosin-like protein	-	coactosin-like protein isoform X2 [Hyposmocoma kahamanoa]
1022	evm.model.Contig05477	-0.0147033	1	-	-0.451538	1	-	3.30388	0.240305	-	4.05267	7.97311e-05	Up	Serine/threonine-protein phosphatase 2A 56 kDa regulatory subunit alpha isoform	K11584 PPP2R5; serine/threonine-protein phosphatase 2A regulatory subunit B'	serine/threonine-protein phosphatase 2A 56 kDa regulatory subunit epsilon isoform [Galleria mellonella]
1023	evm.model.Contig02473	-0.0150424	1	-	-0.0602492	1	-	2.29924	0.477237	-	3.25349	0.000570919	Up	Synapse-associated protein of 47 kDa	-	synapse-associated protein of 47 kDa isoform X3 [Trichoplusia ni]
1024	evm.model.Contig06921	-0.0153053	1	-	-0.689103	1	-	-1.10047	0.736433	-	-4.94808	0.00201536	Down	Fatty acid-binding protein	K08756 FABP7; fatty acid-binding protein 7, brain	FABP4 [Cricetulus griseus]
1025	evm.model.Contig02966	-0.0154623	1	-	0.154784	1	-	-0.44792	0.917209	-	-2.78068	0.00967531	Down	Serine--pyruvate aminotransferase, mitochondrial	K00830 AGXT; alanine-glyoxylate transaminase / serine-glyoxylate transaminase / serine-pyruvate transaminase [EC:2.6.1.44 2.6.1.45 2.6.1.51]	serine--pyruvate aminotransferase, mitochondrial-like [Trichoplusia ni]
1026	evm.model.Contig01985	-0.017718	1	-	0.290882	1	-	1.49121	0.679283	-	2.19859	0.0190085	Up	Pyridoxal-dependent decarboxylase domain-containing protein 1	-	pyridoxal-dependent decarboxylase domain-containing protein 1 [Ctenocephalides felis]
1027	evm.model.Contig06728	-0.0179941	1	-	-1.00537	0.987271	-	1.14134	0.828096	-	2.65707	0.00447547	Up	Angiotensin-converting enzyme 2	K01283 ACE, CD143; peptidyl-dipeptidase A [EC:3.4.15.1]	angiotensin-converting enzyme-like protein Ace3 [Hyposmocoma kahamanoa]
1028	evm.model.Contig10355	-0.0192278	1	-	-0.474379	1	-	2.5175	0.688214	-	3.325	0.0311145	Up	DnaJ homolog subfamily C member 14	K09534 DNAJC14; DnaJ homolog subfamily C member 14	uncharacterized protein LOC113236542 [Hyposmocoma kahamanoa]
1029	evm.model.Contig05013	-0.0195284	1	-	-0.194652	1	-	1.55194	0.742679	-	3.44234	0.000398936	Up	Protein FAM214A	-	protein FAM214A [Hyposmocoma kahamanoa]
1030	evm.model.Contig12474	-0.0198207	1	-	-1.39399	1	-	3.47796	0.618685	-	4.16958	0.0161488	Up	Glutamate receptor ionotropic, kainate 2	K05313 GRIN; glutamate receptor, ionotropic, invertebrate	glutamate receptor ionotropic, kainate 2 isoform X3 [Vanessa tameamea]
1031	evm.model.Contig10868	-0.0202006	1	-	0.343536	1	-	1.62331	0.743571	-	3.00583	0.00662354	Up	-	K20235 RAW; raw	uncharacterized protein LOC113392315 isoform X2 [Vanessa tameamea]
1032	evm.model.Contig01494	-0.0211611	1	-	-2.3261	0.151326	-	-9.18193	0.0528095	-	-6.84676	0.0364905	Down	-	-	-
1033	evm.model.Contig04624	-0.0213518	1	-	-0.199617	1	-	0.910914	0.828974	-	2.64633	0.00863705	Up	Protein encore	K02360 ENC; a component of the cytoplasm (encore)	cAMP-regulated phosphoprotein 21-like [Hyposmocoma kahamanoa]
1034	evm.model.Contig12175	-0.0213652	1	-	0.195388	1	-	2.22936	0.510451	-	3.26453	0.00106524	Up	DNA topoisomerase 2	K03164 TOP2; DNA topoisomerase II [EC:5.99.1.3]	DNA topoisomerase 2 [Vanessa tameamea]
1035	evm.model.Contig00831	-0.0221638	1	-	-0.185945	1	-	2.57285	0.419275	-	3.50558	0.000359089	Up	Transcriptional coactivator YAP1	K16687 YAP1, Yki; transcriptional coactivator YAP1	transcriptional coactivator YAP1-A isoform X1 [Hyposmocoma kahamanoa]
1036	evm.model.Contig02285	-0.023006	1	-	0.699608	1	-	1.49399	0.867619	-	2.93161	0.0173732	Up	Protein ECT2	K20704 ECT2, ARHGEF31; protein ECT2	protein ECT2 isoform X7 [Vanessa tameamea]
1037	evm.model.Contig05284	-0.0244348	1	-	0.921334	1	-	1.81102	0.8027	-	2.91466	0.0169942	Up	Beta-1,4-mannosyltransferase egh	K02359 EGH; egghead protein (zeste-white 4 protein)	beta-1,4-mannosyltransferase egh [Vanessa tameamea]
1038	evm.model.Contig00812	-0.0249138	1	-	-0.0887661	1	-	2.42618	0.828096	-	4.20157	0.0186615	Up	-	-	nephrin-like [Trichoplusia ni]
1039	evm.model.Contig04126	-0.0251755	1	-	-3.55026	0.00837565	Down	3.37372	0.533112	-	6.0361	2.87576e-05	Up	Scavenger receptor class B member 1	-	scavenger receptor class B member 1-like [Ctenocephalides felis]
1040	evm.model.Contig02758	-0.0251816	1	-	1.00146	0.772431	-	0.365753	0.938277	-	-2.63331	0.0320028	Down	Cytochrome P450 9e2	K15003 CYP9; cytochrome P450 family 9 [EC:1.14.-.-]	cytochrome 9A20 [Bombyx mori]
1041	evm.model.Contig11188	-0.0274321	1	-	0.0357918	1	-	1.95386	0.400257	-	2.89569	0.00119413	Up	Neurexin-4	-	neurexin-4 [Ctenocephalides felis]
1042	evm.model.Contig06126	-0.0276952	1	-	-0.520967	1	-	3.58531	0.36917	-	5.18756	3.89443e-06	Up	Tyrosine-protein phosphatase non-receptor type 7	K20220 PTP-ER; tyrosine-protein phosphatase ERK [EC:3.1.3.48]	uncharacterized protein LOC113391551 [Vanessa tameamea]
1043	evm.model.Contig03828	-0.0292241	1	-	-0.753306	1	-	2.70373	0.502193	-	3.48572	0.00423469	Up	Pyridoxal kinase	K00868 pdxK, pdxY; pyridoxine kinase [EC:2.7.1.35]	pyridoxal kinase [Hyposmocoma kahamanoa]
1044	evm.model.Contig05274	-0.033037	1	-	-0.357612	1	-	0.89601	0.883478	-	2.79809	0.00404676	Up	-	-	insulin-like growth factor I isoform X5 [Vanessa tameamea]
1045	evm.model.Contig00302	-0.0349417	1	-	-2.59096	1	-	-2.95614	0.550406	-	-8.1828	0.00158329	Down	Cytochrome P450 6B7	K14999 CYP6; cytochrome P450 family 6 [EC:1.14.-.-]	cytochrome P450 6AQ1 isoform X2 [Apis mellifera]
1046	evm.model.Contig01454	-0.0371888	1	-	-0.2979	1	-	2.49187	0.564142	-	2.81831	0.0395395	Up	Bifunctional heparan sulfate N-deacetylase/N-sulfotransferase	K02577 NDST2; heparan sulfate N-deacetylase/N-sulfotransferase NDST2 [EC:3.1.1.- 2.8.2.-]	bifunctional heparan sulfate N-deacetylase/N-sulfotransferase [Trichoplusia ni]
1047	evm.model.Contig11309	-0.039144	1	-	-0.722483	1	-	-0.948323	0.86078	-	-5.58166	0.000115167	Down	Glutathione S-transferase	-	glutathione S-transferase-like [Ctenocephalides felis]
1048	evm.model.Contig06502	-0.0400695	1	-	-0.324343	1	-	-0.339351	0.950411	-	-3.50495	0.00494081	Down	Uncharacterized oxidoreductase dhs-27	-	uncharacterized protein LOC113376659 [Ctenocephalides felis]
1049	evm.model.Contig07474	-0.0405828	1	-	0.391836	1	-	2.34798	0.510451	-	3.40136	0.00158329	Up	Sialin	K08193 SLC17A; MFS transporter, ACS family, solute carrier family 17 (sodium-dependent inorganic phosphate cotransporter), other	sialin [Vanessa tameamea]
1050	evm.model.Contig01008	-0.0407014	1	-	0.181403	1	-	2.21723	0.471827	-	2.87518	0.0024448	Up	ATP-dependent helicase brm	K11647 SMARCA2_4; SWI/SNF-related matrix-associated actin-dependent regulator of chromatin subfamily A member 2/4 [EC:3.6.4.-]	ATP-dependent helicase brm isoform X3 [Vanessa tameamea]
1051	evm.model.Contig01906	-0.0416136	1	-	3.06883	1	-	0.759123	0.991146	-	4.09609	0.0399737	Up	Bicaudal D-related protein homolog	K16756 CCDC64; coiled-coil domain-containing protein 64	bicaudal D-related protein homolog [Galleria mellonella]
1052	evm.model.Contig10382	-0.0419641	1	-	0.231993	1	-	2.93495	0.363833	-	3.14703	0.00929767	Up	Protein twisted gastrulation	-	protein twisted gastrulation-like [Galleria mellonella]
1053	evm.model.Contig02789	-0.0432763	1	-	-0.169784	1	-	1.57838	0.771658	-	2.37666	0.0356263	Up	Mannosyl-oligosaccharide alpha-1,2-mannosidase IA	K01230 MAN1; mannosyl-oligosaccharide alpha-1,2-mannosidase [EC:3.2.1.113]	mannosyl-oligosaccharide alpha-1,2-mannosidase IA-like [Hyposmocoma kahamanoa]
1054	evm.model.Contig11269	-0.0448208	1	-	-1.07634	1	-	3.07649	0.706827	-	5.04312	0.00549942	Up	-	-	PHD finger protein 21A-like isoform X2 [Hyposmocoma kahamanoa]
1055	evm.model.Contig08808	-0.0459441	1	-	-0.211229	1	-	0.820915	0.882451	-	2.64685	0.00940507	Up	Cytochrome P450 9e2	K14999 CYP6; cytochrome P450 family 6 [EC:1.14.-.-]	cytochrome P450 9e2-like [Trichoplusia ni]
1056	evm.model.Contig01119	-0.046377	1	-	-0.285527	1	-	0.110498	0.997597	-	-2.20879	0.04043	Down	Probable methylmalonate-semialdehyde dehydrogenase [acylating], mitochondrial	K00140 mmsA, iolA, ALDH6A1; malonate-semialdehyde dehydrogenase (acetylating) / methylmalonate-semialdehyde dehydrogenase [EC:1.2.1.18 1.2.1.27]	probable methylmalonate-semialdehyde dehydrogenase [acylating], mitochondrial [Vanessa tameamea]
1057	evm.model.Contig07334	-0.0465627	1	-	-0.46734	1	-	2.07386	0.632673	-	2.96514	0.00786613	Up	Chromatin modification-related protein MEAF6	K11344 EAF6; chromatin modification-related protein EAF6	chromatin modification-related protein MEAF6 [Hyposmocoma kahamanoa]
1058	evm.model.Contig08392	-0.0466848	1	-	1.07932	1	-	4.71687	0.393644	-	5.30298	0.00087241	Up	Sodium/hydrogen exchanger 8	K14724 SLC9A8, NHE8; solute carrier family 9 (sodium/hydrogen exchanger), member 8	sodium/hydrogen exchanger 8 [Trichoplusia ni]
1059	evm.model.Contig03360	-0.0472509	1	-	-0.173858	1	-	1.41604	0.712863	-	2.38001	0.0122782	Up	Pleckstrin homology domain-containing family F member 2	-	pleckstrin homology domain-containing family F member 2 isoform X1 [Vanessa tameamea]
1060	evm.model.Contig00001	-0.0502841	1	-	0.349626	1	-	1.91637	0.802582	-	3.30442	0.0189421	Up	E3 ubiquitin-protein ligase MIB1	K10645 MIB; E3 ubiquitin-protein ligase mind-bomb [EC:2.3.2.27]	E3 ubiquitin-protein ligase MIB1 [Hyposmocoma kahamanoa]
1061	evm.model.Contig03088	-0.0503036	1	-	0.851542	1	-	-2.50525	0.0372084	Down	-2.49908	0.0518851	-	Hemolymph lipopolysaccharide-binding protein	-	lymphocyte antigen 75-like [Vanessa tameamea]
1062	evm.model.Contig13695	-0.0509513	1	-	-0.223757	1	-	1.59457	0.659753	-	3.31556	0.000351958	Up	Fibronectin type-III domain-containing protein 3a	-	fibronectin type-III domain-containing protein 3a isoform X1 [Bombyx mori]
1063	evm.model.Contig09920	-0.0517875	1	-	-0.0328454	1	-	1.34699	0.723985	-	2.03014	0.0340016	Up	Solute carrier family 12 member 8	K14428 SLC12A8, CCC9; solute carrier family 12 (potassium/chloride transporters), member 8	solute carrier family 12 member 8 [Galleria mellonella]
1064	evm.model.Contig13618	-0.0526112	1	-	-0.523545	1	-	1.3568	0.8293	-	2.75212	0.0209671	Up	Receptor-mediated endocytosis protein 6 homolog	-	GTPase-activating protein and VPS9 domain-containing protein 1 isoform X2 [Hyposmocoma kahamanoa]
1065	evm.model.Contig04972	-0.0534119	1	-	-2.00699	1	-	2.53843	0.901488	-	4.46563	0.0356263	Up	Segmentation polarity homeobox protein engrailed	K09319 EN; homeobox protein engrailed	segmentation polarity homeobox protein engrailed-like [Vanessa tameamea]
1066	evm.model.Contig09641	-0.0570777	1	-	-0.121331	1	-	3.30927	0.582459	-	5.23969	2.30839e-05	Up	Krueppel homolog 1	-	zinc finger protein 90-like isoform X1 [Vanessa tameamea]
1067	evm.model.Contig01226	-0.0570961	1	-	-1.52097	1	-	3.01369	0.700976	-	3.98172	0.0354041	Up	Dynein light chain 4, axonemal	K10412 DNAL4; dynein light chain 4, axonemal	dynein light chain 4, axonemal [Bombyx mori]
1068	evm.model.Contig12442	-0.0571264	1	-	-0.139923	1	-	1.23401	0.820026	-	2.5222	0.00774212	Up	Dynein light chain Tctex-type	K10420 DYNLT; dynein light chain Tctex-type 1	dynein light chain Tctex-type 1 [Galleria mellonella]
1069	evm.model.Contig04551	-0.0572892	1	-	-0.57069	1	-	1.07956	0.818354	-	2.30652	0.013673	Up	Dual specificity testis-specific protein kinase 2	-	uncharacterized protein LOC113236931 [Hyposmocoma kahamanoa]
1070	evm.model.Contig01723	-0.0574644	1	-	0.0429819	1	-	2.14009	0.596726	-	3.11414	0.00094115	Up	Protein kibra	K16685 WWC1; protein KIBRA	protein kibra isoform X2 [Hyposmocoma kahamanoa]
1071	evm.model.Contig00807	-0.0592634	1	-	0.188126	1	-	0.676665	0.950411	-	2.36809	0.0422482	Up	Transcription factor MafK	K09037 MAFF_G_K; transcription factor MAFF/G/K	transcription factor MafK isoform X1 [Trichoplusia ni]
1072	evm.model.Contig06650	-0.0595063	1	-	-0.253917	1	-	1.97156	0.602463	-	2.68375	0.0216331	Up	Histone-lysine N-methyltransferase Suv4-20	K11429 SUV420H; histone-lysine N-methyltransferase SUV420H [EC:2.1.1.43]	histone-lysine N-methyltransferase KMT5B isoform X1 [Bombyx mori]
1073	evm.model.Contig08836	-0.0596989	1	-	-0.475331	1	-	1.66169	0.564142	-	3.16016	0.000720807	Up	NADP-dependent malic enzyme	K00029 E1.1.1.40, maeB; malate dehydrogenase (oxaloacetate-decarboxylating)(NADP+) [EC:1.1.1.40]	NADP-dependent malic enzyme [Galleria mellonella]
1074	evm.model.Contig13367	-0.0605061	1	-	-0.0630788	1	-	1.1789	0.828319	-	3.15397	0.000796048	Up	-	-	uncharacterized protein LOC113397259 [Vanessa tameamea]
1075	evm.model.Contig05348	-0.0610907	1	-	-0.506728	1	-	1.22813	0.663784	-	1.98204	0.0484705	Up	Protein muscleblind	K14943 MBNL; muscleblind	muscleblind-like protein isoform X3 [Vanessa tameamea]
1076	evm.model.Contig12801	-0.0622539	1	-	0.57711	1	-	3.42063	0.600885	-	4.92302	0.000720119	Up	-	-	uncharacterized protein LOC113498646 isoform X1 [Trichoplusia ni]
1077	evm.model.Contig05939	-0.0625434	1	-	-0.683446	1	-	2.94346	0.433932	-	4.77215	1.07972e-05	Up	Sex determination protein fruitless	-	protein bric-a-brac 2 isoform X1 [Vanessa tameamea]
1078	evm.model.Contig01060	-0.0627979	1	-	-0.0340054	1	-	-0.0321145	1	-	1.84795	0.0491963	Up	-	-	hypothetical protein CAPTEDRAFT_228854 [Capitella teleta]
1079	evm.model.Contig08400	-0.062841	1	-	0.156114	1	-	0.366713	0.963753	-	2.29739	0.0197431	Up	Antigen KI-67	K17582 MKI67; antigen KI-67	serine/arginine repetitive matrix protein 2 [Bombyx mori]
1080	evm.model.Contig08203	-0.0635725	1	-	-0.143211	1	-	2.3856	0.582497	-	3.03645	0.0108245	Up	Transmembrane protein 11 homolog, mitochondrial	-	transmembrane protein 11 homolog, mitochondrial isoform X1 [Galleria mellonella]
1081	evm.model.Contig00110	-0.0646685	1	-	-5.45934	0.000599396	Down	-1.87533	0.830366	-	-9.1482	0.000397588	Down	Pupal cuticle protein Edg-84A	-	cuticle protein 19.8-like [Vanessa tameamea]
1082	evm.model.Contig11625	-0.0657822	1	-	-0.632758	1	-	1.14802	0.823033	-	2.40387	0.0123145	Up	Glycosyltransferase 25 family member	K11703 GLT25D; collagen beta-1,O-galactosyltransferase [EC:2.4.1.50]	glycosyltransferase 25 family member [Galleria mellonella]
1083	evm.model.Contig10100	-0.0665706	1	-	-0.107428	1	-	0.530235	0.950411	-	2.56912	0.0285171	Up	Protein cereblon homolog	K11793 CRBN; cereblon	protein cereblon-like [Trichoplusia ni]
1084	evm.model.Contig10021	-0.0667826	1	-	0.454758	1	-	4.60852	0.363833	-	5.31304	5.91153e-05	Up	Merlin	K16684 NF2; merlin	merlin isoform X2 [Galleria mellonella]
1085	evm.model.Contig13893	-0.0671641	1	-	-0.00173643	1	-	1.74197	0.659753	-	2.34913	0.0137522	Up	Sorting nexin-27	K17936 SNX27; sorting nexin-27	sorting nexin-27 isoform X3 [Trichoplusia ni]
1086	evm.model.Contig07216	-0.0681037	1	-	0.558618	1	-	1.17162	0.889946	-	3.06109	0.00942768	Up	Target of rapamycin complex 2 subunit MAPKAP1	K20410 MAPKAP1, SIN1; target of rapamycin complex 2 subunit MAPKAP1	stress-activated map kinase-interacting protein 1 isoform X1 [Galleria mellonella]
1087	evm.model.Contig04204	-0.0684671	1	-	-0.229235	1	-	0.339809	0.953913	-	2.01598	0.0297007	Up	Protein SHC1	-	uncharacterized protein LOC113499334 [Trichoplusia ni]
1088	evm.model.Contig10666	-0.070597	1	-	-0.418395	1	-	1.55373	0.889946	-	4.88498	0.00106683	Up	Phosphatidate phosphatase PPAPDC1A	K18693 DPP1, DPPL, PLPP4_5; diacylglycerol diphosphate phosphatase / phosphatidate phosphatase [EC:3.1.3.81 3.1.3.4]	phospholipid phosphatase 5 [Bombyx mori]
1089	evm.model.Contig14182	-0.0707362	1	-	-0.726179	1	-	2.21559	0.689566	-	3.11566	0.0133142	Up	4-hydroxybenzoate polyprenyltransferase, mitochondrial	K06125 COQ2; 4-hydroxybenzoate polyprenyltransferase [EC:2.5.1.39]	4-hydroxybenzoate polyprenyltransferase, mitochondrial [Vanessa tameamea]
1090	evm.model.Contig09776	-0.0727516	1	-	-0.225954	1	-	0.826835	0.841396	-	1.83821	0.0406239	Up	Tuberin	K07207 TSC2; tuberous sclerosis 2	tuberin [Vanessa tameamea]
1091	evm.model.Contig10733	-0.0734799	1	-	-0.258025	1	-	1.00095	0.664548	-	2.21233	0.0286563	Up	Protein kinase C-like 3	-	uncharacterized protein LOC113233693 isoform X4 [Hyposmocoma kahamanoa]
1092	evm.model.Contig10404	-0.0746501	1	-	-0.0841596	1	-	1.99998	0.641646	-	3.29692	0.00171135	Up	MFS-type transporter SLC18B1	-	MFS-type transporter SLC18B1-like [Galleria mellonella]
1093	evm.model.Contig08403	-0.0748413	1	-	1.12937	1	-	3.55576	0.540372	-	4.74282	0.00354284	Up	-	-	-
1094	evm.model.Contig11415	-0.0749979	1	-	-0.564535	1	-	3.35256	0.475288	-	3.7505	0.0116866	Up	-	-	E3 ubiquitin-protein ligase RNF220 [Vanessa tameamea]
1095	evm.model.Contig06600	-0.0757354	1	-	-0.181257	1	-	0.96737	0.904776	-	2.96352	0.00579905	Up	Three prime repair exonuclease 2	-	uncharacterized protein LOC113493735 [Trichoplusia ni]
1096	evm.model.Contig04967	-0.0773707	1	-	4.44812	1	-	4.05517	0.830366	-	9.65572	0.0153056	Up	Peritrophin-1	-	intestinal mucin, partial [Spodoptera exigua]
1097	evm.model.Contig06688	-0.077686	1	-	-0.315781	1	-	0.108755	1	-	3.74955	0.000133505	Up	Irregular chiasm C-roughest protein	-	irregular chiasm C-roughest protein-like [Trichoplusia ni]
1098	evm.model.Contig04051	-0.078698	1	-	0.401429	1	-	1.3595	0.829055	-	2.4243	0.0399294	Up	Exocyst complex component 8	K19986 EXOC8, SEC84; exocyst complex component 8	exocyst complex component 8 [Trichoplusia ni]
1099	evm.model.Contig01084	-0.0789048	1	-	-0.623857	1	-	2.76181	0.487281	-	3.66636	0.00100624	Up	Phosphatidylinositol 3-kinase regulatory subunit gamma	K02649 PIK3R1_2_3; phosphoinositide-3-kinase regulatory subunit alpha/beta/delta	phosphatidylinositol 3-kinase regulatory subunit alpha [Ctenocephalides felis]
1100	evm.model.Contig02005	-0.0791972	1	-	0.468875	1	-	-0.860932	0.802199	-	-2.38716	0.0365511	Down	Cytochrome P450 9e2	K15003 CYP9; cytochrome P450 family 9 [EC:1.14.-.-]	cytochrome P450 CYP9A36 [Zygaena filipendulae]
1101	evm.model.Contig11281	-0.0831323	1	-	0.265798	1	-	1.86755	0.534718	-	2.74956	0.0104343	Up	Calnexin	K08054 CANX; calnexin	calnexin [Galleria mellonella]
1102	evm.model.Contig02497	-0.0840826	1	-	-0.223944	1	-	2.5277	0.472065	-	2.9584	0.0117835	Up	Phosphoinositide 3-kinase regulatory subunit 4	K08333 PIK3R4, VPS15; phosphoinositide-3-kinase, regulatory subunit 4 [EC:2.7.11.1]	phosphoinositide 3-kinase regulatory subunit 4 isoform X2 [Vanessa tameamea]
1103	evm.model.Contig09970	-0.0848013	1	-	0.0661044	1	-	2.107	0.704319	-	3.17915	0.0253268	Up	5'-AMP-activated protein kinase catalytic subunit alpha-2	K07198 PRKAA, AMPK; 5'-AMP-activated protein kinase, catalytic alpha subunit [EC:2.7.11.11]	5'-AMP-activated protein kinase catalytic subunit alpha-2 isoform X1 [Hyposmocoma kahamanoa]
1104	evm.model.Contig05784	-0.0848312	1	-	0.589176	1	-	1.86559	0.685121	-	3.21184	0.00350343	Up	Dyslexia-associated protein KIAA0319	-	dyslexia-associated protein KIAA0319 [Hyposmocoma kahamanoa]
1105	evm.model.Contig13113	-0.0881376	1	-	0.442627	1	-	0.668077	0.889946	-	1.83587	0.0427627	Up	Syntenin-1	K17254 SDCBP; syntenin-1	syntenin-1-like [Hyposmocoma kahamanoa]
1106	evm.model.Contig06177	-0.088173	1	-	-1.26256	1	-	-1.17552	0.950411	-	-9.86584	0.0133218	Down	Ecdysteroid UDP-glucosyltransferase	K00699 UGT; glucuronosyltransferase [EC:2.4.1.17]	UDP-glucuronosyltransferase 2B20-like [Trichoplusia ni]
1107	evm.model.Contig02390	-0.0887619	1	-	0.234704	1	-	2.39669	0.632673	-	3.67016	0.00170039	Up	Formin-like protein CG32138	-	formin-like protein isoform X1 [Vanessa tameamea]
1108	evm.model.Contig03402	-0.089045	1	-	0.785483	1	-	-5.01531	0.0287036	Down	-3.71561	0.0305728	Down	-	-	carboxylesterase 1E [Galleria mellonella]
1109	evm.model.Contig01980	-0.0891241	1	-	-0.981723	1	-	4.25062	0.358951	-	4.04353	0.00580604	Up	Glycine receptor subunit alpha-2	-	glycine receptor subunit alphaZ1-like isoform X2 [Trichoplusia ni]
1110	evm.model.Contig06655	-0.0893788	1	-	-0.391753	1	-	1.93734	0.545726	-	2.1583	0.0398879	Up	Sodium/potassium-transporting ATPase subunit beta-2	K01540 ATP1B, CD298; sodium/potassium-transporting ATPase subunit beta	sodium/potassium-transporting ATPase subunit beta-1-like [Ctenocephalides felis]
1111	evm.model.Contig02350	-0.0900603	1	-	0.419381	1	-	1.33426	0.796258	-	2.45095	0.0121501	Up	Exonuclease 3'-5' domain-containing protein 1	K18740 EXD1, EGL; exonuclease 3'-5' domain-containing protein 1	piRNA biogenesis protein EXD1-like [Galleria mellonella]
1112	evm.model.Contig09007	-0.0911574	1	-	1.4348	1	-	1.37279	0.889946	-	3.79314	0.018152	Up	Protein vav	K05730 VAV; guanine nucleotide exchange factor VAV	protein vav [Trichoplusia ni]
1113	evm.model.Contig02676	-0.0924646	1	-	0.540189	1	-	-1.06974	0.889946	-	-4.45883	0.00139461	Down	-	-	uncharacterized protein LOC113376659 [Ctenocephalides felis]
1114	evm.model.Contig08692	-0.0942186	1	-	-0.236901	1	-	1.13926	0.842406	-	2.23489	0.0358363	Up	RNA-binding protein 7	K13188 RBM7; RNA-binding protein 7	RNA-binding protein 7 isoform X1 [Vanessa tameamea]
1115	evm.model.Contig01839	-0.0950264	1	-	0.177054	1	-	0.891406	0.917209	-	3.84526	0.000262386	Up	-	-	uncharacterized protein LOC113501350 isoform X1 [Trichoplusia ni]
1116	evm.model.Contig05118	-0.095326	1	-	-0.377777	1	-	1.38228	0.638272	-	2.01272	0.0304928	Up	Forkhead box protein O	K09408 FOXO3; forkhead box protein O3	forkhead box protein O [Hyposmocoma kahamanoa]
1117	evm.model.Contig06248	-0.0954724	1	-	-0.469026	1	-	0.715572	0.949449	-	3.03415	0.0470585	Up	Methylated-DNA--protein-cysteine methyltransferase	-	uncharacterized protein LOC113403349 [Vanessa tameamea]
1118	evm.model.Contig10573	-0.095731	1	-	-0.470318	1	-	0.611394	0.941166	-	2.63816	0.0096549	Up	Nck-associated protein 5	-	uncharacterized protein LOC113404794 isoform X5 [Vanessa tameamea]
1119	evm.model.Contig03559	-0.0967124	1	-	-0.281305	1	-	2.83892	0.679283	-	3.20658	0.0305728	Up	Tetraspanin-33	K17346 TSPAN33; tetraspanin-33	tetraspanin-33-like [Hyposmocoma kahamanoa]
1120	evm.model.Contig09659	-0.0968848	1	-	-0.533047	1	-	0.519215	0.948083	-	2.58406	0.0100096	Up	Methionine-R-sulfoxide reductase B1	K07305 msrB; peptide-methionine (R)-S-oxide reductase [EC:1.8.4.12]	methionine-R-sulfoxide reductase B1 isoform X1 [Galleria mellonella]
1121	evm.model.Contig05166	-0.0974812	1	-	-0.305899	1	-	0.994033	0.830477	-	2.30782	0.0129328	Up	PR domain zinc finger protein 10	-	PREDICTED: PR domain zinc finger protein 10 isoform X1 [Tribolium castaneum]
1122	evm.model.Contig11714	-0.0999989	1	-	-0.175056	1	-	1.11648	0.888985	-	2.9549	0.00890633	Up	Endoribonuclease Dcr-1	K11592 DICER1, DCR1; endoribonuclease Dicer [EC:3.1.26.-]	endoribonuclease Dcr-1-like, partial [Vanessa tameamea]
1123	evm.model.Contig13020	-0.100411	1	-	-0.854754	0.932457	-	0.911363	0.789138	-	2.5772	0.00870087	Up	NUAK family SNF1-like kinase 1	-	uncharacterized protein LOC113236401 [Hyposmocoma kahamanoa]
1124	evm.model.Contig09138	-0.101276	1	-	-0.475732	1	-	0.912234	0.950411	-	4.047	0.0169057	Up	Protein SERAC1	-	uncharacterized protein LOC113506260 [Trichoplusia ni]
1125	evm.model.Contig03247	-0.101587	1	-	-1.45075	0.949106	-	2.03049	0.739729	-	3.66894	0.0176493	Up	Muscle segmentation homeobox	K09341 MSX; homeobox protein MSX	muscle segmentation homeobox-like [Galleria mellonella]
1126	evm.model.Contig05442	-0.102324	1	-	0.199884	1	-	-0.78812	0.949449	-	2.79321	0.0232309	Up	-	-	uncharacterized protein LOC113400474 isoform X1 [Vanessa tameamea]
1127	evm.model.Contig12619	-0.102809	1	-	-0.278723	1	-	2.65073	0.621671	-	3.5461	0.0160637	Up	WD repeat-containing protein 47	-	WD repeat-containing protein 47-like [Trichoplusia ni]
1128	evm.model.Contig10603	-0.1046	1	-	-0.338624	1	-	1.21935	0.553451	-	2.24279	0.0291294	Up	-	-	TRPL translocation defect protein 14 [Galleria mellonella]
1129	evm.model.Contig09181	-0.10528	1	-	-0.117489	1	-	2.67348	0.498904	-	3.82966	0.000543574	Up	Ubiquitin carboxyl-terminal hydrolase 47	K11857 USP47; ubiquitin carboxyl-terminal hydrolase 47 [EC:3.4.19.12]	ubiquitin carboxyl-terminal hydrolase 47-like isoform X1 [Zootermopsis nevadensis]
1130	evm.model.Contig03391	-0.105871	1	-	-0.205664	1	-	2.16989	0.372274	-	2.88427	0.00173693	Up	AN1-type zinc finger protein 4	K12163 ANUBL1; AN1-type zinc finger and ubiquitin domain-containing protein 1	AN1-type zinc finger protein 4-like [Trichoplusia ni]
1131	evm.model.Contig02790	-0.105879	1	-	-0.565465	1	-	1.80578	0.781424	-	3.42401	0.0220407	Up	Mannosyl-oligosaccharide alpha-1,2-mannosidase IA	K01230 MAN1; mannosyl-oligosaccharide alpha-1,2-mannosidase [EC:3.2.1.113]	mannosyl-oligosaccharide 1,2-alpha-mannosidase IA [Vanessa tameamea]
1132	evm.model.Contig04952	-0.105887	1	-	0.669282	1	-	2.42158	0.830366	-	3.98338	0.00932839	Up	Putative inositol monophosphatase 3	K15759 IMPAD1, IMPA3; inositol monophosphatase 3 [EC:3.1.3.25 3.1.3.7]	putative inositol monophosphatase 3 [Trichoplusia ni]
1133	evm.model.Contig07441	-0.110844	1	-	-0.193858	1	-	1.97157	0.58118	-	2.56743	0.0131322	Up	REST corepressor 2	-	REST corepressor 2 isoform X2 [Trichoplusia ni]
1134	evm.model.Contig04529	-0.113954	1	-	-0.871145	1	-	-1.10227	0.834317	-	3.24606	0.0169057	Up	ATP-binding cassette sub-family G member 8	-	ATP-binding cassette sub-family G member 8 isoform X1 [Vanessa tameamea]
1135	evm.model.Contig03622	-0.114514	1	-	-0.100474	1	-	0.178476	0.996864	-	2.0445	0.0209987	Up	Protein PRRC1	-	protein PRRC1-like [Hyposmocoma kahamanoa]
1136	evm.model.Contig07883	-0.115337	1	-	-1.86902	1	-	0.425936	1	-	-9.70907	0.0152078	Down	Serine protease inhibitor 3/4 (Fragment)	K13963 SERPINB; serpin B	RecName: Full=Serine protease inhibitor 3/4; Short=Serpin-3/4; Flags: Precursor
1137	evm.model.Contig11107	-0.116344	1	-	-0.0560021	1	-	2.39085	0.662919	-	3.35205	0.00760321	Up	RB1-inducible coiled-coil protein 1	K17589 RB1CC1; RB1-inducible coiled-coil protein 1	RB1-inducible coiled-coil protein 1 isoform X1 [Hyposmocoma kahamanoa]
1138	evm.model.Contig09447	-0.11644	1	-	-0.306357	1	-	3.51678	0.771658	-	5.9483	0.00265105	Up	Protein trachealess	K09098 NPAS1_3; neuronal PAS domain-containing protein 1/3	protein trachealess isoform X8 [Vanessa tameamea]
1139	evm.model.Contig09315	-0.116496	1	-	0.0551777	1	-	1.76576	0.70759	-	3.24177	0.00128978	Up	Latrophilin Cirl	K04593 ADGRL2, LPHN2; adhesion G protein-coupled receptor L2	latrophilin Cirl isoform X2 [Vanessa tameamea]
1140	evm.model.Contig00765	-0.116926	1	-	-0.679247	1	-	2.03736	0.695029	-	3.9183	0.000587214	Up	Protein patched	K06225 PTCH1; patched 1	putative hedgehog receptor [Junonia coenia]
1141	evm.model.Contig04581	-0.11716	1	-	-0.000158985	1	-	2.16899	0.632802	-	3.86062	0.000181429	Up	Synaptic vesicle glycoprotein 2C	K06258 SV2; MFS transporter, VNT family, synaptic vesicle glycoprotein 2	synaptic vesicle glycoprotein 2A-like [Vanessa tameamea]
1142	evm.model.Contig06844	-0.117166	1	-	-0.584386	1	-	3.2785	0.647733	-	3.68124	0.0252158	Up	Protein tramtrack, beta isoform	K09237 TTK; tramtrack	protein tramtrack, alpha isoform-like isoform X3 [Vanessa tameamea]
1143	evm.model.Contig06935	-0.117731	1	-	-0.155099	1	-	1.91124	0.419546	-	2.86091	0.0038969	Up	Myosin heavy chain, non-muscle	K10352 MYH; myosin heavy chain	myosin heavy chain, non-muscle isoform X1 [Trichoplusia ni]
1144	evm.model.Contig12203	-0.11813	1	-	0.0641866	1	-	1.73272	0.685019	-	2.92598	0.0034682	Up	Protein lifeguard 1	-	protein lifeguard 1-like isoform X3 [Vanessa tameamea]
1145	evm.model.Contig05616	-0.119602	1	-	-0.617585	1	-	0.125712	1	-	2.30037	0.0300426	Up	Short-chain dehydrogenase/reductase family 16C member 6	K15734 SDR16C5; all-trans-retinol dehydrogenase (NAD+) [EC:1.1.1.105]	estradiol 17-beta-dehydrogenase 11 isoform X1 [Bombyx mori]
1146	evm.model.Contig00820	-0.120002	1	-	0.124717	1	-	1.96415	0.546197	-	2.09899	0.0311145	Up	SCO-spondin	-	basement membrane-specific heparan sulfate proteoglycan core protein isoform X12 [Vanessa tameamea]
1147	evm.model.Contig08295	-0.120427	1	-	0.431997	1	-	2.26051	0.401761	-	3.3544	0.000437091	Up	-	-	uncharacterized protein LOC113233013 [Hyposmocoma kahamanoa]
1148	evm.model.Contig01130	-0.120675	1	-	-0.327539	1	-	1.45498	0.839315	-	2.73128	0.0223769	Up	Serine/threonine-protein kinase PAK mbt	-	serine/threonine-protein kinase PAK mbt [Hyposmocoma kahamanoa]
1149	evm.model.Contig11389	-0.120726	1	-	0.357762	1	-	0.903642	0.889172	-	1.84487	0.0480058	Up	Integral membrane protein GPR155	-	integral membrane protein GPR155 isoform X2 [Galleria mellonella]
1150	evm.model.Contig10644	-0.120966	1	-	-0.632306	1	-	0.616845	1	-	5.13317	0.00786613	Up	Calbindin-32	-	calbindin-32 [Rhopalosiphum maidis]
1151	evm.model.Contig03250	-0.122206	1	-	0.324548	1	-	-0.427443	0.917209	-	-1.82021	0.0498107	Down	Sideroflexin-1	-	sideroflexin-1 [Galleria mellonella]
1152	evm.model.Contig10425	-0.122699	1	-	-0.153033	1	-	-0.26053	0.969991	-	-2.13268	0.0333726	Down	Synaptic vesicle glycoprotein 2C	-	putative transporter SVOPL [Vanessa tameamea]
1153	evm.model.Contig06420	-0.122891	1	-	-0.483174	1	-	3.37139	0.187859	-	4.05877	8.33085e-05	Up	Plasma membrane calcium-transporting ATPase 3	K05850 ATP2B; Ca2+ transporting ATPase, plasma membrane [EC:3.6.3.8]	plasma membrane calcium-transporting ATPase 2 isoform X1 [Trichoplusia ni]
1154	evm.model.Contig05957	-0.123695	1	-	-0.416855	1	-	1.52562	0.769129	-	2.73117	0.0167499	Up	Homeobox protein abdominal-B	K09300 ABDB; homeobox protein abdominal-B and related proteins	homeobox protein abdominal-B-like [Vanessa tameamea]
1155	evm.model.Contig04519	-0.124196	1	-	-0.228839	1	-	1.50974	0.585651	-	2.29279	0.0122622	Up	Phosphatidate cytidylyltransferase, photoreceptor-specific	K00981 E2.7.7.41, CDS1, CDS2, cdsA; phosphatidate cytidylyltransferase [EC:2.7.7.41]	phosphatidate cytidylyltransferase, photoreceptor-specific [Hyposmocoma kahamanoa]
1156	evm.model.Contig01611	-0.126574	1	-	-0.442856	1	-	2.57474	0.471827	-	3.5178	0.00056288	Up	Ectonucleoside triphosphate diphosphohydrolase 5	K01511 ENTPD5_6; ectonucleoside triphosphate diphosphohydrolase 5/6 [EC:3.6.1.6]	ectonucleoside triphosphate diphosphohydrolase 5 isoform X2 [Galleria mellonella]
1157	evm.model.Contig05270	-0.126968	1	-	0.292948	1	-	4.15139	0.471827	-	5.60068	6.39042e-05	Up	Protein scalloped	K09448 TEAD; transcriptional enhancer factor	protein scalloped-like [Trichoplusia ni]
1158	evm.model.Contig05342	-0.127589	1	-	-6.24502	1.30197e-05	Down	-3.63927	0.607813	-	-10.4231	0.000720807	Down	Zinc metalloproteinase nas-4	-	seminal metalloprotease 1-like [Galleria mellonella]
1159	evm.model.Contig00085	-0.128093	1	-	-0.123706	1	-	0.832707	0.91359	-	2.66821	0.00969492	Up	TBC1 domain family member 25	-	TBC1 domain family member 25 [Trichoplusia ni]
1160	evm.model.Contig12700	-0.128989	1	-	-0.144404	1	-	1.04338	0.640511	-	2.02115	0.0463463	Up	Cyclin-G2	K10146 CCNG2; cyclin G2	cyclin G [Bombyx mori]
1161	evm.model.Contig10350	-0.129749	1	-	-0.263546	1	-	0.825118	0.862135	-	1.87251	0.04287	Up	Metal regulatory transcription factor 1	-	uncharacterized protein LOC113495210 isoform X1 [Trichoplusia ni]
1162	evm.model.Contig13704	-0.130735	1	-	0.394489	1	-	1.41173	0.708017	-	2.62283	0.00712365	Up	Abhydrolase domain-containing protein 2	K13697 ABHD2; abhydrolase domain-containing protein 2	abhydrolase domain-containing protein 2 [Vanessa tameamea]
1163	evm.model.Contig02000	-0.132384	1	-	-0.116069	1	-	3.25989	0.217366	-	3.063	0.0103179	Up	GPI inositol-deacylase	K05294 PGAP1; glycosylphosphatidylinositol deacylase [EC:3.-.-.-]	GPI inositol-deacylase [Vanessa tameamea]
1164	evm.model.Contig04801	-0.132509	1	-	-0.0205793	1	-	0.747021	0.950411	-	3.22381	0.0205386	Up	Protein embryonic gonad	K08706 NR0AN, kni; nuclear receptor subfamily 0 group A	knirps-related protein [Ctenocephalides felis]
1165	evm.model.Contig13059	-0.132995	1	-	-0.517894	1	-	0.692095	0.867946	-	1.85909	0.0455458	Up	Mitogen-activated protein kinase kinase kinase 7	K04427 MAP3K7, TAK1; mitogen-activated protein kinase kinase kinase 7 [EC:2.7.11.25]	mitogen-activated protein kinase kinase kinase 7-like [Hyposmocoma kahamanoa]
1166	evm.model.Contig04357	-0.13332	1	-	0.291174	1	-	0.495229	0.983567	-	3.08599	0.0291531	Up	Protein N-terminal glutamine amidohydrolase	K21286 NTAQ1; protein N-terminal glutamine amidohydrolase [EC:3.5.1.122]	LOW QUALITY PROTEIN: protein N-terminal glutamine amidohydrolase-like [Trichoplusia ni]
1167	evm.model.Contig11486	-0.133921	1	-	-0.51215	1	-	2.69551	0.568725	-	3.57617	0.00411304	Up	SCY1-like protein 2	K17541 SCYL2; SCY1-like protein 2	SCY1-like protein 2 [Trichoplusia ni]
1168	evm.model.Contig11958	-0.136373	1	-	1.99824	0.551316	-	-0.0224768	1	-	-3.80664	0.0035781	Down	Probable cytochrome P450 6a14	K14999 CYP6; cytochrome P450 family 6 [EC:1.14.-.-]	cytochrome P450 [Anopheles sinensis]
1169	evm.model.Contig11737	-0.136403	1	-	-0.208411	1	-	-2.75499	0.337311	-	5.12147	0.0246386	Up	Gloverin	-	antimicrobial peptide gloverin, partial [Manduca sexta]
1170	evm.model.Contig07345	-0.136545	1	-	-5.06485	0.00587002	Down	-0.384022	0.994742	-	3.75419	0.196935	-	Cuticle protein 18.6, isoform B	-	cuticle protein 7-like [Trichoplusia ni]
1171	evm.model.Contig09551	-0.137199	1	-	-0.43639	1	-	2.11164	0.364427	-	3.15533	0.00233281	Up	Tropomodulin	K10370 TMOD; tropomodulin	tropomodulin-1 isoform X2 [Hyposmocoma kahamanoa]
1172	evm.model.Contig10378	-0.137834	1	-	-1.50607	1	-	3.88313	0.234221	-	5.40031	3.89443e-06	Up	cAMP-specific 3',5'-cyclic phosphodiesterase	K13293 PDE4; cAMP-specific phosphodiesterase 4 [EC:3.1.4.53]	cAMP-specific 3',5'-cyclic phosphodiesterase isoform X5 [Vanessa tameamea]
1173	evm.model.Contig03270	-0.138466	1	-	-0.406612	1	-	1.17286	0.863018	-	3.54388	0.000570919	Up	Protein Skeletor, isoforms B/C	-	AAEL014044-PA [Aedes aegypti]
1174	evm.model.Contig13117	-0.139856	1	-	-0.131028	1	-	0.348455	0.961521	-	2.00278	0.0365511	Up	Protein tiptop	-	protein tiptop-like isoform X2 [Trichoplusia ni]
1175	evm.model.Contig09830	-0.141398	1	-	-0.096976	1	-	2.29306	0.790293	-	4.19664	0.00607183	Up	Dipeptidyl aminopeptidase-like protein 6	K01278 DPP4, CD26; dipeptidyl-peptidase 4 [EC:3.4.14.5]	venom dipeptidyl peptidase 4-like isoform X1 [Vanessa tameamea]
1176	evm.model.Contig11744	-0.142685	1	-	-0.857271	1	-	-3.66043	0.274993	-	5.75812	0.0151013	Up	Gloverin	-	antimicrobial peptide gloverin, partial [Manduca sexta]
1177	evm.model.Contig05148	-0.144428	1	-	0.353179	1	-	2.97317	0.601788	-	5.08677	1.78314e-05	Up	Protein fem-1 homolog B	K10349 FEM1B; Fem-1 homolog b	protein fem-1 homolog B isoform X2 [Trichoplusia ni]
1178	evm.model.Contig02274	-0.145102	1	-	0.23643	1	-	0.749716	0.876719	-	2.12203	0.0330143	Up	E3 ubiquitin-protein ligase TRIP12	K10590 TRIP12; E3 ubiquitin-protein ligase TRIP12 [EC:2.3.2.26]	E3 ubiquitin-protein ligase TRIP12 isoform X3 [Hyposmocoma kahamanoa]
1179	evm.model.Contig06605	-0.145451	1	-	0.129092	1	-	-3.28048	0.534718	-	-6.90255	0.00198728	Down	Intraflagellar transport protein 52 homolog	K19681 IFT52; intraflagellar transport protein 52	intraflagellar transport protein 52 homolog [Galleria mellonella]
1180	evm.model.Contig07294	-0.146105	1	-	-0.881461	1	-	-0.0117578	1	-	-3.38437	0.00275157	Down	Lipoamide acyltransferase component of branched-chain alpha-keto acid dehydrogenase complex, mitochondrial	K09699 DBT, bkdB; 2-oxoisovalerate dehydrogenase E2 component (dihydrolipoyl transacylase) [EC:2.3.1.168]	lipoamide acyltransferase component of branched-chain alpha-keto acid dehydrogenase complex, mitochondrial isoform X1 [Galleria mellonella]
1181	evm.model.Contig11854	-0.14623	1	-	-0.072684	1	-	0.580614	0.917209	-	1.89293	0.0356263	Up	KH domain-containing, RNA-binding, signal transduction-associated protein 2	K14942 KHDRBS3, SLM2; KH domain-containing, RNA-binding, signal transduction-associated protein 3	quaking related [Tribolium castaneum]
1182	evm.model.Contig08235	-0.146615	1	-	1.09939	0.8042	-	-1.97235	0.176085	-	-3.79388	0.00514474	Down	Esterase E4	-	esterase FE4-like [Vanessa tameamea]
1183	evm.model.Contig03555	-0.14815	1	-	0.389345	1	-	0.183893	0.996681	-	2.13401	0.0282983	Up	Upstream activation factor subunit spp27	K15223 UAF30, SPP27; upstream activation factor subunit UAF30	upstream activation factor subunit spp27 isoform X1 [Vanessa tameamea]
1184	evm.model.Contig01727	-0.150328	1	-	-0.178204	1	-	2.09487	0.544256	-	3.28134	0.00161834	Up	Lysophospholipid acyltransferase 5	K13515 LPCAT3, MBOAT5; lysophospholipid acyltransferase 5 [EC:2.3.1.23 2.3.1.-]	fatty alcohol acetyltransferase [Agrotis segetum]
1185	evm.model.Contig02631	-0.150757	1	-	-0.928853	1	-	0.680498	0.880657	-	2.61512	0.010055	Up	Filamin-A	K04437 FLNA; filamin	LOW QUALITY PROTEIN: filamin-A [Hyposmocoma kahamanoa]
1186	evm.model.Contig12355	-0.152065	1	-	-0.448046	1	-	4.71028	0.108861	-	4.62427	1.35231e-05	Up	Epidermal growth factor receptor	K04361 EGFR, ERBB1; epidermal growth factor receptor [EC:2.7.10.1]	epidermal growth factor receptor isoform X1 [Hyposmocoma kahamanoa]
1187	evm.model.Contig05248	-0.153118	1	-	-1.02196	1	-	0.831498	0.808665	-	-3.06397	0.0241681	Down	Cytochrome P450 6k1	K14999 CYP6; cytochrome P450 family 6 [EC:1.14.-.-]	cytochrome P450 6k1-like [Galleria mellonella]
1188	evm.model.Contig08516	-0.153128	1	-	-8.76656	2.32039e-06	Down	-9.28996	0.0753525	-	-9.76682	0.00240787	Down	Protein G12	-	major allergen Cr-PII [Periplaneta americana]
1189	evm.model.Contig09552	-0.154993	1	-	-0.594778	1	-	0.256961	0.96263	-	-3.66319	0.000694336	Down	Arylsulfatase B	K01135 ARSB; arylsulfatase B [EC:3.1.6.12]	arylsulfatase B-like [Vanessa tameamea]
1190	evm.model.Contig01627	-0.155133	1	-	-0.33356	1	-	2.28197	0.611854	-	2.52045	0.0302945	Up	Transport and Golgi organization protein 2	-	transport and Golgi organization 2 homolog [Hyposmocoma kahamanoa]
1191	evm.model.Contig10758	-0.155741	1	-	0.121896	1	-	1.09732	0.828096	-	2.38699	0.0106538	Up	Bromodomain adjacent to zinc finger domain protein 2B	-	bromodomain adjacent to zinc finger domain protein 2B-like isoform X13 [Trichoplusia ni]
1192	evm.model.Contig13301	-0.156048	1	-	1.00093	1	-	2.05226	0.662919	-	3.60522	0.00731965	Up	Headcase protein	-	headcase protein [Vanessa tameamea]
1193	evm.model.Contig07488	-0.156681	1	-	-0.180917	1	-	3.39693	0.343619	-	4.22018	4.93605e-05	Up	Histone acetyltransferase KAT6B	K11306 MYST4, KAT6B; histone acetyltransferase MYST4 [EC:2.3.1.48]	uncharacterized protein LOC113503955 [Trichoplusia ni]
1194	evm.model.Contig13608	-0.157405	1	-	-0.000784474	1	-	1.80924	0.501623	-	2.59909	0.00516237	Up	Surfeit locus protein 4 homolog	K20369 ERV29, SURF4; ER-derived vesicles protein	surfeit locus protein 4 homolog [Vanessa tameamea]
1195	evm.model.Contig02016	-0.158326	1	-	-4.44505	0.121843	-	-2.34007	0.688	-	4.09295	0.0448421	Up	Hyphancin-3F	K20696 CEC; cecropin	cecropin A [Ostrinia furnacalis]
1196	evm.model.Contig06918	-0.158514	1	-	0.0457569	1	-	2.95987	0.420978	-	3.28174	0.00294633	Up	Flotillin-2	K07192 FLOT; flotillin	flotillin-2 [Ctenocephalides felis]
1197	evm.model.Contig07015	-0.160526	1	-	-4.72464	0.159634	-	1.92981	0.821586	-	5.26523	0.000720807	Up	-	-	uncharacterized protein LOC113518069 [Galleria mellonella]
1198	evm.model.Contig12739	-0.161182	1	-	0.633451	1	-	0.178008	1	-	2.24197	0.0405211	Up	Organic cation transporter 1	-	organic cation transporter 1-like [Galleria mellonella]
1199	evm.model.Contig08216	-0.161283	1	-	-0.497428	1	-	3.39921	0.265459	-	3.91632	0.000183752	Up	Nucleosome-remodeling factor subunit NURF301	K11728 BPTF, E(bx); nucleosome-remodeling factor subunit BPTF	nucleosome-remodeling factor subunit NURF301 isoform X1 [Trichoplusia ni]
1200	evm.model.Contig01137	-0.163451	1	-	0.520424	1	-	-1.58465	0.769129	-	-5.85674	0.0023298	Down	Proton-coupled amino acid transporter 4	K14209 SLC36A, PAT; solute carrier family 36 (proton-coupled amino acid transporter)	proton-coupled amino acid transporter-like protein pathetic [Trichoplusia ni]
1201	evm.model.Contig06261	-0.16362	1	-	-0.315622	1	-	1.68255	0.772074	-	2.65659	0.037108	Up	Zinc finger and BTB domain-containing protein 49	-	hypothetical protein HELRODRAFT_133378, partial [Helobdella robusta]
1202	evm.model.Contig12427	-0.16403	1	-	0.00729822	1	-	2.54692	0.675326	-	3.10392	0.0131756	Up	Protein capicua homolog	K20225 CIC; capicua transcriptional repressor	putative transcription factor capicua isoform X4 [Trichoplusia ni]
1203	evm.model.Contig10098	-0.164884	1	-	1.97745	1	-	2.32621	0.793725	-	3.55632	0.0338832	Up	Kinesin-like protein Klp68D	K20196 KIF3B; kinesin family member 3B	kinesin-like protein Klp68D isoform X2 [Vanessa tameamea]
1204	evm.model.Contig09581	-0.165075	1	-	-2.49172	1	-	3.16674	0.917209	-	7.63822	0.0201173	Up	Venom carboxylesterase-6	K03927 CES2; carboxylesterase 2 [EC:3.1.1.1 3.1.1.84 3.1.1.56]	uncharacterized protein LOC113492805 [Trichoplusia ni]
1205	evm.model.Contig01858	-0.165189	1	-	0.284053	1	-	1.89905	0.512907	-	2.57139	0.00780928	Up	Transmembrane protein 184B	-	transmembrane protein 184B isoform X1 [Vanessa tameamea]
1206	evm.model.Contig12949	-0.165797	1	-	0.727412	1	-	0.211922	1	-	4.67688	0.0305728	Up	-	-	transcription factor SOX-21-like [Galleria mellonella]
1207	evm.model.Contig07819	-0.165948	1	-	-0.502347	1	-	2.39463	0.596726	-	3.92561	9.7751e-05	Up	Vesicle-fusing ATPase 1	K06027 NSF, SEC18; vesicle-fusing ATPase [EC:3.6.4.6]	vesicle-fusing ATPase 1-like [Vanessa tameamea]
1208	evm.model.Contig04938	-0.166586	1	-	-0.0593971	1	-	1.53118	0.686445	-	2.5054	0.00653304	Up	Rab11 family-interacting protein 4A	K12485 RAB11FIP3_4; Rab11 family-interacting protein 3/4	rab11 family-interacting protein 4A isoform X2 [Vanessa tameamea]
1209	evm.model.Contig03042	-0.166888	1	-	-0.0397138	1	-	2.41962	0.556926	-	3.17283	0.0064001	Up	Serine/threonine-protein kinase/endoribonuclease ire-1	K08852 ERN1; serine/threonine-protein kinase/endoribonuclease IRE1 [EC:2.7.11.1 3.1.26.-]	serine/threonine-protein kinase/endoribonuclease IRE1 [Bombyx mori]
1210	evm.model.Contig03801	-0.167612	1	-	0.120114	1	-	2.18963	0.55477	-	2.33743	0.0492055	Up	CTD nuclear envelope phosphatase 1 homolog	K17617 CTDNEP1, DULLARD, NEM1; CTD nuclear envelope phosphatase 1 [EC:3.1.3.16]	CTD nuclear envelope phosphatase 1 homolog [Vanessa tameamea]
1211	evm.model.Contig00849	-0.167883	1	-	-0.246447	1	-	1.84012	0.548681	-	2.34798	0.0091313	Up	Death-inducer obliterator 1	-	death-inducer obliterator 1 isoform X1 [Hyposmocoma kahamanoa]
1212	evm.model.Contig13508	-0.168215	1	-	0.0663152	1	-	0.952568	0.874561	-	2.74178	0.00266977	Up	Angiomotin	K06104 AMOTL; angiomotin like	angiomotin-like isoform X4 [Trichoplusia ni]
1213	evm.model.Contig13820	-0.17076	1	-	0.140972	1	-	0.559596	0.926707	-	2.17012	0.0273658	Up	Mediator of DNA damage checkpoint protein 1	K20780 MDC1; mediator of DNA damage checkpoint protein 1	uncharacterized protein LOC113239237 [Hyposmocoma kahamanoa]
1214	evm.model.Contig13156	-0.170973	1	-	-0.684987	1	-	2.44914	0.441797	-	3.96946	5.8169e-05	Up	Calcium/calmodulin-dependent protein kinase type II alpha chain	K04515 CAMK2; calcium/calmodulin-dependent protein kinase (CaM kinase) II [EC:2.7.11.17]	calcium/calmodulin-dependent protein kinase type II alpha chain [Galleria mellonella]
1215	evm.model.Contig09046	-0.171188	1	-	0.130843	1	-	2.82137	0.487281	-	3.20862	0.00453483	Up	Serine/threonine-protein phosphatase 5	K04460 PPP5C; serine/threonine-protein phosphatase 5 [EC:3.1.3.16]	serine/threonine-protein phosphatase 5 [Helicoverpa armigera]
1216	evm.model.Contig12998	-0.17205	1	-	-2.72674	0.133973	-	0.0244074	1	-	-3.18746	0.0407234	Down	Endocuticle structural glycoprotein ABD-5	-	Flexible cuticle protein [Ooceraea biroi]
1217	evm.model.Contig06607	-0.172405	1	-	-0.446457	1	-	1.04913	0.824815	-	2.01299	0.0301706	Up	E3 ubiquitin-protein ligase MYLIP	K10637 MYLIP, MIR; E3 ubiquitin-protein ligase MYLIP [EC:2.3.2.27]	E3 ubiquitin-protein ligase MYLIP [Trichoplusia ni]
1218	evm.model.Contig12507	-0.172579	1	-	-0.14398	1	-	1.58335	0.742679	-	2.94815	0.00662843	Up	Zinc finger CCCH-type with G patch domain-containing protein	-	zinc finger CCCH-type with G patch domain-containing protein [Trichoplusia ni]
1219	evm.model.Contig11414	-0.172759	1	-	0.0889462	1	-	3.70929	0.665222	-	5.13746	0.00492833	Up	E3 ubiquitin-protein ligase Rnf220	-	LOW QUALITY PROTEIN: E3 ubiquitin-protein ligase RNF220-like, partial [Trichoplusia ni]
1220	evm.model.Contig13261	-0.172844	1	-	0.0423474	1	-	1.43512	0.752836	-	4.19817	0.00117946	Up	-	-	uncharacterized protein LOC113503436 isoform X2 [Trichoplusia ni]
1221	evm.model.Contig04930	-0.172904	1	-	-0.392332	1	-	2.76551	0.654391	-	3.62886	0.0127031	Up	-	-	uncharacterized protein LOC113227969 [Hyposmocoma kahamanoa]
1222	evm.model.Contig11153	-0.174598	1	-	0.0735021	1	-	-0.306495	0.947447	-	-2.24729	0.0221228	Down	Probable 2-oxoglutarate dehydrogenase E1 component DHKTD1 homolog, mitochondrial	K15791 DHKTD1; probable 2-oxoglutarate dehydrogenase E1 component DHKTD1 [EC:1.2.4.2]	probable 2-oxoglutarate dehydrogenase E1 component DHKTD1 homolog, mitochondrial [Trichoplusia ni]
1223	evm.model.Contig09213	-0.175698	1	-	-0.070023	1	-	1.77292	0.502193	-	2.4859	0.00940507	Up	Longitudinals lacking protein-like	-	longitudinals lacking protein-like isoform X1 [Trichoplusia ni]
1224	evm.model.Contig03789	-0.176534	1	-	0.0643655	1	-	1.5568	0.55705	-	2.39427	0.0116249	Up	Translocation protein SEC62	K12275 SEC62; translocation protein SEC62	translocation protein SEC62 isoform X1 [Vanessa tameamea]
1225	evm.model.Contig13961	-0.179617	1	-	-1.79249	1	-	3.11403	0.6017	-	4.57437	0.000260259	Up	Beta-1,3-galactosyltransferase 1	K07819 B3GALT1; beta-1,3-galactosyltransferase 1 [EC:2.4.1.86]	uncharacterized protein LOC113391929 isoform X1 [Vanessa tameamea]
1226	evm.model.Contig08711	-0.180971	1	-	-0.0538708	1	-	-7.16823	0.199748	-	-7.71863	0.00651742	Down	Cytosolic beta-glucosidase	-	PREDICTED: myrosinase 1 [Tribolium castaneum]
1227	evm.model.Contig09143	-0.182701	1	-	0.594548	1	-	0.859598	0.784061	-	-3.11511	0.0116866	Down	Cytochrome P450 6k1	K14999 CYP6; cytochrome P450 family 6 [EC:1.14.-.-]	cytochrome P450 332A4 [Manduca sexta]
1228	evm.model.Contig07189	-0.182824	1	-	-1.27259	1	-	2.91344	0.621671	-	5.61915	1.71531e-05	Up	-	-	uncharacterized protein LOC113502216 [Trichoplusia ni]
1229	evm.model.Contig07884	-0.183304	1	-	-2.08858	1	-	-2.79814	0.84285	-	-13.8017	0.00192205	Down	Serine protease inhibitor 3/4 (Fragment)	K13966 SERPINB11_12; serpin B11/12	alaserpin-like [Hyposmocoma kahamanoa]
1230	evm.model.Contig13689	-0.183512	1	-	0.191355	1	-	0.857334	0.867946	-	1.92031	0.0461939	Up	Zinc finger protein Xfin	-	zinc finger protein 91-like isoform X1 [Galleria mellonella]
1231	evm.model.Contig00656	-0.183658	1	-	0.974024	1	-	1.04675	0.894156	-	2.14915	0.047674	Up	Organic cation transporter protein	-	organic cation transporter protein-like [Trichoplusia ni]
1232	evm.model.Contig06292	-0.185147	1	-	0.108947	1	-	0.174401	0.985683	-	-1.96769	0.0250462	Down	Syntaxin	K04560 STX1A; syntaxin 1A	syntaxin-1B-like [Vanessa tameamea]
1233	evm.model.Contig04674	-0.186113	1	-	0.0909709	1	-	0.273119	0.950411	-	-2.57603	0.0277496	Down	Cytosolic 10-formyltetrahydrofolate dehydrogenase	K00289 ALDH1L; formyltetrahydrofolate dehydrogenase [EC:1.5.1.6]	cytosolic 10-formyltetrahydrofolate dehydrogenase [Trichoplusia ni]
1234	evm.model.Contig02781	-0.187003	1	-	-0.124646	1	-	1.83628	0.602463	-	3.7267	0.0001888	Up	-	-	uncharacterized protein LOC113500689 isoform X2 [Trichoplusia ni]
1235	evm.model.Contig11794	-0.187392	1	-	-0.50422	1	-	0.65379	0.939315	-	3.27461	0.000592404	Up	Glutamate receptor ionotropic, kainate 2	K05313 GRIN; glutamate receptor, ionotropic, invertebrate	AGAP000798-PA, partial [Anopheles gambiae str. PEST]
1236	evm.model.Contig04398	-0.190131	1	-	0.260922	1	-	0.299875	0.965577	-	2.11638	0.0199101	Up	Protein yellow	-	protein yellow [Trichoplusia ni]
1237	evm.model.Contig04793	-0.191418	1	-	-0.177633	1	-	2.38617	0.369729	-	3.41399	0.00052	Up	Integrin-linked protein kinase	K06272 ILK; integrin-linked kinase [EC:2.7.11.1]	integrin-linked protein kinase [Hyposmocoma kahamanoa]
1238	evm.model.Contig05865	-0.191519	1	-	-0.182378	1	-	3.94039	0.238738	-	5.65069	3.89443e-06	Up	Vacuolar protein sorting-associated protein 13A	K19525 VPS13A_C; vacuolar protein sorting-associated protein 13A/C	vacuolar protein sorting-associated protein 13 isoform X1 [Vanessa tameamea]
1239	evm.model.Contig01217	-0.193098	1	-	0.550958	1	-	0.886967	0.81049	-	-2.77598	0.00473327	Down	Matrix metalloproteinase-25	K08003 MMP25; matrix metalloproteinase-25 (membrane-inserted) [EC:3.4.24.-]	matrix metalloproteinase-2-like isoform X1 [Trichoplusia ni]
1240	evm.model.Contig13693	-0.193342	1	-	0.290229	1	-	1.45451	0.854769	-	3.88971	0.0106032	Up	MKRN2 opposite strand protein	-	MKRN2 opposite strand protein [Trichoplusia ni]
1241	evm.model.Contig06880	-0.194297	1	-	-0.415767	1	-	2.0495	0.627648	-	3.21313	0.00230057	Up	-	-	uncharacterized protein LOC113393873 isoform X1 [Vanessa tameamea]
1242	evm.model.Contig01845	-0.19446	1	-	0.0793393	1	-	2.16868	0.560533	-	3.30778	0.00056288	Up	Chromodomain Y-like protein	-	uncharacterized protein LOC113521314 [Galleria mellonella]
1243	evm.model.Contig12574	-0.194928	1	-	0.771663	1	-	0.163095	1	-	-4.99877	0.0107863	Down	Membrane alanyl aminopeptidase (Fragment)	K11140 ANPEP, CD13; aminopeptidase N [EC:3.4.11.2]	membrane alanyl aminopeptidase-like [Vanessa tameamea]
1244	evm.model.Contig13284	-0.195698	1	-	-0.666779	1	-	1.21411	0.809044	-	2.32212	0.0193324	Up	Facilitated trehalose transporter Tret1	K08145 SLC2A8, GLUT8; MFS transporter, SP family, solute carrier family 2 (facilitated glucose transporter), member 8	facilitated trehalose transporter Tret1-like [Galleria mellonella]
1245	evm.model.Contig12315	-0.196747	1	-	-0.00632851	1	-	2.50412	0.699966	-	3.63312	0.0251475	Up	SHC-transforming protein 1	K06279 SHC1; SHC-transforming protein 1	SHC-transforming protein 1 [Bombyx mori]
1246	evm.model.Contig00536	-0.197681	1	-	-0.171749	1	-	2.04902	0.761698	-	2.90904	0.0320603	Up	Partitioning defective 3 homolog	K04237 PARD3; partitioning defective protein 3	partitioning defective 3 homolog isoform X4 [Trichoplusia ni]
1247	evm.model.Contig07980	-0.198411	1	-	-0.32281	1	-	3.29783	0.431166	-	4.81071	1.22481e-05	Up	-	-	muscle M-line assembly protein unc-89 isoform X2 [Bombyx mori]
1248	evm.model.Contig01243	-0.198586	1	-	-0.602734	1	-	-7.73052	0.00138844	Down	-7.94294	8.22177e-05	Down	Bardet-Biedl syndrome 1 protein	K16746 BBS1; Bardet-Biedl syndrome 1 protein	Bardet-Biedl syndrome 1 protein homolog isoform X1 [Vanessa tameamea]
1249	evm.model.Contig07081	-0.198816	1	-	-0.533837	1	-	2.59268	0.60116	-	3.8425	0.00452506	Up	-	-	uncharacterized protein LOC113394105 [Vanessa tameamea]
1250	evm.model.Contig04096	-0.199222	1	-	0.109407	1	-	1.37984	0.618685	-	1.96407	0.0311145	Up	Akirin	-	akirin-like [Vanessa tameamea]
1251	evm.model.Contig04960	-0.199524	1	-	0.173415	1	-	2.54806	0.642289	-	4.0041	0.00192205	Up	Protein trapped in endoderm-1	-	putative gustatory receptor 10 [Conopomorpha sinensis]
1252	evm.model.Contig12266	-0.200969	1	-	0.113347	1	-	2.16023	0.618685	-	3.31408	0.00139742	Up	Zinc finger CCCH domain-containing protein 18	K13092 ZC3H18; nuclear protein NHN1	zinc finger CCCH domain-containing protein 18 isoform X3 [Galleria mellonella]
1253	evm.model.Contig10490	-0.201569	1	-	-0.602979	1	-	1.25727	0.834425	-	2.70481	0.0118992	Up	Solute carrier family 25 member 51	-	solute carrier family 25 member 51 [Hyposmocoma kahamanoa]
1254	evm.model.Contig05551	-0.202836	1	-	-0.269268	1	-	1.24573	0.8614	-	3.93021	0.00136799	Up	Unconventional myosin-XV	K10361 MYO15; myosin XV	unconventional myosin-XV [Trichoplusia ni]
1255	evm.model.Contig11520	-0.203688	1	-	-0.135218	1	-	1.53742	0.567776	-	2.82562	0.0034682	Up	MAP kinase-interacting serine/threonine-protein kinase 1	K04372 MKNK, MNK; MAP kinase interacting serine/threonine kinase [EC:2.7.11.1]	MAP kinase-interacting serine/threonine-protein kinase 1 isoform X1 [Bombyx mori]
1256	evm.model.Contig08207	-0.204502	1	-	-0.187217	1	-	2.79368	0.420904	-	4.27111	3.32279e-05	Up	CAD protein	K11540 CAD; carbamoyl-phosphate synthase / aspartate carbamoyltransferase / dihydroorotase [EC:6.3.5.5 2.1.3.2 3.5.2.3]	CAD protein [Hyposmocoma kahamanoa]
1257	evm.model.Contig05414	-0.205634	1	-	0.349114	1	-	1.55303	0.726454	-	2.9449	0.00495239	Up	RING finger protein unkempt	-	putative E3 ubiquitin-protein ligase UNKL [Hyposmocoma kahamanoa]
1258	evm.model.Contig01222	-0.206131	1	-	0.584033	1	-	1.19659	0.843814	-	2.55188	0.0169041	Up	Mediator of RNA polymerase II transcription subunit 19	K15137 MED19; mediator of RNA polymerase II transcription subunit 19	mediator of RNA polymerase II transcription subunit 19 [Ctenocephalides felis]
1259	evm.model.Contig10647	-0.208288	1	-	-0.193667	1	-	1.6105	0.6017	-	3.73206	0.00053895	Up	-	-	uncharacterized protein LOC113493742 [Trichoplusia ni]
1260	evm.model.Contig09336	-0.20911	1	-	-0.159189	1	-	-1.51425	0.769129	-	-4.26711	0.0152078	Down	Lactase-phlorizin hydrolase	K01229 LCT; lactase-phlorizin hydrolase [EC:3.2.1.108 3.2.1.62]	lactase-phlorizin hydrolase-like [Vanessa tameamea]
1261	evm.model.Contig12352	-0.209717	1	-	0.209709	1	-	1.67009	0.769129	-	3.34701	0.0039806	Up	Mediator of RNA polymerase II transcription subunit 14	K15156 MED14, RGR1; mediator of RNA polymerase II transcription subunit 14	mediator of RNA polymerase II transcription subunit 14 [Hyposmocoma kahamanoa]
1262	evm.model.Contig11950	-0.210884	1	-	0.119557	1	-	1.66479	0.659753	-	2.60501	0.0063488	Up	Protein crossbronx homolog	-	protein crossbronx homolog [Hyposmocoma kahamanoa]
1263	evm.model.Contig01314	-0.21092	1	-	0.122015	1	-	2.55965	0.564142	-	4.01472	0.000234997	Up	Signal transducer and activator of transcription 5B	K11224 STAT5B; signal transducer and activator of transcription 5B	signal transducer and activator of transcription 5B isoform X1 [Vanessa tameamea]
1264	evm.model.Contig02974	-0.211966	1	-	-0.130024	1	-	0.487149	0.943898	-	1.85429	0.0462261	Up	-	-	fibrosin-1-like protein isoform X4 [Trichoplusia ni]
1265	evm.model.Contig01904	-0.213407	1	-	-0.247742	1	-	2.73833	0.221016	-	3.07881	0.00296971	Up	Serine/threonine-protein phosphatase alpha-1 isoform	K06269 PPP1C; serine/threonine-protein phosphatase PP1 catalytic subunit [EC:3.1.3.16]	protein phosphatase 1 catalytic subunit [Bombyx mori]
1266	evm.model.Contig03674	-0.21494	1	-	-1.45561	1	-	-2.99762	0.650769	-	-6.5699	0.00314154	Down	Ecdysteroid UDP-glucosyltransferase	K00699 UGT; glucuronosyltransferase [EC:2.4.1.17]	PREDICTED: UDP-glucuronosyltransferase 2B9 [Tribolium castaneum]
1267	evm.model.Contig02437	-0.215149	1	-	-0.131441	1	-	1.66562	0.632802	-	2.8144	0.00293798	Up	NEDD4 family-interacting protein 1-like	-	NEDD4 family-interacting protein 1-like [Hyposmocoma kahamanoa]
1268	evm.model.Contig08232	-0.215191	1	-	-0.356183	1	-	1.67214	0.534718	-	2.85516	0.00514433	Up	Kinesin heavy chain	K10396 KIF5; kinesin family member 5	kinesin heavy chain isoform X1 [Hyposmocoma kahamanoa]
1269	evm.model.Contig10191	-0.215963	1	-	-0.164285	1	-	2.99227	0.329254	-	3.95497	0.00075663	Up	Serine/threonine-protein kinase LATS1	K08791 LATS1_2, Wts; serine/threonine-protein kinase LATS1/2 [EC:2.7.11.1]	serine/threonine-protein kinase Warts [Trichoplusia ni]
1270	evm.model.Contig09620	-0.216551	1	-	-0.660892	1	-	2.22798	0.433932	-	-2.74465	0.0226855	Down	Aldo-keto reductase AKR2E4	K00011 AKR1B; aldehyde reductase [EC:1.1.1.21]	aldo-keto reductase AKR2E4-like [Vanessa tameamea]
1271	evm.model.Contig03935	-0.217065	1	-	0.13954	1	-	3.0687	0.323312	-	3.27962	0.00182271	Up	Phosphatidylinositol-binding clathrin assembly protein LAP	K20044 PICALM; phosphatidylinositol-binding clathrin assembly protein	phosphatidylinositol-binding clathrin assembly protein LAP isoform X3 [Galleria mellonella]
1272	evm.model.Contig12174	-0.217812	1	-	-1.06715	1	-	1.54822	0.78598	-	3.90247	0.000905377	Up	-	-	uncharacterized protein LOC113498198 [Trichoplusia ni]
1273	evm.model.Contig09148	-0.218207	1	-	0.0681508	1	-	1.57465	0.71655	-	3.03724	0.00129444	Up	Phosphoribosyl pyrophosphate synthase-associated protein 2	-	phosphoribosyl pyrophosphate synthase-associated protein 2-like isoform X3 [Ctenocephalides felis]
1274	evm.model.Contig11165	-0.218499	1	-	0.868429	1	-	1.32421	0.881589	-	3.24471	0.0146479	Up	SH3 and multiple ankyrin repeat domains protein 1	K15009 SHANK; SH3 and multiple ankyrin repeat domains protein	SH3 and multiple ankyrin repeat domains protein 3, partial [Vanessa tameamea]
1275	evm.model.Contig00847	-0.218566	1	-	-0.770015	1	-	2.20026	0.742873	-	3.19434	0.0499365	Up	Protein argonaute-2	K11593 ELF2C, AGO; eukaryotic translation initiation factor 2C	protein argonaute-2 isoform X4 [Hyposmocoma kahamanoa]
1276	evm.model.Contig09041	-0.218825	1	-	-0.625802	1	-	1.94436	0.561757	-	2.46435	0.00929767	Up	Adenylosuccinate synthetase	K01939 purA, ADSS; adenylosuccinate synthase [EC:6.3.4.4]	adenylosuccinate synthetase isoform X2 [Zootermopsis nevadensis]
1277	evm.model.Contig12727	-0.218884	1	-	-0.0950874	1	-	2.38179	0.39478	-	3.01143	0.00302231	Up	Ornithine decarboxylase	K01581 E4.1.1.17, ODC1, speC, speF; ornithine decarboxylase [EC:4.1.1.17]	ornithine decarboxylase [Spodoptera litura]
1278	evm.model.Contig01643	-0.21911	1	-	0.0217426	1	-	0.964162	0.812061	-	1.90764	0.0430457	Up	Ras-related protein Rab-35	K07876 RAB35, RAB1C; Ras-related protein Rab-35	ras-related protein Rab-35-like [Galleria mellonella]
1279	evm.model.Contig11632	-0.219275	1	-	-0.407926	1	-	1.83185	0.622738	-	3.39126	0.000221363	Up	-	K10369 SVIL; supervillin	uncharacterized protein LOC113521302 isoform X1 [Galleria mellonella]
1280	evm.model.Contig06515	-0.219308	1	-	0.234663	1	-	4.48404	0.613849	-	5.46932	0.0103477	Up	Connectin	-	connectin-like [Hyposmocoma kahamanoa]
1281	evm.model.Contig03705	-0.219792	1	-	-0.00131367	1	-	1.79531	0.657447	-	2.80373	0.00940507	Up	Protein rogdi	-	protein rogdi [Trichoplusia ni]
1282	evm.model.Contig09515	-0.222224	1	-	-0.11512	1	-	1.17769	0.70759	-	1.86994	0.0371227	Up	Vesicle-associated membrane protein/synaptobrevin-binding protein	K06096 VAPA; vesicle-associated membrane protein-associated protein A	PREDICTED: vesicle-associated membrane protein-associated protein B [Dendroctonus ponderosae]
1283	evm.model.Contig09843	-0.223986	1	-	0.252322	1	-	1.93642	0.59085	-	2.84797	0.00627353	Up	Palmitoyltransferase ZDHHC17	K20032 ZDHHC13_17, HIP14; palmitoyltransferase ZDHHC13/17 [EC:2.3.1.225]	palmitoyltransferase Hip14 [Galleria mellonella]
1284	evm.model.Contig11771	-0.224171	1	-	-0.489071	1	-	3.29314	0.401761	-	5.47852	8.37075e-06	Up	Proton-coupled amino acid transporter 1	K14209 SLC36A, PAT; solute carrier family 36 (proton-coupled amino acid transporter)	proton-coupled amino acid transporter-like protein CG1139 [Trichoplusia ni]
1285	evm.model.Contig00396	-0.225177	1	-	0.332908	1	-	1.50941	0.765811	-	2.98333	0.00585874	Up	Pleckstrin homology domain-containing family M member 2	-	uncharacterized protein LOC113400404 isoform X1 [Vanessa tameamea]
1286	evm.model.Contig10090	-0.226749	1	-	0.869802	1	-	2.18081	0.695029	-	4.67703	0.000351838	Up	Otopetrin-3	-	proton channel OtopLc-like isoform X5 [Vanessa tameamea]
1287	evm.model.Contig08724	-0.22697	1	-	-0.27038	1	-	0.215073	0.982335	-	-2.77916	0.0200469	Down	Myrosinase 1	K01229 LCT; lactase-phlorizin hydrolase [EC:3.2.1.108 3.2.1.62]	lactase-phlorizin hydrolase-like [Galleria mellonella]
1288	evm.model.Contig12678	-0.227132	1	-	-0.0718769	1	-	1.23649	0.755593	-	2.48787	0.00994054	Up	-	-	flocculation protein FLO11-like [Hyposmocoma kahamanoa]
1289	evm.model.Contig11514	-0.227278	1	-	-0.757428	1	-	1.31087	0.702989	-	2.72531	0.0038098	Up	Protein phosphatase 1 regulatory subunit 12C	K06270 PPP1R12A, MYPT1; protein phosphatase 1 regulatory subunit 12A	protein phosphatase 1 regulatory subunit 12C isoform X13 [Bombyx mori]
1290	evm.model.Contig13887	-0.227764	1	-	0.489361	1	-	3.97382	0.420308	-	4.79253	0.00100754	Up	Sodium channel protein para	K04834 SCN2A, NAV1.2; voltage-gated sodium channel type II alpha	voltage-gated sodium channel alpha subunit [Bombyx mori]
1291	evm.model.Contig06145	-0.228397	1	-	0.284267	1	-	0.448564	0.950411	-	1.98857	0.0345207	Up	Alpha-N-acetylglucosaminidase	K01205 NAGLU; alpha-N-acetylglucosaminidase [EC:3.2.1.50]	alpha-N-acetylglucosaminidase [Galleria mellonella]
1292	evm.model.Contig04609	-0.231256	1	-	0.336766	1	-	0.780577	0.889946	-	3.13923	0.000992153	Up	-	-	uncharacterized protein LOC113238993, partial [Hyposmocoma kahamanoa]
1293	evm.model.Contig05956	-0.232609	1	-	-0.0976381	1	-	1.70525	0.632673	-	2.78267	0.00426049	Up	Homeobox protein abdominal-A homolog	K09311 ANTP; Antp family, other	homeobox protein abdominal-A homolog isoform X1 [Galleria mellonella]
1294	evm.model.Contig01019	-0.233111	1	-	-0.0733823	1	-	2.18969	0.501623	-	3.0386	0.00112944	Up	Protein ROP	K15292 STXBP1, MUNC18-1; syntaxin-binding protein 1	protein ROP isoform X1 [Vanessa tameamea]
1295	evm.model.Contig08946	-0.233782	1	-	-1.67227	0.933615	-	3.43649	0.265459	-	4.10313	0.000953518	Up	Ubiquitin carboxyl-terminal hydrolase 30 homolog	K11851 USP30; ubiquitin carboxyl-terminal hydrolase 30 [EC:3.4.19.12]	ubiquitin carboxyl-terminal hydrolase 30 homolog [Trichoplusia ni]
1296	evm.model.Contig07635	-0.234625	1	-	0.0262697	1	-	0.797747	0.894156	-	2.0676	0.0271601	Up	ADP-ribosylation factor GTPase-activating protein 1	K12492 ARFGAP1; ADP-ribosylation factor GTPase-activating protein 1	ADP-ribosylation factor GTPase-activating protein 1 [Hyposmocoma kahamanoa]
1297	evm.model.Contig04125	-0.236879	1	-	-0.237784	1	-	1.9739	0.7354	-	3.81342	0.000415261	Up	Tau-tubulin kinase 1	K08815 TTBK; tau tubulin kinase [EC:2.7.11.26]	tau-tubulin kinase homolog Asator [Trichoplusia ni]
1298	evm.model.Contig04048	-0.237089	1	-	-0.378429	1	-	2.59742	0.503733	-	3.41095	0.000504001	Up	Rabankyrin-5	K20129 ANKFY1; rabankyrin-5	rabankyrin-5 isoform X2 [Trichoplusia ni]
1299	evm.model.Contig08259	-0.237484	1	-	-1.63298	0.603556	-	1.6344	0.715226	-	3.83343	0.00100754	Up	Laccase-9	-	L-ascorbate oxidase-like [Vanessa tameamea]
1300	evm.model.Contig00109	-0.238039	1	-	-0.326436	1	-	1.95634	0.731285	-	3.62411	0.00474617	Up	Longitudinals lacking protein-like	-	zinc finger protein chinmo [Hyposmocoma kahamanoa]
1301	evm.model.Contig14117	-0.239965	1	-	0.219526	1	-	1.75891	0.501623	-	2.21456	0.0235552	Up	Ras-related protein Rab-39A	K07925 RAB39B; Ras-related protein Rab-39B	unnamed protein product [Heliconius melpomene]
1302	evm.model.Contig04053	-0.240212	1	-	-0.171606	1	-	1.46179	0.8293	-	3.18556	0.00860229	Up	Small G protein signaling modulator 1	K21847 SGSM1, RUTBC2; small G protein signaling modulator 1	small G protein signaling modulator 2-like isoform X3 [Vanessa tameamea]
1303	evm.model.Contig12231	-0.242593	1	-	-0.138637	1	-	2.97651	0.545726	-	3.9492	0.00935286	Up	Ataxin-1-like	-	ataxin-1-like isoform X2 [Galleria mellonella]
1304	evm.model.Contig11470	-0.243247	1	-	0.0583521	1	-	2.70159	0.512907	-	3.09829	0.0122314	Up	Endoribonuclease Dicer	K11592 DICER1, DCR1; endoribonuclease Dicer [EC:3.1.26.-]	endoribonuclease Dicer [Galleria mellonella]
1305	evm.model.Contig04239	-0.244521	1	-	0.16451	1	-	1.40149	0.831267	-	2.68568	0.0174551	Up	Uncharacterized protein B0303.7	-	uncharacterized protein LOC113520289 isoform X1 [Galleria mellonella]
1306	evm.model.Contig08879	-0.244751	1	-	-0.191938	1	-	1.65019	0.58118	-	2.29554	0.0152078	Up	Stress-activated protein kinase JNK	K04440 JNK; mitogen-activated protein kinase 8/9/10 (c-Jun N-terminal kinase) [EC:2.7.11.24]	PREDICTED: stress-activated protein kinase JNK isoform X1 [Bemisia tabaci]
1307	evm.model.Contig13784	-0.245622	1	-	-0.334956	1	-	1.37161	0.715226	-	2.7367	0.00188151	Up	Serine/threonine-protein kinase PINK1, mitochondrial	K05688 PINK1; PTEN induced putative kinase 1 [EC:2.7.11.1]	PREDICTED: serine/threonine-protein kinase PINK1, mitochondrial [Tribolium castaneum]
1308	evm.model.Contig01103	-0.245924	1	-	0.149667	1	-	1.03175	0.90037	-	3.108	0.00392591	Up	F-box only protein 9	K10295 FBXO9; F-box protein 9	F-box only protein 9 [Bombyx mori]
1309	evm.model.Contig06153	-0.246291	1	-	0.851011	1	-	4.43356	0.371216	-	5.82842	0.000371715	Up	WD repeat domain phosphoinositide-interacting protein 4	-	WD repeat domain phosphoinositide-interacting protein 4-like isoform X2 [Galleria mellonella]
1310	evm.model.Contig02869	-0.246396	1	-	-0.585885	1	-	2.47364	0.528148	-	4.49016	1.71531e-05	Up	Multiple epidermal growth factor-like domains protein 11	-	protein draper [Vanessa tameamea]
1311	evm.model.Contig06019	-0.24852	1	-	-0.1217	1	-	1.22223	0.795438	-	2.02732	0.0380427	Up	G-protein coupled receptor 143	K08470 OA1, GPR143; ocular albinism type 1 protein	G-protein coupled receptor 143-like [Vanessa tameamea]
1312	evm.model.Contig10535	-0.24875	1	-	-	-	-	4.06075	0.6017	-	5.99293	0.00275142	Up	T-related protein	K10172 BRA, T; brachyury protein	T-related protein [Bombyx mori]
1313	evm.model.Contig06485	-0.24978	1	-	0.166244	1	-	0.615253	0.923502	-	2.16411	0.0370587	Up	Pecanex-like protein 1	-	pecanex-like protein 1 [Trichoplusia ni]
1314	evm.model.Contig09050	-0.250204	1	-	-0.561565	1	-	-3.47628	0.343941	-	-4.31785	0.00783349	Down	Lopap	K18271 RBP4; retinol-binding protein 4	chlorophyllide A binding protein precursor [Bombyx mori]
1315	evm.model.Contig04792	-0.250485	1	-	-0.0698507	1	-	1.81313	0.650769	-	2.66145	0.0160743	Up	Putative sodium-coupled neutral amino acid transporter 10	K14996 SLC38A10; solute carrier family 38 (sodium-coupled neutral amino acid transporter), member 10	putative sodium-coupled neutral amino acid transporter 10 [Hyposmocoma kahamanoa]
1316	evm.model.Contig13885	-0.251199	1	-	-0.032849	1	-	2.40029	0.610382	-	3.67757	0.00111089	Up	C-myc promoter-binding protein	K20163 DENND4; DENN domain-containing protein 4	DENN domain-containing protein Crag isoform X5 [Vanessa tameamea]
1317	evm.model.Contig04934	-0.251203	1	-	-0.793288	1	-	1.31938	0.843814	-	3.89478	0.00143274	Up	Chitooligosaccharidolytic beta-N-acetylglucosaminidase	K12373 HEXA_B; hexosaminidase [EC:3.2.1.52]	chitooligosaccharidolytic beta-N-acetylglucosaminidase [Galleria mellonella]
1318	evm.model.Contig07349	-0.252353	1	-	0.0300294	1	-	2.98917	0.364427	-	4.51404	7.42386e-06	Up	Neurogenic locus Notch protein	K02599 NOTCH1; Notch 1	neurogenic locus Notch protein, partial [Trichoplusia ni]
1319	evm.model.Contig00972	-0.252681	1	-	-0.745549	1	-	0.583538	0.948083	-	2.0436	0.0490415	Up	GTPase-activating protein CdGAPr	K20647 ARHGAP32; Rho GTPase-activating protein 32	GTPase-activating protein CdGAPr isoform X2 [Trichoplusia ni]
1320	evm.model.Contig07413	-0.253496	1	-	-0.189525	1	-	0.975803	0.867619	-	2.4978	0.00880849	Up	Zinc finger protein Elbow	-	zinc finger protein Elbow [Bombyx mori]
1321	evm.model.Contig10345	-0.254907	1	-	-0.00726775	1	-	1.05805	0.917209	-	2.83439	0.0183896	Up	-	-	uncharacterized protein LOC113392043 [Vanessa tameamea]
1322	evm.model.Contig00233	-0.255331	1	-	-0.924283	1	-	-1.13244	0.917209	-	-4.36487	0.0248844	Down	Membrane-bound alkaline phosphatase	K01077 E3.1.3.1, phoA, phoB; alkaline phosphatase [EC:3.1.3.1]	alkaline phosphatase, tissue-nonspecific isozyme-like isoform X1 [Trichoplusia ni]
1323	evm.model.Contig03922	-0.255335	1	-	-0.844902	1	-	2.25606	0.731455	-	3.25979	0.0102651	Up	Rho GTPase-activating protein 7	K20632 DLC; deleted in liver cancer protein	rho GTPase-activating protein 7 isoform X2 [Vanessa tameamea]
1324	evm.model.Contig05211	-0.255552	1	-	-0.24482	1	-	4.61742	0.205333	-	5.47944	7.0498e-06	Up	Histone-lysine N-methyltransferase ash1	K06101 ASH1L; histone-lysine N-methyltransferase ASH1L [EC:2.1.1.43]	histone-lysine N-methyltransferase ash1 isoform X4 [Galleria mellonella]
1325	evm.model.Contig03152	-0.256511	1	-	-0.0327905	1	-	0.830168	0.87433	-	2.04926	0.028179	Up	Ubiquitin carboxyl-terminal hydrolase 34	K11853 USP34; ubiquitin carboxyl-terminal hydrolase 34 [EC:3.4.19.12]	ubiquitin carboxyl-terminal hydrolase puf [Trichoplusia ni]
1326	evm.model.Contig04496	-0.257819	1	-	0.096053	1	-	0.600792	0.929157	-	1.92778	0.039314	Up	ATP-binding cassette sub-family A member 3	K05643 ABCA3; ATP-binding cassette, subfamily A (ABC1), member 3	retinal-specific ATP-binding cassette transporter-like isoform X1 [Trichoplusia ni]
1327	evm.model.Contig02034	-0.257946	1	-	0.505394	1	-	3.83531	0.208265	-	4.85819	7.84238e-06	Up	Multidrug resistance-associated protein 1	K05665 ABCC1; ATP-binding cassette, subfamily C (CFTR/MRP), member 1 [EC:7.6.2.3]	multidrug resistance-associated protein 1 isoform X2 [Hyposmocoma kahamanoa]
1328	evm.model.Contig04463	-0.25823	1	-	-0.391007	1	-	2.44014	0.54509	-	2.77483	0.0302945	Up	Growth arrest-specific protein 1	K06232 GAS1; growth arrest-specific 1	PREDICTED: growth arrest-specific protein 1 [Tribolium castaneum]
1329	evm.model.Contig13724	-0.258935	1	-	0.182652	1	-	-0.506374	0.89306	-	-2.73726	0.0168839	Down	Alpha-tocopherol transfer protein	-	retinol-binding protein pinta-like [Trichoplusia ni]
1330	evm.model.Contig01214	-0.259421	1	-	-0.103394	1	-	1.24547	0.728538	-	2.27577	0.0118492	Up	Transmembrane GTPase Marf	K06030 MFN2, FZO1; mitofusin 2 [EC:3.6.5.-]	transmembrane GTPase Marf [Trichoplusia ni]
1331	evm.model.Contig09898	-0.261151	1	-	-0.4582	1	-	3.91234	0.364427	-	4.86201	4.05012e-05	Up	Solute carrier organic anion transporter family member 1C1	-	solute carrier organic anion transporter family member 5A1-like isoform X2 [Galleria mellonella]
1332	evm.model.Contig09293	-0.261381	1	-	-0.241445	1	-	1.01867	0.889946	-	3.04554	0.00748979	Up	Homeobox protein homothorax	K16672 HTH; homeobox protein homothorax	homeobox protein homothorax-like [Bombyx mori]
1333	evm.model.Contig05579	-0.26145	1	-	0.27412	1	-	2.44275	0.512907	-	3.37826	0.00106683	Up	SUN domain-containing protein 1	K19347 SUN1_2; SUN domain-containing protein 1/2	uncharacterized protein LOC113228569 [Hyposmocoma kahamanoa]
1334	evm.model.Contig05131	-0.261901	1	-	-0.17366	1	-	1.26944	0.80911	-	2.6119	0.00487921	Up	Transmembrane protein adipocyte-associated 1 homolog	-	transmembrane protein adipocyte-associated 1 homolog isoform X1 [Bombyx mori]
1335	evm.model.Contig04270	-0.262009	1	-	-0.916754	1	-	1.89202	0.874561	-	3.41893	0.034328	Up	Regulator of G-protein signaling loco	-	conserved hypothetical protein [Culex quinquefasciatus]
1336	evm.model.Contig12184	-0.262158	1	-	0.558968	1	-	2.53916	0.602463	-	4.27135	0.000156591	Up	Calcium-transporting ATPase type 2C member 1	K01537 E3.6.3.8; Ca2+-transporting ATPase [EC:3.6.3.8]	calcium-transporting ATPase type 2C member 1 isoform X1 [Trichoplusia ni]
1337	evm.model.Contig13277	-0.262456	1	-	0.0516047	1	-	2.14042	0.597367	-	3.68938	0.000174207	Up	Interferon-related developmental regulator 1	-	uncharacterized protein LOC113204840 [Frankliniella occidentalis]
1338	evm.model.Contig08497	-0.262823	1	-	-1.26234	1	-	4.76657	0.265459	-	5.17937	0.000344349	Up	Calcium/calmodulin-dependent protein kinase type 1	K08794 CAMK1; calcium/calmodulin-dependent protein kinase I [EC:2.7.11.17]	calcium/calmodulin-dependent protein kinase type 1-like [Trichoplusia ni]
1339	evm.model.Contig02968	-0.2659	1	-	-0.0539329	1	-	2.48333	0.695029	-	4.68052	0.000720807	Up	Rho guanine nucleotide exchange factor 10	K16727 ARHGEF10; Rho guanine nucleotide exchange factor 10	rho guanine nucleotide exchange factor 10 isoform X2 [Hyposmocoma kahamanoa]
1340	evm.model.Contig00142	-0.268119	1	-	0.118458	1	-	1.65218	0.638688	-	2.56829	0.0126476	Up	Calcium-responsive transactivator	-	proline-rich protein HaeIII subfamily 1-like [Hyposmocoma kahamanoa]
1341	evm.model.Contig07348	-0.269654	1	-	-9.18604	2.32039e-06	Down	-0.316261	0.9994	-	5.03996	0.0880283	-	Cuticle protein 18.6, isoform B	-	uncharacterized protein LOC113511581 isoform X1 [Galleria mellonella]
1342	evm.model.Contig08244	-0.270152	1	-	-0.0469648	1	-	2.46377	0.6017	-	3.97148	0.000310645	Up	Phosphatase and actin regulator 1	K17585 PHACTR4; phosphatase and actin regulator 4	phosphatase and actin regulator 3 isoform X4 [Galleria mellonella]
1343	evm.model.Contig10266	-0.270358	1	-	-0.221376	1	-	1.67979	0.730787	-	2.54679	0.0229032	Up	HIG1 domain family member 1C	-	HIG1 domain family member 1A, mitochondrial [Bombyx mori]
1344	evm.model.Contig05558	-0.270669	1	-	-0.691182	1	-	0.685124	0.943898	-	2.63098	0.018766	Up	Sulfide:quinone oxidoreductase, mitochondrial	K22470 SQOR; eukaryotic sulfide quinone oxidoreductase [EC:1.8.5.8]	sulfide quinone reductase [Culex quinquefasciatus]
1345	evm.model.Contig13401	-0.27204	1	-	-0.911491	1	-	1.86323	0.892238	-	4.30867	0.00447547	Up	Codanin-1	K19531 CDAN1; codanin-1	codanin-1 [Trichoplusia ni]
1346	evm.model.Contig12127	-0.275824	1	-	-0.112034	1	-	1.71778	0.379641	-	2.24674	0.0268691	Up	Lamin-C	K07611 LMNB; lamin B	lamin-C-like [Vanessa tameamea]
1347	evm.model.Contig04870	-0.276732	1	-	-2.10757	1	-	-1.44369	0.86421	-	-7.02147	0.00426842	Down	Luciferin 4-monooxygenase	-	4-coumarate--CoA ligase 1 [Vanessa tameamea]
1348	evm.model.Contig12674	-0.276796	1	-	-0.53048	1	-	1.19323	0.905595	-	3.09451	0.0478739	Up	Coiled-coil domain-containing protein 149-B	-	coiled-coil domain-containing protein 149 isoform X1 [Hyposmocoma kahamanoa]
1349	evm.model.Contig12956	-0.276999	1	-	-0.614209	1	-	2.95069	0.247629	-	3.8507	0.000263485	Up	Low-density lipoprotein receptor-related protein 2	K06233 LRP2; low density lipoprotein-related protein 2	low-density lipoprotein receptor-related protein 2 isoform X1 [Hyposmocoma kahamanoa]
1350	evm.model.Contig05267	-0.278666	1	-	-0.111643	1	-	1.61679	0.453373	-	1.97442	0.0480266	Up	Protein GDAP2 homolog	-	protein GDAP2 homolog [Trichoplusia ni]
1351	evm.model.Contig06575	-0.278996	1	-	-0.436115	1	-	2.31474	0.496371	-	2.98174	0.00139742	Up	Sarcolemmal membrane-associated protein	-	sarcolemmal membrane-associated protein isoform X1 [Trichoplusia ni]
1352	evm.model.Contig01225	-0.279282	1	-	0.360186	1	-	2.2813	0.610382	-	3.12665	0.0191557	Up	ARF GTPase-activating protein GIT2	K12487 GIT2; G protein-coupled receptor kinase interactor 2	ARF GTPase-activating protein GIT2 [Trichoplusia ni]
1353	evm.model.Contig12294	-0.280332	1	-	0.177502	1	-	0.51227	0.903842	-	-2.09092	0.0200447	Down	-	-	fibroin heavy chain-like [Hyposmocoma kahamanoa]
1354	evm.model.Contig05891	-0.280493	1	-	-0.235404	1	-	1.76047	0.6017	-	3.0883	0.000693449	Up	Serine/threonine-protein kinase 10	K08836 SLK; STE20-like kinase [EC:2.7.11.1]	serine/threonine-protein kinase 10 [Bombyx mori]
1355	evm.model.Contig01577	-0.281057	1	-	-2.51961	1	-	-1.90948	0.902456	-	-10.6272	0.00774212	Down	Glycine cleavage system H protein, mitochondrial	-	alpha-tocopherol transfer protein-like [Hyposmocoma kahamanoa]
1356	evm.model.Contig08009	-0.282673	1	-	-0.114353	1	-	-4.10957	0.0370454	Down	0.495136	0.71236	-	-	-	uncharacterized protein LOC113505506 [Trichoplusia ni]
1357	evm.model.Contig03078	-0.283783	1	-	-0.620653	1	-	1.42936	0.736433	-	2.23766	0.0215708	Up	Glucose-6-phosphate 1-epimerase	K01792 E5.1.3.15; glucose-6-phosphate 1-epimerase [EC:5.1.3.15]	glucose-6-phosphate 1-epimerase [Vanessa tameamea]
1358	evm.model.Contig09392	-0.284695	1	-	-1.64655	0.594034	-	0.407611	0.950411	-	-3.59452	0.00703273	Down	-	-	uncharacterized protein LOC113510509, partial [Galleria mellonella]
1359	evm.model.Contig11499	-0.285564	1	-	0.406342	1	-	3.89307	0.293416	-	4.63449	0.000233255	Up	Sorting nexin-12	K17918 SNX3_12; sorting nexin-3/12	PREDICTED: sorting nexin-12 isoform X1 [Acromyrmex echinatior]
1360	evm.model.Contig02228	-0.290457	1	-	-0.232481	1	-	2.25564	0.475288	-	4.17433	3.32279e-05	Up	Delta-1-pyrroline-5-carboxylate dehydrogenase, mitochondrial	K00294 E1.2.1.88; 1-pyrroline-5-carboxylate dehydrogenase [EC:1.2.1.88]	delta-1-pyrroline-5-carboxylate dehydrogenase, mitochondrial [Galleria mellonella]
1361	evm.model.Contig08233	-0.291247	1	-	-0.189019	1	-	1.25654	0.641836	-	2.67254	0.00695716	Up	Integrin beta-PS	K05719 ITGB1, CD29; integrin beta 1	LOW QUALITY PROTEIN: integrin beta-PS [Diaphorina citri]
1362	evm.model.Contig07223	-0.291634	1	-	0.258424	1	-	2.33976	0.712345	-	3.58125	0.0106082	Up	-	-	uncharacterized protein LOC113522500 [Galleria mellonella]
1363	evm.model.Contig08364	-0.291785	1	-	-0.216933	1	-	1.28185	0.768722	-	2.55212	0.00520006	Up	Speckle targeted PIP5K1A-regulated poly(A) polymerase	K18709 TUT1; speckle targeted PIP5K1A-regulated poly(A) polymerase [EC:2.7.7.19 2.7.7.52]	speckle targeted PIP5K1A-regulated poly(A) polymerase-like [Vanessa tameamea]
1364	evm.model.Contig03675	-0.293208	1	-	-1.30126	1	-	-2.4109	0.793419	-	-6.38188	0.0397549	Down	Ecdysteroid UDP-glucosyltransferase	K00699 UGT; glucuronosyltransferase [EC:2.4.1.17]	UDP-glucuronosyltransferase 2C1-like [Trichoplusia ni]
1365	evm.model.Contig10132	-0.293641	1	-	-0.395687	1	-	1.27113	0.602463	-	2.03901	0.042093	Up	Krueppel homolog 2	K20724 TMEM33; transmembrane protein 33	Krueppel homolog 2 [Vanessa tameamea]
1366	evm.model.Contig13729	-0.29403	1	-	-0.64526	1	-	1.38094	0.829195	-	2.52006	0.0320028	Up	Spermine oxidase	-	peroxisomal N(1)-acetyl-spermine/spermidine oxidase [Trichoplusia ni]
1367	evm.model.Contig00013	-0.294196	1	-	0.0876942	1	-	2.71626	0.219535	-	3.22976	0.00202438	Up	Cytoplasmic dynein 1 light intermediate chain 2	K10416 DYNC1LI, DNCLI; dynein light intermediate chain 1, cytosolic	cytoplasmic dynein 1 light intermediate chain 2 [Galleria mellonella]
1368	evm.model.Contig01731	-0.294699	1	-	-0.010425	1	-	1.32077	0.856553	-	2.86733	0.0199101	Up	-	-	uncharacterized protein LOC113515153 [Galleria mellonella]
1369	evm.model.Contig14056	-0.295059	1	-	-1.58506	1	-	-1.53631	0.929405	-	-13.4327	0.00207091	Down	Lactase-phlorizin hydrolase	K01229 LCT; lactase-phlorizin hydrolase [EC:3.2.1.108 3.2.1.62]	AAEL009246-PA [Aedes aegypti]
1370	evm.model.Contig09440	-0.296716	1	-	-0.284551	1	-	1.59868	0.620242	-	2.2115	0.0155522	Up	Zinc finger MYM-type protein 4	-	zinc finger MYM-type protein 3 [Vanessa tameamea]
1371	evm.model.Contig05320	-0.296787	1	-	-0.019292	1	-	1.01548	0.791964	-	2.31064	0.0133187	Up	-	-	uncharacterized protein LOC113508290 isoform X1 [Trichoplusia ni]
1372	evm.model.Contig02996	-0.297652	1	-	-0.297803	1	-	1.27319	0.842406	-	2.52697	0.0192304	Up	-	-	uncharacterized protein LOC113235729 isoform X3 [Hyposmocoma kahamanoa]
1373	evm.model.Contig00700	-0.298259	1	-	0.210407	1	-	-1.37444	0.812061	-	2.74011	0.00633182	Up	-	-	uncharacterized protein LOC113510301 [Galleria mellonella]
1374	evm.model.Contig02801	-0.298361	1	-	-0.485883	1	-	1.00764	0.740525	-	2.41794	0.020868	Up	Fibropellin-1	-	uncharacterized protein LOC113500571 isoform X1 [Trichoplusia ni]
1375	evm.model.Contig13140	-0.298489	1	-	-0.181226	1	-	0.881781	0.88127	-	1.99582	0.0314181	Up	SH3 domain-binding protein 5 homolog	-	SH3 domain-binding protein 5 homolog [Vanessa tameamea]
1376	evm.model.Contig02173	-0.299468	1	-	-0.322977	1	-	2.52409	0.80911	-	3.92808	0.016853	Up	WD repeat-containing protein 48 homolog	K15361 WDR48, UAF1; WD repeat-containing protein 48	WD repeat-containing protein 48 homolog [Galleria mellonella]
1377	evm.model.Contig05051	-0.299879	1	-	-0.568073	1	-	3.32241	0.335872	-	4.2301	3.17156e-05	Up	Lysine-specific demethylase lid	K11446 KDM5, JARID1; histone demethylase JARID1 [EC:1.14.11.-]	lysine-specific demethylase lid isoform X1 [Vanessa tameamea]
1378	evm.model.Contig10248	-0.300474	1	-	0.00181038	1	-	0.696973	0.926539	-	2.32821	0.0163747	Up	-	-	uncharacterized protein LOC113237573 [Hyposmocoma kahamanoa]
1379	evm.model.Contig06170	-0.301184	1	-	-0.270235	1	-	2.08501	0.534867	-	2.88171	0.0166911	Up	Protein toll	K18809 TL; protein toll	protein toll precursor, putative [Pediculus humanus corporis]
1380	evm.model.Contig04644	-0.302182	1	-	-0.404719	1	-	2.13375	0.498409	-	3.14771	0.00176728	Up	Rab3 GTPase-activating protein regulatory subunit	K19937 RAB3GAP2; Rab3 GTPase-activating protein non-catalytic subunit	rab3 GTPase-activating protein regulatory subunit [Hyposmocoma kahamanoa]
1381	evm.model.Contig04378	-0.3024	1	-	-0.613002	1	-	0.701978	0.905595	-	2.17941	0.0165118	Up	-	-	uncharacterized protein LOC113404900 isoform X1 [Vanessa tameamea]
1382	evm.model.Contig06439	-0.303207	1	-	0.0327629	1	-	2.38285	0.378722	-	3.25145	0.00094932	Up	Constitutive coactivator of PPAR-gamma-like protein 1 homolog	-	constitutive coactivator of PPAR-gamma-like protein 1 [Vanessa tameamea]
1383	evm.model.Contig06674	-0.304153	1	-	0.145763	1	-	1.08698	0.842406	-	2.36967	0.0167342	Up	Actin-related protein 2	K17260 ACTR2, ARP2; actin-related protein 2	actin-related protein 2 isoform X2 [Galleria mellonella]
1384	evm.model.Contig04259	-0.304515	1	-	-0.379576	1	-	0.892631	0.888985	-	2.88539	0.00149282	Up	Actin-interacting protein 1	-	actin-interacting protein 1-like [Trichoplusia ni]
1385	evm.model.Contig05042	-0.304659	1	-	-1.05784	1	-	-2.98386	0.0288722	Down	0.980347	0.494926	-	Protein takeout	-	protein takeout [Trichoplusia ni]
1386	evm.model.Contig03259	-0.306027	1	-	-0.307125	1	-	0.712974	0.917209	-	1.99974	0.043608	Up	TBC1 domain family member 7	K20396 TBC1D7; TBC1 domain family member 7	TBC1 domain family member 7 [Zootermopsis nevadensis]
1387	evm.model.Contig06503	-0.306246	1	-	-0.252973	1	-	-0.0334087	1	-	-3.63171	0.00250847	Down	-	-	AGAP001552-PA [Anopheles gambiae str. PEST]
1388	evm.model.Contig11968	-0.306863	1	-	0.177555	1	-	1.62947	0.599907	-	2.53178	0.00654059	Up	-	-	uncharacterized protein LOC113233189 isoform X4 [Hyposmocoma kahamanoa]
1389	evm.model.Contig01635	-0.30692	1	-	-0.510858	1	-	2.74498	0.250034	-	2.23602	0.0165118	Up	Tricarboxylate transport protein, mitochondrial	K15100 SLC25A1, CTP; solute carrier family 25 (mitochondrial citrate transporter), member 1	putative tricarboxylate transport protein, mitochondrial [Vanessa tameamea]
1390	evm.model.Contig09716	-0.308017	1	-	-0.267782	1	-	1.30764	0.641836	-	2.27191	0.0146066	Up	97 kDa heat shock protein	K09485 HSP110; heat shock protein 110kDa	97 kDa heat shock protein isoform X2 [Galleria mellonella]
1391	evm.model.Contig01291	-0.308537	1	-	0.0320701	1	-	2.10818	0.563153	-	2.36235	0.033844	Up	ELAV-like protein 2	K13208 ELAVL2_3_4; ELAV like protein 2/3/4	ELAV-like protein 1 [Hyposmocoma kahamanoa]
1392	evm.model.Contig05087	-0.310606	1	-	-0.329353	1	-	1.25988	0.694881	-	2.88789	0.00235704	Up	Transcription factor CP2	K09275 TFCP2; transcription factor CP2 and related proteins	transcription factor CP2 isoform X5 [Trichoplusia ni]
1393	evm.model.Contig10016	-0.311713	1	-	-0.317601	1	-	3.28989	0.358951	-	2.97975	0.0277805	Up	SH2B adapter protein 2	-	SH2B adapter protein 1 [Vanessa tameamea]
1394	evm.model.Contig06310	-0.311918	1	-	0.978804	1	-	5.12917	0.533112	-	7.43963	2.8708e-05	Up	Tyrosine-protein phosphatase non-receptor type 5	-	uncharacterized protein LOC113398807 [Vanessa tameamea]
1395	evm.model.Contig07331	-0.312841	1	-	0.0924069	1	-	1.96377	0.573521	-	3.17462	0.00070834	Up	1-acyl-sn-glycerol-3-phosphate acyltransferase gamma	K13523 AGPAT3_4; lysophosphatidic acid acyltransferase / lysophosphatidylinositol acyltransferase [EC:2.3.1.51 2.3.1.-]	1-acyl-sn-glycerol-3-phosphate acyltransferase gamma [Bombyx mori]
1396	evm.model.Contig12696	-0.313129	1	-	-1.25061	1	-	2.47909	0.699366	-	5.25659	0.000863778	Up	Sorting nexin-16	K17928 SNX16; sorting nexin-16	sorting nexin-16 [Hyposmocoma kahamanoa]
1397	evm.model.Contig01548	-0.31322	1	-	-0.399054	1	-	0.663461	0.937195	-	2.83041	0.0116866	Up	-	-	uncharacterized protein LOC113503217 isoform X2 [Trichoplusia ni]
1398	evm.model.Contig07014	-0.313723	1	-	-0.851657	1	-	1.75167	0.65368	-	2.5613	0.0227305	Up	MutS protein homolog 5	-	uncharacterized protein LOC113230550 isoform X3 [Hyposmocoma kahamanoa]
1399	evm.model.Contig04615	-0.316533	1	-	-0.290236	1	-	0.888264	0.812061	-	2.00227	0.0382627	Up	Paired amphipathic helix protein Sin3a	K11644 SIN3A; paired amphipathic helix protein Sin3a	paired amphipathic helix protein Sin3a isoform X7 [Vanessa tameamea]
1400	evm.model.Contig09951	-0.316865	1	-	-4.66629	0.961622	-	-6.80477	0.386671	-	-7.28443	0.0361702	Down	Trypsin, alkaline A	-	trypsin-like serine protease precursor [Spodoptera frugiperda]
1401	evm.model.Contig07609	-0.31712	1	-	0.303994	1	-	2.67537	0.393383	-	4.04611	6.09729e-05	Up	Putative ferric-chelate reductase 1 homolog	-	putative ferric-chelate reductase 1 homolog [Trichoplusia ni]
1402	evm.model.Contig06925	-0.317702	1	-	-0.506759	1	-	0.338628	0.953201	-	2.5258	0.00981094	Up	Unconventional myosin-XVIIIa	K10362 MYO18; myosin XVIII	unconventional myosin-XVIIIa isoform X2 [Trichoplusia ni]
1403	evm.model.Contig13173	-0.318139	1	-	-0.0255947	1	-	2.35739	0.602463	-	3.66207	0.000872492	Up	Polypyrimidine tract-binding protein 2	K13218 PTBP1, PTB; polypyrimidine tract-binding protein 1	polypyrimidine tract-binding protein 1 isoform X2 [Trichoplusia ni]
1404	evm.model.Contig05915	-0.318191	1	-	0.11907	1	-	1.44376	0.632802	-	2.60734	0.0159225	Up	Peroxidase	-	peroxidase-like [Vanessa tameamea]
1405	evm.model.Contig10676	-0.31829	1	-	0.113599	1	-	0.812489	0.828537	-	1.8908	0.0361449	Up	Transcription elongation regulator 1	K12824 TCERG1, CA150; transcription elongation regulator 1	transcription elongation regulator 1 isoform X2 [Trichoplusia ni]
1406	evm.model.Contig02945	-0.318755	1	-	0.366308	1	-	3.36935	0.799365	-	4.96523	0.00728811	Up	Transcription factor 21	-	transcription factor 23 [Vanessa tameamea]
1407	evm.model.Contig01270	-0.319694	1	-	0.564175	1	-	1.87064	0.754821	-	3.23892	0.00437172	Up	Telomere-associated protein RIF1	K11138 RIF1; telomere-associated protein RIF1	telomere-associated protein RIF1 [Trichoplusia ni]
1408	evm.model.Contig11522	-0.320164	1	-	0.318005	1	-	2.3594	0.512907	-	2.5819	0.0201173	Up	Histone-lysine N-methyltransferase 2E	K09189 MLL5; histone-lysine N-methyltransferase MLL5 [EC:2.1.1.43]	uncharacterized protein LOC113236978 isoform X1 [Hyposmocoma kahamanoa]
1409	evm.model.Contig05465	-0.320646	1	-	-0.57384	1	-	4.62618	0.0630026	-	5.88452	3.2509e-06	Up	-	-	uncharacterized protein LOC113505268 [Trichoplusia ni]
1410	evm.model.Contig02716	-0.320683	1	-	0.509054	1	-	1.99413	0.582497	-	3.7177	7.97311e-05	Up	Zinc transporter ZIP13 homolog	K14719 SLC39A13, ZIP13; solute carrier family 39 (zinc transporter), member 13	zinc transporter ZIP13 homolog [Vanessa tameamea]
1411	evm.model.Contig13234	-0.320874	1	-	-0.279698	1	-	0.988652	0.87372	-	2.2925	0.0253824	Up	Inositol-trisphosphate 3-kinase B	K00911 ITPK; 1D-myo-inositol-triphosphate 3-kinase [EC:2.7.1.127]	inositol-trisphosphate 3-kinase A isoform X2 [Vanessa tameamea]
1412	evm.model.Contig06603	-0.32149	1	-	-0.129437	1	-	2.4929	0.258816	-	3.45641	0.00105289	Up	Dystonin	K10382 DST; dystonin	microtubule-actin cross-linking factor 1 isoform X28 [Trichoplusia ni]
1413	evm.model.Contig12306	-0.322795	1	-	-0.0105117	1	-	1.56148	0.533112	-	2.35769	0.0172724	Up	Double-stranded RNA-binding protein Staufen homolog 2	K17597 STAU; double-stranded RNA-binding protein Staufen	double-stranded RNA-binding protein Staufen homolog 2 isoform X6 [Zootermopsis nevadensis]
1414	evm.model.Contig11067	-0.324818	1	-	-0.171016	1	-	1.68682	0.620998	-	2.31206	0.016647	Up	-	-	uncharacterized protein LOC113517105 [Galleria mellonella]
1415	evm.model.Contig05090	-0.32489	1	-	0.20427	1	-	2.65989	0.523291	-	4.37036	8.70059e-05	Up	Mothers against decapentaplegic homolog 3	K04500 SMAD2_3; mothers against decapentaplegic homolog 2/3	mothers against decapentaplegic homolog 3 [Galleria mellonella]
1416	evm.model.Contig01581	-0.325055	1	-	-0.486183	1	-	-2.83619	0.820026	-	-9.24987	0.0220652	Down	Alpha-tocopherol transfer protein-like	-	alpha-tocopherol transfer protein-like [Hyposmocoma kahamanoa]
1417	evm.model.Contig11835	-0.326243	1	-	-0.504698	1	-	2.51166	0.562136	-	3.58092	0.00142942	Up	Phosphatidylinositide phosphatase SAC1	K21797 SAC1, SACM1L; phosphatidylinositol 4-phosphatase [EC:3.1.3.-]	phosphatidylinositide phosphatase SAC1-like [Trichoplusia ni]
1418	evm.model.Contig12467	-0.326753	1	-	-0.844482	1	-	0.954372	0.863018	-	3.65583	0.000113991	Up	-	-	-
1419	evm.model.Contig04855	-0.327479	1	-	-0.0922665	1	-	1.77567	0.502347	-	2.20281	0.0195466	Up	Casein kinase I isoform gamma-3	K08958 CSNK1G; casein kinase 1, gamma [EC:2.7.11.1]	casein kinase I isoform X14 [Vanessa tameamea]
1420	evm.model.Contig06490	-0.327979	1	-	-0.150056	1	-	2.44381	0.366984	-	3.05324	0.00125834	Up	-	-	uncharacterized protein LOC113503913 isoform X1 [Trichoplusia ni]
1421	evm.model.Contig10426	-0.328209	1	-	0.315036	1	-	-1.39148	0.596609	-	-2.03918	0.0364279	Down	63 kDa chaperonin, mitochondrial	-	putative transporter SVOPL [Vanessa tameamea]
1422	evm.model.Contig11828	-0.328636	1	-	0.071257	1	-	1.13815	0.744865	-	1.922	0.0297444	Up	-	-	uncharacterized protein LOC113239861 isoform X6 [Hyposmocoma kahamanoa]
1423	evm.model.Contig03156	-0.329618	1	-	0.478916	1	-	1.11042	0.802582	-	1.97017	0.0309324	Up	Protein c-ets-2-A	K02678 ETS1, pnt; C-ets-1	ETS-like protein pointed isoform X1 [Bombyx mori]
1424	evm.model.Contig14028	-0.330033	1	-	-0.848159	1	-	1.8516	0.748111	-	3.04465	0.00651742	Up	Metastasis suppressor protein 1	K20128 MTSS1; metastasis suppressor protein 1	uncharacterized protein LOC113227450 isoform X1 [Hyposmocoma kahamanoa]
1425	evm.model.Contig00225	-0.33013	1	-	-0.149383	1	-	1.58216	0.714114	-	2.36519	0.0224287	Up	Arginine-glutamic acid dipeptide repeats protein	K05628 RERE; arginine-glutamic acid dipeptide repeats protein	arginine-glutamic acid dipeptide repeats protein [Hyposmocoma kahamanoa]
1426	evm.model.Contig02318	-0.330291	1	-	0.250853	1	-	-0.732555	0.958432	-	3.6962	0.047371	Up	-	-	uncharacterized protein LOC113503290 [Trichoplusia ni]
1427	evm.model.Contig09775	-0.331787	1	-	-0.288019	1	-	1.50585	0.688	-	2.70797	0.00580604	Up	Chaoptin (Fragment)	-	toll-like receptor 7 [Vanessa tameamea]
1428	evm.model.Contig13884	-0.331897	1	-	-0.196182	1	-	2.03662	0.551157	-	3.11198	0.00136799	Up	Ras-like protein 1	K07827 KRAS, KRAS2; GTPase KRas	GTPase HRas [Hyposmocoma kahamanoa]
1429	evm.model.Contig12142	-0.332163	1	-	0.587623	1	-	-1.22981	0.596726	-	-2.91845	0.00731965	Down	Acrosin (Fragment)	-	AGAP011789-PA-like protein [Anopheles sinensis]
1430	evm.model.Contig10605	-0.332361	1	-	0.348975	1	-	2.45609	0.477713	-	3.32576	0.00126554	Up	E3 ubiquitin-protein ligase TRIM37	K10608 TRIM37, MUL; tripartite motif-containing protein 37 [EC:2.3.2.27]	sialidase-like isoform X2 [Vanessa tameamea]
1431	evm.model.Contig13320	-0.332963	1	-	-0.393008	1	-	1.54323	0.774299	-	2.54253	0.0151243	Up	Histone deacetylase 6	K11407 HDAC6; histone deacetylase 6 [EC:3.5.1.98]	histone deacetylase 6 isoform X1 [Hyposmocoma kahamanoa]
1432	evm.model.Contig10730	-0.335052	1	-	0.24749	1	-	1.07381	0.830366	-	2.1433	0.0243502	Up	Mitogen-activated protein kinase kinase kinase kinase 3	K08833 MAP4K5, KHS1; mitogen-activated protein kinase kinase kinase kinase 5 [EC:2.7.11.1]	mitogen-activated protein kinase kinase kinase kinase 5 isoform X2 [Trichoplusia ni]
1433	evm.model.Contig02198	-0.335095	1	-	-1.87965	1	-	-0.988533	0.955909	-	-13.098	0.00224292	Down	Lipase member H	K19404 LIPH_I; phosphatidic acid-selective phospholipase A1 [EC:3.1.1.-]	lipoprotein lipase-like [Vanessa tameamea]
1434	evm.model.Contig10888	-0.33539	1	-	-0.100297	1	-	-1.08504	0.891087	-	-3.65573	0.00706013	Down	-	-	uncharacterized protein LOC113393306 [Vanessa tameamea]
1435	evm.model.Contig04137	-0.33637	1	-	0.266282	1	-	1.4359	0.841186	-	3.5276	0.00147418	Up	WASH complex subunit FAM21	K18462 FAM21; WASH complex subunit FAM21	WASH complex subunit 2 [Vanessa tameamea]
1436	evm.model.Contig13611	-0.337652	1	-	-0.537161	1	-	2.22788	0.828096	-	4.42792	0.00427935	Up	Multivesicular body subunit 12B	K12186 FAM125; ESCRT-I complex subunit MVB12	uncharacterized protein LOC113404444 isoform X2 [Vanessa tameamea]
1437	evm.model.Contig13861	-0.338903	1	-	-0.471785	1	-	0.97334	0.921758	-	3.25066	0.00316941	Up	Chondroitin sulfate synthase 1	K13499 CHSY; chondroitin sulfate synthase [EC:2.4.1.175 2.4.1.226]	chondroitin sulfate synthase 1 [Vanessa tameamea]
1438	evm.model.Contig11961	-0.339262	1	-	0.338385	1	-	3.19489	0.470195	-	3.02431	0.029917	Up	WD repeat-containing protein 35	K19674 WDR35, IFT121; WD repeat-containing protein 35	WD repeat-containing protein 35 [Hyposmocoma kahamanoa]
1439	evm.model.Contig08764	-0.340598	1	-	-0.447509	1	-	2.72839	0.364427	-	3.35298	0.000448943	Up	Vacuolar protein sorting-associated protein 35	K18468 VPS35; vacuolar protein sorting-associated protein 35	vacuolar protein sorting-associated protein 35 [Hyposmocoma kahamanoa]
1440	evm.model.Contig13061	-0.340654	1	-	-0.554162	1	-	3.69364	0.177265	-	4.52522	2.56488e-05	Up	Polypeptide N-acetylgalactosaminyltransferase 5	K00710 GALNT; polypeptide N-acetylgalactosaminyltransferase [EC:2.4.1.41]	polypeptide N-acetylgalactosaminyltransferase 5 [Trichoplusia ni]
1441	evm.model.Contig09254	-0.341569	1	-	0.108134	1	-	3.70875	0.453373	-	4.98873	8.37075e-06	Up	Atlastin	K17339 ATL; atlastin [EC:3.6.5.-]	atlastin [Hyposmocoma kahamanoa]
1442	evm.model.Contig11002	-0.341772	1	-	0.0490313	1	-	1.79763	0.81049	-	3.66755	0.0246062	Up	Neuronal calcium sensor 2	-	neuronal calcium sensor 2 isoform X1 [Galleria mellonella]
1443	evm.model.Contig10739	-0.342904	1	-	0.284884	1	-	0.553846	0.951157	-	2.61433	0.0264727	Up	Zinc finger protein 700	-	zinc finger protein 3 homolog [Hyposmocoma kahamanoa]
1444	evm.model.Contig14057	-0.343109	1	-	-1.68481	1	-	-2.161	0.887468	-	-9.6456	0.0160637	Down	Myrosinase 1	-	seminal fluid protein CSSFP028 [Chilo suppressalis]
1445	evm.model.Contig06202	-0.34319	1	-	0.0296747	1	-	2.74694	0.376225	-	4.18722	9.30557e-06	Up	Autophagy-related protein 2 homolog B	K17906 ATG2; autophagy-related protein 2	autophagy-related protein 2 homolog A isoform X1 [Hyposmocoma kahamanoa]
1446	evm.model.Contig11245	-0.343562	1	-	-0.651949	1	-	1.15761	0.797126	-	2.81838	0.00199223	Up	Iporin	-	uncharacterized protein LOC113496438 isoform X7 [Trichoplusia ni]
1447	evm.model.Contig09442	-0.345313	1	-	-0.268724	1	-	1.91219	0.557171	-	3.14124	0.000872492	Up	-	-	uncharacterized protein LOC113401567 isoform X1 [Vanessa tameamea]
1448	evm.model.Contig13619	-0.34585	1	-	-0.145977	1	-	1.20977	0.647027	-	2.15456	0.0333726	Up	Spectrin alpha chain	K06114 SPTA; spectrin alpha	spectrin alpha chain isoform X2 [Vanessa tameamea]
1449	evm.model.Contig09597	-0.346924	1	-	-0.992049	1	-	3.64939	0.323312	-	3.74016	0.00546273	Up	Longitudinals lacking protein-like	-	uncharacterized protein LOC113399908 isoform X2 [Vanessa tameamea]
1450	evm.model.Contig00347	-0.347111	1	-	0.0459783	1	-	0.066941	1	-	2.31731	0.0286563	Up	Proton-coupled amino acid transporter 4	K14209 SLC36A, PAT; solute carrier family 36 (proton-coupled amino acid transporter)	proton-coupled amino acid transporter-like protein pathetic [Trichoplusia ni]
1451	evm.model.Contig02469	-0.347315	1	-	-0.401917	1	-	2.49034	0.559036	-	4.41457	5.29232e-05	Up	FH2 domain-containing protein 1	-	inverted formin-2 [Trichoplusia ni]
1452	evm.model.Contig03835	-0.349611	1	-	-1.00063	1	-	2.56222	0.453373	-	3.86527	0.00012327	Up	Integrin alpha-PS1	K06583 ITGA7; integrin alpha 7	integrin alpha-PS1 isoform X1 [Vanessa tameamea]
1453	evm.model.Contig14058	-0.34992	1	-	-1.6281	1	-	-1.41913	0.929026	-	-11.0371	0.00307749	Down	Myrosinase 1	-	lactase-phlorizin hydrolase-like [Galleria mellonella]
1454	evm.model.Contig02665	-0.352202	1	-	-0.0793641	1	-	1.63899	0.699366	-	2.78857	0.00561669	Up	Longitudinals lacking protein, isoforms A/B/D/L	-	longitudinals lacking protein-like [Trichoplusia ni]
1455	evm.model.Contig00740	-0.352319	1	-	0.414902	1	-	0.485899	0.981044	-	-4.61545	0.0490415	Down	Intraflagellar transport protein 74 homolog	K19679 IFT74; intraflagellar transport protein 74	intraflagellar transport protein 74 homolog [Vanessa tameamea]
1456	evm.model.Contig11556	-0.35418	1	-	0.367385	1	-	0.175268	1	-	2.72565	0.00494196	Up	-	-	uncharacterized protein LOC113233005 isoform X2 [Hyposmocoma kahamanoa]
1457	evm.model.Contig07910	-0.354864	1	-	-0.193587	1	-	0.81727	0.889946	-	1.90344	0.0454791	Up	Epidermal growth factor receptor substrate 15-like 1	K12472 EPS15; epidermal growth factor receptor substrate 15	epidermal growth factor receptor substrate 15-like 1 [Trichoplusia ni]
1458	evm.model.Contig12227	-0.354981	1	-	-0.461024	1	-	0.996372	0.829055	-	1.95923	0.0466117	Up	Zinc finger CCCH domain-containing protein 15 homolog	-	zinc finger CCCH domain-containing protein 15 homolog [Bombyx mori]
1459	evm.model.Contig10970	-0.355192	1	-	-6.10793	0.00161684	Down	2.14778	0.621835	-	-5.07206	0.000301065	Down	Ecdysteroid UDP-glucosyltransferase	K00699 UGT; glucuronosyltransferase [EC:2.4.1.17]	PREDICTED: UDP-glucuronosyltransferase 2B9 [Tribolium castaneum]
1460	evm.model.Contig12747	-0.357306	1	-	-1.39735	0.600186	-	1.79724	0.494917	-	3.15349	0.00127096	Up	Uncharacterized peptidase C1-like protein F26E4.3	-	hypothetical protein L798_06698, partial [Zootermopsis nevadensis]
1461	evm.model.Contig01557	-0.357637	1	-	-0.471753	1	-	1.1054	0.83615	-	2.43563	0.0100245	Up	m7GpppX diphosphatase	K12584 DCPS, DCS; m7GpppX diphosphatase [EC:3.6.1.59]	m7GpppX diphosphatase [Vanessa tameamea]
1462	evm.model.Contig07515	-0.361315	1	-	1.16445	1	-	3.16642	0.917209	-	7.76174	0.00172633	Up	G-protein coupled receptor moody	-	G-protein coupled receptor moody [Bombyx mori]
1463	evm.model.Contig08211	-0.361999	1	-	-0.592026	1	-	1.15545	0.632673	-	2.17943	0.0364905	Up	CKLF-like MARVEL transmembrane domain-containing protein 4	-	CKLF-like MARVEL transmembrane domain-containing protein 4 [Ctenocephalides felis]
1464	evm.model.Contig05104	-0.362073	1	-	-0.439543	1	-	1.2383	0.812061	-	2.19721	0.0402444	Up	WD repeat-containing protein 7	-	WD repeat-containing protein 7 isoform X1 [Vanessa tameamea]
1465	evm.model.Contig11815	-0.363233	1	-	0.92081	1	-	2.34286	0.731285	-	3.89142	0.0333654	Up	Nucleolar protein 4-like	-	nucleolar protein 4 isoform X1 [Vanessa tameamea]
1466	evm.model.Contig13134	-0.363527	1	-	-1.04572	1	-	3.3794	0.378722	-	4.40511	8.07598e-05	Up	Mediator of RNA polymerase II transcription subunit 13	K15164 MED13; mediator of RNA polymerase II transcription subunit 13	mediator of RNA polymerase II transcription subunit 13 [Hyposmocoma kahamanoa]
1467	evm.model.Contig13665	-0.364753	1	-	-6.08044	6.63963e-06	Down	-9.46018	0.0528095	-	-8.29608	0.00296803	Down	-	-	hypothetical protein [Heliconius erato]
1468	evm.model.Contig04449	-0.364791	1	-	-0.506955	1	-	1.82957	0.573793	-	3.08197	0.000884235	Up	Dual specificity mitogen-activated protein kinase kinase dSOR1	K04368 MAP2K1, MEK1; mitogen-activated protein kinase kinase 1 [EC:2.7.12.2]	dual specificity mitogen-activated protein kinase kinase dSOR1 [Galleria mellonella]
1469	evm.model.Contig08932	-0.365423	1	-	-0.055127	1	-	1.38375	0.892329	-	3.62973	0.00239681	Up	Tip elongation aberrant protein 1	-	PREDICTED: uncharacterized protein LOC103314735 [Tribolium castaneum]
1470	evm.model.Contig10436	-0.365701	1	-	-0.127903	1	-	1.96581	0.373331	-	2.76408	0.00715476	Up	Kinectin	K14000 RRBP1; ribosome-binding protein 1	ribosome-binding protein 1 isoform X1 [Hyposmocoma kahamanoa]
1471	evm.model.Contig05141	-0.366467	1	-	0.424473	1	-	1.50781	0.641012	-	2.29533	0.0213588	Up	FAS-associated factor 1	K20703 FAF1; FAS-associated factor 1	FAS-associated factor 1 [Vanessa tameamea]
1472	evm.model.Contig02466	-0.367077	1	-	-0.0634039	1	-	2.34145	0.605852	-	3.84821	0.000292968	Up	SWI/SNF complex subunit SMARCC2	K11649 SMARCC; SWI/SNF related-matrix-associated actin-dependent regulator of chromatin subfamily C	SWI/SNF complex subunit SMARCC2 [Trichoplusia ni]
1473	evm.model.Contig05192	-0.367428	1	-	0.638933	1	-	0.0889719	1	-	-2.33399	0.0491858	Down	-	-	uncharacterized protein LOC113498128 [Trichoplusia ni]
1474	evm.model.Contig09261	-0.367941	1	-	0.14395	1	-	3.04269	0.442559	-	4.37963	5.59723e-05	Up	Unc-112-related protein	K17083 FERMT2, KIND2; kindlin 2	unc-112-related protein [Vanessa tameamea]
1475	evm.model.Contig07648	-0.370086	1	-	0.0788622	1	-	1.36754	0.639703	-	1.96592	0.0393501	Up	E3 ubiquitin-protein ligase MARCH6	K10661 MARCH6, DOA10; E3 ubiquitin-protein ligase MARCH6 [EC:2.3.2.27]	E3 ubiquitin-protein ligase MARCH6 isoform X2 [Trichoplusia ni]
1476	evm.model.Contig13681	-0.370741	1	-	-0.217127	1	-	2.00537	0.420308	-	2.78716	0.00580604	Up	Ras-related protein Rab-5B	K07889 RAB5C; Ras-related protein Rab-5C	ras-related protein Rab-5B [Trichoplusia ni]
1477	evm.model.Contig02780	-0.372963	1	-	0.937413	1	-	2.62433	0.60116	-	4.93288	0.000851121	Up	Intersectin-1	-	CD2-associated protein isoform X1 [Bombyx mori]
1478	evm.model.Contig07972	-0.373038	1	-	0.0811389	1	-	1.34785	0.79078	-	2.66278	0.00735402	Up	Exostosin-2	K02367 EXT2; glucuronyl/N-acetylglucosaminyl transferase EXT2 [EC:2.4.1.224 2.4.1.225]	exostosin-2 [Vanessa tameamea]
1479	evm.model.Contig05996	-0.373535	1	-	-0.00563995	1	-	1.78144	0.6017	-	2.24854	0.0330361	Up	Transmembrane protein 201	-	uncharacterized protein LOC113508767 [Trichoplusia ni]
1480	evm.model.Contig11182	-0.3754	1	-	-0.615202	1	-	0.986288	0.928208	-	4.25225	0.000160782	Up	Fasciclin-3	-	fasciclin-3 isoform X3 [Trichoplusia ni]
1481	evm.model.Contig04183	-0.378567	1	-	-0.332036	1	-	2.95416	0.602593	-	4.30784	0.00158329	Up	-	-	uncharacterized protein LOC113494329 isoform X3 [Trichoplusia ni]
1482	evm.model.Contig07407	-0.378793	1	-	0.44287	1	-	3.03575	0.501623	-	3.85118	0.00166179	Up	Transmembrane and coiled-coil domains protein 1	-	transmembrane and coiled-coil domains protein 2 isoform X7 [Vanessa tameamea]
1483	evm.model.Contig10627	-0.378993	1	-	-0.406322	1	-	2.55121	0.501623	-	4.44278	7.21814e-06	Up	Ras-associated and pleckstrin homology domains-containing protein 1	K17704 APBB1IP, RIAM; amyloid beta A4 precursor protein-binding family B member 1-interacting protein	abnormal cell migration protein 10 isoform X1 [Hyposmocoma kahamanoa]
1484	evm.model.Contig05510	-0.379447	1	-	-0.694245	1	-	2.68294	0.560533	-	3.77262	0.00158739	Up	Ras-related protein Rac1	K04392 RAC1; Ras-related C3 botulinum toxin substrate 1	ras-related protein Rac1 [Ctenocephalides felis]
1485	evm.model.Contig13158	-0.380181	1	-	-0.554845	1	-	1.4805	0.771658	-	2.81208	0.00901195	Up	Twinfilin	K08870 TWF; twinfilin	twinfilin [Bombyx mori]
1486	evm.model.Contig12291	-0.382179	1	-	-0.132774	1	-	2.58246	0.446563	-	4.07328	4.41637e-05	Up	RNA-binding protein 24-B	-	RNA-binding protein 24-B-like isoform X3 [Frankliniella occidentalis]
1487	evm.model.Contig13732	-0.382186	1	-	0.00554705	1	-	1.00083	0.796258	-	2.25464	0.0166911	Up	8-oxo-dGDP phosphatase NUDT18	K17817 NUDT18, MTH3; 8-oxo-dGDP phosphatase [EC:3.6.1.58]	8-oxo-dGDP phosphatase NUDT18 [Trichoplusia ni]
1488	evm.model.Contig12734	-0.382275	1	-	-0.337737	1	-	2.14119	0.588146	-	3.5608	0.000225572	Up	Influenza virus NS1A-binding protein homolog	K15046 NS1BP; influenza virus NS1A-binding protein	kelch-like protein 17, partial [Vanessa tameamea]
1489	evm.model.Contig14005	-0.383168	1	-	0.591067	1	-	-0.625909	0.989218	-	3.21368	0.0342222	Up	Kinesin-like protein Nod	-	PREDICTED: kinesin-like protein Nod [Tribolium castaneum]
1490	evm.model.Contig11826	-0.383772	1	-	-0.679853	1	-	2.2409	0.727335	-	4.0083	0.00398109	Up	Eyes absent homolog 1	K17622 EYA4; eyes absent homolog 4 [EC:3.1.3.48]	eyes absent homolog 2 [Trichoplusia ni]
1491	evm.model.Contig04026	-0.384107	1	-	-0.165551	1	-	1.1796	0.631002	-	2.43222	0.0162585	Up	Nucleosome assembly protein 1-like 1	K11279 NAP1L1, NRP; nucleosome assembly protein 1-like 1	nucleosome assembly protein 1-like 1 isoform X1 [Hyposmocoma kahamanoa]
1492	evm.model.Contig11960	-0.384357	1	-	-0.214219	1	-	4.56487	0.315175	-	4.13005	0.00511091	Up	Sodium leak channel non-selective protein	K21863 NALCN; sodium leak channel non-selective protein	sodium leak channel non-selective protein [Vanessa tameamea]
1493	evm.model.Contig05769	-0.384631	1	-	0.205906	1	-	2.4734	0.420308	-	2.28347	0.0170238	Up	Retinoblastoma-like protein 1	K04681 RBL1; retinoblastoma-like protein 1	retinoblastoma-like protein 2 isoform X1 [Vanessa tameamea]
1494	evm.model.Contig06555	-0.384934	1	-	0.150267	1	-	1.78936	0.654391	-	3.17099	0.000764034	Up	E3 ubiquitin-protein ligase UBR3	K11978 UBR3; E3 ubiquitin-protein ligase UBR3 [EC:2.3.2.27]	E3 ubiquitin-protein ligase Ubr3 [Trichoplusia ni]
1495	evm.model.Contig10780	-0.385852	1	-	-0.149309	1	-	2.37747	0.617164	-	2.47633	0.0314181	Up	Serine/threonine-protein phosphatase 2A 56 kDa regulatory subunit delta isoform	K11584 PPP2R5; serine/threonine-protein phosphatase 2A regulatory subunit B'	serine/threonine-protein phosphatase 2A 56 kDa regulatory subunit gamma isoform-like isoform X3 [Trichoplusia ni]
1496	evm.model.Contig11583	-0.387024	1	-	-0.841072	1	-	2.55602	0.576202	-	3.79224	0.00134522	Up	Protein numb	K06057 NUMBL; numb	protein numb isoform X1 [Vanessa tameamea]
1497	evm.model.Contig05774	-0.387052	1	-	-0.305257	1	-	2.0973	0.406571	-	3.07526	0.00305221	Up	Ran-binding protein 10	-	ran-binding protein 10 isoform X4 [Hyposmocoma kahamanoa]
1498	evm.model.Contig12921	-0.38853	1	-	-0.292928	1	-	1.20348	0.739729	-	2.08796	0.028119	Up	Neural-cadherin	-	neural-cadherin isoform X2 [Vanessa tameamea]
1499	evm.model.Contig11676	-0.389243	1	-	0.0280289	1	-	0.624327	0.939315	-	2.38461	0.0224287	Up	Cyclin-A2	K06627 CCNA; cyclin-A	cyclin-A1-like [Hyposmocoma kahamanoa]
1500	evm.model.Contig02102	-0.390746	1	-	-0.671125	1	-	3.69829	0.41854	-	5.37765	1.71531e-05	Up	Phospholipid scramblase 2	-	phospholipid scramblase 2 isoform X1 [Trichoplusia ni]
1501	evm.model.Contig09566	-0.391403	1	-	-0.26768	1	-	2.0828	0.55705	-	3.06741	0.000872492	Up	Cytosolic carboxypeptidase-like protein 5	-	cytosolic carboxypeptidase-like protein 5 isoform X6 [Trichoplusia ni]
1502	evm.model.Contig10617	-0.391426	1	-	-0.0837185	1	-	1.82788	0.641683	-	2.99253	0.00173693	Up	NECAP-like protein CG9132	K20069 NECAP1_2; adaptin ear-binding coat-associated protein 1/2	NECAP-like protein CG9132 [Galleria mellonella]
1503	evm.model.Contig03800	-0.391756	1	-	0.177959	1	-	2.46359	0.343619	-	3.58005	0.000762431	Up	Trifunctional purine biosynthetic protein adenosine-3	K11787 GART; phosphoribosylamine--glycine ligase / phosphoribosylglycinamide formyltransferase / phosphoribosylformylglycinamidine cyclo-ligase [EC:6.3.4.13 2.1.2.2 6.3.3.1]	trifunctional purine biosynthetic protein adenosine-3 isoform X2 [Trichoplusia ni]
1504	evm.model.Contig06786	-0.392515	1	-	0.20624	1	-	1.67534	0.602593	-	2.51423	0.0107325	Up	Uncharacterized protein C6orf106 homolog	-	uncharacterized protein C6orf106 homolog [Hyposmocoma kahamanoa]
1505	evm.model.Contig06612	-0.392546	1	-	-1.067	1	-	4.97423	0.363833	-	5.57989	0.00236227	Up	Ceramide glucosyltransferase	K00720 UGCG; ceramide glucosyltransferase [EC:2.4.1.80]	ceramide glucosyltransferase [Vanessa tameamea]
1506	evm.model.Contig05892	-0.393206	1	-	-0.780232	1	-	2.34297	0.611948	-	3.60847	0.00305221	Up	Tankyrase	K10799 TNKS; tankyrase [EC:2.4.2.30]	tankyrase isoform X2 [Trichoplusia ni]
1507	evm.model.Contig12846	-0.393834	1	-	-0.433023	1	-	0.975765	0.842477	-	2.49738	0.00671593	Up	Zinc finger MIZ domain-containing protein 1	K22403 ZMIZ; zinc finger MIZ domain-containing protein	zinc finger MIZ domain-containing protein 1 isoform X2 [Galleria mellonella]
1508	evm.model.Contig02118	-0.395189	1	-	0.157274	1	-	1.19335	0.756139	-	2.34767	0.00979382	Up	Gamma-interferon-inducible lysosomal thiol reductase	K08059 IFI30, GILT; interferon, gamma-inducible protein 30	legumaturain [Bombyx mori]
1509	evm.model.Contig03354	-0.395617	1	-	0.166223	1	-	0.697966	0.892329	-	2.40281	0.0120086	Up	UDP-glucose 4-epimerase	K01784 galE, GALE; UDP-glucose 4-epimerase [EC:5.1.3.2]	UDP-glucose 4-epimerase-like [Galleria mellonella]
1510	evm.model.Contig07865	-0.395847	1	-	0.137688	1	-	2.17022	0.588146	-	2.9559	0.0051073	Up	Serine palmitoyltransferase 2	-	LOW QUALITY PROTEIN: serine palmitoyltransferase 2-like [Ctenocephalides felis]
1511	evm.model.Contig03830	-0.395899	1	-	0.329194	1	-	4.42324	0.448414	-	4.73358	0.00128908	Up	G protein-coupled receptor kinase 1	K00910 ADRBK, GRK; beta-adrenergic-receptor kinase [EC:2.7.11.15]	G protein-coupled receptor kinase 1 isoform X2 [Hyposmocoma kahamanoa]
1512	evm.model.Contig07639	-0.396334	1	-	-0.271503	1	-	3.72442	0.343619	-	5.29155	7.21814e-06	Up	Ecotropic viral integration site 5 ortholog	K20242 EVI5; ecotropic viral integration site 5 protein	ecotropic viral integration site 5 ortholog isoform X1 [Trichoplusia ni]
1513	evm.model.Contig12418	-0.397038	1	-	0.290184	1	-	0.667227	0.9248	-	2.07828	0.0365511	Up	Semaphorin-5A	K06841 SEMA5; semaphorin 5	semaphorin-5A [Trichoplusia ni]
1514	evm.model.Contig06416	-0.397639	1	-	-0.658924	1	-	2.70475	0.420904	-	3.70368	0.000234997	Up	Vinculin	K05700 VCL; vinculin	vinculin [Trichoplusia ni]
1515	evm.model.Contig06204	-0.397912	1	-	-0.0988972	1	-	0.983706	0.883478	-	2.29457	0.0230268	Up	Zinc finger protein-like 1	-	zinc finger protein-like 1 homolog [Trichoplusia ni]
1516	evm.model.Contig13474	-0.398835	1	-	-0.0237883	1	-	1.53368	0.688	-	2.57413	0.00838704	Up	Serine/threonine-protein kinase Genghis Khan	K16307 CDC42BP; serine/threonine-protein kinase MRCK [EC:2.7.11.1]	serine/threonine-protein kinase Genghis Khan isoform X6 [Trichoplusia ni]
1517	evm.model.Contig08602	-0.399521	1	-	-0.595588	1	-	2.14584	0.437575	-	3.56894	0.000113325	Up	BAI1-associated protein 3	-	protein unc-13 homolog 4B isoform X8 [Trichoplusia ni]
1518	evm.model.Contig06810	-0.400256	1	-	-0.356242	1	-	2.67125	0.218946	-	3.19266	0.00354284	Up	Probable ATP-dependent RNA helicase DDX17	K12823 DDX5, DBP2; ATP-dependent RNA helicase DDX5/DBP2 [EC:3.6.4.13]	ATP-dependent RNA helicase dbp2-like isoform X2 [Vanessa tameamea]
1519	evm.model.Contig05592	-0.401047	1	-	0.0613675	1	-	1.81977	0.551755	-	2.16825	0.0190981	Up	(E3-independent) E2 ubiquitin-conjugating enzyme	K10581 UBE2O; ubiquitin-conjugating enzyme E2 O [EC:2.3.2.24]	(E3-independent) E2 ubiquitin-conjugating enzyme [Trichoplusia ni]
1520	evm.model.Contig05266	-0.401444	1	-	0.034648	1	-	1.17541	0.830366	-	2.85021	0.00261057	Up	Zinc finger protein 835	-	uncharacterized protein PFB0145c-like [Galleria mellonella]
1521	evm.model.Contig05926	-0.403477	1	-	-0.89959	1	-	3.25906	0.397091	-	4.30464	0.000234997	Up	Ras-related C3 botulinum toxin substrate 1	K04392 RAC1; Ras-related C3 botulinum toxin substrate 1	ras-related C3 botulinum toxin substrate 1 [Frankliniella occidentalis]
1522	evm.model.Contig02587	-0.404827	1	-	-0.393047	1	-	2.3482	0.354473	-	3.48435	0.00053895	Up	Protein 4.1 homolog	K06107 EPB41, 4.1R; erythrocyte membrane protein band 4.1	protein 4.1 homolog isoform X3 [Vanessa tameamea]
1523	evm.model.Contig12672	-0.406581	1	-	-0.102153	1	-	1.82454	0.796246	-	3.02692	0.00935286	Up	Proto-oncogene tyrosine-protein kinase ROS	K05088 ROS1; proto-oncogene tyrosine-protein kinase ROS [EC:2.7.10.1]	proto-oncogene tyrosine-protein kinase ROS isoform X2 [Vanessa tameamea]
1524	evm.model.Contig13232	-0.406861	1	-	-1.00625	1	-	-	-	-	8.67786	0.0199101	Up	Protein G12	-	uncharacterized protein LOC113498764 isoform X1 [Trichoplusia ni]
1525	evm.model.Contig01204	-0.408528	0.9826	-	-0.30481	1	-	0.908571	0.761698	-	2.20117	0.0271192	Up	Protein CNPPD1	-	protein CNPPD1 [Vanessa tameamea]
1526	evm.model.Contig01857	-0.408904	1	-	-0.367219	1	-	1.55439	0.688	-	2.49427	0.0189421	Up	Cell division cycle protein 27 homolog	K03350 APC3, CDC27; anaphase-promoting complex subunit 3	cell division cycle protein 27 homolog [Vanessa tameamea]
1527	evm.model.Contig01819	-0.410585	1	-	-0.483155	1	-	3.18042	0.55705	-	4.86497	0.000174637	Up	cAMP-dependent protein kinase type I regulatory subunit	K04739 PRKAR; cAMP-dependent protein kinase regulator	cAMP-dependent protein kinase type I regulatory subunit isoform X1 [Hyposmocoma kahamanoa]
1528	evm.model.Contig08033	-0.411903	1	-	-0.286788	1	-	3.26393	0.548681	-	5.19839	0.00198728	Up	Thioredoxin domain-containing protein 9	-	thioredoxin domain-containing protein 9 [Bombyx mori]
1529	evm.model.Contig01624	-0.41191	1	-	-2.17177	1	-	5.31361	0.315175	-	4.38945	0.00380379	Up	Uncharacterized protein C4orf29 homolog	-	protein ABHD18 [Galleria mellonella]
1530	evm.model.Contig01124	-0.412451	1	-	-0.49563	1	-	1.60671	0.812061	-	3.76448	0.000624007	Up	Bromo adjacent homology domain-containing 1 protein	-	uncharacterized protein LOC113495895 [Trichoplusia ni]
1531	evm.model.Contig02478	-0.4131	1	-	0.297077	1	-	4.05628	0.217366	-	5.20974	1.58771e-05	Up	Ras-like protein 2	K07830 RRAS2, TC21; Ras-related protein R-Ras2	PREDICTED: ras-like protein 2 [Microplitis demolitor]
1532	evm.model.Contig09671	-0.413126	1	-	4.11676	0.0475148	Up	-2.56943	0.885577	-	-0.0373992	1	-	-	-	uncharacterized protein LOC113235374 [Hyposmocoma kahamanoa]
1533	evm.model.Contig09887	-0.413387	1	-	-0.450288	1	-	1.44821	0.664869	-	2.77925	0.00357469	Up	Probable peroxisomal acyl-coenzyme A oxidase 1	K00232 E1.3.3.6, ACOX1, ACOX3; acyl-CoA oxidase [EC:1.3.3.6]	probable peroxisomal acyl-coenzyme A oxidase 1 [Galleria mellonella]
1534	evm.model.Contig14041	-0.413941	1	-	-0.726418	1	-	1.65046	0.712863	-	2.76996	0.00515079	Up	Homocysteine-responsive endoplasmic reticulum-resident ubiquitin-like domain member 2 protein	-	homocysteine-responsive endoplasmic reticulum-resident ubiquitin-like domain member 2 protein isoform X2 [Ctenocephalides felis]
1535	evm.model.Contig07443	-0.414277	1	-	-0.16083	1	-	2.52333	0.559036	-	3.93763	0.000344349	Up	PHD finger protein 10	K22197 BAF45A, PHF10; BRG1-associated factor 45A	uncharacterized protein LOC113399658 isoform X1 [Vanessa tameamea]
1536	evm.model.Contig13639	-0.414312	1	-	-1.21577	1	-	3.70596	0.160795	-	2.74045	0.00607293	Up	Ribose-phosphate pyrophosphokinase 1	K00948 PRPS, prsA; ribose-phosphate pyrophosphokinase [EC:2.7.6.1]	ribose-phosphate pyrophosphokinase 1 isoform X1 [Apis mellifera]
1537	evm.model.Contig02656	-0.415589	1	-	-0.440472	1	-	2.30966	0.472065	-	3.87483	3.51086e-05	Up	Ras-related protein Rab-10	K07903 RAB10; Ras-related protein Rab-10	small GTP-binding protein Rab10 [Bombyx mori]
1538	evm.model.Contig01933	-0.417925	1	-	-0.390621	1	-	2.09786	0.731285	-	2.90764	0.0372864	Up	Protein drumstick	K22535 DRM; drumstick	drumstick, isoform A [Drosophila melanogaster]
1539	evm.model.Contig10841	-0.419063	1	-	-1.32777	0.908759	-	0.867287	0.891087	-	2.81547	0.0115366	Up	Protein CASC3	K14323 CASC3, MLN51; protein CASC3	protein CASC3-like isoform X2 [Hyposmocoma kahamanoa]
1540	evm.model.Contig01544	-0.419797	1	-	-0.171226	1	-	1.53315	0.74713	-	3.40309	0.000221787	Up	Rho guanine nucleotide exchange factor 12	K12331 ARHGEF11; Rho guanine nucleotide exchange factor 11	uncharacterized protein LOC113228795 [Hyposmocoma kahamanoa]
1541	evm.model.Contig12839	-0.420172	1	-	-0.232429	1	-	1.99544	0.484542	-	3.27229	0.000478222	Up	4-hydroxybutyrate coenzyme A transferase	-	uncharacterized protein LOC113396493 isoform X1 [Vanessa tameamea]
1542	evm.model.Contig02526	-0.420238	1	-	-1.34496	1	-	4.95175	0.466664	-	6.07701	0.00102402	Up	Transcriptional repressor p66-alpha	-	transcriptional repressor p66-alpha-like [Galleria mellonella]
1543	evm.model.Contig04460	-0.42122	0.986381	-	-0.252494	1	-	1.26319	0.669226	-	2.61031	0.0101709	Up	Dystroglycan	K06265 DAG1; dystroglycan 1	dystroglycan isoform X3 [Vanessa tameamea]
1544	evm.model.Contig10655	-0.421659	1	-	0.0541232	1	-	2.39202	0.218946	-	2.43646	0.0100272	Up	RNA-binding protein Nova-1	K14944 NOVA; RNA-binding protein Nova	RNA-binding protein Nova-2 isoform X2 [Hyposmocoma kahamanoa]
1545	evm.model.Contig09270	-0.422879	1	-	-0.167773	1	-	1.30434	0.858719	-	3.59886	0.000884235	Up	Zinc finger FYVE domain-containing protein 26 homolog	K19027 ZFYVE26; zinc finger FYVE domain-containing protein 26	zinc finger FYVE domain-containing protein 26 homolog [Hyposmocoma kahamanoa]
1546	evm.model.Contig06315	-0.425078	0.98058	-	-1.79007	1	-	-2.25051	0.878224	-	-9.84714	0.0134007	Down	Nose resistant to fluoxetine protein 6	-	O-acyltransferase like protein-like [Hyposmocoma kahamanoa]
1547	evm.model.Contig09157	-0.426025	1	-	-0.646832	1	-	1.65429	0.6017	-	3.1879	0.000835092	Up	Spermatogenesis-associated protein 20	-	spermatogenesis-associated protein 20 isoform X1 [Galleria mellonella]
1548	evm.model.Contig01638	-0.426611	0.978017	-	-0.0610639	1	-	1.50357	0.560533	-	2.30993	0.019942	Up	Clathrin heavy chain	K04646 CLTC; clathrin heavy chain	clathrin heavy chain [Hyposmocoma kahamanoa]
1549	evm.model.Contig14032	-0.426833	1	-	-0.190813	1	-	0.686838	0.938426	-	2.47702	0.0162568	Up	Structural maintenance of chromosomes protein 5	-	structural maintenance of chromosomes protein 5 [Hyposmocoma kahamanoa]
1550	evm.model.Contig00131	-0.429556	0.993905	-	0.0667725	1	-	1.34407	0.666371	-	2.65799	0.00960476	Up	Long-chain-fatty-acid--CoA ligase 4	K01897 ACSL, fadD; long-chain acyl-CoA synthetase [EC:6.2.1.3]	long-chain-fatty-acid--CoA ligase 4 isoform X2 [Trichoplusia ni]
1551	evm.model.Contig05513	-0.430014	1	-	-1.32113	1	-	1.4724	0.887468	-	4.02189	0.00967531	Up	Multiple inositol polyphosphate phosphatase 1	K03103 MINPP1; multiple inositol-polyphosphate phosphatase / 2,3-bisphosphoglycerate 3-phosphatase [EC:3.1.3.62 3.1.3.80]	multiple inositol polyphosphate phosphatase 1-like [Zootermopsis nevadensis]
1552	evm.model.Contig02278	-0.430039	1	-	-0.462137	1	-	1.79546	0.632802	-	3.28435	0.000561705	Up	Oxidation resistance protein 1	-	nuclear receptor coactivator 7 isoform X16 [Trichoplusia ni]
1553	evm.model.Contig11390	-0.430232	1	-	-0.090981	1	-	2.16627	0.556926	-	2.46145	0.0100693	Up	85/88 kDa calcium-independent phospholipase A2	K16343 PLA2G6, IPLA2; calcium-independent phospholipase A2 [EC:3.1.1.4]	PLA2-C [Spodoptera exigua]
1554	evm.model.Contig12077	-0.430299	1	-	-0.140082	1	-	1.84478	0.621671	-	2.60492	0.0103367	Up	Zinc finger protein 84	-	zinc finger protein 816 isoform X2 [Bombyx mori]
1555	evm.model.Contig01899	-0.430541	1	-	0.198328	1	-	2.27747	0.570531	-	3.63596	0.00119827	Up	Cellular tumor antigen p53	-	cellular tumor antigen p53 [Trichoplusia ni]
1556	evm.model.Contig14107	-0.430853	1	-	0.496728	1	-	-1.35688	0.688	-	-3.39097	0.00963583	Down	Protein takeout	-	protein takeout-like [Hyposmocoma kahamanoa]
1557	evm.model.Contig01483	-0.432457	1	-	-0.22672	1	-	2.3226	0.599907	-	4.3319	3.26674e-05	Up	Monocarboxylate transporter 12	-	monocarboxylate transporter 12 isoform X1 [Vanessa tameamea]
1558	evm.model.Contig10662	-0.432562	1	-	0.0643583	1	-	2.50964	0.620998	-	3.27513	0.00347409	Up	Synaptic vesicular amine transporter	K08155 SLC18A1_2, VMAT; MFS transporter, DHA1 family, solute carrier family 18 (vesicular amine transporter), member 1/2	synaptic vesicular amine transporter [Trichoplusia ni]
1559	evm.model.Contig12311	-0.432621	1	-	-1.92967	1	-	-1.67671	0.90037	-	-6.56673	0.0385736	Down	Peroxidase	-	peroxidase-like [Hyposmocoma kahamanoa]
1560	evm.model.Contig10370	-0.432732	1	-	0.55531	1	-	1.16994	0.821957	-	2.38614	0.00961556	Up	Exocyst complex component 4	K06111 EXOC4, SEC8; exocyst complex component 4	exocyst complex component 4 isoform X1 [Vanessa tameamea]
1561	evm.model.Contig10804	-0.434646	1	-	-0.0263705	1	-	1.09773	0.887017	-	2.38253	0.0406148	Up	Transmembrane protein 165	-	transmembrane protein 165 isoform X2 [Vanessa tameamea]
1562	evm.model.Contig01989	-0.43624	1	-	0.702037	1	-	1.80157	0.802657	-	3.73379	0.000884235	Up	Centromere-associated protein E	K11498 CENPE; centromeric protein E	centromere-associated protein E-like isoform X1 [Vanessa tameamea]
1563	evm.model.Contig07593	-0.437431	1	-	-0.670264	1	-	1.08457	0.736326	-	2.46054	0.00886688	Up	Antithrombin-III	-	serine protease inhibitor 77Ba-like [Trichoplusia ni]
1564	evm.model.Contig13943	-0.437683	1	-	-0.323524	1	-	1.70676	0.647733	-	3.26963	0.00226401	Up	Putative epidermal cell surface receptor	-	putative epidermal cell surface receptor isoform X1 [Vanessa tameamea]
1565	evm.model.Contig05645	-0.438981	1	-	-0.0256113	1	-	1.12902	0.842406	-	2.1971	0.0444207	Up	Polyadenylate-binding protein-interacting protein 2B	-	neurofilament heavy polypeptide isoform X1 [Trichoplusia ni]
1566	evm.model.Contig11772	-0.440079	1	-	-3.77895	2.32039e-06	Down	1.5685	0.662981	-	-4.54488	0.013431	Down	Larval cuticle protein LCP-22	-	larval cuticle protein LCP-22-like [Vanessa tameamea]
1567	evm.model.Contig00967	-0.440276	0.995502	-	0.0475195	1	-	2.59825	0.319782	-	3.45787	0.000445206	Up	Insulin-like growth factor 2 mRNA-binding protein 3	K17391 IGF2BP1; insulin-like growth factor 2 mRNA-binding protein 1	insulin-like growth factor 2 mRNA-binding protein 1 isoform X1 [Vanessa tameamea]
1568	evm.model.Contig05721	-0.440503	1	-	-0.123542	1	-	0.982152	0.821483	-	2.16924	0.0182261	Up	Peptide-N(4)-(N-acetyl-beta-glucosaminyl)asparagine amidase	K01456 E3.5.1.52, NGLY1, PNG1; peptide-N4-(N-acetyl-beta-glucosaminyl)asparagine amidase [EC:3.5.1.52]	peptide-N(4)-(N-acetyl-beta-glucosaminyl)asparagine amidase [Trichoplusia ni]
1569	evm.model.Contig00243	-0.441473	1	-	-0.303895	1	-	-1.57278	0.486198	-	-2.92677	0.0131322	Down	Venom carboxylesterase-6	-	antennal esterase CXE13 [Spodoptera littoralis]
1570	evm.model.Contig01196	-0.441739	1	-	-0.270742	1	-	2.64194	0.583659	-	3.33827	0.00256953	Up	Protein-tyrosine sulfotransferase	K01021 TPST; protein-tyrosine sulfotransferase [EC:2.8.2.20]	protein-tyrosine sulfotransferase-like [Ctenocephalides felis]
1571	evm.model.Contig05213	-0.442707	1	-	0.089264	1	-	2.09099	0.623598	-	3.00141	0.0214111	Up	Geranylgeranyl transferase type-1 subunit beta	K11713 PGTB1; geranylgeranyl transferase type-1 subunit beta [EC:2.5.1.59]	geranylgeranyl transferase type-1 subunit beta [Galleria mellonella]
1572	evm.model.Contig09564	-0.442718	1	-	0.197965	1	-	1.32475	0.827729	-	2.83402	0.00419114	Up	Coronin-2B	K13887 CORO2; coronin-2	coronin-2B isoform X2 [Galleria mellonella]
1573	evm.model.Contig05062	-0.443062	1	-	0.123862	1	-	1.76952	0.73361	-	2.8284	0.0024969	Up	Dynamin	K01528 DNM; dynamin GTPase [EC:3.6.5.5]	dynamin [Vanessa tameamea]
1574	evm.model.Contig11476	-0.445622	1	-	-0.0407319	1	-	2.15494	0.618685	-	2.01821	0.0402444	Up	Monocarboxylate transporter 14	-	monocarboxylate transporter 9 [Vanessa tameamea]
1575	evm.model.Contig05625	-0.446235	1	-	-4.12928	1	-	4.99043	0.727335	-	6.9791	0.0102046	Up	-	K17700 RAP1GAP, RAPGAP; RAP1 GTPase activating protein 1	rap1 GTPase-activating protein 1 isoform X2 [Vanessa tameamea]
1576	evm.model.Contig12081	-0.446262	1	-	-0.284022	1	-	1.75451	0.546227	-	2.69902	0.00216375	Up	-	-	uncharacterized protein LOC778505 [Bombyx mori]
1577	evm.model.Contig11814	-0.447289	1	-	0.133197	1	-	1.25234	0.905595	-	3.21741	0.030239	Up	Ubiquitin carboxyl-terminal hydrolase 20	K11848 USP20_33; ubiquitin carboxyl-terminal hydrolase 20/33 [EC:3.4.19.12]	ubiquitin carboxyl-terminal hydrolase 33 isoform X4 [Hyposmocoma kahamanoa]
1578	evm.model.Contig11161	-0.449496	0.98058	-	-2.06538	0.0144612	Down	1.69258	0.488074	-	1.60544	0.227128	-	-	-	serine-rich adhesin for platelets-like isoform X8 [Vanessa tameamea]
1579	evm.model.Contig12350	-0.450831	1	-	-0.102008	1	-	3.01513	0.363833	-	2.9883	0.00139461	Up	NAD(P) transhydrogenase, mitochondrial	K00323 NNT; H+-translocating NAD(P) transhydrogenase [EC:1.6.1.2 7.1.1.1]	NAD(P) transhydrogenase, mitochondrial-like [Trichoplusia ni]
1580	evm.model.Contig04958	-0.450868	1	-	0.0469941	1	-	1.42468	0.632673	-	2.47239	0.00565672	Up	Probable ATP-dependent RNA helicase DDX5	K12823 DDX5, DBP2; ATP-dependent RNA helicase DDX5/DBP2 [EC:3.6.4.13]	ATP-dependent RNA helicase dbp2-like isoform X2 [Trichoplusia ni]
1581	evm.model.Contig00439	-0.450917	0.980275	-	-0.307545	1	-	2.12633	0.358951	-	2.84392	0.00580604	Up	Eukaryotic translation initiation factor 4 gamma 3	K03260 EIF4G; translation initiation factor 4G	eukaryotic translation initiation factor 4 gamma-like [Hyposmocoma kahamanoa]
1582	evm.model.Contig02850	-0.451579	0.989435	-	-0.161399	1	-	1.4444	0.540372	-	2.04041	0.0336701	Up	Acidic leucine-rich nuclear phosphoprotein 32 family member A	K18646 ANP32A_C_D; acidic leucine-rich nuclear phosphoprotein 32 family member A/C/D	acidic leucine-rich nuclear phosphoprotein 32 family member A [Hyposmocoma kahamanoa]
1583	evm.model.Contig12898	-0.452259	1	-	-0.321561	1	-	1.85867	0.623598	-	2.40115	0.0153056	Up	TBC1 domain family member 9	K19951 TBC1D8_9; TBC1 domain family member 8/9	TBC1 domain family member 9 [Vanessa tameamea]
1584	evm.model.Contig06878	-0.452344	1	-	-0.571517	1	-	0.0883468	1	-	2.6004	0.0203784	Up	-	-	zinc finger protein 426-like isoform X1 [Zootermopsis nevadensis]
1585	evm.model.Contig04964	-0.453816	1	-	-2.37578	0.911138	-	-8.2809	0.157162	-	-6.39085	0.0136521	Down	Peritrophin-1	-	glycine-rich cell wall structural protein 1.8-like [Vanessa tameamea]
1586	evm.model.Contig08595	-0.453839	1	-	1.76705	1	-	4.2791	0.60116	-	5.65618	0.00387327	Up	-	-	protein unc-13 homolog 4B isoform X1 [Galleria mellonella]
1587	evm.model.Contig06727	-0.454221	1	-	-1.78801	1	-	-1.97986	0.902456	-	-8.43798	0.0175015	Down	-	-	-
1588	evm.model.Contig14044	-0.454784	1	-	0.75727	1	-	-0.0858205	1	-	3.22457	0.0232118	Up	Protein bowel	K09215 OSR, ODD; odd-skipped	protein bowel [Trichoplusia ni]
1589	evm.model.Contig13913	-0.455883	0.998601	-	-0.282759	1	-	1.35894	0.723985	-	2.99947	0.00100754	Up	Protein-methionine sulfoxide oxidase Mical	K19947 MICAL; F-actin monooxygenase [EC:1.14.13.225]	F-actin-monooxygenase Mical isoform X5 [Vanessa tameamea]
1590	evm.model.Contig13934	-0.456105	0.995961	-	0.0400852	1	-	1.24646	0.777365	-	1.88763	0.0436724	Up	Alpha-mannosidase 2	K01231 MAN2; alpha-mannosidase II [EC:3.2.1.114]	alpha-mannosidase 2 [Vanessa tameamea]
1591	evm.model.Contig11412	-0.456468	0.971573	-	-0.283257	1	-	1.37043	0.621671	-	2.23456	0.0172657	Up	La-related protein 1	K18757 LARP1; la-related protein 1	la-related protein 1-like [Trichoplusia ni]
1592	evm.model.Contig03436	-0.456511	1	-	-0.47281	1	-	2.23901	0.586089	-	3.50641	0.0013415	Up	Neuroligin-4, Y-linked	-	cholinesterase isoform X2 [Trichoplusia ni]
1593	evm.model.Contig10589	-0.457021	1	-	1.2141	1	-	3.84885	0.689566	-	5.89154	0.00636857	Up	Guanylate cyclase 32E	-	guanylate cyclase 32E [Trichoplusia ni]
1594	evm.model.Contig06499	-0.457516	1	-	0.345963	1	-	3.24836	0.36917	-	3.76533	0.00139742	Up	1-phosphatidylinositol 4,5-bisphosphate phosphodiesterase	K05858 PLCB; phosphatidylinositol phospholipase C, beta [EC:3.1.4.11]	1-phosphatidylinositol 4,5-bisphosphate phosphodiesterase isoform X6 [Trichoplusia ni]
1595	evm.model.Contig12757	-0.458107	1	-	0.336569	1	-	0.107516	1	-	-4.41892	0.00493786	Down	Facilitated trehalose transporter Tret1	K08145 SLC2A8, GLUT8; MFS transporter, SP family, solute carrier family 2 (facilitated glucose transporter), member 8	facilitated trehalose transporter Tret1-like [Trichoplusia ni]
1596	evm.model.Contig04755	-0.458628	1	-	-1.06418	1	-	1.13272	0.901488	-	2.73542	0.0260068	Up	Sialin	K08193 SLC17A; MFS transporter, ACS family, solute carrier family 17 (sodium-dependent inorganic phosphate cotransporter), other	sialin isoform X2 [Vanessa tameamea]
1597	evm.model.Contig06699	-0.458851	1	-	-0.111285	1	-	2.5916	0.623934	-	4.20658	0.000174637	Up	Solute carrier family 12 member 9	K14429 SLC12A9, CCC6; solute carrier family 12 (potassium/chloride transporters), member 9	solute carrier family 12 member 9 isoform X1 [Trichoplusia ni]
1598	evm.model.Contig11443	-0.460144	1	-	-0.739891	1	-	2.53459	0.545726	-	3.3718	0.00328158	Up	E3 ubiquitin-protein ligase Mdm2	K06643 MDM2; E3 ubiquitin-protein ligase Mdm2 [EC:2.3.2.27]	E3 ubiquitin-protein ligase Mdm2 isoform X1 [Hyposmocoma kahamanoa]
1599	evm.model.Contig03648	-0.460545	0.989435	-	-0.176489	1	-	1.62245	0.658005	-	2.73046	0.0027116	Up	Heterogeneous nuclear ribonucleoprotein L	K13159 HNRNPL; heterogeneous nuclear ribonucleoprotein L	heterogeneous nuclear ribonucleoprotein L isoform X3 [Trichoplusia ni]
1600	evm.model.Contig13678	-0.460744	1	-	-0.0620529	1	-	2.01686	0.601788	-	3.15719	0.00106683	Up	Cyclin-Y-like protein 1	-	cyclin-Y-like protein 1 [Hyposmocoma kahamanoa]
1601	evm.model.Contig10130	-0.461056	1	-	-0.521516	1	-	2.17813	0.602848	-	3.09318	0.00175083	Up	N-alpha-acetyltransferase 15, NatA auxiliary subunit	K20792 NAA15_16; N-alpha-acetyltransferase 15/16, NatA auxiliary subunit	N-alpha-acetyltransferase 15, NatA auxiliary subunit-like isoform X5 [Trichoplusia ni]
1602	evm.model.Contig03636	-0.46241	1	-	-0.209574	1	-	0.535039	0.950411	-	2.43402	0.0190104	Up	F-box only protein 28	K10306 FBXO28; F-box protein 28	F-box only protein 28 isoform X1 [Vanessa tameamea]
1603	evm.model.Contig13838	-0.462755	1	-	-0.661171	1	-	2.20059	0.633574	-	3.3288	0.00515079	Up	Synaptobrevin homolog YKT6	K08516 YKT6; synaptobrevin homolog YKT6	synaptobrevin homolog YKT6 [Hyposmocoma kahamanoa]
1604	evm.model.Contig11154	-0.464371	0.9884	-	0.0807522	1	-	1.51893	0.560533	-	1.98558	0.038882	Up	Ubiquitin-protein ligase E3A	K10587 UBE3A, E6AP; ubiquitin-protein ligase E3 A [EC:2.3.2.26]	ubiquitin-protein ligase E3A isoform X1 [Hyposmocoma kahamanoa]
1605	evm.model.Contig09602	-0.464514	0.9524	-	-0.248849	1	-	1.00204	0.791964	-	2.25795	0.0272923	Up	Protein phosphatase 1E	K17501 PPM1E, POPX1; protein phosphatase 1E [EC:3.1.3.16]	uncharacterized protein LOC113237646 [Hyposmocoma kahamanoa]
1606	evm.model.Contig06947	-0.466514	1	-	-0.201197	1	-	1.13199	0.831338	-	2.21663	0.0188448	Up	Zinc finger protein 568	-	uncharacterized protein LOC113493405 [Trichoplusia ni]
1607	evm.model.Contig00835	-0.466712	0.964451	-	-0.659795	1	-	0.75288	0.859932	-	2.34273	0.0161488	Up	Adenylyl cyclase-associated protein 1	K17261 CAP1_2, SRV2; adenylyl cyclase-associated protein	adenylyl cyclase-associated protein 1 isoform X2 [Trichoplusia ni]
1608	evm.model.Contig03137	-0.466835	1	-	0.0174157	1	-	-0.148612	1	-	2.94788	0.0359632	Up	Agrin	K06254 AGRN; agrin	agrin-like [Trichoplusia ni]
1609	evm.model.Contig10131	-0.467172	1	-	0.365452	1	-	1.59249	0.797126	-	2.71243	0.0311145	Up	-	-	uncharacterized protein LOC113396579 [Vanessa tameamea]
1610	evm.model.Contig01245	-0.467889	1	-	-	-	-	-10.9369	0.0796359	-	-11.4567	0.00452506	Down	Acyl-CoA-binding protein	-	acyl-CoA-binding protein homolog [Ceratitis capitata]
1611	evm.model.Contig07162	-0.468041	0.993714	-	0.0367562	1	-	0.901889	0.842406	-	1.9993	0.0309324	Up	Death-associated inhibitor of apoptosis 2	K16060 BIRC2_3; baculoviral IAP repeat-containing protein 2/3	baculoviral IAP repeat-containing protein 7 [Galleria mellonella]
1612	evm.model.Contig12132	-0.468311	1	-	0.0130564	1	-	2.46755	0.546197	-	2.98807	0.00908098	Up	Guanine nucleotide-binding protein G(s) subunit alpha	K04632 GNAS; guanine nucleotide-binding protein G(s) subunit alpha	guanine nucleotide-binding protein G(s) subunit alpha isoform X2 [Galleria mellonella]
1613	evm.model.Contig13437	-0.469211	1	-	-2.0249	0.0470275	Down	0.694902	0.812061	-	2.08669	0.178909	-	-	-	uncharacterized protein LOC113498847 [Trichoplusia ni]
1614	evm.model.Contig03751	-0.470085	1	-	-1.55545	0.79629	-	2.26136	0.606757	-	4.64443	4.05012e-05	Up	Putative polypeptide N-acetylgalactosaminyltransferase 9	K00710 GALNT; polypeptide N-acetylgalactosaminyltransferase [EC:2.4.1.41]	putative polypeptide N-acetylgalactosaminyltransferase 9 isoform X3 [Bombyx mori]
1615	evm.model.Contig13522	-0.471026	1	-	-0.970216	1	-	0.296567	1	-	4.30549	0.0462261	Up	Sushi, von Willebrand factor type A, EGF and pentraxin domain-containing protein 1	-	sushi, von Willebrand factor type A, EGF and pentraxin domain-containing protein 1 isoform X2 [Vanessa tameamea]
1616	evm.model.Contig08134	-0.471759	1	-	-0.387411	1	-	1.73944	0.8293	-	3.52026	0.0270144	Up	Transmembrane protein 132B	K17599 TMEM132; transmembrane protein 132	transmembrane protein 132B [Galleria mellonella]
1617	evm.model.Contig13647	-0.471932	1	-	-0.851787	1	-	3.73	0.337121	-	4.35998	0.00102314	Up	Triple functional domain protein	K08810 TRIO; triple functional domain protein [EC:2.7.11.1]	kalirin-like [Galleria mellonella]
1618	evm.model.Contig04485	-0.472062	0.991826	-	-0.179846	1	-	1.98126	0.420904	-	2.95876	0.00125834	Up	Ras-related protein Rab-2	K07877 RAB2A; Ras-related protein Rab-2A	ras-related protein Rab-2A [Galleria mellonella]
1619	evm.model.Contig07485	-0.47256	1	-	0.0247395	1	-	2.15663	0.537692	-	2.97632	0.00245017	Up	Golgi-specific brefeldin A-resistance guanine nucleotide exchange factor 1	K18443 GBF1; golgi-specific brefeldin A-resistance guanine nucleotide exchange factor 1	Golgi-specific brefeldin A-resistance guanine nucleotide exchange factor 1 [Trichoplusia ni]
1620	evm.model.Contig07860	-0.472818	1	-	0.171851	1	-	-1.39866	0.621671	-	-2.22547	0.0327531	Down	-	-	uncharacterized protein LOC113368157 [Ctenocephalides felis]
1621	evm.model.Contig03534	-0.47665	1	-	0.146375	1	-	1.50766	0.69447	-	2.25798	0.0126368	Up	Methionine--tRNA ligase, mitochondrial	K01874 MARS, metG; methionyl-tRNA synthetase [EC:6.1.1.10]	methionine--tRNA ligase, mitochondrial [Trichoplusia ni]
1622	evm.model.Contig00238	-0.47869	1	-	-0.21608	1	-	1.68511	0.607813	-	2.93809	0.00163657	Up	Palmitoyltransferase ZDHHC5	K20030 ZDHHC5_8; palmitoyltransferase ZDHHC5/8 [EC:2.3.1.225]	palmitoyltransferase ZDHHC5 isoform X1 [Vanessa tameamea]
1623	evm.model.Contig11403	-0.478855	0.945036	-	-0.0976745	1	-	1.3674	0.560533	-	2.38138	0.0281104	Up	Failed axon connections	-	failed axon connections [Hyposmocoma kahamanoa]
1624	evm.model.Contig11478	-0.479215	1	-	-0.330499	1	-	4.15967	0.364427	-	5.07463	0.000821922	Up	Monocarboxylate transporter 12	-	monocarboxylate transporter 12 isoform X3 [Trichoplusia ni]
1625	evm.model.Contig07051	-0.479247	0.998295	-	-0.212503	1	-	0.91411	0.84194	-	1.94397	0.0344819	Up	Baculoviral IAP repeat-containing protein 6	K10586 BIRC6, BRUCE; baculoviral IAP repeat-containing protein 6 (apollon) [EC:2.3.2.23]	LOW QUALITY PROTEIN: baculoviral IAP repeat-containing protein 6-like [Trichoplusia ni]
1626	evm.model.Contig13171	-0.479882	1	-	-1.5579	1	-	0.799117	0.888985	-	3.59856	0.00845522	Up	Elongation of very long chain fatty acids protein AAEL008004	-	elongation of very long chain fatty acids protein 7 [Bombyx mori]
1627	evm.model.Contig10225	-0.479995	1	-	0.000905636	1	-	2.79369	0.512907	-	4.35008	0.00100754	Up	Hemicentin-1	K16680 ED; echinoid	hemicentin-2 [Trichoplusia ni]
1628	evm.model.Contig05994	-0.480543	1	-	-0.492674	1	-	1.97391	0.659753	-	3.25355	0.00492064	Up	E3 ubiquitin-protein ligase HECW2	K12168 HECW2; E3 ubiquitin-protein ligase HECW2 [EC:2.3.2.26]	E3 ubiquitin-protein ligase HECW2 isoform X1 [Vanessa tameamea]
1629	evm.model.Contig08093	-0.481453	0.962675	-	-0.0499562	1	-	1.34984	0.681924	-	2.94158	0.00317418	Up	Sialomucin core protein 24	K06546 CD164, MGC24; CD164 antigen	sialomucin core protein 24-like [Trichoplusia ni]
1630	evm.model.Contig13139	-0.48389	1	-	0.0875413	1	-	4.52422	0.191858	-	4.3692	0.00407807	Up	Peroxisomal acyl-coenzyme A oxidase 3	K00232 E1.3.3.6, ACOX1, ACOX3; acyl-CoA oxidase [EC:1.3.3.6]	peroxisomal acyl-coenzyme A oxidase 3 [Vanessa tameamea]
1631	evm.model.Contig11505	-0.487034	1	-	-4.51185	0.00222301	Down	-4.1178	0.378722	-	-2.65039	0.322888	-	-	-	cuticle protein 18.7-like [Vanessa tameamea]
1632	evm.model.Contig11927	-0.487915	1	-	0.134974	1	-	2.09651	0.494936	-	3.03093	0.00139549	Up	Ras-related protein Rab-14	K07881 RAB14; Ras-related protein Rab-14	ras-related protein Rab-14 [Hyposmocoma kahamanoa]
1633	evm.model.Contig07542	-0.490448	0.98739	-	-0.152963	1	-	2.68071	0.232727	-	2.88209	0.00296971	Up	Guanine nucleotide-binding protein G(o) subunit alpha	K04534 GNAO, G-ALPHA-O; guanine nucleotide-binding protein G(o) subunit alpha	guanine nucleotide-binding protein G(o) subunit alpha isoform X1 [Hyposmocoma kahamanoa]
1634	evm.model.Contig03672	-0.490628	1	-	-0.53056	1	-	2.19779	0.688	-	3.69389	0.00192205	Up	Stromal membrane-associated protein 1	K12486 SMAP; stromal membrane-associated protein	stromal membrane-associated protein 1-like [Vanessa tameamea]
1635	evm.model.Contig03043	-0.491337	1	-	-0.0643033	1	-	1.7769	0.736433	-	2.84973	0.0121998	Up	Ankyrin repeat domain-containing protein 27	K20175 ANKRD27; ankyrin repeat domain-containing protein 27	ankyrin repeat domain-containing protein 27-like [Hyposmocoma kahamanoa]
1636	evm.model.Contig07584	-0.491372	1	-	1.13738	1	-	2.89492	0.378722	-	3.47442	0.00056288	Up	Protein FAM46C	-	terminal nucleotidyltransferase 5C isoform X2 [Trichoplusia ni]
1637	evm.model.Contig00793	-0.491533	1	-	-0.446549	1	-	1.52266	0.755593	-	2.38932	0.0149465	Up	F-box/WD repeat-containing protein 7	K10260 FBXW7, SEL10; F-box and WD-40 domain protein 7	F-box/WD repeat-containing protein 7 isoform X3 [Bombyx mori]
1638	evm.model.Contig06245	-0.493309	1	-	0.378525	1	-	2.55963	0.560533	-	3.38358	0.00288317	Up	Transcriptional repressor protein YY1	K09201 YY; transcription factor YY	transcriptional repressor protein YY1-like isoform X4 [Hyposmocoma kahamanoa]
1639	evm.model.Contig14113	-0.494786	1	-	1.8698	1	-	3.75961	0.712447	-	4.24193	0.0240423	Up	NEDD4-binding protein 2-like 2	-	uncharacterized protein LOC113509926 isoform X1 [Galleria mellonella]
1640	evm.model.Contig11839	-0.49942	1	-	-0.555328	1	-	0.844508	0.889946	-	2.73728	0.0117641	Up	Oxidative stress-induced growth inhibitor 2	-	oxidative stress-induced growth inhibitor 1-like [Hyposmocoma kahamanoa]
1641	evm.model.Contig11606	-0.500098	0.945176	-	-2.03467	0.18006	-	-0.086341	1	-	2.67882	0.0215236	Up	Aminoacylase-1	K14677 ACY1; aminoacylase [EC:3.5.1.14]	aminoacylase-1-like isoform X2 [Hyposmocoma kahamanoa]
1642	evm.model.Contig01438	-0.500499	1	-	-0.554477	1	-	4.33832	0.136269	-	3.73997	0.0144863	Up	Guanine nucleotide-binding protein subunit alpha homolog	K04346 GNA12; guanine nucleotide-binding protein subunit alpha-12	guanine nucleotide-binding protein subunit alpha homolog [Vanessa tameamea]
1643	evm.model.Contig01966	-0.500609	1	-	-0.578117	1	-	2.23455	0.659539	-	3.48018	0.00347409	Up	ATP-binding cassette sub-family A member 3	K05643 ABCA3; ATP-binding cassette, subfamily A (ABC1), member 3	ATP-binding cassette sub-family A member 1 [Trichoplusia ni]
1644	evm.model.Contig10250	-0.50083	1	-	-1.1904	1	-	4.89214	0.397091	-	5.09158	0.0205386	Up	Mitogen-activated protein kinase ERK-A	K04371 ERK, MAPK1_3; mitogen-activated protein kinase 1/3 [EC:2.7.11.24]	mitogen-activated protein kinase ERK-A [Galleria mellonella]
1645	evm.model.Contig00027	-0.501466	0.98058	-	-0.463034	1	-	2.11316	0.451479	-	3.13304	0.000632898	Up	SUN domain-containing ossification factor	-	SUN domain-containing ossification factor isoform X1 [Bombyx mori]
1646	evm.model.Contig09537	-0.502426	1	-	-0.610327	1	-	1.12703	0.87433	-	2.4394	0.0124505	Up	Centaurin-gamma-1A	K12491 AGAP1_3; Arf-GAP with GTPase, ANK repeat and PH domain-containing protein 1/3	centaurin-gamma-1A isoform X2 [Trichoplusia ni]
1647	evm.model.Contig05007	-0.502492	0.98058	-	-0.0229813	1	-	0.765887	0.891087	-	2.31649	0.0126368	Up	Acyl-CoA-binding domain-containing protein 5	-	acyl-CoA-binding domain-containing protein 5 [Trichoplusia ni]
1648	evm.model.Contig01206	-0.503184	1	-	-0.32548	1	-	2.02307	0.596238	-	2.54996	0.0124505	Up	Vacuolar protein sorting-associated protein 13D	K19527 VPS13D; vacuolar protein sorting-associated protein 13D	vacuolar protein sorting-associated protein 13D [Trichoplusia ni]
1649	evm.model.Contig02036	-0.504836	0.97113	-	-	-	-	0.269243	1	-	6.19072	0.00392591	Up	Aminopeptidase 1	-	hypothetical protein AND_001188 [Anopheles darlingi]
1650	evm.model.Contig00434	-0.507523	1	-	0.0919615	1	-	2.32275	0.602463	-	3.4654	0.000905377	Up	Tubulin-specific chaperone D	K21767 TBCD; tubulin-specific chaperone D	tubulin-specific chaperone D [Hyposmocoma kahamanoa]
1651	evm.model.Contig03969	-0.508481	0.944684	-	-0.155525	1	-	1.29752	0.6334	-	2.35715	0.0158419	Up	Reticulocyte-binding protein 2 homolog a	-	uncharacterized abhydrolase domain-containing protein DDB_G0269086-like [Trichoplusia ni]
1652	evm.model.Contig01139	-0.509413	0.913233	-	-0.501292	1	-	-0.332716	0.964518	-	-3.40938	0.019431	Down	Proton-coupled amino acid transporter 4	K14209 SLC36A, PAT; solute carrier family 36 (proton-coupled amino acid transporter)	proton-coupled amino acid transporter-like protein pathetic [Trichoplusia ni]
1653	evm.model.Contig12149	-0.509943	1	-	-0.0197299	1	-	1.84444	0.713378	-	3.12186	0.00142212	Up	Cytoplasmic FMR1-interacting protein	K05749 CYFIP; cytoplasmic FMR1 interacting protein	cytoplasmic FMR1-interacting protein [Vanessa tameamea]
1654	evm.model.Contig11763	-0.510983	1	-	-0.290517	1	-	1.05991	0.850195	-	3.47725	0.000717023	Up	FH1/FH2 domain-containing protein 3	-	FH1/FH2 domain-containing protein 3 isoform X2 [Hyposmocoma kahamanoa]
1655	evm.model.Contig03262	-0.513252	0.999754	-	-0.112511	1	-	1.56364	0.704587	-	2.74615	0.00580604	Up	Clathrin interactor 1	-	LOW QUALITY PROTEIN: clathrin interactor 1 [Galleria mellonella]
1656	evm.model.Contig03660	-0.514435	1	-	0.243813	1	-	2.59273	0.420904	-	2.97677	0.00695053	Up	-	-	uncharacterized protein LOC113502453 [Trichoplusia ni]
1657	evm.model.Contig03642	-0.514901	1	-	0.0421749	1	-	1.20763	0.830366	-	2.56075	0.0124879	Up	Transforming acidic coiled-coil-containing protein 3	K14283 TACC3, maskin; transforming acidic coiled-coil-containing protein 3	transforming acidic coiled-coil-containing protein 3-like [Trichoplusia ni]
1658	evm.model.Contig11201	-0.51577	1	-	-1.79186	0.891108	-	2.29527	0.488074	-	2.25054	0.0488962	Up	Hepatic leukemia factor	K09057 HLF; hepatic leukemia factor	hepatic leukemia factor isoform X3 [Vanessa tameamea]
1659	evm.model.Contig08758	-0.515831	1	-	-0.185096	1	-	3.78938	0.535152	-	5.30644	0.00171135	Up	Trifunctional nucleotide phosphoesterase protein YfkN	K01081 E3.1.3.5; 5'-nucleotidase [EC:3.1.3.5]	snake venom 5'-nucleotidase-like isoform X1 [Hyposmocoma kahamanoa]
1660	evm.model.Contig00018	-0.516375	1	-	0.508938	1	-	1.77536	0.618685	-	2.63848	0.00485956	Up	Mediator of RNA polymerase II transcription subunit 15	K15157 MED15; mediator of RNA polymerase II transcription subunit 15	mediator of RNA polymerase II transcription subunit 15 isoform X1 [Vanessa tameamea]
1661	evm.model.Contig11194	-0.518435	0.924145	-	-0.520335	1	-	1.03652	0.828096	-	2.3665	0.0117776	Up	Carnitine O-palmitoyltransferase 1, liver isoform	K08765 CPT1A; carnitine O-palmitoyltransferase 1, liver isoform [EC:2.3.1.21]	carnitine O-palmitoyltransferase 1, liver isoform [Trichoplusia ni]
1662	evm.model.Contig13841	-0.519172	1	-	-2.91192	0.668303	-	3.40062	0.774299	-	5.18006	0.00823566	Up	LON peptidase N-terminal domain and RING finger protein 2	-	PREDICTED: LON peptidase N-terminal domain and RING finger protein 3 [Microplitis demolitor]
1663	evm.model.Contig00153	-0.520449	1	-	-0.328221	1	-	2.80995	0.401761	-	3.547	0.000631545	Up	CCR4-NOT transcription complex subunit 3	K12580 CNOT3, NOT3; CCR4-NOT transcription complex subunit 3	CCR4-NOT transcription complex subunit 3 isoform X8 [Trichoplusia ni]
1664	evm.model.Contig04330	-0.520478	0.964451	-	-1.3794	0.689602	-	0.103314	1	-	2.6941	0.00946317	Up	Pro-interleukin-16	-	dentin sialophosphoprotein [Bombyx mori]
1665	evm.model.Contig13103	-0.520648	0.991826	-	0.0664731	1	-	0.897204	0.880481	-	2.13005	0.0219289	Up	-	K11124 SMG6, EST1A; protein SMG6 [EC:3.1.-.-]	telomerase-binding protein EST1A isoform X1 [Trichoplusia ni]
1666	evm.model.Contig02413	-0.521252	1	-	0.467287	1	-	1.73148	0.765811	-	2.90457	0.0157948	Up	Rab GTPase-binding effector protein 1	K12480 RABEP1; Rab GTPase-binding effector protein 1	rab GTPase-binding effector protein 1 isoform X2 [Bombus terrestris]
1667	evm.model.Contig03877	-0.52145	1	-	0.225928	1	-	2.17296	0.600885	-	2.87443	0.0169127	Up	Sialin	K12301 SLC17A5; MFS transporter, ACS family, solute carrier family 17 (sodium-dependent inorganic phosphate cotransporter), member 5	putative inorganic phosphate cotransporter [Galleria mellonella]
1668	evm.model.Contig10210	-0.521746	1	-	-0.95377	1	-	2.17224	0.586089	-	2.58375	0.0120337	Up	-	-	uncharacterized protein LOC113512542 [Galleria mellonella]
1669	evm.model.Contig00631	-0.52242	0.993905	-	-0.61913	1	-	2.91772	0.441797	-	3.99881	6.80473e-05	Up	DmX-like protein 2	-	dmX-like protein 2 isoform X9 [Hyposmocoma kahamanoa]
1670	evm.model.Contig09928	-0.523133	1	-	-0.394218	1	-	0.511948	0.982335	-	3.35973	0.0176044	Up	-	-	protein grindelwald [Vanessa tameamea]
1671	evm.model.Contig07557	-0.525065	1	-	-0.223993	1	-	1.22707	0.882451	-	3.70809	0.00540161	Up	Longitudinals lacking protein-like	-	uncharacterized protein LOC113396149 [Vanessa tameamea]
1672	evm.model.Contig12466	-0.525288	0.978361	-	-0.858761	1	-	1.92283	0.489385	-	3.67305	0.000796048	Up	-	-	uncharacterized protein LOC101739854 isoform X1 [Bombyx mori]
1673	evm.model.Contig07946	-0.527314	1	-	0.317829	1	-	4.67166	0.488074	-	6.24917	5.53947e-05	Up	Major facilitator superfamily domain-containing protein 8	K12307 MSFD8, CLN7; MFS transporter, ceroid-lipofuscinosis neuronal protein 7	major facilitator superfamily domain-containing protein 8 [Ooceraea biroi]
1674	evm.model.Contig10287	-0.528058	0.964451	-	0.312281	1	-	0.435433	0.950411	-	2.14838	0.0174354	Up	StAR-related lipid transfer protein 3	K22291 STARD3; StAR-related lipid transfer protein 3	steroidogenic acute regulatory protein-like [Vanessa tameamea]
1675	evm.model.Contig07052	-0.528834	0.962675	-	0.0913676	1	-	0.985831	0.862137	-	2.44157	0.0144433	Up	WD repeat-containing protein 20	-	WD repeat-containing protein 20 isoform X2 [Trichoplusia ni]
1676	evm.model.Contig07376	-0.529644	1	-	0.27309	1	-	1.92675	0.689566	-	2.69383	0.0115968	Up	Protein suppressor of hairy wing	-	LOW QUALITY PROTEIN: gastrula zinc finger protein XlCGF26.1-like [Trichoplusia ni]
1677	evm.model.Contig07423	-0.531155	1	-	-0.970647	1	-	2.29757	0.618685	-	3.73206	0.00117946	Up	Peroxisomal membrane protein 11B	K13352 PEX11B; peroxin-11B	peroxisomal membrane protein 11B [Trichoplusia ni]
1678	evm.model.Contig06908	-0.531618	1	-	-0.0416202	1	-	-4.44442	0.0484171	Down	0.536732	0.856519	-	Glucose dehydrogenase [FAD, quinone]	K21270 ChuaMOX; (R)-mandelonitrile oxidase [EC:1.1.3.49]	glucose dehydrogenase [FAD, quinone] [Bombyx mori]
1679	evm.model.Contig04956	-0.532064	0.98058	-	-0.269262	1	-	1.77543	0.73978	-	3.07614	0.00425494	Up	Serine palmitoyltransferase 1	K00654 SPT; serine palmitoyltransferase [EC:2.3.1.50]	serine palmitoyltransferase 1 [Trichoplusia ni]
1680	evm.model.Contig06995	-0.535034	0.98755	-	-0.516726	1	-	0.869648	0.889946	-	2.66751	0.00449771	Up	Major facilitator superfamily domain-containing protein 12	-	major facilitator superfamily domain-containing protein 12-like [Trichoplusia ni]
1681	evm.model.Contig13886	-0.535258	0.927122	-	0.0371483	1	-	1.58386	0.615785	-	2.30876	0.0101251	Up	E3 ubiquitin-protein ligase ARIH1	K11968 ARIH1; ariadne-1 [EC:2.3.2.31]	potential E3 ubiquitin-protein ligase ariadne-1 [Galleria mellonella]
1682	evm.model.Contig04277	-0.537571	1	-	-0.164502	1	-	1.99781	0.685019	-	3.61419	0.000304157	Up	Dystrophin, isoforms A/C/F/G/H	-	dystrophin-like isoform X2 [Trichoplusia ni]
1683	evm.model.Contig03646	-0.538667	1	-	0.0277465	1	-	2.97353	0.373245	-	3.32986	0.00220419	Up	-	K13159 HNRNPL; heterogeneous nuclear ribonucleoprotein L	heterogeneous nuclear ribonucleoprotein L isoform X1 [Vanessa tameamea]
1684	evm.model.Contig13435	-0.538837	1	-	0.177684	1	-	2.18835	0.675488	-	4.23558	0.00115602	Up	Ankyrin repeat domain-containing protein 50	K21440 ANKRD50; ankyrin repeat domain-containing protein 50	ankyrin repeat domain-containing protein 50 [Trichoplusia ni]
1685	evm.model.Contig04109	-0.539046	1	-	-0.262611	1	-	4.01398	0.433562	-	4.73064	0.00013105	Up	Probable palmitoyltransferase ZDHHC14	-	palmitoyltransferase app [Ctenocephalides felis]
1686	evm.model.Contig09341	-0.539797	1	-	-1.22741	1	-	3.81516	0.364427	-	4.32935	0.00901195	Up	Cell surface glycoprotein 1	-	uncharacterized protein LOC113502811 isoform X2 [Trichoplusia ni]
1687	evm.model.Contig13096	-0.54036	0.943916	-	-0.0531355	1	-	1.18465	0.663784	-	1.9347	0.033846	Up	KH domain-containing protein akap-1	K16518 AKAP1; A-kinase anchor protein 1, mitochondrial	A-kinase anchor protein 1, mitochondrial isoform X1 [Galleria mellonella]
1688	evm.model.Contig08238	-0.540703	1	-	-0.391969	1	-	1.54335	0.739729	-	2.49117	0.0205386	Up	RNA binding protein fox-1 homolog 1	K14946 RBFOX, FOX; RNA binding protein fox-1	RNA binding protein fox-1 homolog 3 isoform X4 [Hyposmocoma kahamanoa]
1689	evm.model.Contig01894	-0.541924	1	-	-3.51754	0.767933	-	-4.18309	0.433562	-	-5.45756	0.042546	Down	-	-	cuticle protein 18.7-like [Vanessa tameamea]
1690	evm.model.Contig00016	-0.542327	1	-	-0.400595	1	-	1.2979	0.850195	-	2.44188	0.0227188	Up	Zinc finger protein ush	K17441 ZFPM1, FOG1; zinc finger protein ZFPM1	PREDICTED: zinc finger protein ush isoform X1 [Tribolium castaneum]
1691	evm.model.Contig06117	-0.543847	0.929409	-	-1.01444	1	-	1.48597	0.602463	-	2.55085	0.00867718	Up	-	-	uncharacterized protein LOC113521064 isoform X3 [Galleria mellonella]
1692	evm.model.Contig06366	-0.545518	0.886409	-	-0.390276	1	-	1.99832	0.488074	-	3.48193	0.00046289	Up	Niemann-Pick C1 protein	K12385 NPC1; Niemann-Pick C1 protein	NPC intracellular cholesterol transporter 1 isoform X6 [Trichoplusia ni]
1693	evm.model.Contig05100	-0.545906	0.964451	-	-0.384015	1	-	0.561817	0.923342	-	2.448	0.0155513	Up	Disks large-associated protein 2	-	uncharacterized protein LOC113391858 [Vanessa tameamea]
1694	evm.model.Contig05441	-0.546613	1	-	0.500986	1	-	2.2209	0.641012	-	4.87162	0.000140949	Up	Protein gustavus	K10343 SPSB1_4, SSB1, SSB4; SPRY domain-containing SOCS box protein 1/4	protein gustavus isoform X1 [Vanessa tameamea]
1695	evm.model.Contig09665	-0.547513	1	-	-0.751281	1	-	0.137154	1	-	2.98317	0.00535654	Up	Probable G-protein coupled receptor Mth-like 1	K04599 MTH; G protein-coupled receptor Mth (Methuselah protein)	putative G-protein coupled receptor Mth-like 1, partial [Zootermopsis nevadensis]
1696	evm.model.Contig07179	-0.548021	1	-	-0.302827	1	-	3.22392	0.439267	-	3.19579	0.0344205	Up	Ribosomal protein S6 kinase alpha-3	K04373 RPS6KA; ribosomal protein S6 kinase alpha-1/2/3/6 [EC:2.7.11.1]	ribosomal protein S6 kinase 2 beta isoform X1 [Hyposmocoma kahamanoa]
1697	evm.model.Contig08234	-0.548182	0.964451	-	-1.38328	0.978609	-	-1.513	0.602848	-	-4.55393	7.97311e-05	Down	Esterase FE4	-	antennal esterase CXE11 [Spodoptera littoralis]
1698	evm.model.Contig03637	-0.548374	0.933256	-	-0.153536	1	-	1.03999	0.816825	-	2.7349	0.00253854	Up	Pleckstrin homology-like domain family B member 2	-	uncharacterized protein LOC113505509 isoform X1 [Trichoplusia ni]
1699	evm.model.Contig07579	-0.549427	0.995397	-	-1.76625	0.825973	-	3.52427	0.221016	-	2.96175	0.028119	Up	Fatty-acid amide hydrolase 2	K19176 FAAH2; fatty acid amide hydrolase 2 [EC:3.5.1.99]	fatty-acid amide hydrolase 2-A-like isoform X4 [Hyposmocoma kahamanoa]
1700	evm.model.Contig04240	-0.549949	1	-	0.180378	1	-	1.73073	0.796258	-	3.35164	0.00787828	Up	Cysteine-rich hydrophobic domain-containing protein 2	-	cysteine-rich hydrophobic domain-containing protein 2 [Galleria mellonella]
1701	evm.model.Contig13700	-0.549966	0.99516	-	0.337402	1	-	2.2911	0.573521	-	3.72231	0.000543574	Up	Polycomb protein Asx	K11471 ASXL; additional sex combs-like protein	polycomb protein Asx [Hyposmocoma kahamanoa]
1702	evm.model.Contig07995	-0.55045	1	-	-0.250516	1	-	3.2438	0.472065	-	4.55572	7.26584e-05	Up	Connector enhancer of kinase suppressor of ras 2	K17536 CNKSR2, KSR2; connector enhancer of kinase suppressor of Ras 2	PREDICTED: uncharacterized protein LOC659345 [Tribolium castaneum]
1703	evm.model.Contig12224	-0.552566	1	-	-0.436686	1	-	1.89679	0.618685	-	3.4465	0.000263485	Up	TOM1-like protein 2	-	target of Myb protein 1 isoform X2 [Galleria mellonella]
1704	evm.model.Contig12242	-0.552785	1	-	-0.739881	1	-	1.90723	0.688	-	3.22897	0.00549099	Up	FIT family protein CG10671	-	FIT family protein CG10671 [Hyposmocoma kahamanoa]
1705	evm.model.Contig12811	-0.553558	1	-	-0.598373	1	-	0.864762	0.902379	-	2.47457	0.0325784	Up	Centrosomal and chromosomal factor	-	uncharacterized protein LOC113492993 [Trichoplusia ni]
1706	evm.model.Contig07253	-0.555243	0.93575	-	-0.0141563	1	-	1.93363	0.373331	-	2.91294	0.00714549	Up	Ras-related protein Rab-7a	K07897 RAB7A; Ras-related protein Rab-7A	ras-related protein Rab-7a [Trichoplusia ni]
1707	evm.model.Contig04133	-0.556349	1	-	0.295302	1	-	2.88387	0.506748	-	4.33036	0.00010852	Up	Suppression of tumorigenicity 5 protein	K20161 DENND2; DENN domain-containing protein 2	uncharacterized protein LOC113391681 [Vanessa tameamea]
1708	evm.model.Contig02745	-0.5592	0.998601	-	0.565342	1	-	2.34434	0.567376	-	2.86492	0.0100875	Up	TATA-binding protein-associated factor 172	K15192 BTAF1, MOT1; TATA-binding protein-associated factor [EC:3.6.4.-]	TATA-binding protein-associated factor 172 [Trichoplusia ni]
1709	evm.model.Contig13217	-0.559413	1	-	-2.44733	1	-	-2.8926	0.650769	-	-8.17353	0.00539593	Down	Chymotrypsin-1	-	chymotrypsin-1-like [Trichoplusia ni]
1710	evm.model.Contig05549	-0.559874	1	-	-0.888133	1	-	0.440927	0.961033	-	2.8022	0.018766	Up	Unconventional myosin-XV	K10361 MYO15; myosin XV	unconventional myosin-XV [Vanessa tameamea]
1711	evm.model.Contig00677	-0.560206	1	-	-0.274366	1	-	3.59236	0.373331	-	3.76916	0.00407807	Up	-	-	uncharacterized protein LOC113493813 [Trichoplusia ni]
1712	evm.model.Contig10944	-0.560319	0.965652	-	-0.106515	1	-	1.69594	0.635352	-	2.93369	0.000787245	Up	YLP motif-containing protein 1	K17602 YLPM1; YLP motif-containing protein 1	YLP motif-containing protein 1-like isoform X2 [Hyposmocoma kahamanoa]
1713	evm.model.Contig06142	-0.560358	0.964451	-	0.242852	1	-	2.10586	0.580798	-	2.90579	0.00296971	Up	Protein kinase C and casein kinase substrate in neurons protein 2	K20123 PACSIN; protein kinase C and casein kinase substrate in neurons protein	protein kinase C and casein kinase substrate in neurons protein 1 isoform X3 [Vanessa tameamea]
1714	evm.model.Contig11791	-0.561336	1	-	-2.37884	0.041723	Down	0.380005	0.964451	-	-1.81083	0.288417	-	Larval cuticle protein 16/17	-	larval cuticle protein 1-like [Hyposmocoma kahamanoa]
1715	evm.model.Contig10424	-0.561438	0.971573	-	-0.437293	1	-	0.629316	0.841316	-	-2.12891	0.0228928	Down	Synaptic vesicle glycoprotein 2B	-	putative transporter SVOPL [Vanessa tameamea]
1716	evm.model.Contig03667	-0.561528	0.9437	-	0.0651723	1	-	0.461768	0.949449	-	2.22969	0.0106192	Up	-	-	COPII coat assembly protein sec16-like [Vanessa tameamea]
1717	evm.model.Contig04748	-0.562084	1	-	-0.356588	1	-	2.68046	0.55705	-	3.47543	0.00197402	Up	-	K06220 WASF; WAS protein family	-
1718	evm.model.Contig02054	-0.563493	1	-	-0.379514	1	-	2.91828	0.369729	-	3.46448	0.00260881	Up	Phosphoinositide 3-kinase adapter protein 1	-	phosphoinositide 3-kinase adapter protein 1 isoform X1 [Vanessa tameamea]
1719	evm.model.Contig07942	-0.563715	0.964451	-	0.0475716	1	-	2.0607	0.567376	-	3.12412	0.00100754	Up	Molybdenum cofactor biosynthesis protein 1	K20967 MOCS1; GTP 3',8-cyclase / cyclic pyranopterin monophosphate synthase [EC:4.1.99.22 4.6.1.17]	molybdenum cofactor biosynthesis protein 1-like isoform X1 [Ctenocephalides felis]
1720	evm.model.Contig10001	-0.56412	1	-	-0.0436135	1	-	2.14819	0.632802	-	3.70503	0.000469922	Up	Calcium/calmodulin-dependent protein kinase kinase 2	K07359 CAMKK2; calcium/calmodulin-dependent protein kinase kinase 2 [EC:2.7.11.17]	calcium/calmodulin-dependent protein kinase kinase 1 [Vanessa tameamea]
1721	evm.model.Contig04042	-0.564803	1	-	0.170002	1	-	1.16523	0.876719	-	3.37285	0.00307253	Up	GRB2-related adapter protein	-	SH3 domain-containing protein Dlish isoform X1 [Trichoplusia ni]
1722	evm.model.Contig13588	-0.564867	1	-	-0.0336515	1	-	1.67974	0.701333	-	2.70369	0.0137218	Up	Myotubularin-related protein 2	K18081 MTMR1_2; myotubularin-related protein 1/2 [EC:3.1.3.64 3.1.3.95]	myotubularin-related protein 2 [Trichoplusia ni]
1723	evm.model.Contig06686	-0.569637	1	-	-0.372558	1	-	1.41656	0.867619	-	2.92866	0.0115176	Up	Putative glycerol kinase 3	K00864 glpK, GK; glycerol kinase [EC:2.7.1.30]	glycerol kinase isoform X3 [Galleria mellonella]
1724	evm.model.Contig09886	-0.570504	0.98058	-	-0.451562	1	-	3.21458	0.14622	-	3.7778	0.000495096	Up	Syndecan	K16336 SDC2, CD362; syndecan 2	syndecan isoform X1 [Vanessa tameamea]
1725	evm.model.Contig09430	-0.571002	0.98275	-	-1.46991	1	-	-1.39213	0.9248	-	-7.8768	0.026196	Down	Endocuticle structural glycoprotein ABD-5	-	endocuticle structural glycoprotein SgAbd-5-like [Zootermopsis nevadensis]
1726	evm.model.Contig09434	-0.571055	1	-	-8.27155	0.00489677	Down	-0.0371311	1	-	3.71187	0.256477	-	Cuticle protein 18.6, isoform B	-	uncharacterized protein LOC113393341 [Vanessa tameamea]
1727	evm.model.Contig09433	-0.573263	1	-	-10.3955	3.17444e-05	Down	0.0473288	1	-	-2.80018	0.40021	-	Cuticle protein 18.6, isoform B	-	uncharacterized protein LOC113393288 [Vanessa tameamea]
1728	evm.model.Contig13538	-0.57445	0.964195	-	0.276264	1	-	1.62349	0.704505	-	2.35741	0.044283	Up	BTB/POZ domain-containing protein KCTD3	K21915 KCTD3; BTB/POZ domain-containing protein KCTD3	BTB/POZ domain-containing protein KCTD3 isoform X2 [Vanessa tameamea]
1729	evm.model.Contig04543	-0.574734	0.845762	-	-0.232983	1	-	1.26906	0.659753	-	2.18719	0.0222771	Up	Protein transport protein Sec24B	K14007 SEC24; protein transport protein SEC24	protein transport protein Sec24A [Hyposmocoma kahamanoa]
1730	evm.model.Contig02105	-0.574894	0.893335	-	0.866117	1	-	-2.71006	0.231682	-	-4.52469	0.00110085	Down	Probable hydroxyacid-oxoacid transhydrogenase, mitochondrial	K11173 ADHFE1; hydroxyacid-oxoacid transhydrogenase [EC:1.1.99.24]	probable hydroxyacid-oxoacid transhydrogenase, mitochondrial [Ooceraea biroi]
1731	evm.model.Contig06487	-0.576535	0.92415	-	-0.231723	1	-	1.57351	0.618685	-	2.73434	0.00302231	Up	Kinesin light chain	K10407 KLC; kinesin light chain	kinesin light chain isoform X2 [Trichoplusia ni]
1732	evm.model.Contig11451	-0.576667	1	-	-0.0829697	1	-	2.68744	0.620998	-	3.34134	0.0468362	Up	Protein Daple	-	protein Daple [Galleria mellonella]
1733	evm.model.Contig06006	-0.578078	0.877251	-	-0.644602	1	-	0.167748	0.996681	-	2.58014	0.01145	Up	SEC14-like protein 2	-	SEC14-like protein 2 [Vanessa tameamea]
1734	evm.model.Contig10858	-0.5802	1	-	0.096133	1	-	1.88388	0.740525	-	3.98078	0.000523907	Up	-	-	uncharacterized protein LOC113511515 [Galleria mellonella]
1735	evm.model.Contig09162	-0.58069	0.988853	-	0.166383	1	-	2.14237	0.561859	-	3.12683	0.00125834	Up	Cytohesin-1	K18441 CYTH; cytohesin	cytohesin-1 isoform X3 [Galleria mellonella]
1736	evm.model.Contig01403	-0.584286	0.996532	-	-1.6319	0.135308	-	-3.78456	0.369729	-	-6.83792	0.00105289	Down	-	-	-
1737	evm.model.Contig01971	-0.585208	1	-	0.264066	1	-	0.86132	0.917209	-	2.30439	0.0394397	Up	Ras-related protein Rab-40C	K07928 RAB40; Ras-related protein Rab-40	ras-related protein Rab-40C [Vanessa tameamea]
1738	evm.model.Contig08731	-0.585306	0.944684	-	-0.00853744	1	-	0.632282	0.922266	-	1.92706	0.047371	Up	Rab11 family-interacting protein 1	K12484 RAB11FIP1_2_5; Rab11 family-interacting protein 1/2/5	rab11 family-interacting protein 2 [Galleria mellonella]
1739	evm.model.Contig02012	-0.588208	1	-	-0.148215	1	-	-6.34066	0.352991	-	5.06282	0.0423683	Up	Cecropin-D	K20696 CEC; cecropin	-
1740	evm.model.Contig01501	-0.589089	1	-	0.447868	1	-	0.638929	0.952892	-	2.87552	0.039546	Up	Zinc finger and SCAN domain-containing protein 2	-	uncharacterized protein LOC113505707 [Trichoplusia ni]
1741	evm.model.Contig03540	-0.589811	1	-	-0.893476	1	-	3.52195	0.323312	-	4.08866	0.000269231	Up	Charged multivesicular body protein 3	K12193 VPS24, CHMP3; charged multivesicular body protein 3	charged multivesicular body protein 3 [Ctenocephalides felis]
1742	evm.model.Contig11428	-0.590157	0.978361	-	0.313524	1	-	1.4633	0.828537	-	2.62888	0.0118448	Up	Serine/threonine-protein kinase PAK 3	K04409 PAK1; p21-activated kinase 1 [EC:2.7.11.1]	serine/threonine-protein kinase PAK 3 [Hyposmocoma kahamanoa]
1743	evm.model.Contig05173	-0.590703	1	-	-2.61407	0.307884	-	0.370716	0.96418	-	-4.65919	0.00267376	Down	Carbonyl reductase [NADPH] 3	K00079 CBR1; carbonyl reductase 1 [EC:1.1.1.184 1.1.1.189 1.1.1.197]	carbonyl reductase [NADPH] 1-like [Vanessa tameamea]
1744	evm.model.Contig13120	-0.597517	1	-	-0.510477	1	-	2.24055	0.788072	-	4.40022	0.00460599	Up	TNF receptor-associated factor 4	K09848 TRAF4; TNF receptor-associated factor 4	TNF receptor-associated factor 4 [Hyposmocoma kahamanoa]
1745	evm.model.Contig02545	-0.597783	1	-	-0.557757	1	-	1.80801	0.793419	-	2.73341	0.0408369	Up	Dual 3',5'-cyclic-AMP and -GMP phosphodiesterase 11	K13298 PDE11; dual 3',5'-cyclic-AMP and -GMP phosphodiesterase 11 [EC:3.1.4.17 3.1.4.35]	dual 3',5'-cyclic-AMP and -GMP phosphodiesterase 11-like isoform X1 [Galleria mellonella]
1746	evm.model.Contig05624	-0.598556	1	-	-1.67429	0.765018	-	3.00963	0.553652	-	4.14087	0.00129882	Up	Rap1 GTPase-activating protein 1	K17700 RAP1GAP, RAPGAP; RAP1 GTPase activating protein 1	rap1 GTPase-activating protein 1 isoform X3 [Galleria mellonella]
1747	evm.model.Contig10280	-0.598603	1	-	0.149866	1	-	2.24124	0.484272	-	2.69102	0.00900559	Up	Pre-mRNA-splicing regulator female-lethal(2)D	-	pre-mRNA-splicing regulator female-lethal(2)D [Trichoplusia ni]
1748	evm.model.Contig00617	-0.598661	1	-	-1.70919	1	-	3.57701	0.812061	-	5.05892	0.0169127	Up	Proprotein convertase subtilisin/kexin type 5	-	furin-like protease 2 [Trichoplusia ni]
1749	evm.model.Contig01370	-0.601966	0.989435	-	-0.318577	1	-	2.02998	0.632673	-	2.8949	0.0101078	Up	Lysosomal acid phosphatase	K14410 ACP2; lysosomal acid phosphatase [EC:3.1.3.2]	prostatic acid phosphatase isoform X1 [Trichoplusia ni]
1750	evm.model.Contig11926	-0.604686	0.764609	-	-0.0796501	1	-	0.292257	0.963773	-	1.81157	0.0498541	Up	Golgin subfamily A member 2	K20358 GOLGA2; golgin subfamily A member 2	PREDICTED: golgin subfamily A member 2 [Tribolium castaneum]
1751	evm.model.Contig07875	-0.605535	1	-	-0.568543	1	-	1.65474	0.739729	-	2.30844	0.0412129	Up	WD repeat-containing protein 26	K22382 WDR26; WD repeat-containing protein 26	WD repeat-containing protein 26-like isoform X1 [Ctenocephalides felis]
1752	evm.model.Contig09001	-0.605572	1	-	-2.92585	1	-	2.53663	0.889946	-	5.54588	0.00769929	Up	Innexin shaking-B	K22037 inx, zpg, ogre, shakB; innexin	innexin shaking-B [Trichoplusia ni]
1753	evm.model.Contig09796	-0.606714	0.924145	-	-0.499213	1	-	1.71969	0.54758	-	3.8604	0.00056288	Up	Pyrimidodiazepine synthase	K00310 SE; pyrimidodiazepine synthase [EC:1.5.4.1]	pyrimidodiazepine synthase-like isoform X2 [Galleria mellonella]
1754	evm.model.Contig13378	-0.607797	1	-	0.769694	1	-	1.14777	0.889946	-	3.56481	0.00321114	Up	Tudor domain-containing protein 1	-	RING finger protein 17 [Bombyx mori]
1755	evm.model.Contig04130	-0.608202	1	-	-0.252798	1	-	2.56331	0.621671	-	3.8954	0.00580397	Up	RNA-binding protein 26	K13192 RBM26; RNA-binding protein 26	RNA-binding protein 26 [Trichoplusia ni]
1756	evm.model.Contig03439	-0.60836	0.806593	-	-0.106308	1	-	1.3745	0.579737	-	2.09224	0.039062	Up	Ras-related protein Rab6	K07893 RAB6A; Ras-related protein Rab-6A	PREDICTED: ras-related protein Rab6 isoform X2 [Aedes albopictus]
1757	evm.model.Contig00769	-0.60861	0.953408	-	-0.106151	1	-	1.67959	0.686098	-	2.75615	0.00636537	Up	Tyrosine-protein kinase HTK16	K17512 SHARK; tyrosine-protein kinase shark [EC:2.7.10.2]	tyrosine-protein kinase Shark [Hyposmocoma kahamanoa]
1758	evm.model.Contig03303	-0.609398	0.980275	-	-3.73707	0.603556	-	-8.12759	0.0434001	Down	0.178834	0.98142	-	-	-	uncharacterized protein LOC113514510 [Galleria mellonella]
1759	evm.model.Contig08413	-0.609445	1	-	-0.71013	1	-	1.30218	0.842406	-	2.85881	0.014785	Up	Wolframin	K14020 WFS1; wolfamin	wolframin isoform X1 [Hyposmocoma kahamanoa]
1760	evm.model.Contig03885	-0.61022	1	-	-0.981335	1	-	3.33171	0.602463	-	4.82749	0.0189271	Up	Arginine kinase	-	uncharacterized protein LOC113235902 [Hyposmocoma kahamanoa]
1761	evm.model.Contig09678	-0.610534	0.98058	-	-0.756511	1	-	3.33726	0.182043	-	4.0433	0.000127678	Up	Tyrosine-protein phosphatase 10D	-	AAEL012083-PA, partial [Aedes aegypti]
1762	evm.model.Contig00089	-0.610876	0.916995	-	0.447817	1	-	2.29112	0.455031	-	3.23865	0.000605352	Up	Uncharacterized protein KIAA1109	-	transmembrane protein KIAA1109 homolog [Trichoplusia ni]
1763	evm.model.Contig06719	-0.611491	0.928561	-	-0.248271	1	-	1.45632	0.699966	-	3.0561	0.000864566	Up	Disks large homolog 5	-	disks large homolog 5 [Vanessa tameamea]
1764	evm.model.Contig11623	-0.61173	0.860567	-	1.07518	0.721845	-	0.442129	0.94717	-	-2.98633	0.016523	Down	Cubilin	K14616 CUBN; cubilin	cubilin [Galleria mellonella]
1765	evm.model.Contig08243	-0.614787	0.900268	-	-0.27955	1	-	2.02967	0.401761	-	2.58618	0.00662843	Up	Ribosomal protein S6 kinase beta-1	K04688 RPS6KB; ribosomal protein S6 kinase beta [EC:2.7.11.1]	ribosomal protein S6 kinase beta-2 [Vanessa tameamea]
1766	evm.model.Contig08156	-0.615079	1	-	0.346672	1	-	3.6238	0.477713	-	4.58052	0.00056288	Up	Protein kintoun	K19751 DNAAF2, KTU, PF13; dynein assembly factor 2, axonemal	protein kintoun [Galleria mellonella]
1767	evm.model.Contig05668	-0.616491	0.929409	-	-0.429397	1	-	1.96922	0.536167	-	2.59364	0.00311445	Up	Methenyltetrahydrofolate synthase domain-containing protein	-	methenyltetrahydrofolate synthase domain-containing protein [Bombyx mori]
1768	evm.model.Contig01072	-0.617928	1	-	0.0152107	1	-	3.83606	0.250034	-	4.74858	3.43707e-05	Up	Lysyl oxidase homolog 4	-	protein bark beetle isoform X2 [Trichoplusia ni]
1769	evm.model.Contig02397	-0.618527	0.797477	-	-1.30289	0.949555	-	0.900069	0.863018	-	2.75176	0.0324179	Up	Chitotriosidase-1	K01183 E3.2.1.14; chitinase [EC:3.2.1.14]	flocculation protein FLO11 isoform X2 [Vanessa tameamea]
1770	evm.model.Contig07309	-0.619236	1	-	-0.956273	1	-	-0.0546507	1	-	6.26422	0.00238091	Up	Zinc finger and SCAN domain-containing protein 22	-	uncharacterized protein LOC113495204 [Trichoplusia ni]
1771	evm.model.Contig03791	-0.619855	1	-	-0.596487	1	-	0.541278	0.949449	-	-3.39398	0.0282113	Down	4-hydroxyphenylpyruvate dioxygenase	K00457 HPD, hppD; 4-hydroxyphenylpyruvate dioxygenase [EC:1.13.11.27]	4-hydroxyphenylpyruvate dioxygenase-like isoform X2 [Trichoplusia ni]
1772	evm.model.Contig10935	-0.620003	0.922734	-	-0.22293	1	-	0.81705	0.88127	-	2.12737	0.0162094	Up	Interferon regulatory factor 2-binding protein 2-B	K22383 IRF2BP; interferon regulatory factor 2-binding protein	interferon regulatory factor 2-binding protein 1 [Trichoplusia ni]
1773	evm.model.Contig13730	-0.62079	1	-	1.77707	1	-	2.26774	0.640739	-	2.82898	0.015895	Up	Protein CREBRF homolog	K21554 CREBRF, LRF; CREB3 regulatory factor	uncharacterized protein LOC113509742 [Galleria mellonella]
1774	evm.model.Contig05269	-0.621781	0.86912	-	-0.171802	1	-	0.90419	0.867946	-	2.33584	0.00947261	Up	Tetratricopeptide repeat protein 17	-	tetratricopeptide repeat protein 17 [Vanessa tameamea]
1775	evm.model.Contig11247	-0.621978	1	-	-1.09513	1	-	2.09654	0.689566	-	3.24909	0.0146479	Up	Monocarboxylate transporter 12	-	monocarboxylate transporter 9 [Trichoplusia ni]
1776	evm.model.Contig09544	-0.622065	0.999932	-	0.720428	1	-	1.97811	0.586665	-	2.30936	0.0227134	Up	-	K20694 SPZ; protein spaetzle	hypothetical protein Phum_PHUM596260 [Pediculus humanus corporis]
1777	evm.model.Contig09004	-0.622998	1	-	0.25211	1	-	2.7286	0.440149	-	2.33022	0.0311145	Up	Amidophosphoribosyltransferase	K00764 purF, PPAT; amidophosphoribosyltransferase [EC:2.4.2.14]	amidophosphoribosyltransferase-like isoform X2 [Vanessa tameamea]
1778	evm.model.Contig07798	-0.623689	0.758759	-	0.013719	1	-	1.1865	0.686445	-	2.45362	0.0139537	Up	ATP-binding cassette sub-family G member 1	-	ATP-binding cassette sub-family G member 1 [Hyposmocoma kahamanoa]
1779	evm.model.Contig01480	-0.624928	1	-	-1.84587	1	-	2.1897	0.758641	-	3.08542	0.0260498	Up	-	-	uncharacterized protein LOC113391581 [Vanessa tameamea]
1780	evm.model.Contig11124	-0.625245	0.98058	-	-0.664703	1	-	2.15203	0.559036	-	2.96343	0.00518291	Up	Endophilin-B1	K11248 SH3GLB1; endophilin-B1	PREDICTED: endophilin-B1 isoform X1 [Microplitis demolitor]
1781	evm.model.Contig10803	-0.625588	0.945176	-	-0.0980282	1	-	1.91442	0.567346	-	3.05177	0.000896113	Up	Sister chromatid cohesion protein PDS5 homolog B-B	K11267 PDS5; sister chromatid cohesion protein PDS5	sister chromatid cohesion protein PDS5 homolog B isoform X3 [Vanessa tameamea]
1782	evm.model.Contig05050	-0.626253	0.945036	-	-0.570307	1	-	3.33892	0.191858	-	5.28999	3.89443e-06	Up	Calsyntenin-1	K22659 CLSTN1; calsyntenin 1	calsyntenin-1 [Trichoplusia ni]
1783	evm.model.Contig14018	-0.627014	0.760819	-	0.229209	1	-	1.22066	0.679283	-	2.09608	0.0462957	Up	Apolipophorins	-	uncharacterized protein LOC113499141 [Trichoplusia ni]
1784	evm.model.Contig14198	-0.627111	0.945036	-	-0.511545	1	-	2.96891	0.343619	-	3.8233	0.000179655	Up	SEC23-interacting protein	-	uncharacterized protein LOC113399212 [Vanessa tameamea]
1785	evm.model.Contig10171	-0.627916	1	-	0.760353	1	-	0.954459	0.917209	-	2.47406	0.0315273	Up	RING finger protein 44	K19041 RNF38_44; E3 ubiquitin-protein ligase RNF38/44 [EC:2.3.2.27]	uncharacterized protein LOC113393738 [Vanessa tameamea]
1786	evm.model.Contig05954	-0.629303	1	-	-0.841401	1	-	1.4708	0.821483	-	4.04703	0.000268326	Up	Homeotic protein antennapedia	K09311 ANTP; Antp family, other	homeotic protein antennapedia-like [Vanessa tameamea]
1787	evm.model.Contig06932	-0.632472	1	-	0.568044	1	-	2.23152	0.58118	-	3.0031	0.0129328	Up	-	-	uncharacterized protein LOC113492091 [Trichoplusia ni]
1788	evm.model.Contig09444	-0.638946	0.924265	-	-0.0199741	1	-	1.71104	0.632673	-	2.89984	0.00390414	Up	Tubulin polyglutamylase TTLL4	K16601 TTLL4; tubulin polyglutamylase TTLL4 [EC:6.-.-.-]	tubulin polyglutamylase TTLL4-like [Galleria mellonella]
1789	evm.model.Contig08629	-0.64011	0.86573	-	-0.870152	1	-	1.01271	0.822539	-	2.51639	0.00579559	Up	-	-	uncharacterized protein LOC113505192 isoform X1 [Trichoplusia ni]
1790	evm.model.Contig09591	-0.640437	0.945176	-	-0.19687	1	-	1.30298	0.742873	-	2.06202	0.0343933	Up	Rab5 GDP/GTP exchange factor	K20131 RABGEF1; Rab5 GDP/GTP exchange factor	rab5 GDP/GTP exchange factor isoform X1 [Hyposmocoma kahamanoa]
1791	evm.model.Contig05238	-0.641108	0.924145	-	-1.11833	1	-	0.376111	0.970505	-	2.86434	0.00912343	Up	-	-	uncharacterized protein LOC113500149 [Trichoplusia ni]
1792	evm.model.Contig01922	-0.643513	0.858086	-	-0.393181	1	-	0.590282	0.917209	-	1.9121	0.0396948	Up	Myotubularin-related protein 3	K18082 MTMR3_4, ZFYVE10_11; myotubularin-related protein 3/4 [EC:3.1.3.48 3.1.3.64 3.1.3.95]	myotubularin-related protein 4 isoform X2 [Trichoplusia ni]
1793	evm.model.Contig01470	-0.643757	0.74221	-	-0.254093	1	-	1.16431	0.755593	-	1.9772	0.0380841	Up	Elongation of very long chain fatty acids protein AAEL008004	-	elongation of very long chain fatty acids protein AAEL008004-like [Trichoplusia ni]
1794	evm.model.Contig09844	-0.64891	1	-	-0.328399	1	-	2.89182	0.632802	-	4.57585	0.00343569	Up	MOB kinase activator-like 2	-	MOB kinase activator-like 2, partial [Trichoplusia ni]
1795	evm.model.Contig07893	-0.652826	0.820652	-	-0.0326071	1	-	1.39924	0.610382	-	2.02595	0.0236572	Up	Regulator of nonsense transcripts 1 homolog	K14326 UPF1, RENT1; regulator of nonsense transcripts 1 [EC:3.6.4.-]	regulator of nonsense transcripts 1 [Hyposmocoma kahamanoa]
1796	evm.model.Contig00472	-0.654153	0.978361	-	0.226974	1	-	0.808329	0.921518	-	2.27983	0.0457695	Up	Exportin-4	-	exportin-4-like [Vanessa tameamea]
1797	evm.model.Contig06419	-0.656028	0.945662	-	0.134609	1	-	0.96422	0.901488	-	2.43656	0.0282943	Up	-	K21436 ANKRD11_12; ankyrin repeat domain-containing protein 11/12	titin-like [Vanessa tameamea]
1798	evm.model.Contig07100	-0.656696	1	-	-0.475807	1	-	4.53206	0.192638	-	5.63462	7.21814e-06	Up	PX domain-containing protein kinase-like protein	K17543 PXK; PX domain-containing protein kinase-like protein	PX domain-containing protein kinase-like protein isoform X1 [Galleria mellonella]
1799	evm.model.Contig10219	-0.659065	0.999851	-	-0.508128	1	-	0.248262	0.998465	-	2.52088	0.0207232	Up	Protein-L-isoaspartate(D-aspartate) O-methyltransferase	K00573 E2.1.1.77, pcm; protein-L-isoaspartate(D-aspartate) O-methyltransferase [EC:2.1.1.77]	protein-L-isoaspartate(D-aspartate) O-methyltransferase [Vanessa tameamea]
1800	evm.model.Contig07396	-0.659757	0.848692	-	-1.1317	0.890156	-	0.376922	0.950411	-	2.51383	0.00636325	Up	Tyrosine kinase receptor Cad96Ca	-	PREDICTED: tyrosine kinase receptor Cad96Ca isoform X1 [Tribolium castaneum]
1801	evm.model.Contig10591	-0.661158	0.945036	-	0.0618136	1	-	1.57386	0.60116	-	2.12823	0.047371	Up	MOB kinase activator-like 4	-	MOB kinase activator-like 4 [Galleria mellonella]
1802	evm.model.Contig01777	-0.661828	0.98739	-	-0.780073	1	-	1.17216	0.889946	-	2.92049	0.0111492	Up	Methylosome subunit pICln	K05019 CLNS1A; chloride channel, nucleotide-sensitive, 1A	methylosome subunit pICln [Hyposmocoma kahamanoa]
1803	evm.model.Contig13612	-0.661937	0.808406	-	-0.348055	1	-	0.805139	0.870545	-	2.28155	0.00895418	Up	Protein SMG7	K14409 SMG7, EST1C; protein SMG7	uncharacterized protein LOC113494601 isoform X2 [Trichoplusia ni]
1804	evm.model.Contig09190	-0.662112	0.954576	-	-0.364327	1	-	2.03688	0.618685	-	2.85543	0.00224575	Up	PERQ amino acid-rich with GYF domain-containing protein CG11148	K18730 GIGYF; PERQ amino acid-rich with GYF domain-containing protein	GRB10-interacting GYF protein 2 isoform X8 [Vanessa tameamea]
1805	evm.model.Contig09697	-0.662587	0.959362	-	-0.121972	1	-	3.02673	0.369729	-	4.05181	4.05012e-05	Up	Sterol regulatory element-binding protein 1	K07197 SREBP1, SREBF1; sterol regulatory element-binding transcription factor 1	sterol regulatory element-binding protein 1 isoform X1 [Hyposmocoma kahamanoa]
1806	evm.model.Contig02410	-0.66411	0.961612	-	0.14085	1	-	2.33167	0.545726	-	3.69073	0.000234997	Up	Amyloid protein-binding protein 2	-	amyloid protein-binding protein 2 isoform X1 [Vanessa tameamea]
1807	evm.model.Contig10185	-0.666429	0.955739	-	0.0192653	1	-	1.24523	0.850143	-	4.03388	0.00143635	Up	Chaoptin	-	protein artichoke [Hyposmocoma kahamanoa]
1808	evm.model.Contig06107	-0.666445	1	-	0.01347	1	-	5.6325	0.437575	-	7.26154	2.81962e-05	Up	Ubiquitin-conjugating enzyme E2 H	K10576 UBE2H, UBC8; ubiquitin-conjugating enzyme E2 H [EC:2.3.2.23]	ubiquitin-conjugating enzyme E2 H isoform X1 [Hyposmocoma kahamanoa]
1809	evm.model.Contig09664	-0.666878	0.880278	-	0.256735	1	-	1.70757	0.642289	-	2.3366	0.0121501	Up	UDP-glucose:glycoprotein glucosyltransferase	K11718 HUGT; UDP-glucose:glycoprotein glucosyltransferase [EC:2.4.1.-]	UDP-glucose:glycoprotein glucosyltransferase [Vanessa tameamea]
1810	evm.model.Contig04041	-0.66704	0.904445	-	1.07587	1	-	0.243332	1	-	2.39259	0.0363001	Up	RILP-like protein homolog	K20173 RILPL1; RILP-like protein 1	RILP-like protein homolog isoform X2 [Galleria mellonella]
1811	evm.model.Contig06250	-0.667443	0.999851	-	0.524538	1	-	2.91281	0.599907	-	4.13881	0.000236497	Up	-	K12617 PATL1, PAT1; DNA topoisomerase 2-associated protein PAT1	uncharacterized protein LOC113498982 isoform X1 [Trichoplusia ni]
1812	evm.model.Contig03547	-0.668509	0.762231	-	-0.0765259	1	-	1.79678	0.534392	-	2.27168	0.0145062	Up	Protein phosphatase PP2A 55 kDa regulatory subunit	K04354 PPP2R2; serine/threonine-protein phosphatase 2A regulatory subunit B	protein phosphatase PP2A 55 kDa regulatory subunit isoform X3 [Vanessa tameamea]
1813	evm.model.Contig04129	-0.668969	1	-	-2.70129	1	-	4.36187	0.731285	-	6.47686	0.0243893	Up	RNA-binding protein 26	K13192 RBM26; RNA-binding protein 26	RNA-binding protein 26 [Vanessa tameamea]
1814	evm.model.Contig13238	-0.669717	0.814086	-	-0.274733	1	-	1.57837	0.621671	-	2.42225	0.00731965	Up	Kalirin	K08810 TRIO; triple functional domain protein [EC:2.7.11.1]	triple functional domain protein isoform X1 [Vanessa tameamea]
1815	evm.model.Contig06588	-0.671098	1	-	-0.618374	1	-	3.10214	0.828974	-	5.04811	0.0177927	Up	Armadillo repeat-containing protein 5	K22499 ARMC5; armadillo repeat-containing protein 5	armadillo repeat-containing protein 5 [Galleria mellonella]
1816	evm.model.Contig06089	-0.671984	0.964545	-	-0.28384	1	-	1.42552	0.812061	-	2.75288	0.00816664	Up	ADP-dependent glucokinase	K08074 ADPGK; ADP-dependent glucokinase [EC:2.7.1.147]	ADP-dependent glucokinase [Bombyx mori]
1817	evm.model.Contig04064	-0.672754	0.98058	-	0.397074	1	-	-1.26185	0.640739	-	-2.50357	0.0113408	Down	Apolipophorin-3	-	apolipophorin III [Samia ricini]
1818	evm.model.Contig11406	-0.673522	1	-	-0.147473	1	-	4.36379	0.373245	-	5.28323	0.000717558	Up	Protein daughter of sevenless	K20231 DOS; protein daughter of sevenless	uncharacterized protein LOC113518725 isoform X1 [Galleria mellonella]
1819	evm.model.Contig06231	-0.67544	0.820568	-	-0.318597	1	-	-1.10948	0.568003	-	-2.31042	0.022701	Down	UDP-glucuronosyltransferase 2B7	K00699 UGT; glucuronosyltransferase [EC:2.4.1.17]	UDP-glucuronosyltransferase 2C1-like [Galleria mellonella]
1820	evm.model.Contig04565	-0.675878	1	-	0.2515	1	-	5.17174	0.401668	-	5.43475	0.00343569	Up	Potassium/sodium hyperpolarization-activated cyclic nucleotide-gated channel 4	K04955 HCN2; hyperpolarization activated cyclic nucleotide-gated potassium channel 2	cyclic nucleotide and voltage-activated ion channel [Heliothis virescens]
1821	evm.model.Contig03225	-0.675893	0.993905	-	-2.27714	0.0112708	Down	1.12666	0.597367	-	0.00383802	1	-	Flexible cuticle protein 12	-	conserved hypothetical protein [Culex quinquefasciatus]
1822	evm.model.Contig04343	-0.677179	1	-	0.132345	1	-	1.75994	0.85075	-	3.27911	0.0227584	Up	F-box only protein 43	K10292 FBXO5, EMI1; F-box protein 5	uncharacterized protein LOC113398991 [Vanessa tameamea]
1823	evm.model.Contig05986	-0.677262	0.74692	-	-0.0769592	1	-	1.65133	0.540372	-	2.43899	0.0115521	Up	Ras-related protein Rap-1b	K04353 RAP1A; Ras-related protein Rap-1A	ras-related protein Rap1 isoform X1 [Frankliniella occidentalis]
1824	evm.model.Contig13940	-0.678031	0.858429	-	0.598854	1	-	0.454608	0.988376	-	3.20187	0.0312842	Up	-	-	PREDICTED: uncharacterized protein LOC100141605 [Tribolium castaneum]
1825	evm.model.Contig08252	-0.678105	0.944684	-	-0.00320487	1	-	1.68666	0.626896	-	2.10968	0.0463463	Up	Lethal(3)malignant brain tumor-like protein 3	-	uncharacterized protein LOC113404723 [Vanessa tameamea]
1826	evm.model.Contig04826	-0.678904	0.98739	-	-0.987445	1	-	3.00945	0.568725	-	3.73545	0.0142215	Up	RAB6-interacting golgin	K19748 GORAB, SCYL1BP1; RAB6-interacting golgin	RAB6-interacting golgin [Vanessa tameamea]
1827	evm.model.Contig13362	-0.679688	0.738593	-	-0.0720294	1	-	1.66848	0.597367	-	2.8363	0.00202619	Up	Protein lava lamp	K20478 GOLGB1; golgin subfamily B member 1	protein lava lamp-like [Trichoplusia ni]
1828	evm.model.Contig13319	-0.680378	1	-	0.125572	1	-	1.58802	0.821483	-	3.67227	0.000720807	Up	GPI mannosyltransferase 4	K08098 PIGZ, SMP3; phosphatidylinositol glycan, class Z [EC:2.4.1.-]	GPI mannosyltransferase 4-like isoform X1 [Galleria mellonella]
1829	evm.model.Contig05406	-0.681412	1	-	-0.442982	1	-	1.91008	0.812061	-	3.38873	0.0169041	Up	GATA-binding factor A	-	uncharacterized protein LOC113228400 [Hyposmocoma kahamanoa]
1830	evm.model.Contig11651	-0.681427	0.88557	-	-0.362552	1	-	1.63389	0.567376	-	2.67055	0.00960476	Up	Serine/threonine-protein kinase tricorner	K08790 STK38, NDR; serine/threonine kinase 38 [EC:2.7.11.1]	serine/threonine-protein kinase tricorner isoform X3 [Frankliniella occidentalis]
1831	evm.model.Contig08231	-0.681553	0.885905	-	0.140704	1	-	1.66322	0.607813	-	2.16019	0.0207139	Up	Sorting nexin-29	K17935 SNX29; sorting nexin-29	sorting nexin-29-like [Trichoplusia ni]
1832	evm.model.Contig07761	-0.68209	1	-	0.231992	1	-	-0.48409	0.9994	-	3.07994	0.0326707	Up	-	-	uncharacterized protein LOC113229204 isoform X2 [Hyposmocoma kahamanoa]
1833	evm.model.Contig01823	-0.682215	0.886409	-	0.353351	1	-	0.977623	0.86078	-	2.05044	0.04287	Up	Uncharacterized protein C16orf52 homolog A	-	uncharacterized protein C16orf52 homolog A [Bombyx mori]
1834	evm.model.Contig13894	-0.682485	0.786325	-	-0.924116	1	-	1.19782	0.796258	-	2.53827	0.0076877	Up	Uncharacterized family 31 glucosidase KIAA1161	-	myogenesis-regulating glycosidase isoform X3 [Trichoplusia ni]
1835	evm.model.Contig08188	-0.684129	0.955739	-	-0.148801	1	-	1.67481	0.772619	-	3.34927	0.00238046	Up	Hyccin	K21844 FAM126; protein FAM126	hyccin [Galleria mellonella]
1836	evm.model.Contig11991	-0.685213	1	-	0.54781	1	-	-6.50344	0.0484171	Down	-2.86587	0.149575	-	Histone H2A	-	PREDICTED: uncharacterized protein LOC105061668 [Camelus bactrianus]
1837	evm.model.Contig01421	-0.689931	1	-	-1.54413	1	-	1.58947	0.842406	-	3.41303	0.0127031	Up	Monocarboxylate transporter 8	-	monocarboxylate transporter 4-like [Galleria mellonella]
1838	evm.model.Contig09660	-0.690768	0.945662	-	-0.0258006	1	-	2.21008	0.561757	-	3.51882	0.0001888	Up	E3 SUMO-protein ligase RanBP2	K12172 RANBP2, NUP358; E3 SUMO-protein ligase RanBP2	E3 SUMO-protein ligase RanBP2-like isoform X1 [Hyposmocoma kahamanoa]
1839	evm.model.Contig13562	-0.692866	0.81967	-	-0.36153	1	-	1.81733	0.67804	-	2.77675	0.00337891	Up	Succinyl-CoA ligase [GDP-forming] subunit beta, mitochondrial	K01900 LSC2; succinyl-CoA synthetase beta subunit [EC:6.2.1.4 6.2.1.5]	succinate--CoA ligase [GDP-forming] subunit beta, mitochondrial [Vanessa tameamea]
1840	evm.model.Contig13250	-0.693748	0.944684	-	0.470988	1	-	2.27511	0.640511	-	2.79174	0.0272529	Up	Protein zer-1 homolog	K10350 ZYG11; Zyg-11 protein homolog	protein zer-1 homolog isoform X1 [Vanessa tameamea]
1841	evm.model.Contig07229	-0.694797	1	-	0.264688	1	-	3.15994	0.55705	-	4.86726	0.00100754	Up	Teneurin-2	-	tenascin-like [Trichoplusia ni]
1842	evm.model.Contig01473	-0.695653	1	-	-1.02465	1	-	1.12165	0.891087	-	3.68232	0.00323321	Up	-	-	actin-associated protein FAM107A [Trichoplusia ni]
1843	evm.model.Contig02535	-0.696133	1	-	-0.216904	1	-	1.56059	0.789157	-	2.76644	0.0135952	Up	Laccase-4	-	laccase-4-like [Trichoplusia ni]
1844	evm.model.Contig11094	-0.697123	0.983999	-	-0.248507	1	-	1.93758	0.65886	-	3.07245	0.00428689	Up	Transmembrane protein 18	K22145 TMEM18; transmembrane protein 18	transmembrane protein 18 [Trichoplusia ni]
1845	evm.model.Contig03335	-0.697631	0.964451	-	0.762196	1	-	0.0811979	1	-	-3.07816	0.0423683	Down	Neuronal acetylcholine receptor subunit alpha-7	-	neuronal acetylcholine receptor subunit beta-3-like [Vanessa tameamea]
1846	evm.model.Contig10265	-0.698402	1	-	-0.917458	1	-	4.06554	0.493881	-	5.49367	0.000234997	Up	Ras-related GTP-binding protein A	K16185 RRAGA_B; Ras-related GTP-binding protein A/B	ras-related GTP-binding protein A [Trichoplusia ni]
1847	evm.model.Contig10124	-0.700248	0.758104	-	0.203066	1	-	0.00969051	1	-	2.20024	0.0467246	Up	Growth arrest-specific protein 2	-	GAS2-like protein 3 [Galleria mellonella]
1848	evm.model.Contig10638	-0.701113	1	-	0.227404	1	-	1.71794	0.901488	-	3.42356	0.0301066	Up	-	-	uncharacterized protein LOC113514380 [Galleria mellonella]
1849	evm.model.Contig08899	-0.701176	0.817375	-	-0.161361	1	-	1.29646	0.823033	-	2.87147	0.00176753	Up	Epsin-2	K12471 EPN; epsin	epsin-2 isoform X1 [Zootermopsis nevadensis]
1850	evm.model.Contig09478	-0.70278	0.785834	-	-0.48346	1	-	-0.506399	0.928549	-	-2.61749	0.00860229	Down	Aldo-keto reductase AKR2E4	K00011 AKR1B; aldehyde reductase [EC:1.1.1.21]	aldo-keto reductase AKR2E4-like isoform X2 [Trichoplusia ni]
1851	evm.model.Contig08222	-0.702814	0.858086	-	0.987909	1	-	2.16046	0.455031	-	2.73703	0.0125766	Up	-	-	uncharacterized protein LOC113517604 isoform X1 [Galleria mellonella]
1852	evm.model.Contig07490	-0.706157	1	-	0.148948	1	-	3.34062	0.363833	-	4.34556	0.00043738	Up	Macoilin	-	Macoilin [Harpegnathos saltator]
1853	evm.model.Contig02784	-0.706676	0.789675	-	0.259155	1	-	2.7403	0.41398	-	3.59191	0.000294861	Up	PH and SEC7 domain-containing protein 3	K12494 PSD; PH and SEC7 domain-containing protein	PH and SEC7 domain-containing protein 1 [Hyposmocoma kahamanoa]
1854	evm.model.Contig10821	-0.70875	0.809326	-	-1.05882	1	-	-0.635141	0.938426	-	-3.34656	0.0256458	Down	Caspase-7	K04397 CASP7; caspase 7 [EC:3.4.22.60]	caspase-4 [Lymantria monacha]
1855	evm.model.Contig05379	-0.708965	0.851413	-	0.0877923	1	-	3.01062	0.275851	-	3.80234	9.49386e-05	Up	Putative ATP-dependent RNA helicase me31b	K12614 DDX6, RCK, DHH1; ATP-dependent RNA helicase DDX6/DHH1 [EC:3.6.4.13]	putative ATP-dependent RNA helicase me31b [Hyposmocoma kahamanoa]
1856	evm.model.Contig04772	-0.710557	0.91064	-	0.190439	1	-	0.707906	0.918326	-	2.09638	0.0323687	Up	Multiple PDZ domain protein	K06095 MPDZ, MUPP1, Patj; multiple PDZ domain protein	patj homolog [Trichoplusia ni]
1857	evm.model.Contig03748	-0.711399	1	-	-0.682761	1	-	2.7364	0.823033	-	6.14868	0.00388036	Up	Prostasin	-	trypsin-like [Trichoplusia ni]
1858	evm.model.Contig13237	-0.711681	1	-	0.128418	1	-	-8.73769	0.0288722	Down	0.987511	0.765878	-	-	-	flocculation protein FLO11-like [Hyposmocoma kahamanoa]
1859	evm.model.Contig07411	-0.712245	1	-	-1.86682	1	-	2.81441	0.755593	-	4.85952	0.00940507	Up	Probable cation-transporting ATPase 13A3	K14951 ATP13A3_4_5; cation-transporting P-type ATPase 13A3/4/5 [EC:3.6.3.-]	probable cation-transporting ATPase 13A3 isoform X1 [Vanessa tameamea]
1860	evm.model.Contig01401	-0.712272	0.953408	-	-1.87374	0.112537	-	-2.67818	0.327615	-	-3.55661	0.0365511	Down	-	-	-
1861	evm.model.Contig06697	-0.713578	0.984915	-	0.328732	1	-	3.30374	0.356534	-	4.30882	0.000190198	Up	Round spermatid basic protein 1-like protein	K22610 RSBN1, KDM9; lysine-specific demethylase 9 [EC:1.14.11.-]	round spermatid basic protein 1-like [Hyposmocoma kahamanoa]
1862	evm.model.Contig12973	-0.7136	0.929409	-	-0.849512	1	-	0.872962	0.915813	-	2.48806	0.0202665	Up	Leishmanolysin-like peptidase	K13539 LMLN; leishmanolysin-like peptidase [EC:3.4.24.-]	leishmanolysin-like peptidase isoform X1 [Trichoplusia ni]
1863	evm.model.Contig02331	-0.714345	0.850797	-	0.348151	1	-	1.63853	0.685019	-	2.87144	0.00262794	Up	Unconventional myosin-IXb	K10360 MYO9; myosin IX	unconventional myosin-IXa-like isoform X3 [Hyposmocoma kahamanoa]
1864	evm.model.Contig05340	-0.716544	0.99516	-	0.618464	1	-	1.51048	0.823033	-	3.70727	0.000884235	Up	Nuclear hormone receptor FTZ-F1 beta	K08705 NR5A3, ftz-f1; nuclear receptor subfamily 5 group A member 3	nuclear hormone receptor FTZ-F1 beta [Vanessa tameamea]
1865	evm.model.Contig12597	-0.716562	0.761739	-	-0.131572	1	-	1.14302	0.716571	-	2.41413	0.0338095	Up	Peptide transporter family 1	K14206 SLC15A1, PEPT1; solute carrier family 15 (oligopeptide transporter), member 1	peptide transporter family 1 isoform X1 [Galleria mellonella]
1866	evm.model.Contig11018	-0.717261	1	-	2.78835	0.825973	-	-4.06081	0.327651	-	-8.38132	0.00189828	Down	Acyl-CoA desaturase	K00507 SCD, desC; stearoyl-CoA desaturase (Delta-9 desaturase) [EC:1.14.19.1]	stearoyl-CoA desaturase 5-like [Galleria mellonella]
1867	evm.model.Contig04050	-0.71868	0.962675	-	-1.26603	1	-	2.42111	0.689331	-	3.29882	0.0314181	Up	Serine/threonine-protein kinase TAO3	K04429 TAO; thousand and one amino acid protein kinase [EC:2.7.11.1]	serine/threonine-protein kinase Tao isoform X1 [Vanessa tameamea]
1868	evm.model.Contig06563	-0.718774	0.814279	-	0.0317076	1	-	1.77384	0.533112	-	2.68795	0.0039806	Up	Serine/threonine-protein kinase unc-51	K08269 ULK2, ATG1; serine/threonine-protein kinase ULK2 [EC:2.7.11.1]	serine/threonine-protein kinase unc-51 isoform X1 [Hyposmocoma kahamanoa]
1869	evm.model.Contig00029	-0.718964	1	-	-0.657168	1	-	2.284	0.680706	-	3.69624	0.0018794	Up	RNA pseudouridylate synthase domain-containing protein 2	-	RNA pseudouridylate synthase domain-containing protein 2-like isoform X2 [Trichoplusia ni]
1870	evm.model.Contig01702	-0.721759	0.847684	-	-0.85193	1	-	1.35268	0.779473	-	3.25294	0.00052	Up	-	-	uncharacterized protein LOC113402303 isoform X1 [Vanessa tameamea]
1871	evm.model.Contig08752	-0.721858	1	-	-0.680726	1	-	-0.112216	1	-	3.34535	0.0227188	Up	-	-	uncharacterized protein LOC113398380 isoform X1 [Vanessa tameamea]
1872	evm.model.Contig05619	-0.722428	1	-	-1.89163	1	-	3.52808	0.889946	-	7.01971	0.0417104	Up	-	K00026 MDH2; malate dehydrogenase [EC:1.1.1.37]	protein split ends [Galleria mellonella]
1873	evm.model.Contig01242	-0.722689	0.672575	-	-0.0465031	1	-	0.47474	0.922485	-	2.03284	0.0331187	Up	Rho guanine nucleotide exchange factor 26	K07525 NGEF, EPHEXIN, ARHGEF27; neuronal guanine nucleotide exchange factor	uncharacterized protein LOC113404726 isoform X1 [Vanessa tameamea]
1874	evm.model.Contig00049	-0.723559	0.98058	-	0.373123	1	-	1.28233	0.91359	-	3.3179	0.00831231	Up	Leucine-rich repeat and calponin homology domain-containing protein 3	-	leucine-rich repeat and calponin homology domain-containing protein 4 isoform X2 [Hyposmocoma kahamanoa]
1875	evm.model.Contig11047	-0.724223	1	-	0.248852	1	-	1.59219	0.753949	-	2.97122	0.0184164	Up	Mediator of RNA polymerase II transcription subunit 11	K15131 MED11; mediator of RNA polymerase II transcription subunit 11	mediator of RNA polymerase II transcription subunit 11 [Hyposmocoma kahamanoa]
1876	evm.model.Contig00450	-0.725503	0.880549	-	-0.528902	1	-	-0.767378	0.917209	-	-3.54383	0.019942	Down	Superoxide dismutase [Cu-Zn]	K04565 SOD1; superoxide dismutase, Cu-Zn family [EC:1.15.1.1]	superoxide dismutase [Cu-Zn] 2-like [Hyposmocoma kahamanoa]
1877	evm.model.Contig10472	-0.726046	0.847684	-	0.304871	1	-	0.670664	0.829055	-	-2.62193	0.0201443	Down	Matrix metalloproteinase-14	K07763 MMP14; matrix metalloproteinase-14 (membrane-inserted) [EC:3.4.24.80]	matrix metalloproteinase-14 isoform X1 [Trichoplusia ni]
1878	evm.model.Contig05470	-0.727606	0.996933	-	-0.79234	1	-	1.53789	0.810677	-	4.53899	9.26873e-05	Up	RING finger protein 145	-	ERAD-associated E3 ubiquitin-protein ligase HRD1B-like [Galleria mellonella]
1879	evm.model.Contig13684	-0.729506	1	-	0.614198	1	-	2.35633	0.699966	-	3.99498	0.00233281	Up	Kidney mitochondrial carrier protein 1	K15106 SLC25A14_30; solute carrier family 25 (mitochondrial carrier), member 14/30	mitochondrial uncoupling protein Bmcp [Vanessa tameamea]
1880	evm.model.Contig12543	-0.729977	0.931042	-	-1.60306	0.789756	-	1.63676	0.781564	-	5.62553	0.000340112	Up	Decaprenyl-diphosphate synthase subunit 1	K12504 PDSS1; decaprenyl-diphosphate synthase subunit 1 [EC:2.5.1.91]	decaprenyl-diphosphate synthase subunit 1 [Trichoplusia ni]
[truncated: 450 more rows]

## Sheet: H. armigera
Table S8. DEGs from 3 compared groups in H. armigera.
GeneID	HGS5			HMS5			HMG5
	Log	FDR	Reg	Log	FDR	Reg	Log	FDR	Reg
LOC110373661	11.0772	0.000138632	Up	3.44449	0.469817	-	-7.7155	0.00274649	Down
[truncated: 1,505 more rows]
