# Supplementary material for: Transcriptome Analyses Provide Insights into the Aggressive Behavior toward Conspecific and Heterospecific in Thitarodes xiaojinensis (Lepidoptera: Hepialidae)
Source: Insects. 2021 Jun 25;12(7):577. doi: 10.3390/insects12070577 (PMC8306418; doi:10.3390/insects12070577)
Supplement: Supplementary file 1 [file insects-12-00577-s001.zip › Table S8.xlsx]

## Sheet: TGS2
Table S8. GO enrichement analysis for T. xiaojinensis
	Terms	ID	Input number	Background number	Corrected p-Value	Classification
Up-regulated
1	regulation of translation in response to stress	GO:0043555	4	5	1.05843e-06	biological process
2	regulation of translational initiation	GO:0006446	4	25	6.24834e-05	biological process
3	sarcomere organization	GO:0045214	4	31	6.24834e-05	biological process
4	protein refolding	GO:0042026	4	30	6.24834e-05	biological process
5	striated muscle cell differentiation	GO:0051146	5	86	9.44013e-05	biological process
6	myofibril assembly	GO:0030239	4	37	0.000101239	biological process
7	muscle cell differentiation	GO:0042692	5	101	0.000139484	biological process
8	chaperone-mediated protein folding	GO:0061077	4	45	0.000139484	biological process
9	striated muscle cell development	GO:0055002	4	49	0.000164225	biological process
10	muscle cell development	GO:0055001	4	50	0.000165285	biological process
11	translational initiation	GO:0006413	4	62	0.000308169	biological process
12	actomyosin structure organization	GO:0031032	4	73	0.000539013	biological process
13	response to heat	GO:0009408	4	79	0.000656154	biological process
14	muscle structure development	GO:0061061	5	188	0.00116768	biological process
15	protein folding	GO:0006457	4	112	0.00221919	biological process
16	response to temperature stimulus	GO:0009266	4	117	0.00250403	biological process
17	cellular component assembly involved in morphogenesis	GO:0010927	4	129	0.00346074	biological process
18	organic cation transport	GO:0015695	2	11	0.00521938	biological process
19	ammonium transmembrane transport	GO:0072488	2	12	0.0052875	biological process
20	anatomical structure formation involved in morphogenesis	GO:0048646	6	468	0.00586732	biological process
21	regulation of translation	GO:0006417	4	176	0.00700908	biological process
22	supramolecular fiber organization	GO:0097435	4	194	0.00952535	biological process
23	ammonium transport	GO:0015696	2	19	0.01026	biological process
24	response to abiotic stimulus	GO:0009628	5	355	0.0106653	biological process
25	actin cytoskeleton organization	GO:0030036	4	57	0.011846	biological process
26	response to stimulus	GO:0050896	13	2440	0.0125502	biological process
27	regulation of cellular amide metabolic process	GO:0034248	4	216	0.0125502	biological process
28	response to stress	GO:0006950	8	1034	0.0137219	biological process
29	actin filament-based process	GO:0030029	4	223	0.0137219	biological process
30	posttranscriptional regulation of gene expression	GO:0010608	4	236	0.0158968	biological process
31	cellular response to stress	GO:0033554	5	501	0.0381516	biological process
32	peptide metabolic process	GO:0006518	5	508	0.0396855	biological process
33	organelle assembly	GO:0070925	4	336	0.0494394	biological process
34	Z disc	GO:0030018	4	29	6.24834e-05	cellular component
35	I band	GO:0031674	4	29	6.24834e-05	cellular component
36	sarcomere	GO:0030017	4	40	0.000120076	cellular component
37	myofibril	GO:0030016	4	44	0.000139484	cellular component
38	contractile fiber	GO:0043292	4	47	0.000151396	cellular component
39	perinuclear region of cytoplasm	GO:0048471	4	56	0.000306992	cellular component
40	supramolecular complex	GO:0099080	5	260	0.00408571	cellular component
41	extracellular space	GO:0005615	7	544	0.00505736	cellular component
43	supramolecular fiber	GO:0099512	4	158	0.0052875	cellular component
44	supramolecular polymer	GO:0099081	4	161	0.0053212	cellular component
45	unfolded protein binding	GO:0051082	4	79	0.000656154	molecular function
46	organic cation transmembrane transporter activity	GO:0015101	2	9	0.00408571	molecular function
47	iron ion binding	GO:0005506	4	123	0.0043768	molecular function
48	oxidoreductase activity, acting on paired donors, with incorporation or reduction of molecular oxygen	GO:0016705	4	76	0.0052875	molecular function
49	ammonium transmembrane transporter activity	GO:0008519	2	12	0.0052875	molecular function
50	galactose binding	GO:0005534	2	16	0.00788089	molecular function
51	carbohydrate binding	GO:0030246	3	59	0.015279	molecular function
52	heme binding	GO:0020037	3	120	0.0254502	molecular function
53	tetrapyrrole binding	GO:0046906	3	129	0.0255036	molecular function
54	monosaccharide binding	GO:0048029	2	49	0.0456794	molecular function
Down-regulated
1	cuticle development	GO:0042335	86	10	4.63548e-85	biological process
2	chitin-based cuticle development	GO:0040003	81	124	1.03797e-82	biological process
3	multicellular organism development	GO:0007275	113	2001	8.80448e-34	biological process
4	anatomical structure development	GO:0048856	115	2290	5.60361e-30	biological process
5	developmental process	GO:0032502	115	2430	9.78848e-28	biological process
6	multicellular organismal process	GO:0032501	123	3037	4.25243e-24	biological process
7	chitin metabolic process	GO:0006030	10	98	0.000519447	biological process
8	aminoglycan metabolic process	GO:0006022	11	124	0.000582719	biological process
9	glucosamine-containing compound metabolic process	GO:1901071	10	108	0.00090934	biological process
10	hormone metabolic process	GO:0042445	8	65	0.00090934	biological process
11	amino sugar metabolic process	GO:0006040	10	111	0.000912681	biological process
12	unsaturated fatty acid biosynthetic process	GO:0006636	4	8	0.00124394	biological process
13	unsaturated fatty acid metabolic process	GO:0033559	4	9	0.00170945	biological process
14	regulation of hormone levels	GO:0010817	8	79	0.00267529	biological process
15	secondary metabolite biosynthetic process	GO:0044550	5	26	0.00459144	biological process
16	drug metabolic process	GO:0017144	13	238	0.00614473	biological process
17	basement membrane organization	GO:0071711	4	17	0.0106298	biological process
18	extracellular matrix organization	GO:0030198	6	25	0.0106557	biological process
19	pheromone metabolic process	GO:0042810	3	6	0.0106557	biological process
20	ecdysteroid metabolic process	GO:0045455	5	36	0.0143996	biological process
21	aromatic amino acid family metabolic process	GO:0009072	4	20	0.0162353	biological process
22	liquid clearance, open tracheal system	GO:0035002	4	18	0.0211556	biological process
23	extracellular structure organization	GO:0043062	6	66	0.0269064	biological process
24	oxidation-reduction process	GO:0055114	22	274	0.0328345	biological process
25	steroid metabolic process	GO:0008202	5	47	0.0355513	biological process
26	epithelial fluid transport	GO:0042045	4	27	0.0355513	biological process
27	transepithelial transport	GO:0070633	4	27	0.0355513	biological process
28	lipid metabolic process	GO:0006629	16	424	0.0366027	biological process
29	cellular hormone metabolic process	GO:0034754	5	51	0.0447579	biological process
30	secondary metabolic process	GO:0019748	6	79	0.0499626	biological process
31	fluid transport	GO:0042044	4	31	0.0499626	biological process
32	chitin-based extracellular matrix	GO:0062129	79	90	4.39068e-91	cellular component
33	extracellular matrix	GO:0031012	88	116	3.97215e-87	cellular component
34	extracellular region	GO:0005576	113	1086	9.35584e-59	cellular component
35	cellular anatomical entity	GO:0110165	175	7453	3.95055e-11	cellular component
36	integral component of plasma membrane	GO:0005887	19	369	0.000671441	cellular component
37	intrinsic component of plasma membrane	GO:0031226	19	379	0.00090934	cellular component
38	basement membrane	GO:0005604	4	17	0.0106298	cellular component
39	collagen-containing extracellular matrix	GO:0062023	4	24	0.0269064	cellular component
40	structural constituent of chitin-based cuticle	GO:0005214	82	32	1.3673e-91	molecular function
41	structural constituent of cuticle	GO:0042302	82	73	4.39068e-91	molecular function
42	structural constituent of chitin-based larval cuticle	GO:0008010	71	72	1.03797e-82	molecular function
43	structural molecule activity	GO:0005198	86	23	6.76071e-64	molecular function
44	chitin binding	GO:0008061	15	106	4.55925e-08	molecular function
45	oxidoreductase activity, acting on paired donors, with oxidation of a pair of donors resulting in the reduction of molecular oxygen to two molecules of water	GO:0016717	4	7	0.00090934	molecular function
46	acyl-CoA desaturase activity	GO:0016215	4	7	0.00090934	molecular function
47	stearoyl-CoA 9-desaturase activity	GO:0004768	4	7	0.00090934	molecular function
48	oxidoreductase activity	GO:0016491	22	591	0.00859327	molecular function
49	flavin adenine dinucleotide binding	GO:0050660	6	45	0.0211556	molecular function

## Sheet: TGS4
Table S8. GO enrichement analysis for T. xiaojinensis
	Terms	ID	Input number	Background number	Corrected p-Value	Classification
Up-regulated
1	excitatory postsynaptic potential	GO:0060079	2	13	0.00232937	biological process
2	synaptic transmission, cholinergic	GO:0007271	2	7	0.00315688	biological process
3	regulation of postsynaptic membrane potential	GO:0060078	2	34	0.00600894	biological process
4	chemical synaptic transmission, postsynaptic	GO:0099565	2	37	0.00600894	biological process
5	melanin metabolic process	GO:0006582	2	43	0.00639227	biological process
6	phenol-containing compound metabolic process	GO:0018958	2	60	0.00937904	biological process
7	secondary metabolic process	GO:0019748	2	79	0.0130073	biological process
8	regulation of membrane potential	GO:0042391	2	81	0.0131646	biological process
9	pigment metabolic process	GO:0042440	2	100	0.0167957	biological process
10	cell surface receptor signaling pathway involved in cell-cell signaling	GO:1905114	2	134	0.0275701	biological process
11	organic hydroxy compound metabolic process	GO:1901615	2	144	0.0279738	biological process
12	system process	GO:0003008	3	569	0.0333095	biological process
13	chemical synaptic transmission	GO:0007268	2	76	0.0478518	biological process
14	trans-synaptic signaling	GO:0099537	2	250	0.0478518	biological process
15	anterograde trans-synaptic signaling	GO:0098916	2	250	0.0478518	biological process
16	synaptic signaling	GO:0099536	2	251	0.0478518	biological process
17	acetylcholine-gated channel complex	GO:0005892	2	7	0.00166675	cellular component
18	plasma membrane signaling receptor complex	GO:0098802	2	39	0.00600894	cellular component
19	postsynaptic membrane	GO:0045211	2	31	0.00658747	cellular component
20	synaptic membrane	GO:0097060	2	58	0.00937904	cellular component
21	ion channel complex	GO:0034702	2	59	0.00937904	cellular component
22	receptor complex	GO:0043235	2	63	0.00973865	cellular component
23	postsynapse	GO:0098794	2	64	0.00973865	cellular component
24	transmembrane transporter complex	GO:1902495	2	70	0.0111172	cellular component
25	transporter complex	GO:1990351	2	79	0.0130073	cellular component
26	integral component of plasma membrane	GO:0005887	3	369	0.0150517	cellular component
27	intrinsic component of plasma membrane	GO:0031226	3	379	0.0156835	cellular component
28	plasma membrane bounded cell projection	GO:0120025	3	500	0.0275701	cellular component
29	cell projection	GO:0042995	3	502	0.0275701	cellular component
30	plasma membrane protein complex	GO:0098797	2	139	0.0275701	cellular component
31	integral component of membrane	GO:0016021	4	1188	0.0333095	cellular component
32	intrinsic component of membrane	GO:0031224	4	1205	0.0343045	cellular component
33	synapse	GO:0045202	2	75	0.0478518	cellular component
34	acetylcholine receptor activity	GO:0015464	2	5	0.00166675	molecular function
35	acetylcholine-gated cation-selective channel activity	GO:0022848	2	7	0.00166675	molecular function
36	excitatory extracellular ligand-gated ion channel activity	GO:0005231	2	10	0.00183214	molecular function
37	transmitter-gated ion channel activity involved in regulation of postsynaptic membrane potential	GO:1904315	2	26	0.00521735	molecular function
38	neurotransmitter receptor activity involved in regulation of postsynaptic membrane potential	GO:0099529	2	26	0.00521735	molecular function
39	postsynaptic neurotransmitter receptor activity	GO:0098960	2	32	0.00600894	molecular function
40	ligand-gated cation channel activity	GO:0099094	2	34	0.00600894	molecular function
41	transmitter-gated ion channel activity	GO:0022824	2	37	0.00600894	molecular function
42	transmitter-gated channel activity	GO:0022835	2	38	0.00600894	molecular function
43	extracellular ligand-gated ion channel activity	GO:0005230	2	41	0.00619926	molecular function
44	neurotransmitter receptor activity	GO:0030594	2	21	0.00918179	molecular function
45	ligand-gated ion channel activity	GO:0015276	2	95	0.0156835	molecular function
46	ligand-gated channel activity	GO:0022834	2	95	0.0156835	molecular function
47	gated channel activity	GO:0022836	2	133	0.0275701	molecular function
48	cation channel activity	GO:0005261	2	141	0.0276141	molecular function
49	ion channel activity	GO:0005216	2	214	0.0421227	molecular function
50	channel activity	GO:0015267	2	228	0.0444231	molecular function
51	passive transmembrane transporter activity	GO:0022803	2	228	0.0444231	molecular function
Down-regulated
1	chitin-based cuticle development	GO:0040003	32	124	1.47957e-37	biological process
2	cuticle development	GO:0042335	32	10	1.13066e-35	biological process
3	multicellular organism development	GO:0007275	36	2001	5.18795e-11	biological process
4	anatomical structure development	GO:0048856	36	2290	2.35116e-09	biological process
5	developmental process	GO:0032502	36	2430	1.15071e-08	biological process
6	multicellular organismal process	GO:0032501	38	3037	3.26144e-07	biological process
7	chitin metabolic process	GO:0006030	4	98	0.0470217	biological process
8	fatty acid derivative biosynthetic process	GO:1901570	2	11	0.0496595	biological process
9	extracellular matrix	GO:0031012	36	116	1.28173e-41	cellular component
10	chitin-based extracellular matrix	GO:0062129	31	90	4.84306e-41	cellular component
11	extracellular region	GO:0005576	42	1086	1.01306e-25	cellular component
12	cellular anatomical entity	GO:0110165	55	7453	0.00212854	cellular component
13	structural constituent of chitin-based cuticle	GO:0005214	33	32	2.43873e-42	molecular function
14	structural constituent of cuticle	GO:0042302	33	73	3.48594e-42	molecular function
15	structural constituent of chitin-based larval cuticle	GO:0008010	27	72	1.09414e-35	molecular function
16	structural molecule activity	GO:0005198	35	23	3.62466e-31	molecular function
17	chitin binding	GO:0008061	7	106	4.90701e-05	molecular function
18	structural constituent of pupal chitin-based cuticle	GO:0008011	2	5	0.015333	molecular function

## Sheet: TGS6
Table S8. GO enrichement analysis for T. xiaojinensis
	Terms*	ID	Input number	Background number	Corrected p-Value	Classification
Down-regulated
1	oxidation-reduction process	GO:0055114	7	274	0.0140231	biological process
2	chitin-based cuticle development	GO:0040003	4	124	0.0175466	biological process
3	cuticle development	GO:0042335	4	10	0.0281113	biological process
4	fatty acid metabolic process	GO:0006631	3	106	0.0305296	biological process
5	extracellular region	GO:0005576	13	1086	7.37356e-05	cellular component
6	extracellular matrix	GO:0031012	5	116	0.0105234	cellular component
7	chitin-based extracellular matrix	GO:0062129	4	90	0.0105234	cellular component
8	extracellular space	GO:0005615	7	544	0.0114221	cellular component
9	cellular anatomical entity	GO:0110165	26	7453	0.0140231	cellular component
10	structural constituent of chitin-based cuticle	GO:0005214	4	32	0.010711	molecular function
11	structural constituent of cuticle	GO:0042302	4	73	0.010711	molecular function
12	intramolecular oxidoreductase activity, transposing C=C bonds	GO:0016863	2	9	0.010711	molecular function
13	catalytic activity	GO:0003824	17	3794	0.0207449	molecular function
14	UDP-glycosyltransferase activity	GO:0008194	3	32	0.0287046	molecular function
15	structural constituent of chitin-based larval cuticle	GO:0008010	3	72	0.0287046	molecular function
16	oxidoreductase activity	GO:0016491	6	591	0.0287046	molecular function
17	oxidoreductase activity, acting on CH-OH group of donors	GO:0016614	3	109	0.031628	molecular function
18	structural molecule activity	GO:0005198	5	23	0.0326686	molecular function
19	intramolecular oxidoreductase activity	GO:0016860	2	29	0.0326686	molecular function
20	serine-type endopeptidase activity	GO:0004252	4	231	0.0492221	molecular function
* Red font represent the GO terms shared among TGS2, TGS4 and TGS6

## Sheet: TMS6
Table S8. GO enrichement analysis for T. xiaojinensis
	Terms	ID	Input number	Background number	Corrected p-Value	Classification
Up-regulated
1	chitin-based cuticle development	GO:0040003	55	124	2.67422e-20	biological process
2	border follicle cell migration	GO:0007298	35	89	1.13288e-11	biological process
3	axon guidance	GO:0007411	41	138	1.65255e-10	biological process
4	imaginal disc-derived wing morphogenesis	GO:0007476	35	101	1.91659e-10	biological process
5	endocytosis	GO:0006897	22	49	4.06619e-08	biological process
6	protein phosphorylation	GO:0006468	37	151	1.22044e-07	biological process
7	dorsal closure	GO:0007391	27	83	1.30808e-07	biological process
8	positive regulation of transcription by RNA polymerase II	GO:0045944	51	282	8.27074e-07	biological process
9	imaginal disc-derived wing vein specification	GO:0007474	19	45	9.56292e-07	biological process
10	protein ubiquitination	GO:0016567	26	94	3.11307e-06	biological process
11	positive regulation of cell population proliferation	GO:0008284	17	41	5.59464e-06	biological process
12	fibroblast growth factor receptor signaling pathway	GO:0008543	13	22	7.52904e-06	biological process
13	actin filament organization	GO:0007015	19	55	9.31151e-06	biological process
14	tracheal outgrowth, open tracheal system	GO:0007426	11	16	2.13662e-05	biological process
15	open tracheal system development	GO:0007424	21	72	2.15038e-05	biological process
16	positive regulation of synaptic growth at neuromuscular junction	GO:0045887	14	31	2.70214e-05	biological process
17	epidermal growth factor receptor signaling pathway	GO:0007173	13	26	2.72144e-05	biological process
18	vascular endothelial growth factor receptor signaling pathway	GO:0048010	13	27	3.6259e-05	biological process
19	insulin receptor signaling pathway	GO:0008286	13	27	3.6259e-05	biological process
20	ubiquitin-dependent protein catabolic process	GO:0006511	25	105	3.96565e-05	biological process
21	regulation of growth	GO:0040008	11	18	4.09677e-05	biological process
22	negative regulation of apoptotic process	GO:0043066	18	57	4.37688e-05	biological process
23	protein localization	GO:0008104	17	51	4.58527e-05	biological process
24	larval somatic muscle development	GO:0007526	13	31	0.00010044	biological process
25	determination of adult lifespan	GO:0008340	28	137	0.000104527	biological process
26	cell-cell adhesion	GO:0098609	11	21	0.000107159	biological process
27	sensory organ development	GO:0007423	15	43	0.000107159	biological process
28	positive regulation of transcription, DNA-templated	GO:0045893	24	107	0.000124432	biological process
29	cellular response to starvation	GO:0009267	15	44	0.000126812	biological process
30	signal transduction	GO:0007165	21	85	0.000130903	biological process
31	nervous system development	GO:0007399	20	78	0.000134406	biological process
32	imaginal disc-derived leg morphogenesis	GO:0007480	15	45	0.00014265	biological process
33	regulation of GTPase activity	GO:0043087	15	45	0.00014265	biological process
34	intracellular signal transduction	GO:0035556	19	72	0.00014919	biological process
35	dendrite morphogenesis	GO:0048813	21	87	0.000156311	biological process
36	regulation of establishment of planar polarity	GO:0090175	10	18	0.000159639	biological process
37	peptidyl-serine phosphorylation	GO:0018105	14	41	0.000209455	biological process
38	positive regulation of smoothened signaling pathway	GO:0045880	14	41	0.000209455	biological process
39	positive regulation of hippo signaling	GO:0035332	10	19	0.000214864	biological process
40	regulation of cell shape	GO:0008360	12	30	0.000247984	biological process
41	chemical synaptic transmission	GO:0007268	19	76	0.000252612	biological process
42	asymmetric protein localization involved in cell fate determination	GO:0045167	9	15	0.000266784	biological process
43	dorsal appendage formation	GO:0046843	15	49	0.000281607	biological process
44	mesodermal cell migration	GO:0008078	8	11	0.000294716	biological process
45	positive regulation of Notch signaling pathway	GO:0045747	12	32	0.000364764	biological process
46	regulation of cell population proliferation	GO:0042127	11	27	0.000434221	biological process
47	cell adhesion	GO:0007155	13	39	0.000447674	biological process
48	eye-antennal disc morphogenesis	GO:0007455	9	17	0.000463864	biological process
49	sevenless signaling pathway	GO:0045500	9	17	0.000463864	biological process
50	negative regulation of transcription, DNA-templated	GO:0045892	22	105	0.000467922	biological process
51	ventral cord development	GO:0007419	16	60	0.00050288	biological process
52	positive regulation of canonical Wnt signaling pathway	GO:0090263	13	40	0.000508996	biological process
53	epithelial cell migration, open tracheal system	GO:0007427	12	34	0.000515825	biological process
54	regulation of tube size, open tracheal system	GO:0035151	8	13	0.000555995	biological process
55	septate junction assembly	GO:0019991	10	23	0.000565422	biological process
56	regulation of tube length, open tracheal system	GO:0035159	10	23	0.000565422	biological process
57	positive regulation of protein catabolic process	GO:0045732	9	18	0.000580094	biological process
58	imaginal disc-derived wing hair organization	GO:0035317	9	18	0.000580094	biological process
59	actin cytoskeleton reorganization	GO:0031532	9	18	0.000580094	biological process
60	encapsulation of foreign target	GO:0035010	7	9	0.000580094	biological process
61	imaginal disc-derived wing vein morphogenesis	GO:0008586	13	42	0.000683852	biological process
62	axon extension	GO:0048675	10	24	0.00069669	biological process
63	plasma membrane organization	GO:0007009	8	14	0.000728314	biological process
64	hemocyte migration	GO:0035099	8	14	0.000728314	biological process
65	cell adhesion involved in heart morphogenesis	GO:0061343	7	10	0.000854735	biological process
66	vesicle transport along actin filament	GO:0030050	7	10	0.000854735	biological process
67	salivary gland morphogenesis	GO:0007435	12	37	0.000870784	biological process
68	lumen formation, open tracheal system	GO:0035149	11	31	0.000901732	biological process
69	torso signaling pathway	GO:0008293	9	20	0.000978812	biological process
70	endocytic recycling	GO:0032456	9	20	0.000978812	biological process
71	establishment or maintenance of epithelial cell apical/basal polarity	GO:0045197	8	15	0.000979882	biological process
72	negative regulation of cell size	GO:0045792	8	15	0.000979882	biological process
73	salivary gland development	GO:0007431	8	15	0.000979882	biological process
74	muscle attachment	GO:0016203	10	26	0.0010624	biological process
75	autophagy	GO:0006914	12	39	0.00120945	biological process
76	lymph gland plasmatocyte differentiation	GO:0035169	6	7	0.00121915	biological process
77	regulation of short-term neuronal synaptic plasticity	GO:0048172	6	7	0.00121915	biological process
78	zonula adherens assembly	GO:0045186	6	7	0.00121915	biological process
79	compound eye development	GO:0048749	19	91	0.00121915	biological process
80	negative regulation of hippo signaling	GO:0035331	11	33	0.00126003	biological process
81	transmembrane receptor protein tyrosine kinase signaling pathway	GO:0007169	10	27	0.00126624	biological process
82	protein autophosphorylation	GO:0046777	10	27	0.00126624	biological process
83	transmembrane transport	GO:0055085	31	198	0.00128314	biological process
84	regulation of transcription by RNA polymerase II	GO:0006357	38	267	0.00136713	biological process
85	positive regulation of cell size	GO:0045793	11	34	0.00150617	biological process
86	synaptic vesicle endocytosis	GO:0048488	10	28	0.0015433	biological process
87	compound eye photoreceptor cell differentiation	GO:0001751	10	28	0.0015433	biological process
88	positive regulation of apoptotic process	GO:0043065	10	28	0.0015433	biological process
89	branching involved in open tracheal system development	GO:0060446	7	12	0.0015746	biological process
90	positive regulation of Rho protein signal transduction	GO:0035025	7	12	0.0015746	biological process
91	mushroom body development	GO:0016319	14	55	0.00158128	biological process
92	neuromuscular synaptic transmission	GO:0007274	13	48	0.00160754	biological process
93	regulation of cytokinesis	GO:0032465	6	8	0.00177546	biological process
94	establishment or maintenance of apical/basal cell polarity	GO:0035088	6	8	0.00177546	biological process
95	lymph gland crystal cell differentiation	GO:0035170	6	8	0.00177546	biological process
96	negative regulation of insulin receptor signaling pathway	GO:0046627	9	23	0.00180867	biological process
97	synaptic target recognition	GO:0008039	10	29	0.00182187	biological process
98	vesicle-mediated transport	GO:0016192	20	105	0.00204907	biological process
99	positive regulation of ERK1 and ERK2 cascade	GO:0070374	8	18	0.00204907	biological process
100	cuticle pattern formation	GO:0035017	7	13	0.00208136	biological process
101	actin filament bundle assembly	GO:0051017	7	13	0.00208136	biological process
102	behavioral response to ethanol	GO:0048149	13	50	0.00208136	biological process
103	asymmetric neuroblast division	GO:0055059	9	24	0.00218083	biological process
104	cell migration	GO:0016477	12	44	0.00242863	biological process
105	regulation of protein kinase A signaling	GO:0010738	5	5	0.00242863	biological process
106	oenocyte differentiation	GO:0001742	5	5	0.00242863	biological process
107	Malpighian tubule development	GO:0072002	5	5	0.00242863	biological process
108	regulation of cell size	GO:0008361	6	9	0.00242863	biological process
109	maintenance of epithelial integrity, open tracheal system	GO:0035160	6	9	0.00242863	biological process
110	positive regulation of organ growth	GO:0046622	6	9	0.00242863	biological process
111	establishment or maintenance of polarity of follicular epithelium	GO:0016334	6	9	0.00242863	biological process
112	determination of genital disc primordium	GO:0035225	6	9	0.00242863	biological process
113	regulation of transcription, DNA-templated	GO:0006355	35	249	0.00246361	biological process
114	branch fusion, open tracheal system	GO:0035147	8	19	0.00246361	biological process
115	sarcomere organization	GO:0045214	10	31	0.00246876	biological process
116	somatic muscle development	GO:0007525	9	25	0.00254479	biological process
117	lymph gland development	GO:0048542	9	25	0.00254479	biological process
118	cell competition in a multicellular organism	GO:0035212	7	14	0.00259524	biological process
119	eye development	GO:0001654	7	14	0.00259524	biological process
120	microtubule cytoskeleton organization	GO:0000226	14	60	0.00275665	biological process
121	axonogenesis	GO:0007409	12	46	0.00309683	biological process
122	negative regulation of smoothened signaling pathway	GO:0045879	12	46	0.00309683	biological process
123	synaptic growth at neuromuscular junction	GO:0051124	9	26	0.00312942	biological process
124	morphogenesis of follicular epithelium	GO:0016333	6	10	0.00334215	biological process
125	basal protein localization	GO:0045175	6	10	0.00334215	biological process
126	photoreceptor cell morphogenesis	GO:0008594	6	10	0.00334215	biological process
127	JNK cascade	GO:0007254	7	15	0.0033975	biological process
128	protein localization to plasma membrane	GO:0072659	10	33	0.00341678	biological process
129	Rab protein signal transduction	GO:0032482	9	27	0.00372329	biological process
130	positive regulation of autophagy	GO:0010508	8	21	0.00374894	biological process
131	regulation of protein localization	GO:0032880	7	16	0.00441369	biological process
132	macroautophagy	GO:0016236	6	11	0.0045834	biological process
133	positive regulation of wound healing	GO:0090303	6	11	0.0045834	biological process
134	positive regulation of filopodium assembly	GO:0051491	8	22	0.00466485	biological process
135	memory	GO:0007613	8	22	0.00466485	biological process
136	Golgi organization	GO:0007030	13	57	0.0048253	biological process
137	ovarian follicle cell development	GO:0030707	13	58	0.00538176	biological process
138	positive regulation of ubiquitin-dependent protein catabolic process	GO:2000060	5	7	0.00538176	biological process
139	adherens junction organization	GO:0034332	5	7	0.00538176	biological process
140	negative regulation of macroautophagy	GO:0016242	5	7	0.00538176	biological process
141	dorsal closure, spreading of leading edge cells	GO:0007395	5	7	0.00538176	biological process
142	purine nucleotide biosynthetic process	GO:0006164	5	7	0.00538176	biological process
143	wing disc dorsal/ventral pattern formation	GO:0048190	11	43	0.00538176	biological process
144	peripheral nervous system development	GO:0007422	11	43	0.00538176	biological process
145	homophilic cell adhesion via plasma membrane adhesion molecules	GO:0007156	10	36	0.00539748	biological process
146	neuromuscular junction development	GO:0007528	10	36	0.00539748	biological process
147	neuron remodeling	GO:0016322	10	36	0.00539748	biological process
148	establishment of imaginal disc-derived wing hair orientation	GO:0001737	7	17	0.00539748	biological process
149	wing disc morphogenesis	GO:0007472	8	23	0.00547358	biological process
150	defense response to virus	GO:0051607	8	23	0.00547358	biological process
151	leg disc proximal/distal pattern formation	GO:0007479	6	12	0.00584082	biological process
152	chaeta development	GO:0022416	10	37	0.00620639	biological process
153	long-term memory	GO:0007616	13	60	0.00657425	biological process
154	ommatidial rotation	GO:0016318	8	24	0.00657425	biological process
155	activation of GTPase activity	GO:0090630	8	24	0.00657425	biological process
156	positive regulation of BMP signaling pathway	GO:0030513	7	18	0.00659098	biological process
157	regulation of dendrite morphogenesis	GO:0048814	7	18	0.00659098	biological process
158	sperm individualization	GO:0007291	11	45	0.00676754	biological process
159	lipid homeostasis	GO:0055088	9	31	0.00703814	biological process
160	mitotic cytokinesis	GO:0000281	12	53	0.00708467	biological process
161	compound eye cone cell differentiation	GO:0042675	5	8	0.00724939	biological process
162	positive regulation of mitotic cell cycle	GO:0045931	5	8	0.00724939	biological process
163	filopodium assembly	GO:0046847	5	8	0.00724939	biological process
164	negative regulation of microtubule depolymerization	GO:0007026	5	8	0.00724939	biological process
165	regulation of tube architecture, open tracheal system	GO:0035152	5	8	0.00724939	biological process
166	stem cell proliferation	GO:0072089	5	8	0.00724939	biological process
167	Ras protein signal transduction	GO:0007265	6	13	0.00732744	biological process
168	apical protein localization	GO:0045176	6	13	0.00732744	biological process
169	N-glycan processing	GO:0006491	6	13	0.00732744	biological process
170	positive regulation of cell growth	GO:0030307	8	25	0.00761187	biological process
171	protein polyubiquitination	GO:0000209	14	70	0.00761187	biological process
172	wing disc development	GO:0035220	12	54	0.0077463	biological process
173	oogenesis	GO:0048477	27	191	0.0077463	biological process
174	R7 cell fate commitment	GO:0007465	7	19	0.0078202	biological process
175	positive regulation of TORC1 signaling	GO:1904263	7	19	0.0078202	biological process
176	modulation of chemical synaptic transmission	GO:0050804	7	19	0.0078202	biological process
177	response to wounding	GO:0009611	7	19	0.0078202	biological process
178	positive regulation of border follicle cell migration	GO:1903688	9	32	0.00787299	biological process
179	neurotransmitter secretion	GO:0007269	11	47	0.00837096	biological process
180	terminal region determination	GO:0007362	6	14	0.00928921	biological process
181	oocyte microtubule cytoskeleton organization	GO:0016325	6	14	0.00928921	biological process
182	oocyte microtubule cytoskeleton polarization	GO:0008103	6	14	0.00928921	biological process
183	positive regulation of imaginal disc growth	GO:0045572	6	14	0.00928921	biological process
184	mitotic cell cycle	GO:0000278	19	117	0.00954163	biological process
185	activation of protein kinase activity	GO:0032147	5	9	0.0096302	biological process
186	germ-band extension	GO:0007377	5	9	0.0096302	biological process
187	regulation of embryonic cell shape	GO:0016476	5	9	0.0096302	biological process
188	response to oxidative stress	GO:0006979	14	73	0.00987008	biological process
189	regulation of autophagy	GO:0010506	8	27	0.0103946	biological process
190	regulation of gene expression	GO:0010468	17	100	0.0103994	biological process
191	positive regulation of innate immune response	GO:0045089	9	34	0.0104164	biological process
192	cell differentiation	GO:0030154	14	74	0.0108563	biological process
193	ovarian follicle cell-cell adhesion	GO:0007299	4	5	0.0113508	biological process
194	animal organ morphogenesis	GO:0009887	6	15	0.0115069	biological process
195	establishment of glial blood-brain barrier	GO:0060857	6	15	0.0115069	biological process
196	monocarboxylic acid transport	GO:0015718	5	10	0.012783	biological process
197	negative regulation of G1/S transition of mitotic cell cycle	GO:2000134	5	10	0.012783	biological process
198	regulation of dendrite development	GO:0050773	5	10	0.012783	biological process
199	dorsal closure, amnioserosa morphology change	GO:0046664	5	10	0.012783	biological process
200	regulation of chromatin silencing	GO:0031935	5	10	0.012783	biological process
201	cell morphogenesis	GO:0000902	10	43	0.012783	biological process
202	cortical actin cytoskeleton organization	GO:0030866	7	22	0.0136879	biological process
203	protein dephosphorylation	GO:0006470	13	68	0.0137471	biological process
204	synaptic vesicle transport	GO:0048489	6	16	0.0143752	biological process
205	gonad development	GO:0008406	7	23	0.015995	biological process
206	larval lymph gland hemopoiesis	GO:0035167	7	23	0.015995	biological process
207	metamorphosis	GO:0007552	8	30	0.015995	biological process
208	chaeta morphogenesis	GO:0008407	8	30	0.015995	biological process
209	heart development	GO:0007507	8	30	0.015995	biological process
210	muscle cell fate specification	GO:0042694	4	6	0.015995	biological process
211	negative regulation of organ growth	GO:0046621	4	6	0.015995	biological process
212	photoreceptor cell fate determination	GO:0043703	4	6	0.015995	biological process
213	negative regulation of lipid storage	GO:0010888	4	6	0.015995	biological process
214	negative regulation of protein kinase B signaling	GO:0051898	4	6	0.015995	biological process
215	establishment of epithelial cell apical/basal polarity	GO:0045198	4	6	0.015995	biological process
216	cell volume homeostasis	GO:0006884	4	6	0.015995	biological process
217	negative regulation of glial cell proliferation	GO:0060253	4	6	0.015995	biological process
218	regulation of cell growth	GO:0001558	5	11	0.0160287	biological process
219	morphogenesis of a polarized epithelium	GO:0001738	5	11	0.0160287	biological process
220	nuclear migration	GO:0007097	6	17	0.0165665	biological process
221	establishment or maintenance of cell polarity	GO:0007163	6	17	0.0165665	biological process
222	neuroblast development	GO:0014019	6	17	0.0165665	biological process
223	negative regulation of neuroblast proliferation	GO:0007406	6	17	0.0165665	biological process
224	establishment of planar polarity	GO:0001736	6	17	0.0165665	biological process
225	oocyte anterior/posterior axis specification	GO:0007314	6	17	0.0165665	biological process
226	positive regulation of GTPase activity	GO:0043547	8	31	0.0180545	biological process
227	mitotic sister chromatid segregation	GO:0000070	7	24	0.0181647	biological process
228	positive regulation of gene expression	GO:0010628	10	47	0.0195872	biological process
229	morphogenesis of an epithelium	GO:0002009	6	18	0.0200656	biological process
230	liquid clearance, open tracheal system	GO:0035002	6	18	0.0200656	biological process
231	positive regulation of kinase activity	GO:0033674	6	18	0.0200656	biological process
232	positive regulation of Ras protein signal transduction	GO:0046579	6	18	0.0200656	biological process
233	germ-band shortening	GO:0007390	6	18	0.0200656	biological process
234	antennal morphogenesis	GO:0048800	5	12	0.0200656	biological process
235	spindle organization	GO:0007051	5	12	0.0200656	biological process
236	R7 cell development	GO:0045467	5	12	0.0200656	biological process
237	brain development	GO:0007420	8	32	0.0203567	biological process
238	olfactory learning	GO:0008355	8	32	0.0203567	biological process
239	positive regulation of growth	GO:0045927	4	7	0.0209936	biological process
240	stress-activated protein kinase signaling cascade	GO:0031098	4	7	0.0209936	biological process
241	cell-cell junction organization	GO:0045216	4	7	0.0209936	biological process
242	substrate adhesion-dependent cell spreading	GO:0034446	4	7	0.0209936	biological process
243	receptor-mediated endocytosis	GO:0006898	4	7	0.0209936	biological process
244	positive regulation of feeding behavior	GO:2000253	4	7	0.0209936	biological process
245	growth of a germarium-derived egg chamber	GO:0007295	4	7	0.0209936	biological process
246	dorsal closure, elongation of leading edge cells	GO:0007394	4	7	0.0209936	biological process
247	actin cytoskeleton organization	GO:0030036	11	57	0.0223279	biological process
248	axon midline choice point recognition	GO:0016199	6	19	0.0234515	biological process
249	pole cell formation	GO:0007279	6	19	0.0234515	biological process
250	regulation of synaptic growth at neuromuscular junction	GO:0008582	7	26	0.0238353	biological process
251	triglyceride homeostasis	GO:0070328	7	26	0.0238353	biological process
252	negative regulation of epidermal growth factor receptor signaling pathway	GO:0042059	7	26	0.0238353	biological process
253	muscle cell cellular homeostasis	GO:0046716	7	26	0.0238353	biological process
254	regulation of actin cytoskeleton organization	GO:0032956	5	13	0.0244718	biological process
255	larval chitin-based cuticle development	GO:0008363	5	13	0.0244718	biological process
256	axo-dendritic transport	GO:0008088	5	13	0.0244718	biological process
257	negative regulation of transcription by RNA polymerase II	GO:0000122	24	186	0.0273493	biological process
258	negative regulation of Notch signaling pathway	GO:0045746	7	27	0.0276012	biological process
259	positive regulation of proteasomal ubiquitin-dependent protein catabolic process	GO:0032436	7	27	0.0276012	biological process
260	germ cell migration	GO:0008354	7	27	0.0276012	biological process
261	short-term memory	GO:0007614	6	20	0.0276012	biological process
262	establishment of mitotic spindle orientation	GO:0000132	6	20	0.0276012	biological process
263	establishment of cell polarity	GO:0030010	4	8	0.0276012	biological process
264	imaginal disc-derived leg joint morphogenesis	GO:0016348	4	8	0.0276012	biological process
265	response to anesthetic	GO:0072347	4	8	0.0276012	biological process
266	oenocyte development	GO:0007438	4	8	0.0276012	biological process
267	morphogenesis of embryonic epithelium	GO:0016331	4	8	0.0276012	biological process
268	trachea development	GO:0060438	4	8	0.0276012	biological process
269	MAPK cascade	GO:0000165	4	8	0.0276012	biological process
270	protein targeting to vacuole	GO:0006623	4	8	0.0276012	biological process
271	compound eye retinal cell programmed cell death	GO:0046667	4	8	0.0276012	biological process
272	locomotor rhythm	GO:0045475	10	51	0.0276311	biological process
273	negative regulation of imaginal disc growth	GO:0045571	5	14	0.0293282	biological process
274	axonal fasciculation	GO:0007413	5	14	0.0293282	biological process
275	peptidyl-threonine phosphorylation	GO:0018107	5	14	0.0293282	biological process
276	potassium ion import across plasma membrane	GO:1990573	5	14	0.0293282	biological process
277	cytoskeleton organization	GO:0007010	5	14	0.0293282	biological process
278	midgut development	GO:0007494	7	28	0.030756	biological process
279	exocytosis	GO:0006887	7	28	0.030756	biological process
280	rhabdomere development	GO:0042052	7	28	0.030756	biological process
281	central nervous system development	GO:0007417	11	61	0.0313083	biological process
282	defense response to Gram-negative bacterium	GO:0050829	14	89	0.032584	biological process
283	photoreceptor cell maintenance	GO:0045494	5	15	0.0352325	biological process
284	asymmetric cell division	GO:0008356	5	15	0.0352325	biological process
285	regulation of actin filament polymerization	GO:0030833	5	15	0.0352325	biological process
286	salivary gland cell autophagic cell death	GO:0035071	5	15	0.0352325	biological process
287	Notch signaling pathway	GO:0007219	5	15	0.0352325	biological process
288	regulation of Rho protein signal transduction	GO:0035023	5	15	0.0352325	biological process
289	negative regulation of multicellular organism growth	GO:0040015	4	9	0.0352325	biological process
290	hippo signaling	GO:0035329	4	9	0.0352325	biological process
291	regulation of filopodium assembly	GO:0051489	4	9	0.0352325	biological process
292	regulation of endocytosis	GO:0030100	4	9	0.0352325	biological process
293	ovarian follicle cell migration	GO:0007297	4	9	0.0352325	biological process
294	engulfment of apoptotic cell	GO:0043652	4	9	0.0352325	biological process
295	negative regulation of gene expression	GO:0010629	10	54	0.0361823	biological process
296	protein targeting to membrane	GO:0006612	6	22	0.0363537	biological process
297	terminal branching, open tracheal system	GO:0007430	6	22	0.0363537	biological process
298	intracellular protein transport	GO:0006886	15	101	0.0375147	biological process
299	negative regulation of cell population proliferation	GO:0008285	7	30	0.0395568	biological process
300	circadian rhythm	GO:0007623	8	38	0.0395568	biological process
301	medium-term memory	GO:0072375	5	16	0.0422032	biological process
302	dsRNA transport	GO:0033227	6	23	0.0422032	biological process
303	mRNA processing	GO:0006397	6	23	0.0422032	biological process
304	muscle organ development	GO:0007517	7	31	0.044179	biological process
305	muscle fiber development	GO:0048747	4	10	0.044179	biological process
306	meiosis II cytokinesis	GO:0007111	4	10	0.044179	biological process
307	regulation of adult chitin-containing cuticle pigmentation	GO:0048082	4	10	0.044179	biological process
308	multicellular organism growth	GO:0035264	4	10	0.044179	biological process
309	cuticle development	GO:0042335	4	10	0.044179	biological process
310	regulation of tube diameter, open tracheal system	GO:0035158	4	10	0.044179	biological process
311	negative regulation of cell growth	GO:0030308	4	10	0.044179	biological process
312	positive regulation of protein phosphorylation	GO:0001934	4	10	0.044179	biological process
313	melanotic encapsulation of foreign target	GO:0035011	6	24	0.0478079	biological process
314	germarium-derived egg chamber formation	GO:0007293	6	24	0.0478079	biological process
315	post-chaperonin tubulin folding pathway	GO:0007023	3	5	0.0478079	biological process
316	stem cell fate commitment	GO:0048865	3	5	0.0478079	biological process
317	wing and notum subfield formation	GO:0035309	3	5	0.0478079	biological process
318	cellular response to arsenic-containing substance	GO:0071243	3	5	0.0478079	biological process
319	positive regulation of phosphatidylinositol 3-kinase signaling	GO:0014068	3	5	0.0478079	biological process
320	epidermal cell differentiation	GO:0009913	3	5	0.0478079	biological process
321	larval midgut histolysis	GO:0035069	3	5	0.0478079	biological process
322	regulation of epidermal growth factor receptor signaling pathway	GO:0042058	3	5	0.0478079	biological process
323	cAMP-mediated signaling	GO:0019933	3	5	0.0478079	biological process
324	negative regulation of compound eye retinal cell programmed cell death	GO:0046673	3	5	0.0478079	biological process
325	actin filament depolymerization	GO:0030042	3	5	0.0478079	biological process
326	cellular response to cadmium ion	GO:0071276	3	5	0.0478079	biological process
327	activation of MAPK activity	GO:0000187	3	5	0.0478079	biological process
328	pole cell migration	GO:0007280	5	17	0.0481182	biological process
329	sensory perception of sound	GO:0007605	9	49	0.0489696	biological process
330	plasma membrane	GO:0005886	137	638	2.22006e-24	cellular component
331	cytoplasm	GO:0005737	219	1386	3.78144e-24	cellular component
332	chitin-based extracellular matrix	GO:0062129	48	90	2.72601e-20	cellular component
333	nucleus	GO:0005634	227	1709	9.79059e-17	cellular component
334	cell cortex	GO:0005938	38	80	1.11081e-14	cellular component
335	extracellular matrix	GO:0031012	36	116	1.20756e-09	cellular component
336	cytosol	GO:0005829	84	547	3.6363e-08	cellular component
337	apical cortex	GO:0045179	19	37	1.06456e-07	cellular component
338	septate junction	GO:0005918	14	20	7.37482e-07	cellular component
339	apical plasma membrane	GO:0016324	20	52	1.36603e-06	cellular component
340	synapse	GO:0045202	23	75	3.70884e-06	cellular component
341	Golgi apparatus	GO:0005794	39	198	5.1319e-06	cellular component
342	neuromuscular junction	GO:0031594	19	53	6.28896e-06	cellular component
343	vesicle	GO:0031982	17	50	3.96565e-05	cellular component
344	basal plasma membrane	GO:0009925	9	10	4.17119e-05	cellular component
345	synaptic vesicle	GO:0008021	17	52	5.48399e-05	cellular component
346	membrane	GO:0016020	45	280	5.48399e-05	cellular component
347	terminal bouton	GO:0043195	14	38	0.000126812	cellular component
348	cytoplasmic side of apical plasma membrane	GO:0098592	8	9	0.000134406	cellular component
349	cytoskeleton	GO:0005856	14	40	0.000172722	cellular component
350	late endosome	GO:0005770	12	31	0.00029755	cellular component
351	actin cytoskeleton	GO:0015629	12	32	0.000364764	cellular component
352	adherens junction	GO:0005912	13	38	0.000364764	cellular component
353	fusome	GO:0045169	12	33	0.000448864	cellular component
354	endomembrane system	GO:0012505	27	146	0.000448864	cellular component
355	axon	GO:0030424	24	121	0.000463864	cellular component
356	apicolateral plasma membrane	GO:0016327	9	17	0.000463864	cellular component
357	lateral plasma membrane	GO:0016328	8	14	0.000728314	cellular component
358	cytoplasmic vesicle	GO:0031410	12	38	0.00102045	cellular component
359	basolateral plasma membrane	GO:0016323	10	26	0.0010624	cellular component
360	cell-cell junction	GO:0005911	9	21	0.00121915	cellular component
361	early endosome	GO:0005769	13	47	0.00142701	cellular component
362	perinuclear region of cytoplasm	GO:0048471	14	56	0.00180086	cellular component
363	lysosome	GO:0005764	14	57	0.00204907	cellular component
364	contractile ring	GO:0070938	7	13	0.00208136	cellular component
365	polytene chromosome	GO:0005700	21	116	0.00242863	cellular component
366	endoplasmic reticulum	GO:0005783	31	214	0.00321886	cellular component
367	Golgi membrane	GO:0000139	10	33	0.00341678	cellular component
368	cleavage furrow	GO:0032154	9	27	0.00372329	cellular component
369	presynaptic membrane	GO:0042734	8	21	0.00374894	cellular component
370	trans-Golgi network	GO:0005802	10	34	0.00406585	cellular component
371	basal part of cell	GO:0045178	6	12	0.00584082	cellular component
372	apical part of cell	GO:0045177	11	44	0.0060166	cellular component
373	RNA polymerase II transcription regulator complex	GO:0090575	8	24	0.00657425	cellular component
374	focal adhesion	GO:0005925	8	24	0.00657425	cellular component
375	postsynaptic membrane	GO:0045211	9	31	0.00703814	cellular component
376	neuronal cell body	GO:0043025	19	113	0.00724939	cellular component
377	transcription regulator complex	GO:0005667	14	72	0.00925004	cellular component
378	nuclear envelope	GO:0005635	11	48	0.00944814	cellular component
379	spectrosome	GO:0045170	5	9	0.0096302	cellular component
380	cell leading edge	GO:0031252	5	9	0.0096302	cellular component
381	nucleoplasm	GO:0005654	22	146	0.0097348	cellular component
382	ubiquitin ligase complex	GO:0000151	8	28	0.0122296	cellular component
383	intracellular membrane-bounded organelle	GO:0043231	17	105	0.0153642	cellular component
384	presynaptic active zone	GO:0048786	7	23	0.015995	cellular component
385	microvillus	GO:0005902	4	6	0.015995	cellular component
386	phagophore assembly site membrane	GO:0034045	4	6	0.015995	cellular component
387	zonula adherens	GO:0005915	4	6	0.015995	cellular component
388	sperm individualization complex	GO:0070864	4	6	0.015995	cellular component
389	centrosome	GO:0005813	16	97	0.0160287	cellular component
390	myosin complex	GO:0016459	5	11	0.0160287	cellular component
391	growth cone	GO:0030426	5	11	0.0160287	cellular component
392	recycling endosome	GO:0055037	9	38	0.0168928	cellular component
393	integral component of endoplasmic reticulum membrane	GO:0030176	10	46	0.0173346	cellular component
394	subsynaptic reticulum	GO:0071212	5	12	0.0200656	cellular component
395	apicomedial cortex	GO:0106037	4	7	0.0209936	cellular component
396	subapical complex	GO:0035003	4	7	0.0209936	cellular component
397	filopodium	GO:0030175	4	7	0.0209936	cellular component
398	endosome	GO:0005768	11	59	0.0271878	cellular component
399	neuron projection	GO:0043005	12	68	0.0276012	cellular component
400	basal cortex	GO:0045180	4	8	0.0276012	cellular component
401	extrinsic component of membrane	GO:0019898	5	14	0.0293282	cellular component
402	cell surface	GO:0009986	9	44	0.0316781	cellular component
403	germline ring canal	GO:0045172	4	9	0.0352325	cellular component
404	Golgi stack	GO:0005795	6	24	0.0478079	cellular component
405	cAMP-dependent protein kinase complex	GO:0005952	3	5	0.0478079	cellular component
406	tricellular tight junction	GO:0061689	3	5	0.0478079	cellular component
407	apical junction complex	GO:0043296	3	5	0.0478079	cellular component
408	protein binding	GO:0005515	149	693	1.60513e-26	molecular function
409	structural constituent of chitin-based larval cuticle	GO:0008010	44	72	2.72601e-20	molecular function
410	structural constituent of cuticle	GO:0042302	35	73	1.36656e-13	molecular function
411	ATP binding	GO:0005524	95	512	2.53734e-13	molecular function
412	protein serine/threonine kinase activity	GO:0004674	33	107	8.39727e-09	molecular function
413	actin filament binding	GO:0051015	22	54	1.44214e-07	molecular function
414	actin binding	GO:0003779	22	59	5.16293e-07	molecular function
415	calcium ion binding	GO:0005509	34	157	5.05782e-06	molecular function
416	structural constituent of chitin-based cuticle	GO:0005214	15	32	8.32357e-06	molecular function
417	phosphatidylinositol binding	GO:0035091	11	19	5.48399e-05	molecular function
418	GTP binding	GO:0005525	26	124	0.000134406	molecular function
419	DNA-binding transcription activator activity, RNA polymerase II-specific	GO:0001228	21	86	0.00014265	molecular function
420	DNA-binding transcription factor activity	GO:0003700	35	203	0.000155087	molecular function
421	GTPase activator activity	GO:0005096	18	70	0.000294716	molecular function
422	protein kinase activity	GO:0004672	17	63	0.000296187	molecular function
423	RNA polymerase II cis-regulatory region sequence-specific DNA binding	GO:0000978	25	125	0.000309689	molecular function
424	microtubule binding	GO:0008017	19	79	0.000364764	molecular function
425	GTPase activity	GO:0003924	23	116	0.000584019	molecular function
426	ubiquitin protein ligase activity	GO:0061630	22	108	0.000596452	molecular function
427	transcription factor binding	GO:0008134	20	93	0.000682947	molecular function
428	microfilament motor activity	GO:0000146	7	11	0.00120701	molecular function
429	ATPase activity	GO:0016887	23	124	0.00120701	molecular function
430	cell adhesion molecule binding	GO:0050839	7	12	0.0015746	molecular function
431	Rho guanyl-nucleotide exchange factor activity	GO:0005089	8	18	0.00204907	molecular function
432	phospholipid binding	GO:0005543	9	24	0.00218083	molecular function
433	Rab GTPase binding	GO:0017137	14	59	0.00246578	molecular function
434	actin-dependent ATPase activity	GO:0030898	6	10	0.00334215	molecular function
435	kinase binding	GO:0019900	7	15	0.0033975	molecular function
436	protein kinase binding	GO:0019901	12	50	0.00526581	molecular function
437	mannosyl-oligosaccharide 1,2-alpha-mannosidase activity	GO:0004571	5	7	0.00538176	molecular function
438	ubiquitin-protein transferase activity	GO:0004842	17	92	0.00577323	molecular function
439	protein domain specific binding	GO:0019904	7	18	0.00659098	molecular function
440	metal ion binding	GO:0046872	16	89	0.00903778	molecular function
441	lipid transporter activity	GO:0005319	5	9	0.0096302	molecular function
442	protein homodimerization activity	GO:0042803	17	101	0.0113086	molecular function
443	mRNA 3'-UTR binding	GO:0003730	8	28	0.0122296	molecular function
444	monocarboxylic acid transmembrane transporter activity	GO:0008028	5	10	0.012783	molecular function
445	structural molecule activity	GO:0005198	7	23	0.015995	molecular function
446	ATPase-coupled transmembrane transporter activity	GO:0042626	8	30	0.015995	molecular function
447	phosphatidylinositol-4,5-bisphosphate binding	GO:0005546	6	17	0.0165665	molecular function
448	transmembrane receptor protein tyrosine kinase activity	GO:0004714	6	18	0.0200656	molecular function
449	phosphatidylinositol-3-phosphate binding	GO:0032266	5	12	0.0200656	molecular function
450	Ras guanyl-nucleotide exchange factor activity	GO:0005088	4	7	0.0209936	molecular function
451	Rac guanyl-nucleotide exchange factor activity	GO:0030676	4	7	0.0209936	molecular function
452	zinc ion binding	GO:0008270	44	401	0.0214239	molecular function
453	carbohydrate binding	GO:0030246	11	59	0.0271878	molecular function
454	MAP kinase activity	GO:0004707	4	8	0.0276012	molecular function
455	DNA-binding transcription factor activity, RNA polymerase II-specific	GO:0000981	22	167	0.0292517	molecular function
456	GDP binding	GO:0019003	4	9	0.0352325	molecular function
457	Rho GTPase binding	GO:0017048	4	9	0.0352325	molecular function
458	motor activity	GO:0003774	4	9	0.0352325	molecular function
459	sequence-specific DNA binding	GO:0043565	24	193	0.0361823	molecular function
460	mRNA binding	GO:0003729	20	151	0.0363812	molecular function
461	protein tyrosine kinase activity	GO:0004713	5	16	0.0422032	molecular function
462	microtubule motor activity	GO:0003777	6	23	0.0422032	molecular function
463	cadherin binding	GO:0045296	4	10	0.044179	molecular function
464	myosin light chain binding	GO:0032027	3	5	0.0478079	molecular function
465	semaphorin receptor binding	GO:0030215	3	5	0.0478079	molecular function
466	phosphatidic acid binding	GO:0070300	3	5	0.0478079	molecular function
467	protein tyrosine phosphatase activity	GO:0004725	7	32	0.0481182	molecular function
Down-regulation
1	oxidation-reduction process	GO:0055114	36	274	1.15653e-18	biological process
2	proteolysis	GO:0006508	19	364	0.000212458	biological process
3	defense response to bacterium	GO:0042742	6	41	0.00130869	biological process
4	negative regulation of endopeptidase activity	GO:0010951	5	26	0.00154569	biological process
5	nephrocyte filtration	GO:0097206	3	5	0.00221648	biological process
6	synaptic transmission, cholinergic	GO:0007271	3	7	0.00384847	biological process
7	fatty acid biosynthetic process	GO:0006633	4	28	0.0117038	biological process
8	nervous system process	GO:0050877	3	15	0.018645	biological process
9	ion transmembrane transport	GO:0034220	3	17	0.0249327	biological process
10	carbohydrate metabolic process	GO:0005975	5	62	0.0279584	biological process
11	dorsal/ventral axis specification	GO:0009950	3	20	0.0346811	biological process
12	dorsal trunk growth, open tracheal system	GO:0035001	2	6	0.0404258	biological process
13	tissue regeneration	GO:0042246	2	7	0.0441767	biological process
14	imaginal disc eversion	GO:0007561	2	7	0.0441767	biological process
15	dopamine metabolic process	GO:0042417	2	7	0.0441767	biological process
16	cuticle pigmentation	GO:0048067	2	7	0.0441767	biological process
17	extracellular matrix organization	GO:0030198	3	25	0.0499081	biological process
18	extracellular space	GO:0005615	23	544	0.000626739	cellular component
19	peroxisome	GO:0005777	7	75	0.00320403	cellular component
20	acetylcholine-gated channel complex	GO:0005892	3	7	0.00384847	cellular component
21	mitochondrion	GO:0005739	15	445	0.0441767	cellular component
22	oxidoreductase activity, acting on paired donors, with incorporation or reduction of molecular oxygen	GO:0016705	17	76	8.65235e-12	molecular function
23	iron ion binding	GO:0005506	19	123	7.55403e-11	molecular function
24	UDP-glycosyltransferase activity	GO:0008194	12	32	1.51564e-10	molecular function
25	heme binding	GO:0020037	18	120	3.6113e-10	molecular function
26	transferase activity, transferring hexosyl groups	GO:0016758	12	40	1.05864e-09	molecular function
27	3-keto sterol reductase activity	GO:0000253	5	8	2.15661e-05	molecular function
28	phosphatidylinositol bisphosphate binding	GO:1902936	6	17	2.24815e-05	molecular function
29	estradiol 17-beta-dehydrogenase activity	GO:0004303	4	12	0.00130869	molecular function
30	fatty acid ligase activity	GO:0015645	4	14	0.00192305	molecular function
31	cysteine-type endopeptidase inhibitor activity	GO:0004869	3	5	0.00221648	molecular function
32	CoA-ligase activity	GO:0016405	4	18	0.0034357	molecular function
33	acetylcholine-gated cation-selective channel activity	GO:0022848	3	7	0.00384847	molecular function
34	serine-type endopeptidase activity	GO:0004252	12	231	0.00478836	molecular function
35	cation binding	GO:0043169	3	8	0.004936	molecular function
36	neurotransmitter receptor activity	GO:0030594	4	21	0.004936	molecular function
37	transferase activity, transferring acyl groups other than amino-acyl groups	GO:0016747	4	23	0.00654954	molecular function
38	metalloendopeptidase activity	GO:0004222	5	60	0.0249327	molecular function
39	phosphopantetheine binding	GO:0031177	2	5	0.0320782	molecular function
40	serine-type endopeptidase inhibitor activity	GO:0004867	5	65	0.0326717	molecular function
41	flavin adenine dinucleotide binding	GO:0050660	4	45	0.0441767	molecular function
42	alcohol dehydrogenase (NAD+) activity	GO:0004022	2	7	0.0441767	molecular function
43	17-beta-ketosteroid reductase activity	GO:0072555	2	7	0.0441767	molecular function
44	17-beta-hydroxysteroid dehydrogenase (NADP+) activity	GO:0072582	2	7	0.0441767	molecular function
45	phospholipase A1 activity	GO:0008970	2	7	0.0441767	molecular function
46	amino acid transmembrane transporter activity	GO:0015171	3	24	0.045657	molecular function
