# Supplementary material for: Transcriptome Analyses Provide Insights into the Aggressive Behavior toward Conspecific and Heterospecific in Thitarodes xiaojinensis (Lepidoptera: Hepialidae)
Source: Insects. 2021 Jun 25;12(7):577. doi: 10.3390/insects12070577 (PMC8306418; doi:10.3390/insects12070577)
Supplement: Supplementary file 1 [file insects-12-00577-s001.zip › Table S9.xlsx]

## Sheet: TGS2
Table S9. KEGG enrichment analysis for T. xiaojinensis.
	Pathways	Input number	Background number	Corrected p-Value	Classification
Up-regulated
1	Longevity regulating pathway - multiple species	4	56	0.000236738	O: Aging
2	Protein processing in endoplasmic reticulum	4	133	0.00372848	G: Folding, sorting and degradation
Down-regulated
1	ECM-receptor interaction	3	12	0.0393153	E: Signaling molecules and interaction
2	Fatty acid metabolism	5	53	0.0499626	M: Global
3	Metabolic pathways	21	1111	0.00160594	M: Global
4	Biosynthesis of unsaturated fatty acids	4	25	0.0301048	M: Lipid metabolism
5	Fatty acid biosynthesis	4	13	0.00695407	M: Lipid metabolism
6	Sphingolipid metabolism	4	28	0.0903516	M: Lipid metabolism
7	Retinol metabolism	3	34	0.0368422	M: Metabolism of cofactors and vitamins
8	Drug metabolism - other enzymes	5	97	0.0495407	M: Xenobiotics biodegradation and metabolism
9	Metabolism of xenobiotics by cytochrome P450	5	69	0.013522	M: Xenobiotics biodegradation and metabolism

## Sheet: TGS6
Table S9. KEGG enrichment analysis for T. xiaojinensis.
	Pathways	Input number	Background number	Corrected p-Value	Classification
Down-regulated
1	ECM-receptor interaction	2	12	0.0465879	E: Signaling molecules and interaction
2	Valine, leucine and isoleucine degradation	2	33	0.0400976	M: Amino acid metabolism
3	Ascorbate and aldarate metabolism	3	33	0.00883947	M: Carbohydrate metabolism
4	Pentose and glucuronate interconversions	3	50	0.010711	M: Carbohydrate metabolism
5	Metabolic pathways	12	1111	0.00386686	M: Global
6	Fatty acid metabolism	6	53	0.0238339	M: Global
7	Biosynthesis of unsaturated fatty acids	3	25	0.0219255	M: Lipid metabolism
8	Fatty acid degradation	2	33	0.0246302	M: Lipid metabolism
9	Retinol metabolism	4	34	0.000262123	M: Metabolism of cofactors and vitamins
10	Porphyrin and chlorophyll metabolism	3	45	0.0105234	M: Metabolism of cofactors and vitamins
11	Drug metabolism - cytochrome P450	3	68	0.0140231	M: Xenobiotics biodegradation and metabolism
12	Metabolism of xenobiotics by cytochrome P450	3	69	0.0140231	M: Xenobiotics biodegradation and metabolism
13	Drug metabolism - other enzymes	3	97	0.0287046	M: Xenobiotics biodegradation and metabolism

## Sheet: TGS4
Table S9. KEGG enrichment analysis for T. xiaojinensis.
	Pathways	Input number	Background number	Corrected p-Value	Classification
Down-regulated
1	ECM-receptor interaction	2	12	0.0447115	E: Signaling molecules and interaction
2	Metabolic pathways	11	1111	0.00400591	M: Global
3	alpha-Linolenic acid metabolism	4	13	0.0330782	M: Lipid metabolism
4	Arachidonic acid metabolism	3	17	0.0393655	M: Lipid metabolism
5	Ether lipid metabolism	3	24	0.0467701	M: Lipid metabolism

## Sheet: TMS6
Table S9. KEGG enrichment analysis for T. xiaojinensis.
	Pathways	Input number	Background number	Corrected p-Value	Classification
Up-regulated
1	Apoptosis - fly	18	63	0.000122085	C: Cell growth and death
2	Endocytosis	42	122	1.70044e-12	C: Transport and catabolism
3	Autophagy - animal	32	95	2.79451e-09	C: Transport and catabolism
4	Hippo signaling pathway - fly	26	61	3.1247e-09	E: Signal transduction
5	MAPK signaling pathway - fly	27	93	8.27074e-07	E: Signal transduction
6	mTOR signaling pathway	22	96	0.000185709	E: Signal transduction
7	Wnt signaling pathway	22	106	0.000510412	E: Signal transduction
8	FoxO signaling pathway	15	65	0.00211772	E: Signal transduction
9	TGF-beta signaling pathway	10	41	0.00998719	E: Signal transduction
10	Phosphatidylinositol signaling system	12	63	0.0181647	E: Signal transduction
11	Hedgehog signaling pathway - fly	8	38	0.0395568	E: Signal transduction
12	ECM-receptor interaction	6	12	0.00584082	E: Signaling molecules and interaction
13	Ubiquitin mediated proteolysis	18	100	0.00542136	G: Folding, sorting and degradation
14	Protein processing in endoplasmic reticulum	20	133	0.0147647	G: Folding, sorting and degradation
15	AGE-RAGE signaling pathway in diabetic complications	14	31	2.70214e-05	H: Endocrine and metabolic diseases
16	Inositol phosphate metabolism	11	47	0.00837096	M: Carbohydrate metabolism
17	N-Glycan biosynthesis	8	38	0.0395568	M: Glycan biosynthesis and metabolism
18	Longevity regulating pathway - multiple species	11	56	0.0206841	O: Aging
19	Dorso-ventral axis formation	11	28	0.000508996	O: Development
20	Toll and Imd signaling pathway	15	67	0.00254479	O: Immune system
Down-regulated
1	Peroxisome	8	91	0.00207106	C: Transport and catabolism
2	Valine, leucine and isoleucine degradation	10	33	3.27316e-08	M: Amino acid metabolism
3	Glycine, serine and threonine metabolism	5	28	0.00192305	M: Amino acid metabolism
4	Tryptophan metabolism	4	21	0.004936	M: Amino acid metabolism
5	Alanine, aspartate and glutamate metabolism	4	30	0.0142129	M: Amino acid metabolism
6	Pentose and glucuronate interconversions	21	50	5.05345e-19	M: Carbohydrate metabolism
7	Ascorbate and aldarate metabolism	13	33	1.47377e-11	M: Carbohydrate metabolism
8	Fructose and mannose metabolism	9	29	1.75153e-07	M: Carbohydrate metabolism
9	Galactose metabolism	7	37	9.70842e-05	M: Carbohydrate metabolism
10	Glyoxylate and dicarboxylate metabolism	5	33	0.00317504	M: Carbohydrate metabolism
11	Propanoate metabolism	4	29	0.0129215	M: Carbohydrate metabolism
12	Metabolic pathways	73	1111	1.12529e-21	M: Global
13	Fatty acid metabolism	9	53	1.24731e-05	M: Global
14	Carbon metabolism	9	123	0.00279565	M: Global
15	Biosynthesis of amino acids	6	66	0.00783642	M: Global
16	Glycerolipid metabolism	8	42	2.15661e-05	M: Lipid metabolism
17	Biosynthesis of unsaturated fatty acids	6	25	0.000130247	M: Lipid metabolism
18	Retinol metabolism	15	34	7.85494e-14	M: Metabolism of cofactors and vitamins
19	Porphyrin and chlorophyll metabolism	12	45	2.59893e-09	M: Metabolism of cofactors and vitamins
20	Folate biosynthesis	9	40	1.59938e-06	M: Metabolism of cofactors and vitamins
21	One carbon pool by folate	3	12	0.0117038	M: Metabolism of cofactors and vitamins
22	beta-Alanine metabolism	4	26	0.00948459	M: Metabolism of other amino acids
23	Insect hormone biosynthesis	7	27	1.87534e-05	M: Metabolism of terpenoids and polyketides
24	Drug metabolism - cytochrome P450	14	68	1.60823e-09	M: Xenobiotics biodegradation and metabolism
25	Metabolism of xenobiotics by cytochrome P450	14	69	1.74813e-09	M: Xenobiotics biodegradation and metabolism
26	Drug metabolism - other enzymes	13	97	5.43418e-07	M: Xenobiotics biodegradation and metabolism
